# Supplementary material for: Microbial succession and assembly shaped by sulfur, spatial partitioning, and water flow in a volcanic acidic river of northern Patagonia
Source: ISME J. 2026 Mar 9;20(1):wrag048. doi: 10.1093/ismejo/wrag048 (PMC13122624; doi:10.1093/ismejo/wrag048)
Supplement: Supplementary_material_wrag048 [file supplementary_material_wrag048.zip]

Archive with 19 entries (19 files):
- Table_S3_vf.xlsx
- Table_S4_vf.xlsx
- Table_S5_vf.xlsx
- Table_S6_vf.xlsx
- Table_S7_vf.xlsx
- Table_S8_vf.xlsx
- Table_S9_vf.xlsx
- Table_S10_vf.xlsx
- Video_S1_low_flow.mp4
- Video_S2_high_flow.mp4
- FigS1.pdf
- FigS2.pdf
- FigS3.pdf
- FigS4.pdf
- FigS5.pdf
- FigS6.pdf
- Supplementary_information.docx
- Table_S1_vf.xlsx
- Table_S2_vf.xlsx
