# Supplementary material for: Microbial succession and assembly shaped by sulfur, spatial partitioning, and water flow in a volcanic acidic river of northern Patagonia
Source: ISME J. 2026 Mar 9;20(1):wrag048. doi: 10.1093/ismejo/wrag048 (PMC13122624; doi:10.1093/ismejo/wrag048)
Supplement: Supplementary_material_wrag048 [file supplementary_material_wrag048.zip › Table_S3_vf.xlsx]

## Sheet: Legend
	Table S3. Overview of microbial community diversity metrics across samples and experiments. Key microbial diversity indices were calculated using QIIME2 v2021.8. (A) Summary of computed alpha diversity metrics categorized into five main groups: (i) richness, (ii) overall diversity, (iii) evenness, (iv) dominance, and (v) specialized indices. Descriptive statistics for these metrics, including mea…

## Sheet: S3a
		Table S3a. Key microbial diversity indices were calculated using QIIME2 v2021.8. (A) Summary of computed alpha diversity metrics categorized into five main groups: (i) richness, (ii) overall diversity, (iii) evenness, (iv) dominance, and (v) specialized indices. Descriptive statistics for these metrics, including mean and standard deviation, are provided.
				Richness Metrics							Evenness Metrics				Diversity Metrics						Dominance Metrics			Specialized Indices
			Sample name	A_observed_features	A_chao1	A_margalef	A_margalef	A_menhinick	A_michaelis_menten_fit		A_simpson_e	A_heip_e	A_pielou_e		A_shannon	A_simpson	A_fisher_alpha	A_brillouin	A_enspie		A_mcintosh_d	A_berger_parker_d		A_ace	A_gini_index	A_goods_coverage	A_lladser_pe	A_osd
			WF-H8-24	2319	2319	208.933	208.933	9.03992	2569.18		0.00682693	0.092509	0.693346		7.75111	0.936835	468.24	5.30022	1.58316		0.751604	0.24037		2319	0.99089	1	0.00072349	(2319, 0, 76)
			WF-H15-24	2275	2275	205.082	205.082	8.89616	2532.79		0.00476232	0.0711835	0.658879		7.34759	0.9077	457.874	5.02222	1.08343		0.698924	0.295518		2275	0.991579	1	0.000614564	(2275, 0, 69)
			WF-H20-24	2110	2110	190.483	190.483	8.3187	2327.39		0.0055057	0.0716557	0.65644		7.24908	0.913919	418.514	4.9565	1.1617		0.709402	0.277745		2110	0.991849	1	0.000568256	(2110, 0, 55)
			WF-L8-24	1363	1363	123.247	123.247	5.43015	1547.21		0.00769106	0.0451342	0.57288		5.96515	0.904607	245.521	4.09257	1.04829		0.693906	0.283617		1363	0.997318	1	0.00103781	(1363, 0, 169)
			WF-L15-24	2819	2819	254.036	254.036	10.9975	3047.31		0.015129	0.260534	0.830817		9.52196	0.976553	598.909	6.50577	4.26485		0.850191	0.146214		2819	0.981452	1	0.00059673	(2819, 0, 24)
			WF-L20-24	2508	2508	226.349	226.349	9.86836	2754.29		0.00603507	0.109388	0.717702		8.10453	0.933932	519.062	5.53601	1.51359		0.745898	0.248258		2508	0.987913	1	0.000554353	(2508, 0, 40)
			WP-H8-24	2363	2363	213.502	213.502	9.35704	2600.67		0.00662412	0.10575	0.711226		7.97029	0.936114	483.21	5.44748	1.56528		0.750213	0.244845		2363	0.989646	1	0.000800503	(2363, 0, 78)
			WP-H15-24	2262	2262	204.069	204.069	8.88371	2516.77		0.00426202	0.0645336	0.646015		7.19879	0.896273	455.591	4.91904	9.6407		0.680606	0.3143		2262	0.991649	1	0.000758405	(2262, 0, 99)
			WP-H20-24	2265	2265	204.49	204.49	8.93166	2518.45		0.00624592	0.0821493	0.677128		7.54679	0.929314	457.275	5.15921	1.4147		0.737037	0.253775		2265	0.991398	1	0.000726234	(2265, 0, 69)
			WP-L8-24	2105	2105	190.043	190.043	8.30189	2359.62		0.00656855	0.0729686	0.658693		7.2717	0.927677	417.351	4.97497	1.38268		0.733965	0.256443		2105	0.993209	1	0.00129795	(2105, 0, 136)
			WP-L15-24	2696	2696	242.912	242.912	10.5091	2924.74		0.00848569	0.179031	0.782456		8.91734	0.956289	565.809	6.09194	2.28774		0.794023	0.203398		2696	0.983892	1	0.000514825	(2696, 0, 29)
			WP-L20-24	2754	2754	248.142	248.142	10.7358	2965.64		0.0179727	0.285385	0.841808		9.61961	0.979797	581.25	6.57446	4.94969		0.861219	0.13388		2754	0.981099	1	0.000570861	(2754, 0, 12)
			WF-H8-96	1352	1352	122.472	122.472	5.44004	1544.2		0.00767221	0.0417051	0.561641		5.84156	0.903594	244.167	4.00702	1.03728		0.692293	0.264968		1352	0.997445	1	0.000923	(1352, 0, 241)
			WF-H15-96	1158	1158	105.412	105.412	4.78954	1289.51		0.0133677	0.0715676	0.627757		6.38894	0.9354	204.66	4.38865	1.54798		0.748932	0.213049		1158	0.997514	1	0.00136432	(1158, 0, 195)
			WF-H20-96	1137	1137	103.004	103.004	4.58043	1270.08		0.0117256	0.0594511	0.600807		6.0988	0.924993	197.949	4.19044	1.3332		0.729062	0.227466		1137	0.997772	1	0.00123245	(1137, 0, 195)
			WF-L8-96	1094	1094	99.3091	99.3091	4.45744	1213.46		0.0182284	0.0853293	0.649667		6.55865	0.949854	189.83	4.50921	1.99418		0.779242	0.192456		1094	0.997691	1	0.0011092	(1094, 0, 187)
			WF-L15-96	1718	1718	155.449	155.449	6.86349	1954.57		0.00735036	0.0572028	0.617179		6.63252	0.92081	326.477	4.54409	1.26279		0.721476	0.254856		1718	0.995834	1	0.000826311	(1718, 0, 210)
			WF-L20-96	1063	1063	96.5855	96.5855	4.35414	1180.25		0.0113865	0.0575224	0.592431		5.95626	0.917382	183.753	4.09257	1.21039		0.715497	0.241519		1063	0.997913	1	0.00118287	(1063, 0, 182)
			WP-H8-96	1038	1038	93.9202	93.9202	4.15539	1132.45		0.0113488	0.0615154	0.600597		6.01773	0.915111	176.87	4.13641	1.17801		0.711491	0.245617		1038	0.997771	1	0.000773669	(1038, 0, 153)
			WP-H15-96	1068	1068	96.8582	96.8582	4.32967	1170.54		0.00971229	0.063602	0.606883		6.10566	0.903593	184.006	4.19581	1.03727		0.692312	0.290537		1068	0.997675	1	0.000891059	(1068, 0, 175)
			WP-H20-96	964	964	87.3764	87.3764	3.89795	1085.43		0.00785728	0.038919	0.531228		5.266	0.867977	162.469	3.61899	7.57442		0.639235	0.338772		964	0.998473	1	0.00137408	(964, 0, 170)
			WP-L8-96	1139	1139	103.429	103.429	4.64855	1258.43		0.0101297	0.0565896	0.593999		6.0312	0.913328	199.461	4.14199	1.15378		0.708491	0.248234		1139	0.997581	1	0.0012504	(1139, 0, 189)
			WP-L15-96	1121	1121	101.566	101.566	4.51913	1227.78		0.00985314	0.0645932	0.611675		6.19661	0.909464	194.641	4.25749	1.10454		0.701938	0.270835		1121	0.997472	1	0.00189919	(1121, 0, 177)
			WP-L20-96	823	823	74.378	74.378	3.27766	906.929		0.00611565	0.0312176	0.489084		4.73665	0.801318	133.633	3.25649	5.03318		0.556479	0.427769		823	0.998719	1	0.00103896	(823, 0, 140)
			C-SB-24	650	650	58.9313	58.9313	2.63942	762.931		0.0118991	0.0220837	0.421488		3.9385	0.870708	101.679	2.71011	7.7344		0.643039	0.226854		650	0.999415	1	0.000709035	(650, 0, 81)
			C-SB-48	1989	1989	179.179	179.179	7.75134	2202.25		0.00379676	0.0427473	0.586426		6.42596	0.867581	386.725	4.39179	7.55177		0.638594	0.348095		1989	0.993054	1	0.000643585	(1989, 0, 29)
			C-SB-72	2198	2198	197.988	197.988	8.55895	2414.34		0.00449285	0.0667402	0.649058		7.20582	0.898737	437.697	4.92453	9.87529		0.684447	0.30514		2198	0.99081	1	0.000765854	(2198, 0, 29)
			C-SB-96	1391	1391	125.424	125.424	5.45515	1574.97		0.00453437	0.0228323	0.481985		5.03284	0.841454	249.956	3.44659	6.30731		0.604191	0.358157		1391	0.997239	1	0.000795451	(1391, 0, 68)
			R1-AF-24	672	672	61.2062	61.2062	2.79767	786.737		0.00453375	0.00936758	0.305043		2.86506	0.671774	106.766	1.96442	3.04668		0.428875	0.512167		672	0.999396	1	0.000889367	(672, 0, 76)
			R1-PF-24	727	727	66.0998	66.0998	2.99586	849.78		0.00271937	0.00638897	0.262501		2.49528	0.494178	116.787	1.70684	1.97698		0.289983	0.703267		727	0.99932	1	0.001343	(727, 0, 85)
			R3-AF-24	1013	1013	92.2741	92.2741	4.2081	1163.13		0.00350121	0.0115323	0.366914		3.66342	0.71805	174.382	2.50614	3.54672		0.470966	0.480319		1013	0.998533	1	0.00061422	(1013, 0, 87)
			R3-PF-24	276	276	25.2577	25.2577	1.19306	338.892		0.0100645	0.0110684	0.248593		2.01572	0.640002	38.0747	1.38825	2.77779		0.401738	0.475326		276	0.99987	1	0.000795999	(276, 0, 75)
			R1-AF-48	363	363	32.8117	32.8117	1.45948	435.902		0.00704756	0.00917238	0.248261		2.11116	0.60911	51.1338	1.45285	2.55826		0.376301	0.560288		363	0.999819	1	0.000637025	(363, 0, 62)
			R1-PF-48	443	443	40.3953	40.3953	1.86385	531.742		0.00681174	0.00924656	0.266951		2.34681	0.668611	65.5272	1.61275	3.0176		0.426129	0.420785		443	0.999734	1	0.00118168	(443, 0, 86)
			R3-AF-48	959	959	86.5551	86.5551	3.78803	1111.94		0.00322113	0.00875225	0.326116		3.2303	0.676277	159.947	2.2111	3.08906		0.432743	0.520416		959	0.998869	1	0.000831151	(959, 0, 85)
			R3-PF-48	620	620	56.3209	56.3209	2.54573	727.022		0.0051815	0.00896993	0.292366		2.71202	0.688719	96.5389	1.86062	3.21253		0.443897	0.414118		620	0.999495	1	0.000801471	(620, 0, 76)
			BASIC STATISTICS
			# total	52815	52815	4773.49	4773.49	209.84	58797.3		0.288661	2.35834	19.986		210.337	30.707	10051.7	144.096	112.057		23.2443	11.4394		52815	35.8193	36	0.0326373	0
			# Máx	2819	2819	254.036	254.036	10.9975	3047.31		0.0182284	0.285385	0.841808		9.61961	0.979797	598.909	6.57446	9.87529	0	0.861219	0.703267	0	2819	0.99987	1	0.00189919	0
			# Min	276	276	25.2577	25.2577	1.19306	338.892		0.00271937	0.00638897	0.248261		2.01572	0.494178	38.0747	1.38825	1.03727	0	0.289983	0.13388	0	276	0.981099	1	0.000514825	0
			# Ave	1467.08	1467.08	132.597	132.597	5.82889	1633.26		0.00801835	0.0655094	0.555168		5.84271	0.852973	279.215	4.00265	3.1127	#DIV/0!	0.645676	0.31776	#DIV/0!	1467.08	0.994981	1	0.000906592	#DIV/0!
			STD	750.401	750.401	67.475	67.475	2.88581	808.935		0.00390315	0.062568	0.167352		2.0951	0.121133	167.757	1.42954	2.56351	#DIV/0!	0.142687	0.124775	#DIV/0!	750.401	0.00518546	0	0.000309229	#DIV/0!

## Sheet: S3b
	Table S3b. ANOVA Results for Diversity and Richness Metrics Across Experimental Factors
	Metric	Factor	Df	Sum Sq	Mean Sq	F-value	p-value	Significance
	Observed Features	Fraction	1	8359121	8359121	166489	2.15e-08	***
		Flow	1	33153	33153	0.660	0.4323
		Hour	2	351983	175991	3505	0.0633	.
		Fraction:Flow	1	7004	7004	0.140	0.7153
		Fraction:Hour	2	294929	147465	2937	0.0916	.
		Flow:Hour	2	574661	287330	5723	0.0180	*
		Fraction:Flow:Hour	2	301106	150553	2999	0.0879	.
		Residuals	12	602499	50208
	Chao1	Fraction	1	23517568	23517568	128074	< 2e-16	***
		Flow	1	436054	436054	2375	0.12470
		Hour	2	1392401	696200	3791	0.02400	*
		Fraction:Flow	1	222407	222407	1211	0.27225
		Fraction:Hour	2	1408782	704391	3836	0.02299	*
		Flow:Hour	2	2331409	1165704	6348	0.00207	**
		Fraction:Flow:Hour	2	1685848	842924	4590	0.01110	*
		Residuals	228	41866372	183624
	Notes:
	Factors: The tested factors include Experiment (in situ vs. in vitro) Fraction (attached vs. planctonic), Source (day1 vs. day2), and Recol (recolonization cycles R0, R1, R3).
	Df: Degrees of freedom for each factor and residuals.
	Sum Sq: Sum of squares, variation explained by the factor.
	Mean Sq: Mean squares, average variance for each factor.
	F-value: ratio of explained variance to unexplained variance for the factor.
	p-value: significance level of the factor.
	Significance:
	***: p ≤ 0.001
	**: p ≤ 0.01
	*: p ≤ 0.05
	.: p ≤ 0.1 (marginally significant).

## Sheet: S3c
	Table S3c. ANOVA Results for Diversity and Richness Metrics Across Experimental Factors. Recolonization experiment.
	Metric	Factor	Df	Sum Sq	Mean Sq	F-value	p-value	Significance
	Observed Features	Experiment	1	751582	751582	4.313	0.0715	.
		Fraction	1	432481	432481	1929	0.224
		Source	1	107330	107330	0.479	0.520
		Recol	2	484733	242366	1081	0.407
		Residuals	5	1121141	224228
	Chao1	Experiment	1	751582	751582	4.313	0.0715	.
		Fraction	1	432481	432481	1.929	0.224
		Source	1	107330	242366	0.479	0.52
		Recol	2	484733	484733	1.081	0.407
		Residuals	5	1121141	224228
	Shannon Diversity	Experiment	1	10.018	10.018	15.1	0.00464	**
		Fraction	1	4139	4139	5307	0.0694	.
		Source	1	0.342	0.342	0.438	0.5374
		Recol	2	6947	3473	4453	0.0775	.
		Residuals	5	3900	0.780
	Simpson Diversity	Experiment	1	0.07978	0.07978	19.02	0.00241	**
		Fraction	1	0.03049	0.03049	8353	0.0342	*
		Source	1	0.00134	0.00134	0.366	0.5716
		Recol	2	0.06327	0.03164	8668	0.0237	*
		Residuals	5	0.01825	0.00365
	Heip Evenness	Experiment	1	0.000854	0.000854	29.64	0.000613	***
		Fraction	1	0.000168	0.000168	4400	0.0900	.
		Source	1	0.000034	0.000034	0.893	0.3880
		Recol	2	0.000692	0.000346	9085	0.0216	*
		Residuals	5	0.000191	0.000038
	Berger-Parker Dominance	Experiment	1	0.07982	0.07982	9.592	0.0147	*
		Fraction	1	0.00923	0.00923	0.877	0.3919
		Source	1	0.00180	0.00180	0.171	0.6961
		Recol	2	0.08277	0.04138	3934	0.0941	.
		Residuals	5	0.05260	0.01052
	Notes:
	Factors: The tested factors include Experiment (in situ vs. in vitro) Fraction (attached vs. planctonic), Source (day1 vs. day2), and Recol (recolonization cycles R0, R1, R3).
	Df: Degrees of freedom for each factor and residuals.
	Sum Sq: Sum of squares, variation explained by the factor.
	Mean Sq: Mean squares, average variance for each factor.
	F-value: ratio of explained variance to unexplained variance for the factor.
	p-value: significance level of the factor.
	Significance:
	***: p ≤ 0.001
	**: p ≤ 0.01
	*: p ≤ 0.05
	.: p ≤ 0.1 (marginally significant).

## Sheet: S3d
	Table S3d. Summary of Tukey's Post-Hoc Tests for Pairwise Comparisons Across Diversity Metrics. Recolonization experiment.
	Metric	Factor	Comparison	Difference (Diff)	Lower Bound (Lwr)	Upper Bound (Upr)	Adjusted p-value (p-adj)	Significance
	Observed Features	Experiment	in vitro-in situ	-685.375	-1446.41	75.6559	0.0714744	.
		Fraction	planctonik vs attached	-424.5	-1210225	3612254	0.2235791
		Source	day2 vs day1	207.2	-5626505	9770505	0.5198352
		Recol	R1 vs R0	-556.00	-18903856	7783856	0.4282422
			R3 vs R0	-390.25	-17246356	9441356	0.6348983
			R3 vs R1	165.75	-9237713	12552713	0.8767889
	Chao1	Experiment	in vitro-in situ	-685.375	-1446.41	75.6559	0.0714744	.
		Fraction	planctonik vs attached	-424.5	-1210225	3612254	0.2235791
		Source	day2 vs day1	207.2	-5626505	9770505	0.5198352
		Recol	R1 vs R0	-556.00	-18903856	7783856	0.4282422
			R3 vs R0	-390.25	-17246356	9441356	0.6348983
			R3 vs R1	165.75	-9237713	12552713	0.8767889
	Shannon Diversity	Experiment	in vitro-in situ	-2502257	-3987364	-1017151	0.0046393	*
		Fraction	planctonik vs attached	-1313276	-2778651	0.1520985	0.0694	.
		Source	day2 vs day1	0.3696537	-1066114	1805422	0.5374
		Recol	R1 vs R0	-20710130	-4559637	0.4176108	0.0914	.
			R3 vs R0	-16202255	-4108849	0.8683983	0.1805
			R3 vs R1	0.4507875	-1581165	24827403	0.7622
	Simpson Diversity	Experiment	in vitro-in situ	-2502257	-3987364	-1017151	0.0046393	*
		Fraction	planctonik vs attached	-0.1127057	-0.2129508	-0.01246065	0.0342	*
		Source	day2 vs day1	0.0231174	-0.0751023	0.1213371	0.5716
		Recol	R1 vs R0	-0.20187317	-0.37211785	-0.03162849	0.0268	*
			R3 vs R0	-0.13202935	-0.30227403	0.03821533	0.1128
			R3 vs R1	0.06984382	-0.06916038	0.20884802	0.3153
	Heip Evenness	Experiment	in vitro-in situ	-0.02310318	-0.03288901	-0.01331735	0.0006129	*
		Fraction	planctonik vs attached	-0.008357433	-0.01859984	0.001884977	0.0900	.
		Source	day2 vs day1	0.00368948	-0.006345991	0.01372495	0.3880
		Recol	R1 vs R0	-0.019692894	-0.03708742	-0.0022983638	0.0319	*
			R3 vs R0	-0.018156038	-0.03555057	-0.0007615083	0.0430	*
			R3 vs R1	0.001536856	-0.01266572	0.0157394296	0.9348
	Berger-Parker Dominance	Experiment	in vitro-in situ	0.2233612	0.05705484	0.3896675	0.0147297	*
		Fraction	planctonik vs attached	0.06201747	-0.1081683	0.2322032	0.391893
		Source	day2 vs day1	-0.02684597	-0.1935933	0.1399013	0.6961316
		Recol	R1 vs R0	0.23064366	-0.05838027	0.5196676	0.1036953
			R3 vs R0	0.15406119	-0.13496273	0.4430851	0.2816526
			R3 vs R1	-0.07658246	-0.31256951	0.1594046	0.5778907
	The table presents pairwise comparisons between experimental conditions (e.g., 'in vitro' vs. 'in situ') and experimental factors (Fraction, Source, and Recol) for observed diversity metrics (Observed Features, Chao1, Shannon Diversity, Simpson Diversity, Heip Evenness, and Berger-Parker Dominance). Metrics include the difference in means (Diff), lower and upper confidence intervals (Lwr, Upr), a…
