# Supplementary material for: Microbial succession and assembly shaped by sulfur, spatial partitioning, and water flow in a volcanic acidic river of northern Patagonia
Source: ISME J. 2026 Mar 9;20(1):wrag048. doi: 10.1093/ismejo/wrag048 (PMC13122624; doi:10.1093/ismejo/wrag048)
Supplement: Supplementary_material_wrag048 [file supplementary_material_wrag048.zip › Table_S4_vf.xlsx]

## Sheet: Legend
	Table S4. Relative abundance of the microbial taxa in the native RAS-CC water column samples. Taxonomy (up to species-level rank) assigned against the Greengenes2 16S rRNA database is indicated. Only taxa with a relative abundance per sample above 0.01% were retained for further analysis. Abundance was ranked as high (H, > 1%), medium (M, <1% and > 0.1%) or low (< 0.1% and >0.01%) and data colour…

## Sheet: S4
1	#ASV ID	Domain	Phylum	Class	Order	Family	Genus	Specie	CLASSIFIERS	selection_exp1	rank_abundance	Ocurrence_(>50%_of_fraction_replicates)		Occurrence_WF (count)	Occurrence_WF (%)	Ocurrence_WP (count)	Occurrence_WP (%)	Occurrence_all (count)	Occurrence_all (%)	relative abundance per sample	WF-L8-24	WF-L15-24	WF-L20-24	WF-L8-96	WF-L15-96	WF-L20-96	WF-H8-24	WF-H15-24	WF-H20-24	WF-H8-96	WF-H15-96	WF-H20-96	WP-L8-24	WP-L15-24	WP-L20-24	WP-L8-96	WP-L15-96	WP-L20-96	WP-H8-24	WP-H15-24	WP-H20-24	WP-H8-96	WP-H15-96	WP-H20-96	T-test (WF/WP)	Significance	rank abundance per sample	WF-L8-24	WF-L15-24
2	7ec0bfa0e671490def3c373e3a778899	Bacteria	Pseudomonadota	Gammaproteobacteria	Acidithiobacillales	Acidithiobacillaceae	Acidithiobacillus	Acidithiobacillus ferriphilus		in	1_keep_high	1_both_fractions		12	100	12	100	24	100		24.037	29.5518	27.7745	24.4845	31.43	25.3775	28.3617	14.6214	24.8258	25.6443	20.3398	13.388	26.4968	21.3049	22.7466	24.5617	29.0537	33.8772	19.2456	25.4856	24.1519	24.8234	27.0835	42.7769	0.285148	ns		1_H	1_H
3	0f7c9ff200cdec115195b058e79ad42c	Bacteria	Pseudomonadota	Gammaproteobacteria	Acidithiobacillales	Acidithiobacillaceae	Acidithiobacillus	Acidithiobacillus ferrivorans		in	1_keep_high	1_both_fractions		12	100	12	100	24	100		3.55737	3.77846	4.05683	3.57036	3.60465	4.41151	3.98705	1.94658	3.00511	3.77036	2.53145	2.26579	5.3217	4.07999	4.30556	4.79983	5.76537	4.77257	3.44473	4.76897	4.29348	4.3324	5.49145	7.36264	0.000467651	***		1_H	1_H
4	99d22ee049e491f09fd88ee90761bc76	Bacteria	Nitrospirota	Leptospirillia	Leptospirillales	Leptospirillaceae	Leptospirillum	Leptospirillum ferrooxidans		in	1_keep_high	1_both_fractions		12	100	12	100	24	100		3.97678	4.47574	7.28208	2.4461	4.59797	4.50326	7.0059	1.31801	4.68494	4.41586	1.54683	0.730947	11.9985	10.9227	11.0649	12.0421	6.56904	5.01292	6.72344	9.23789	12.0432	12.3559	10.6237	8.68069	3.3683e-06	***		1_H	1_H
5	74a878513a7bd544e893c1712ec04771	Bacteria	Pseudomonadota	Alphaproteobacteria	Acetobacterales	Acetobacteraceae	Unclassified Acetobacteraceae	Uncultured		in	1_keep_high	1_both_fractions		12	100	12	100	24	100		0.205145	0.434271	0.310868	0.119169	0.226736	0.391858	0.372992	0.0700099	0.236879	0.208427	0.0774935	0.0303928	1.5753	1.82017	1.99617	0.839771	2.60001	6.6283	0.45653	1.24332	1.98819	1.20261	1.62517	3.24832	0.00193507	**		2_M	2_M
6	a6efd40544dde2648fb4816783089431	Bacteria	Actinobacteriota	Acidimicrobiia	Acidimicrobiales	Acidimicrobiaceae	Ferrimicrobium	Ferrimicrobium acidiphilum		in	1_keep_high	1_both_fractions		12	100	12	100	24	100		0.247694	0.614707	0.0621736	0.22893	0.117224	0.105739	0.334899	0.0593562	0.173401	0.430853	0.0273506	0.00759821	2.25852	2.05625	1.88906	1.41992	1.20961	0.603316	0.76697	1.96952	1.28855	1.5624	1.59592	1.30377	8.70918e-07	***		2_M	2_M
7	4ad2bd79f2b8a3a255edea7efea898cd	Bacteria	Bacteroidota	Bacteroidia	Bacteroidales	Marinilabiliaceae	Unclassified Marinilabiliaceae	JC017 sp004296775		in	1_keep_high	1_both_fractions		12	100	11	91.6667	23	95.8333		1.18376	1.26458	1.49061	2.02744	1.58407	1.57521	0.82217	2.40621	1.66125	1.09191	2.41141	2.73535	0.406372	0.082113	0.0438184	0.0512837	0.203793	0.467611	0.0813454	0.893783	0	0.079952	0.0845089	0.0745464	8.95308e-07	***		1_H	1_H
8	08473afcb856f7c7d10dc9647251f633	Bacteria	Pseudomonadota	Betaproteobacteria	Burkholderiales	Comamonadaceae	Limnohabitans	Uncultured		in	1_keep_high	1_both_fractions		12	100	12	100	24	100		1.0394	0.830313	0.965245	1.40651	0.845249	0.901896	0.38569	1.51587	1.37173	0.570842	1.58482	1.64577	0.176472	0.0427672	0.0308351	0.00961569	0.154488	0.21909	0.0282219	0.427739	0.0201336	0.0316477	0.0422544	0.0380662	2.38513e-06	***		1_H	2_M
9	a0e8a852c729eef852ee00dca28562dd	Bacteria					Unclassified Genus	Uncultured		in	1_keep_high	1_both_fractions		12	100	12	100	24	100		2.06057	1.26305	1.46574	1.26539	0.982524	1.49124	5.03301	0.410928	0.809723	2.19315	0.528779	0.232505	7.78422	3.43677	3.58824	2.71483	0.972948	0.25179	2.62961	3.17134	4.19449	2.60177	1.56666	1.3577	0.0537971	ns		1_H	1_H
10	dc7079e8198962618f10244a6a9afe18	Bacteria	SZUA-79	SZUA-79	Acidulodesulfobacterales	SZUA-79	Acidulodesulfobacterium	Acidulodesulfobacterium acidiphilum		in	1_keep_high	1_both_fractions		12	100	12	100	24	100		2.37057	1.5383	2.49938	1.17287	1.63497	2.18321	3.90293	0.441367	1.30051	1.93806	0.492311	0.420941	0.466276	1.75517	1.53202	0.971185	0.594945	0.12426	0.713847	1.68861	1.11741	1.09268	1.13924	0.612232	0.0562393	ns		1_H	1_H
11	d17a2332f22b994dbdbe76710d271d16	Bacteria	Bacteroidota	Cytophagia	Cytophagales	Cytophagaceae	Aquirufa	Aquirufa antheringensis		in	1_keep_high	1_both_fractions		12	100	12	100	24	100		1.08195	0.80126	0.674583	1.32811	0.572239	0.429178	3.13631	0.120234	0.563555	1.87585	0.156506	0.0501482	0.948742	3.57021	7.40855	7.21177	0.318838	0.223995	1.18864	1.57849	6.13738	7.27563	1.97296	1.8478	0.015919	*		1_H	2_M
12	f433287a4f6be72995c270426d5b2500	Bacteria	Firmicutes	Sulfobacillia	Sulfobacillales	R501	Unclassified Sulfobacillia	R501 sp902809825		in	1_keep_high	1_both_fractions		12	100	12	100	24	100		1.32661	0.625411	0.889082	1.38769	1.03959	1.37772	3.98864	0.162849	0.639418	2.17449	0.29174	0.189955	3.20403	1.11708	0.801714	1.26126	0.346777	0.0931951	1.36129	0.84271	0.929499	1.69398	0.498927	0.226811	0.718369	ns		1_H	2_M
13	0a760aaaed6005554fbe10ddfe2634e4	Bacteria	SZUA-79	SZUA-79	Acidulodesulfobacterales	SZUA-79	Acidulodesulfobacterium	Acidulodesulfobacterium acidiphilum		in	1_keep_high	1_both_fractions		12	100	12	100	24	100		1.34484	0.834901	1.04762	0.669541	0.891521	1.20667	1.97607	0.167415	0.616194	0.880372	0.382909	0.180837	0.29628	1.15985	0.983479	0.599378	0.476613	0.158595	0.469811	0.994334	0.805342	0.694583	0.75733	0.570994	0.291605	ns		1_H	2_M
14	35a21717f7efaa9e4e741d15fe7b2a2b	Bacteria	Pseudomonadota	Gammaproteobacteria	Acidithiobacillales	Acidithiobacillaceae	Acidithiobacillus	Acidithiobacillus caldus		in	1_keep_high	1_both_fractions		12	100	12	100	24	100		0.770435	0.562717	0.455422	0.940808	0.367097	0.673312	0.947559	0.199376	0.442793	1.17279	0.259831	0.436137	0.961694	0.588477	0.543672	0.440719	0.494692	0.724306	0.375185	0.971989	0.551995	0.383103	0.544432	1.54961	0.571797	ns		2_M	2_M
15	bf09e92dcbf9c67b23000993e05ea793	Bacteria	Pseudomonadota	Gammaproteobacteria	Burkholderiales	Burkholderiaceae	Thiomonas	Thiomonas delicata		in	1_keep_high	1_both_fractions		12	100	12	100	24	100		0.539456	0.686576	0.275118	0.677381	0.653988	1.16158	0.818996	0.101971	0.354544	0.642392	0.325169	0.232505	0.775508	0.603873	0.70434	0.421488	1.37725	2.17946	0.15439	0.553827	0.567095	0.469718	0.66957	0.556719	0.240887	ns		2_M	2_M
16	0f3b02fb088b83ca87a4740736cf2742	Bacteria	Firmicutes	Sulfobacillia	Sulfobacillales	R501	Unclassified Sulfobacillia	R501 sp902809825		in	1_keep_high	1_both_fractions		12	100	12	100	24	100		0.619995	0.34864	0.335737	0.671109	0.556815	0.751061	1.02851	0.11719	0.17495	1.22257	0.273506	0.109414	1.31464	0.62098	0.485248	0.660278	0.23995	0.0882901	0.488072	0.608092	0.466427	0.812846	0.390041	0.147507	0.947107	ns		2_M	2_M
17	97b54031528f27e9beb7fa1d7bffb561	Bacteria	Chloroflexota	Ktedonobacteria	Ktedonobacterales	Ktedonobacteraceae	UBA11361	UBA11361 sp005881495		in	1_keep_high	1_both_fractions		6	50	9	75	15	62.5		0.0227939	0	0	0.0313603	0.0262212	0.0342098	0	0	0	0.0699942	0	0.0106375	0	0.0171069	0.0243435	0.990416	2.92542	1.61538	0	0	0.0134224	1.29089	1.98596	0.426659	0.022371	*		3_L	4_BD
18	a14c16642731eb9e76e9d08fa85517b0	Archaea	Thermoplasmatota	Thermoplasmata	Thermoplasmatales	Thermoplasmataceae	Thermoplasma	Uncultured		in	1_keep_high	1_both_fractions		12	100	12	100	24	100		0.730925	0.440387	0.486508	0.266562	0.223652	0.528697	1.18564	0.0365269	0.198173	0.821266	0.0987662	0.0288732	0.0906648	1.32065	0.907202	0.203532	0.221872	0.109545	0.161031	0.692682	0.486561	0.178226	0.570435	0.106268	0.998833	ns		2_M	2_M
19	718753cc491fcf34ab6c9e3a9501ccbb	Bacteria	Actinobacteriota	Acidimicrobiia	Acidimicrobiales	Acidimicrobiaceae	Acidithrix	Uncultured		in	1_keep_high	1_both_fractions		7	58.3333	12	100	19	79.1667		0.048627	0.0688105	0	0.0329283	0	0.213034	0.115866	0	0.034061	0.0979919	0	0	0.182949	0.196729	0.293745	0.20834	3.3856	7.61911	0.278898	0.132471	0.164424	0.176561	0.263278	0.380662	0.131421	ns		3_L	3_L
20	3a0c35b0466885537968cfdaa103f3e7	Bacteria	Pseudomonadota	Alphaproteobacteria	Acetobacterales	Acetobacteraceae	Acidiphilium	Acidiphilium rubrum		in	1_keep_high	1_both_fractions		12	100	12	100	24	100		0.158038	0.396043	0.186521	0.592709	0.465812	0.177269	0.284109	0.0745758	0.295711	0.748161	0.117	0.144366	0.184568	0.14883	0.264533	0.298086	0.57851	1.55816	0.229095	0.175565	0.184558	0.291492	0.303907	0.621749	0.448585	ns		2_M	2_M
21	70fba8bb94f865036f4c56845cd03f17	Bacteria	Pseudomonadota	Gammaproteobacteria	Xanthomonadales	Rhodanobacteraceae	Metallibacterium	Metallibacterium scheffleri		in	1_keep_high	1_both_fractions		12	100	12	100	24	100		0.313037	0.299708	0.0979234	0.191298	0.283806	0.208369	0.201575	0.0760977	0.215204	0.253535	0.109403	0.117012	0.378849	0.345559	0.26291	0.229174	0.501265	1.21808	0.139449	0.502753	0.283548	0.271504	0.310408	0.601129	0.0213368	*		2_M	2_M
22	454facb973a733f5c5abaaa32dac7281	Bacteria	Pseudomonadota	Gammaproteobacteria	Burkholderiales		Unclassified Genus	Uncultured		in	1_keep_high	1_both_fractions		12	100	12	100	24	100		0.395095	0.444975	0.321748	0.269698	0.285349	0.505372	0.598375	0.0532684	0.26165	0.47285	0.11548	0.113973	0.600654	0.851923	0.616703	1.09939	0.673832	0.155325	0.199213	0.868247	0.721452	0.937771	0.945849	0.509136	0.00157481	**		2_M	2_M
23	4d856647e1eeb58dcc916f8fac45dd49	Bacteria	Pseudomonadota	Gammaproteobacteria	Burkholderiales	Sulfuriferulaceae	Sulfuriferula	Uncultured		in	1_keep_high	1_both_fractions		12	100	12	100	24	100		0.26441	0.289004	0.198955	0.426499	0.262212	0.256574	0.319027	0.0213074	0.19198	0.429298	0.118519	0.192994	0.286565	0.241207	0.417086	0.283663	1.11429	0.472516	0.0996066	0.274519	0.488239	0.278166	0.468049	0.150679	0.12757	ns		2_M	2_M
24	3b02bd9772dc3eefe42097af332bd1b2	Bacteria	Firmicutes	Sulfobacillia	Sulfobacillales	Sulfobacillaceae	Sulfobacillus	Sulfobacillus thermosulfidooxidans		in	1_keep_high	1_both_fractions		12	100	12	100	24	100		0.232498	0.256893	0.234705	0.208546	0.171209	0.228584	0.34601	0.0365269	0.114569	0.410633	0.104844	0.0744624	0.370754	0.615848	0.658898	1.05292	0.662328	0.757006	0.315421	0.45966	0.476494	0.914451	0.846714	0.624921	1.1813e-05	***		2_M	2_M
25	78cd8bc1c14e6d0890a2468b02dbfa12	Bacteria	Nitrospirota	Leptospirillia	Leptospirillales	Leptospirillaceae	Leptospirillum	Leptospirillum rubarum		in	1_keep_high	1_both_fractions		12	100	12	100	24	100		0.778033	0.478615	0.641942	0.603685	0.522882	0.489823	0.931687	0.0684879	0.283326	1.0017	0.206649	0.0911785	0.692938	0.590187	0.667013	0.892657	0.428952	0.480691	0.393446	0.603304	0.592262	0.796189	0.601313	0.585268	0.310762	ns		2_M	2_M
26	ace0460e6bd01ebcfdb0f75e81457706	Bacteria	Firmicutes	Sulfobacillia	Sulfobacillales	Sulfobacillaceae	Sulfobacillus	Sulfobacillus thermosulfidooxidans		in	1_keep_high	1_both_fractions		12	100	12	100	24	100		0.430045	0.316528	0.24714	0.316739	0.394861	0.352983	0.35712	0.0502245	0.238427	0.577064	0.217286	0.0607857	0.584464	0.730464	0.91694	0.818937	0.456891	1.30473	0.529575	0.630437	0.614073	0.727897	0.700449	0.566235	3.42756e-05	***		2_M	2_M
27	752daebed0e9139653caa33bf5bc1828	Archaea	Thermoplasmatota	Thermoplasmata	Thermoplasmatales	GCA-001856825	Thermoplasma	Uncultured		in	1_keep_high	1_both_fractions		12	100	12	100	24	100		0.550093	0.284417	0.509823	0.388867	0.29923	0.648432	1.30468	0.0913173	0.210559	0.951922	0.0714155	0.0410303	0.140854	0.940879	0.980233	0.767653	0.553857	0.727576	0.393446	0.462852	0.619107	0.87281	0.836963	0.337838	0.169699	ns		2_M	2_M
28	4a0911f006e44324d3aaed3f41f21002	Bacteria	Patescibacteria	Paceibacteria	UBA9983	UBA2103	Candidatus Paceibacter	C7867-001 sp002429325		in	1_keep_high	1_both_fractions		12	100	12	100	24	100		0.559211	0.585654	0.0792713	0.26029	0.180464	0.0746396	0.30633	0.0228293	0.136244	0.536623	0.0987662	0.0136768	0.471133	1.45922	0.725437	0.136222	0.527561	0.0801151	0.355263	0.791637	0.741586	0.294823	0.939349	0.391765	0.0161096	*		2_M	2_M
29	1a2936e6a22b80bbc52ea3ea029f08c3	Bacteria	Pseudomonadota	Alphaproteobacteria	Rhizobiales	Beijerinckiaceae	Unclassified Beijerinckiaceae	Uncultured		in	1_keep_high	1_both_fractions		6	50	11	91.6667	17	70.8333		0	0	0	0.0125441	0.0154242	0.0264349	0.0666624	0	0.00928936	0.0171097	0	0	0.110093	0.0478993	0.0811451	0.121799	0.0328699	0	1.20524	0.0319208	0.0771786	0.134919	0.0747579	0.0888212	0.131792	ns		4_BD	4_BD
30	539ad72bc6a1adb1edb2603c8c311ccb	Bacteria	Pseudomonadota	Gammaproteobacteria	Pseudomonadales	Moraxellaceae	Acinetobacter	Uncultured		in	1_keep_high	3_particles_only		3	25	7	58.3333	10	41.6667		0	0	0	0	0	0	0.0539648	0	0	0.0311086	0.0227922	0	0.275232	1.76714	0.0389497	0	0.0345134	0.0686701	0	0.671934	2.27509	0	0	0	0.0888528	ns		4_BD	4_BD
31	c4635ed00a0ad57ce442db55b850d556	Bacteria	Pseudomonadota	Gammaproteobacteria	Pseudomonadales	Moraxellaceae	Acinetobacter	Uncultured		in	1_keep_high	3_particles_only		4	33.3333	8	66.6667	12	50		0	0	0	0.0878087	0	0	0	0.065444	0.0557362	0	0	0.0273535	0.234757	0.776653	0	0.0576942	0	0	0.0265617	0.378262	1.10902	0	0.0617565	0.0158609	0.080692	ns		4_BD	4_BD
32	de234dced5a6b9e446bb4881cb6ef874	Bacteria	Firmicutes	Bacilli	Alicyclobacillales	Acidibacillaceae	Acidibacillus	Acidibacillus ferrooxidans		in	2_keep_medium	1_both_fractions		10	83.3333	12	100	22	91.6667		0.0774994	0.100922	0.0683909	0.0486084	0.0663242	0.0404298	0.173005	0.0106537	0.0928936	0.0622171	0	0	0.320565	0.302792	0.31322	0.206737	0.374716	0.753736	0.116208	0.236214	0.283548	0.254847	0.28928	0.537686	0.00012416	***		3_L	2_M
33	65c2ad45389a1104abf67080813c00e8	Bacteria	Pseudomonadota	Gammaproteobacteria	Acidithiobacillales	Acidithiobacillaceae	Acidithiobacillus	Acidithiobacillus unclassified		in	2_keep_medium	1_both_fractions		12	100	12	100	24	100		0.387497	0.253834	0.202064	0.407683	0.189718	0.332768	0.349184	0.1872	0.306549	0.494626	0.196013	0.164121	0.255804	0.254893	0.279139	0.150646	0.182428	0.18312	0.172651	0.392626	0.256703	0.158238	0.182019	0.496447	0.33787	ns		2_M	2_M
34	3b5804388984a4a452647896da154bd3	Bacteria	Firmicutes	Bacilli	Alicyclobacillales	Acidibacillaceae	Acidibacillus	Acidibacillus ferrooxidans		in	2_keep_medium	1_both_fractions		7	58.3333	12	100	19	79.1667		0.124607	0.169733	0.12901	0	0.154242	0	0.14761	0	0	0.0995474	0.0638181	0	0.121426	0.237786	0.350547	0.17148	0.279394	0.475786	0.0846656	0.170776	0.256703	0.19988	0.277904	0.448864	0.000281715	***		2_M	2_M
35	d4f175b507a101f8d7b17a35d4723468	Bacteria	Pseudomonadota	Gammaproteobacteria	Xanthomonadales	Rhodanobacteraceae	Metallibacterium	Metallibacterium scheffleri		in	2_keep_medium	1_both_fractions		11	91.6667	12	100	23	95.8333		0.241616	0.307354	0.125902	0.145825	0.229821	0.237914	0.163482	0.0715318	0.170305	0.227092	0.110922	0	0.364278	0.313056	0.326203	0.229174	0.276107	0.501946	0.141109	0.410183	0.248314	0.216537	0.28928	0.444106	0.00122724	**		2_M	2_M
36	9915b2b4086986d05d84caff602d0d4b	Bacteria	Pseudomonadota	Gammaproteobacteria	Acidithiobacillales	Acidithiobacillaceae	Acidithiobacillus	Acidithiobacillus ferrooxidans		in	2_keep_medium	1_both_fractions		10	83.3333	9	75	19	79.1667		0.419408	0.270655	0.338846	0.448452	0.300773	0.374753	0.361882	0	0	0.438631	0.194493	0.230985	0.273613	0.251471	0.254796	0	0.281037	0.279585	0	0.24579	0.253347	0	0.281155	0.366388	0.212688	ns		2_M	2_M
37	84300a4e0d972a0a8b8836eb486d9496	Bacteria	Firmicutes	Bacilli	Alicyclobacillales	Acidibacillaceae	Acidibacillus	Uncultured		in	2_keep_medium	1_both_fractions		12	100	12	100	24	100		0.407252	0.761503	0.857996	0.211682	0.484321	0.589342	0.722176	0.162849	0.531042	0.409077	0.244636	0.080541	0.467895	0.862187	0.556656	0.288471	0.220228	0.449626	0.260637	0.813981	0.541928	0.236525	0.217773	0.361629	0.874626	ns		2_M	2_M
38	791c7841ed2cf932e95cc2fe8b6463db	Bacteria	Pseudomonadota	Alphaproteobacteria	Acetobacterales	Acetobacteraceae	Acidiphilium	Acidiphilium rubrum		in	2_keep_medium	1_both_fractions		10	83.3333	9	75	19	79.1667		0.0364703	0.289004	0.121238	0	0.174294	0.0450948	0.0777728	0.0532684	0.154823	0.0933257	0	0.0455892	0	0.0598741	0.0730306	0.0673099	0.225159	0.539551	0.0796852	0.0670338	0	0	0.0893844	0.33308	0.492461	ns		3_L	2_M
39	a2c6b514691ac7cf36dc4c46dc9d0c6f	Bacteria	Patescibacteria	Saccharimonadia	Saccharimonadales	UBA4665	BOG-1338	Uncultured		in	2_keep_medium	1_both_fractions		11	91.6667	12	100	23	95.8333		0.0957345	0.0703396	0.0186521	0.0172481	0.0231364	0.0217699	0.0603136	0.0197854	0.047995	0.0855485	0	0.00911785	0.106855	0.189886	0.326203	0.0737203	0.187358	0.0948301	0.0265617	0.121299	0.466427	0.0916117	0.170643	0.328321	0.00284294	**		2_M	3_L
40	0c23e4d922ef5bdf1578877dec7a0730	Bacteria	Nitrospirota	Leptospirillia	Leptospirillales	Leptospirillaceae	Unclassified Leptospirillaceae	Uncultured		in	2_keep_medium	1_both_fractions		12	100	12	100	24	100		0.542495	0.429683	0.498943	0.25245	0.297688	0.601782	0.895181	0.123278	0.306549	0.617505	0.0972467	0.059266	0.338374	0.444779	0.5031	0.354178	0.233376	0.17658	0.240716	0.47562	0.387571	0.321474	0.273029	0.299772	0.482873	ns		2_M	2_M
41	07f952c872fa2e83d6d6c22bde9a1d33	Bacteria	Planctomycetota	Phycisphaerae	Phycisphaerales	Phycisphaeraceae	Phycisphaera	WQYP01 sp009781185		in	2_keep_medium	1_both_fractions		10	83.3333	12	100	22	91.6667		0.132205	0.100922	0.0528476	0.0878087	0.0555273	0.0233249	0.0619008	0	0.0247716	0.16332	0	0.0106375	0.108474	0.439647	0.361907	0.184301	0.256385	0.412021	0.0813454	0.3224	0.223147	0.178226	0.221023	0.299772	5.52817e-05	***		2_M	2_M
42	114f3931c219e0250a35c21ff5c2857f	Bacteria	Pseudomonadota	Gammaproteobacteria	Acidithiobacillales	Acidithiobacillaceae	Acidithiobacillus	Acidithiobacillus thiooxidans		in	2_keep_medium	1_both_fractions		12	100	12	100	24	100		0.177793	0.0856308	0.108804	0.144257	0.0709515	0.141504	0.190464	0.0487025	0.102183	0.124434	0.106364	0.123091	0.0987598	0.116327	0.159044	0.062502	0.152845	0.14388	0.0730448	0.164392	0.109057	0.0566327	0.133264	0.272808	0.638934	ns		2_M	3_L
43	fa6a344ae270bd7735b7a0a69ce1646d	Bacteria	Bacteroidota	Bacteroidia	Flavobacteriales	Flavobacteriaceae	Flavobacterium	Flavobacterium lacicola		in	2_keep_medium	1_both_fractions		8	66.6667	12	100	20	83.3333		0.0303919	0	0.00932604	0.0392003	0.0185091	0.0621997	0.0492032	0	0	0.0606617	0	0.00911785	0.0599035	0.239496	0.311597	0.310907	0.182428	0.0604951	0.0348623	0.132471	0.280192	0.271504	0.299031	0.264878	8.39523e-05	***		3_L	4_BD
44	d76f26f56b6db0a5b48440f69cab15f1	Bacteria	Pseudomonadota	Gammaproteobacteria	Steroidobacterales	Steroidobacteraceae	Unclassified Steroidobacteraceae	Uncultured		in	2_keep_medium	1_both_fractions		9	75	12	100	21	87.5		0.0258331	0.0275242	0	0.00940808	0.0215939	0	0.0253952	0.0182635	0.0232234	0.0233314	0.0167143	0	0.231519	0.118037	0.20124	0.166672	0.192289	0.515026	0.0448229	0.108531	0.16778	0.144913	0.156016	0.253775	0.000271848	***		3_L	3_L
45	383c5ad569d5f400b226df774ccacef0	Bacteria	Firmicutes	Bacilli	Alicyclobacillales	Acidibacillaceae	Acidibacillus	Acidibacillus ferrooxidans		in	2_keep_medium	1_both_fractions		9	75	12	100	21	87.5		0	0.0856308	0.073054	0.0846727	0	0.0637547	0.150784	0.0213074	0.178046	0.0948811	0	0.0182357	0.150568	0.165937	0.245058	0.115388	0.221872	0.37932	0.0929661	0.100551	0.152679	0.146579	0.186895	0.236328	0.000494565	***		4_BD	3_L
46	0ec014ca1a7ee993ae6bd90f25eb37c9	Bacteria	Planctomycetota	Phycisphaerae	Phycisphaerales	Phycisphaeraceae	Phycisphaera	WQYP01 sp009781185		in	2_keep_medium	1_both_fractions		10	83.3333	12	100	22	91.6667		0.164116	0.159029	0.0839343	0.0799686	0.165039	0.0995195	0.122214	0	0.162564	0.166431	0.0668571	0.00455892	0.218567	0.658615	0.660521	0.326934	0.808599	0.36951	0.14775	0.486793	0.541928	0.328136	0.500553	0.223639	0.000121511	***		2_M	2_M
47	e8548545a29ae41cbe92df5922daf656	Bacteria	SZUA-79	SZUA-79	Acidulodesulfobacterales	SZUA-79	Acidulodesulfobacterium	Acidulodesulfobacterium acidiphilum		in	2_keep_medium	1_both_fractions		11	91.6667	12	100	23	95.8333		0.158038	0.168203	0.11813	0.125441	0.106427	0.0948545	0.279347	0.031961	0.0789596	0.147766	0.0622987	0	0.0922838	0.34898	0.279139	0.137825	0.121619	0.0506851	0.0929661	0.287288	0.226502	0.146579	0.201521	0.218881	0.0519971	ns		2_M	2_M
48	8d57b8b11837ded10999dbd2214d15de	Bacteria	Cyanobacteria	Cyanobacteriia			Unclassified Genus	Uncultured		in	2_keep_medium	1_both_fractions		8	66.6667	12	100	20	83.3333		0.00759798	0.0810435	0.0124347	0.0125441	0.0277636	0.163274	0.0111104	0	0	0.0513291	0	0	0.16352	0.42254	0.45279	0.347768	0.0476613	0.0392401	0.0199213	0.36709	0.629174	0.431408	0.650068	0.20302	0.000884452	***		3_L	3_L
49	9b44d679723dcfe4cb5cef66acab44c2	Bacteria	Patescibacteria	Paceibacteria	UBA9983	UBA1539	UBA1550	UBA1550 sp001825115		in	2_keep_medium	1_both_fractions		6	50	12	100	18	75		0.0319115	0.0275242	0	0.0329283	0.0138818	0	0.0253952	0	0	0.0419965	0	0	0.223424	0.490968	0.473888	0.261226	0.215298	0.0817501	0.0846656	0.172373	0.38086	0.203211	0.290906	0.196676	5.56745e-05	***		3_L	3_L
50	9a8839a24861c0e6d2d3553c3ff69ee6	Bacteria	Nitrospirota	Leptospirillia	Leptospirillales	Leptospirillaceae	Leptospirillum	Leptospirillum ferrooxidans		in	2_keep_medium	1_both_fractions		11	91.6667	12	100	23	95.8333		0.234018	0.168203	0.150771	0.164641	0.148073	0.250354	0.377754	0.0471806	0.116117	0.239536	0.100286	0	0.270375	0.384905	0.288877	0.253213	0.228446	0.207645	0.219134	0.288884	0.310392	0.228196	0.212897	0.193503	0.0136876	*		2_M	2_M
51	ec942120fd9462341dab269e138ac881	Bacteria	Firmicutes	Bacilli	Alicyclobacillales	Acidibacillaceae	Acidibacillus	Acidibacillus sulfuroxidans		in	2_keep_medium	1_both_fractions		12	100	12	100	24	100		0.417889	0.489319	0.416563	0.239906	0.291518	0.544247	0.490445	0.0852294	0.204366	0.382635	0.117	0.080541	0.21371	0.581634	0.371645	0.20834	0.20708	0.20274	0.194233	0.585747	0.370793	0.178226	0.313658	0.187159	0.853358	ns		2_M	2_M
52	2c998be71af595d11b147aeb6d4f1189	Bacteria	Actinobacteriota	Acidimicrobiia	Acidimicrobiales	Acidimicrobiaceae	Ferrimicrobium	Ferrimicrobium acidiphilum		in	2_keep_medium	1_both_fractions		7	58.3333	12	100	19	79.1667		0.0182351	0.0642231	0	0	0.0277636	0.0295449	0.0412672	0	0.0309645	0.021776	0	0	0.351326	0.147119	0.261287	0.221161	0.190645	0.1962	0.0680645	0.103743	0.229858	0.208208	0.216148	0.179229	2.03347e-06	***		3_L	3_L
53	725e3ca9146d70c85d4eb1727c39c5a1	Bacteria	Actinobacteriota	Acidimicrobiia	Acidimicrobiales	RAAP-2	RAAP-2	RAAP-2 sp003160115		in	2_keep_medium	1_both_fractions		11	91.6667	12	100	23	95.8333		0.123087	0.140679	0.0761626	0.0360643	0.141903	0.0544247	0.10793	0	0.0897972	0.16332	0.0425454	0.0516678	0.531036	0.480703	0.373268	0.241995	0.391151	0.361335	0.14443	0.426143	0.337237	0.216537	0.381915	0.172884	8.06579e-06	***		2_M	2_M
54	3fa4bf16257e380de6bca1794d2b0aa3	Bacteria	Pseudomonadota	Gammaproteobacteria	Burkholderiales	Sulfuriferulaceae	Sulfuriferula	SulfuriferulA nivalis		in	2_keep_medium	1_both_fractions		10	83.3333	12	100	22	91.6667		0.0744602	0.050461	0.0963691	0.122305	0.0802061	0.122844	0.231731	0	0.0743149	0.132211	0	0.0516678	0.301137	0.164226	0.259664	0.163467	0.142984	0.027795	0.0830055	0.196313	0.345626	0.221534	0.164142	0.172884	0.00426557	**		3_L	3_L
55	b33191936cddce86ac028e8fe5d63b9f	Bacteria	Firmicutes	Bacilli	Alicyclobacillales	Acidibacillaceae	Acidibacillus	Acidibacillus ferrooxidans		in	2_keep_medium	1_both_fractions		12	100	12	100	24	100		0.121568	0.189611	0.16476	0.0501764	0.114139	0.293894	0.241255	0.066966	0.120762	0.20065	0.0531818	0.021275	0.263899	0.229232	0.293745	0.241995	0.134766	0.282855	0.14775	0.261751	0.234891	0.293157	0.183644	0.157023	0.00589851	**		2_M	2_M
56	34534a3447533acd07b84c01ee8b0af6	Bacteria	Patescibacteria	Saccharimonadia	Saccharimonadales	UBA1547	UBA1547	UBA1547 sp004322265		in	2_keep_medium	1_both_fractions		7	58.3333	12	100	19	79.1667		0.00607838	0.0229368	0	0.0141121	0.0154242	0.0139949	0.0349184	0	0	0	0.00607792	0	0.0501894	0.167647	0.157422	0.083336	0.0525918	0.037605	0.0315421	0.122895	0.16778	0.128256	0.102386	0.157023	4.91081e-05	***		3_L	3_L
57	0bf90ee7a769256829016b0b2c2d8f4d	Bacteria	Pseudomonadota	Gammaproteobacteria	Halothiobacillales	Halothiobacillaceae	Halothiobacillus	Halothiobacillus neapolitanus		in	2_keep_medium	1_both_fractions		10	83.3333	12	100	22	91.6667		0.0699014	0.0718687	0.0963691	0.0360643	0.0570697	0.0808596	0.0920576	0.00304391	0.0696702	0.0559954	0	0.0486285	0.0631415	0.0889558	0.0860138	0.0689125	0.0542353	0.0882901	0.0315421	0.0941665	0.107379	0.044973	0.0617565	0.150679	0.106628	ns		3_L	3_L
58	2b2747b3a684374be67a23acc4ce82f5	Bacteria					Unclassified Genus	Uncultured		in	2_keep_medium	1_both_fractions		9	75	12	100	21	87.5		0.0835777	0.0321116	0.0512932	0.0235202	0.0323909	0.0559797	0.123802	0	0.0448986	0.0451074	0	0	0.00647605	0.222389	0.70434	0.0993622	0.0624528	0.027795	0.0232415	0.202697	0.268447	0.1116	0.183644	0.149093	0.0358658	*		3_L	3_L
59	963340a9b2b8518c2cd6aa559e20344d	Bacteria	Pseudomonadota	Gammaproteobacteria	Burkholderiales	Burkholderiaceae	Unclassified Burkholderiaceae	Uncultured		in	2_keep_medium	1_both_fractions		8	66.6667	12	100	20	83.3333		0.0516662	0	0.0373042	0.0313603	0	0.108849	0.0936448	0.0578343	0.0247716	0.0731051	0	0	0.0955218	0.0804024	0.105489	0.315715	0.0509483	0.0506851	0.119528	0.0989546	0.0939566	0.119928	0.170643	0.149093	0.00275495	**		3_L	4_BD
60	66094cecb2c501c1a2e1ccb0f4a15549	Bacteria	Pseudomonadota	Alphaproteobacteria	Acetobacterales	Acetobacteraceae	Acidiphilium	Acidiphilium organovorum		in	2_keep_medium	1_both_fractions		7	58.3333	12	100	19	79.1667		0	0.012233	0.0202064	0	0.0138818	0.0964095	0.0174592	0	0.0154823	0	0	0.0349518	0.0372373	0.04961	0.0357039	0.0240392	0.121619	0.256695	0.014941	0.0638417	0.0218113	0.0216537	0.0877592	0.145921	0.0236836	*		4_BD	3_L
61	256716e4249ffe23c43c6e52100c3b22	Bacteria	Pseudomonadota	Gammaproteobacteria	Burkholderiales	Sulfuriferulaceae	Sulfuriferula	SulfuriferulA multivorans		in	2_keep_medium	1_both_fractions		10	83.3333	12	100	22	91.6667		0.0319115	0.0198786	0.0373042	0	0.0370182	0.0373198	0.0761856	0	0.0216752	0.115102	0.0243117	0.0349518	0.250947	0.201861	0.25155	0.211545	0.159419	0.0981001	0.0996066	0.167584	0.218113	0.209874	0.224274	0.141162	1.16266e-07	***		3_L	3_L
62	59f1eeb1176ff5bfce1202c71ab8d0a3	Bacteria	Pseudomonadota	Gammaproteobacteria	Acidiferrobacterales	Acidiferrobacteraceae	Acidiferrobacter	Acidiferrobacter thiooxydans		in	2_keep_medium	1_both_fractions		8	66.6667	12	100	20	83.3333		0.101813	0.114684	0	0.0846727	0.114139	0.0621997	0.115866	0	0.0356092	0.0871039	0	0	0.111712	0.0804024	0.0957512	0.0865412	0.0723137	0.0588601	0.0348623	0.0893783	0.0587229	0.0782864	0.0601313	0.13006	0.231078	ns		2_M	2_M
63	786eb2cbffd17879655938efd3d3ec6e	Bacteria	Pseudomonadota	Gammaproteobacteria	Burkholderiales	Nitrosomonadaceae	VFJL01	VFJL01 sp013450215		in	2_keep_medium	1_both_fractions		12	100	12	100	24	100		0.458918	0.322645	0.351281	0.247746	0.347045	0.343653	0.526951	0.0958831	0.226041	0.38108	0.101805	0.059266	0.429039	0.400301	0.370022	0.250008	0.613023	0.106275	0.15107	0.432527	0.431194	0.196549	0.305532	0.120543	0.646875	ns		2_M	2_M
64	c090edc6f910344fa83e3dda4928a22c	Bacteria	Cyanobacteria	Sericytochromatia	UBA7694	UBA7694	GCA-2770975	Uncultured		in	2_keep_medium	1_both_fractions		9	75	12	100	21	87.5		0.0592642	0.0581066	0.0310868	0.0736966	0.0385606	0.0295449	0.133325	0	0	0.0995474	0.0258312	0	0.330279	0.205283	0.170405	0.0977595	0.139697	0.0392401	0.0415027	0.212274	0.117446	0.121594	0.217773	0.120543	0.00106175	**		3_L	3_L
65	668530b611727a2a0afda31f96d372cc	Bacteria	Pseudomonadota	Gammaproteobacteria	Acidithiobacillales	Acidithiobacillaceae	Acidithiobacillus	Acidithiobacillus unclassified		in	2_keep_medium	1_both_fractions		9	75	8	66.6667	17	70.8333		0.0501466	0.0397572	0	0.0407683	0.0339333	0.0357648	0.0365056	0	0.0247716	0.0419965	0	0.0273535	0	0	0.0438184	0	0.0493048	0.0621301	0	0.0606496	0.0369115	0.0366447	0.0422544	0.120543	0.391395	ns		3_L	3_L
66	e1b7d21ae7df80acd45949b96af4bd11	Bacteria	Pseudomonadota	Gammaproteobacteria	Burkholderiales	Rhodocyclaceae	Sterolibacterium	Uncultured		in	2_keep_medium	1_both_fractions		12	100	12	100	24	100		0.303919	0.264538	0.181858	0.235202	0.211312	0.259684	0.307917	0.0639221	0.190432	0.373303	0.0790129	0.0516678	0.254185	0.268578	0.194748	0.112183	0.124905	0.027795	0.0813454	0.288884	0.149324	0.114931	0.263278	0.118957	0.269492	ns		2_M	2_M
67	8e92c87e6f4eb7cc43b9fb8f1d57eaf1	Bacteria	Pseudomonadota	Gammaproteobacteria	Xanthomonadales	Rhodanobacteraceae	Mizugakiibacter	Mizugakiibacter sediminis		in	2_keep_medium	1_both_fractions		12	100	12	100	24	100		0.0471075	0.0535193	0.0357498	0.0203842	0.0570697	0.0186599	0.0253952	0.0152195	0.0170305	0.0373303	0.0182338	0.00759821	0.0744746	0.0684275	0.0551787	0.0400654	0.147914	0.161865	0.0265617	0.0925704	0.0469783	0.0366447	0.0747579	0.112613	0.00266253	**		3_L	3_L
68	04c018c8a871cead5a39c0048926299c	Bacteria	Patescibacteria	Paceibacteria	UBA9983	UBA2103	Candidatus Paceibacter	C7867-001 sp002429325		in	2_keep_medium	1_both_fractions		7	58.3333	12	100	19	79.1667		0.0303919	0.0259951	0	0.0266562	0.0123394	0	0.0301568	0	0.0123858	0.0622171	0	0	0.126283	0.241207	0.0973741	0.0528863	0.0887486	0.031065	0.0431628	0.15322	0.156035	0.0882804	0.133264	0.111027	0.000130536	***		3_L	3_L
69	e365a53ed3e443024a62bc857cddbc15	Bacteria	Bacteroidota	Bacteroidia	Bacteroidales	Paludibacteraceae	Microbacter	Microbacter margulisiae		in	2_keep_medium	1_both_fractions		11	91.6667	12	100	23	95.8333		0.0866169	0.0611649	0.0310868	0.0486084	0.0802061	0.0528697	0.055552	0	0.068122	0.121323	0.0182338	0.0121571	0.0550465	0.345559	0.168782	0.158659	0.203793	0.0392401	0.0464831	0.118107	0.157713	0.213205	0.404667	0.104682	0.00512442	**		3_L	3_L
70	59d9cd908b67c16784db33e08b2b55c1	Bacteria	Eremiobacterota	Eremiobacteria	Baltobacterales	Baltobacteraceae	Unclassified Baltobacteraceae	Uncultured		in	2_keep_medium	1_both_fractions		10	83.3333	12	100	22	91.6667		0.0577446	0.0948056	0.0357498	0.0517444	0.0601546	0.0248799	0.095232	0	0.0464468	0.119768	0	0.0121571	0.233138	0.141987	0.108734	0.0929517	0.0657397	0.23871	0.0597639	0.135664	0.0721452	0.0882804	0.0471299	0.104682	0.00627777	**		3_L	3_L
71	0554ea88c6a9b38f9876f5c528152701	Bacteria	Pseudomonadota	Gammaproteobacteria	Acidithiobacillales	Acidithiobacillaceae	Acidithiobacillus	Acidithiobacillus thiooxidans		in	2_keep_medium	1_both_fractions		7	58.3333	12	100	19	79.1667		0	0.024466	0.0139891	0.0266562	0.0215939	0.0186599	0.0349184	0	0	0.0295531	0	0	0.0631415	0.157383	0.219092	0.163467	0.0378003	0.02289	0.0398426	0.146836	0.204691	0.228196	0.165767	0.103096	0.000196489	***		4_BD	3_L
72	bef4380bd5c30a78c9869a87ffa37203	Bacteria	Patescibacteria	Paceibacteria	UBA6257		Unclassified Genus	Uncultured		in	2_keep_medium	1_both_fractions		6	50	9	75	15	62.5		0.171714	0.102451	0.0388585	0	0	0.0295449	0	0.00760977	0	0.202206	0	0	0	0.37293	0.163913	0.0641046	0.0871052	0	0	0.197909	0.199658	0.0666267	0.149516	0.10151	0.0752204	ns		2_M	2_M
73	40fc6ae1b02950f57f730d3e4783fa88	Bacteria	Cyanobacteria	Cyanobacteriia	Cyanobacteriales	Coleofasciculaceae	Coleofasciculus	SIO2C1 sp010672925		in	2_keep_medium	1_both_fractions		6	50	12	100	18	75		0.0440683	0.00458737	0.00466302	0.0109761	0.0447303	0.0342098	0.0936448	0	0	0.065328	0	0	0.166758	0.116327	0.25155	0.51444	0.580153	0.0425101	0.0547836	0.0973586	0.258381	0.548005	0.359163	0.0983378	0.00186093	**		3_L	4_BD
74	79fba514a36ed0360ed4f063cd7f4c80	Bacteria	SZUA-79	SZUA-79	Acidulodesulfobacterales	SZUA-79	Acidulodesulfobacterium	Acidulodesulfobacterium acidiphilum		in	2_keep_medium	1_both_fractions		12	100	12	100	24	100		0.387497	0.368518	0.404128	0.166209	0.385606	0.310998	0.604724	0.115669	0.238427	0.413744	0.106364	0.0334321	0.0890458	0.239496	0.207732	0.198724	0.0969661	0.0539551	0.117868	0.274519	0.147646	0.221534	0.190145	0.0951656	0.0211824	*		2_M	2_M
75	e2dc6112d4d1954ad1f15ab59de139b1	Bacteria	Firmicutes	Bacilli	Alicyclobacillales	Alicyclobacillaceae	Alicyclobacillus	Alicyclobacillus cycloheptanicus		in	2_keep_medium	1_both_fractions		6	50	12	100	18	75		0	0.0275242	0.00466302	0.0219522	0	0.00621997	0	0.0121756	0.00928936	0.0311086	0	0	0.0566655	0.0632955	0.0730306	0.10417	0.0657397	0.194565	0.0282219	0.0303248	0.0570451	0.104937	0.104011	0.0951656	0.000136447	***		4_BD	3_L
76	c2b2a29292d4342e238adf6f06c555f7	Bacteria	Pseudomonadota	Gammaproteobacteria	Burkholderiales		Unclassified Genus	Uncultured		in	2_keep_medium	1_both_fractions		11	91.6667	12	100	23	95.8333		0.0790189	0.0795144	0.0544019	0.0721286	0.111055	0.0310998	0.125389	0.0243513	0.054188	0.143099	0.072935	0	0.171615	0.167647	0.185011	0.118594	0.151201	0.0474151	0.0796852	0.194717	0.229858	0.164901	0.212897	0.0935795	0.00065351	***		3_L	3_L
77	dbb133a66239b2671bde314ddce0f791	Bacteria	Patescibacteria	JAEDAM01	BD1-5	UBA2023	GN02-873	Uncultured		in	2_keep_medium	1_both_fractions		6	50	12	100	18	75		0.0212743	0.00764561	0	0	0	0.00466498	0.0253952	0.0167415	0.0154823	0.0451074	0.00455844	0	0.105236	0.215547	0.128209	0.176288	0.128192	0.01635	0.0415027	0.151624	0.211402	0.143247	0.175518	0.0935795	2.30715e-05	***		3_L	3_L
78	67647497d03b64a19569d12e73d93c53	Bacteria	Pseudomonadota	Gammaproteobacteria	Acidithiobacillales	Acidithiobacillaceae	Acidithiobacillus	Acidithiobacillus ferridurans		in	2_keep_medium	1_both_fractions		12	100	12	100	24	100		0.202106	0.200315	0.127456	0.302626	0.26067	0.253464	0.241255	0.133932	0.137792	0.248868	0.159545	0.142846	0.111712	0.0923772	0.0860138	0.062502	0.113401	0.12426	0.0996066	0.0845902	0.0805342	0.0782864	0.0731327	0.0919934	4.13173e-05	***		2_M	2_M
79	266a56573bcfeda6f57ba162f83d43b8	Bacteria	Pseudomonadota	Gammaproteobacteria	Burkholderiales	Sulfuricellaceae	Sulfuricella	Sulfuricella denitrificans		in	2_keep_medium	1_both_fractions		12	100	11	91.6667	23	95.8333		0.0790189	0.0810435	0.0233151	0.0736966	0.0601546	0.0606447	0.0888832	0.0121756	0.0634773	0.157098	0.0364675	0.0288732	0.139235	0.0786917	0.0762764	0.0961569	0.0558788	0	0.0215814	0.0829942	0.0671118	0.09994	0.0828837	0.0904073	0.497517	ns		3_L	3_L
80	0167b7b8ada3d0d4294fa85709267aa3	Bacteria	Pseudomonadota	Gammaproteobacteria	Acidiferrobacterales	Acidiferrobacteraceae	Acidiferrobacter	Acidiferrobacter thiooxydans		in	2_keep_medium	1_both_fractions		12	100	10	83.3333	22	91.6667		0.133724	0.0993929	0.0932604	0.0611525	0.0724939	0.111959	0.0984065	0.0517464	0.128503	0.107325	0.0531818	0.0547071	0.139235	0.107773	0.123341	0.0801308	0.0509483	0	0	0.111723	0.105701	0.0832834	0.0422544	0.0888212	0.489502	ns		2_M	2_M
81	54141b44193de19882767fcadaa4958f	Bacteria	Campylobacterota	Campylobacteria	Campylobacterales	Sulfurimonadaceae	Sulfurimonas	Uncultured		in	2_keep_medium	1_both_fractions		8	66.6667	8	66.6667	16	66.6667		0.0410291	0.0428154	0.0714996	0	0.120309	0.0342098	0.134912	0	0.0836043	0.10888	0	0	0.13114	0.104352	0.170405	0	0	0	0	0.0941665	0.135901	0.0966087	0.0991354	0.0872351	0.313865	ns		3_L	3_L
82	b99ffe63ae32eac1dad0df7d408b9fa3	Bacteria	Pseudomonadota	Gammaproteobacteria	Burkholderiales	Burkholderiaceae	Thiomonas	Thiomonas sp000377645		in	2_keep_medium	1_both_fractions		9	75	11	91.6667	20	83.3333		0.0379899	0.050461	0.0279781	0	0.0647818	0.506927	0.0349184	0	0.0278681	0.032664	0.0243117	0	0	0.0478993	0.032458	0.0336549	0.622884	0.941761	0.0249016	0.0702258	0.0385893	0.0616297	0.056881	0.0872351	0.301642	ns		3_L	3_L
83	05e6e2e5b7bd61e1434ecab301d0bf9f	Bacteria	Pseudomonadota	Betaproteobacteria	Burkholderiales	Burkholderiaceae	Polynucleobacter	Polynucleobacter acidiphobus		in	2_keep_medium	1_both_fractions		10	83.3333	11	91.6667	21	87.5		0.0197547	0.0397572	0.0155434	0.00313603	0.0246788	0.0373198	0.0253952	0	0.020127	0.0528845	0.0121558	0.00911785	0.119807	0.0906665	0.0908825	0.0400654	0.0197219	0.155325	0	0.0622456	0.0234891	0.0283163	0.0373789	0.0872351	0.011551	*		3_L	3_L
84	1092a97df451605621abdfff306d9879	Bacteria	Pseudomonadota	Gammaproteobacteria	Burkholderiales	Burkholderiaceae	Thiomonas	Thiomonas delicata		in	2_keep_medium	1_both_fractions		8	66.6667	11	91.6667	19	79.1667		0	0.0581066	0.0637279	0	0.0200515	0.0575347	0.0460288	0	0.0325128	0.0559954	0.0440649	0	0.110093	0.0427672	0.0811451	0.0400654	0.0295829	0.03597	0	0.078206	0.0486561	0.0466387	0.0325034	0.0872351	0.0809659	ns		4_BD	3_L
85	a080d2948a70ee5cf6d1b7c792eda47b	Bacteria	Desulfobacterota	Desulfobulbia	Desulfobulbales	Desulfocapsaceae	Desulfocapsa	Desulfocapsa thiozymogenes		in	2_keep_medium	1_both_fractions		11	91.6667	11	91.6667	22	91.6667		0.123087	0.0886891	0.124347	0.114465	0.0987152	0.102629	0.274586	0.0608782	0.0526397	0.144655	0.0942077	0	0.121426	0.171069	0.113603	0.0849386	0.0509483	0	0.0448229	0.202697	0.140935	0.0932774	0.167393	0.0840629	0.99036	ns		2_M	3_L
86	709fa81e0ec10464092bc70c60ee3b12	Bacteria	Pseudomonadota	Gammaproteobacteria	Burkholderiales		Unclassified Genus	Uncultured		in	2_keep_medium	1_both_fractions		11	91.6667	11	91.6667	22	91.6667		0.287203	0.217135	0.0792713	0.0548804	0.15887	0.160164	0.214272	0	0.0944419	0.167986	0.0288701	0.04255	0.155425	0.177912	0.123341	0.0913491	0.0739572	0	0.0531235	0.292076	0.149324	0.0416417	0.107261	0.0840629	0.70363	ns		2_M	2_M
87	c6db6d7c9cdd9f7024966cfe7e35d95d	Bacteria	Firmicutes	Sulfobacillia	Sulfobacillales	Sulfobacillaceae	Sulfobacillus	Sulfobacillus thermosulfidooxidans		in	2_keep_medium	1_both_fractions		10	83.3333	11	91.6667	21	87.5		0.11093	0.0733979	0.0746083	0.128577	0.118767	0.175714	0.138086	0	0.0851525	0.157098	0	0.04255	0.0858077	0.128302	0.0973741	0.136222	0	0.0474151	0.0630842	0.162796	0.112412	0.109934	0.118637	0.0777186	0.890331	ns		2_M	3_L
88	636b0579f8a1a26001833d98fb2976e4	Bacteria	Bacteroidota	Bacteroidia	Bacteroidales	Paludibacteraceae	Paludibacter	Paludibacter propionicigenes		in	2_keep_medium	1_both_fractions		8	66.6667	10	83.3333	18	75		0.0410291	0.0489319	0.0357498	0.0282242	0.010797	0	0.031744	0	0	0.0591063	0	0.00759821	0	0.104352	0.082768	0.0544889	0.0657397	0.01635	0	0.0702258	0.0503339	0.0616297	0.100761	0.0745464	0.00887795	**		3_L	3_L
89	c07b7ecc4bbd871fb8dfd1f9db8cbc5f	Bacteria	Patescibacteria	Saccharimonadia	Saccharimonadales	UBA4665	GCA-2746885	GCA-2746885 sp002746885		in	2_keep_medium	1_both_fractions		8	66.6667	12	100	20	83.3333		0.0395095	0.0183495	0.0108804	0.0250882	0	0.00621997	0.023808	0	0	0.0871039	0.0075974	0	0.0242852	0.167647	0.0795222	0.0256418	0.0887486	0.02616	0.00664044	0.103743	0.100668	0.0233193	0.0796334	0.0713742	0.00599108	**		3_L	3_L
90	03f370008e6785884b6ba9e2ddf5d090	Bacteria	Patescibacteria	Paceibacteria	UBA6257		Unclassified Genus	Uncultured		in	2_keep_medium	1_both_fractions		8	66.6667	10	83.3333	18	75		0.142842	0.0963347	0	0.109761	0.0802061	0	0.123802	0	0.0619291	0.0606617	0.0395065	0	0.0679986	0.260025	0.167159	0.062502	0.0805312	0	0.0581038	0.16918	0.159391	0	0.128388	0.0697881	0.130016	ns		2_M	2_M
91	1a0099f563d0a585de257e68f8182874	Bacteria	SZUA-79	SZUA-79	Acidulodesulfobacterales	SZUA-79	Acidulodesulfobacterium	Acidulodesulfobacterium acidiphilum		in	2_keep_medium	1_both_fractions		10	83.3333	11	91.6667	21	87.5		0.0790189	0.100922	0.0544019	0.0627205	0.0971727	0.0824146	0.109517	0.0350049	0.0418021	0.132211	0	0	0	0.0804024	0.098997	0.0881439	0.0575223	0.037605	0.0398426	0.0973586	0.065434	0.0566327	0.0812585	0.068202	0.893686	ns		3_L	2_M
92	c7998136bcf1be7a3f18971955ce60de	Bacteria	Bacteroidota				Unclassified Genus	Uncultured		in	2_keep_medium	1_both_fractions		9	75	12	100	21	87.5		0.00759798	0.0137621	0.00621736	0	0.00925455	0.0217699	0.0095232	0	0.0108376	0.032664	0.00911688	0	0.0178092	0.136855	0.124963	0.0657072	0.0509483	0.00981001	0.0166011	0.103743	0.0704674	0.029982	0.0812585	0.068202	0.000886953	***		3_L	3_L
93	6164606336d750ef360ddfee8a6dff8b	Archaea	Thermoplasmatota	Thermoplasmata	Thermoplasmatales	Thermoplasmataceae	Thermoplasma	Uncultured		in	2_keep_medium	1_both_fractions		11	91.6667	12	100	23	95.8333		0.278086	0.102451	0.146108	0.109761	0.0848333	0.259684	0.496794	0	0.0758631	0.41841	0.0364675	0.0501482	0.0663796	0.477282	0.41384	0.272445	0.108471	0.0588601	0.136129	0.301652	0.201336	0.244853	0.253527	0.0666159	0.462167	ns		2_M	2_M
94	445857454dafb9a6ee2fdf134ecdf042	Bacteria	Patescibacteria	Saccharimonadia	Saccharimonadales	UBA4665	Unclassified UBA4665	Uncultured		in	2_keep_medium	1_both_fractions		10	83.3333	12	100	22	91.6667		0.056225	0.0917473	0.0077717	0.0376323	0.0215939	0.0124399	0.0380928	0	0.0154823	0.05444	0.0075974	0	0.0275232	0.128302	0.066539	0.020834	0.101897	0.0686701	0.0365224	0.0798021	0.0704674	0.0416417	0.066632	0.0666159	0.00649954	**		3_L	3_L
95	5db864fdc892be83730391f84ef2342e	Bacteria	Cyanobacteria	Cyanobacteriia	Cyanobacteriales	Coleofasciculaceae	Coleofasciculus	SIO2C1 sp010672925		in	2_keep_medium	1_both_fractions		10	83.3333	12	100	22	91.6667		0.220341	0.0382281	0.0901517	0.116033	0.0678667	0.0637547	0.101581	0.0243513	0.0588326	0.1291	0	0	0.331898	0.265157	0.710831	0.2452	0.0295829	0.0425101	0.0979464	0.130875	0.758364	0.321474	0.183644	0.0618576	0.0221303	*		2_M	3_L
96	fb866766474a18d64fb855dd2024d5f5	Bacteria	Bacteroidota	Ignavibacteria	Ignavibacteriales	Ignavibacteriaceae	Unclassified Ignavibacteriaceae	Uncultured		in	2_keep_medium	1_both_fractions		8	66.6667	11	91.6667	19	79.1667		0.130685	0.113155	0.0248694	0.0376323	0	0.0761946	0.0444416	0	0	0.0871039	0.0151948	0	0	0.165937	0.129832	0.0528863	0.100253	0.014715	0.0498033	0.14524	0.0956344	0.0882804	0.130014	0.0618576	0.0487832	*		2_M	2_M
97	f46910ff4fd591b6d19a956c547b26c2	Bacteria	Pseudomonadota	Gammaproteobacteria	Burkholderiales	Gallionellaceae	Sideroxydans	Uncultured		in	2_keep_medium	1_both_fractions		7	58.3333	10	83.3333	17	70.8333		0.0577446	0.0474028	0.0404128	0.0203842	0	0.0171049	0	0	0.0170305	0.043552	0	0	0.0582845	0.0975092	0.0584245	0.062502	0	0	0.0962863	0.0654377	0.0889232	0.084949	0.0747579	0.0570994	0.00149668	**		3_L	3_L
98	46c4211a0f8129224e5bc652a8a8d899	Bacteria	Planctomycetota	Phycisphaerae	Phycisphaerales	Phycisphaeraceae	Phycisphaera	WQYP01 sp009781185		in	2_keep_medium	1_both_fractions		9	75	12	100	21	87.5		0.0258331	0.0229368	0.0217608	0.0501764	0.0246788	0.0171049	0.0349184	0	0	0.0155543	0.0243117	0	0.0323803	0.0838237	0.0746535	0.0849386	0.0706702	0.0768451	0.0282219	0.100551	0.0486561	0.0616297	0.102386	0.0539272	1.20491e-05	***		3_L	3_L
99	e7fb6fff35b5d99496a334eb70a20b24	Bacteria	Pseudomonadota	Gammaproteobacteria	Acidiferrobacterales	Acidiferrobacteraceae	Acidiferrobacter	Acidiferrobacter thiooxydans		in	2_keep_medium	1_both_fractions		6	50	10	83.3333	16	66.6667		0.0379899	0.0321116	0	0.0846727	0.0724939	0.0202149	0	0	0	0.18354	0	0	0.0291422	0	0.0454413	0.128209	0.0673832	0.03597	0	0.0255367	0.0385893	0.126591	0.0633817	0.0539272	0.452254	ns		3_L	3_L
100	893e775ed38e3c36e9d4d94e036b931f	Bacteria	Pseudomonadota	Gammaproteobacteria	Acidiferrobacterales	Acidiferrobacteraceae	Acidiferrobacter	Acidiferrobacter thiooxydans		in	2_keep_medium	1_both_fractions		10	83.3333	12	100	22	91.6667		0.0699014	0.0519902	0.0388585	0.0658565	0.0231364	0.0419848	0.0825344	0	0.0294163	0.130656	0	0.0151964	0.119807	0.0735596	0.0730306	0.102567	0.0345134	0.01962	0.0249016	0.0606496	0.0755008	0.074955	0.0503803	0.0539272	0.211512	ns		3_L	3_L
101	e6e438f09e4bde01755a0c3beff0b2c7	Bacteria	Pseudomonadota	Gammaproteobacteria	Burkholderiales	Gallionellaceae	Gallionella	Gallionella capsiferriformans		in	2_keep_medium	1_both_fractions		11	91.6667	9	75	20	83.3333		0.0972541	0.0917473	0.0481845	0.0925127	0.0586121	0.0668647	0.133325	0.0350049	0.034061	0.115102	0.0303896	0	0.0485704	0.0444779	0.0259664	0.0705151	0	0	0	0.102147	0.0436227	0.0433073	0.0341286	0.0539272	0.0653477	ns		2_M	3_L
102	590a054b9cb01df0db710a6e33b9d3e2	Bacteria	Actinobacteriota	Actinomycetia	Actinomycetales	Micrococcaceae	Unclassified Micrococcaceae	Uncultured		in	2_keep_medium	1_both_fractions		12	100	12	100	24	100		0.378379	0.2783	0.520704	0.413955	0.353215	0.466498	0.112691	0.470284	0.523301	0.270644	0.501428	0.671681	0.103617	0.0359245	0.05031	0.0993622	0.147914	0.14388	0.0249016	0.167584	0.0318781	0.079952	0.118637	0.0523411	5.1937e-06	***		2_M	2_M
103	216218109d757e1f2ffad07810406164	Bacteria	Acidobacteriota	Acidobacteriae	Acidobacteriales	Acidobacteriaceae	Unclassified Acidobacteriaceae	Uncultured		in	2_keep_medium	1_both_fractions		6	50	12	100	18	75		0.0243135	0.0382281	0	0.0736966	0.0323909	0	0.0174592	0	0	0.0528845	0	0	0.0712366	0.0444779	0.0843909	0.254816	0.269533	0.109545	0.0182612	0.0319208	0.0620785	0.103271	0.0893844	0.0523411	0.00635195	**		3_L	3_L
104	c8867efb2fc723141788943a463f4994	Bacteria	Dormibacterota	Dormibacteria	UBA8260	UBA8260	CF-96	CF-96 sp005889515		in	2_keep_medium	1_both_fractions		6	50	11	91.6667	17	70.8333		0	0.0229368	0	0.0297922	0.0323909	0	0.015872	0	0	0.0731051	0	0.0258339	0.34485	0.234364	0.102243	0.0721177	0.0706702	0.12753	0	0.13726	0.105701	0.0766207	0.0958851	0.050755	0.00261466	**		4_BD	3_L
105	e61acd219e86e7ebb1ef39e7165da034	Bacteria	Bacteroidota	Bacteroidia	Bacteroidales	TTA-H9	Unclassified TTA-H9	Uncultured		in	2_keep_medium	1_both_fractions		11	91.6667	12	100	23	95.8333		0.0668622	0.050461	0.0326411	0.0454724	0.0385606	0.0435398	0.0745984	0	0.0371575	0.05444	0.0151948	0.0136768	0.0210472	0.104352	0.0730306	0.0288471	0.0509483	0.014715	0.014941	0.0462852	0.0302003	0.044973	0.0747579	0.050755	0.503239	ns		3_L	3_L
106	0e47ec5a085dc57131fa797d7c9b43b7	Bacteria					Unclassified Genus	Uncultured		in	2_keep_medium	1_both_fractions		7	58.3333	9	75	16	66.6667		0.0212743	0	0.0155434	0.00784006	0	0.00932995	0.031744	0.00913173	0.0263199	0	0	0	0	0.0478993	0.107112	0.0544889	0	0	0.0132809	0.0159604	0.0604007	0.0682924	0.0406293	0.0491689	0.0155666	*		3_L	4_BD
107	da62e4ca52cbde2b8ab92312b0edac34	Bacteria	Thermotogota	Thermotogae	Mesoaciditogales	Mesoaciditogaceae	Athalassotoga	Athalassotoga saccharophila		in	2_keep_medium	1_both_fractions		12	100	12	100	24	100		0.124607	0.0841017	0.0792713	0.0768326	0.0678667	0.177269	0.585677	0.0441367	0.0743149	0.175763	0.0212727	0.0334321	0.0242852	0.230943	0.173651	0.0913491	0.0739572	0.0523201	0.0713847	0.143644	0.0939566	0.133253	0.120263	0.0459967	0.616555	ns		2_M	3_L
108	d41eb8158c8f69cd1c38290125dcbde2	Bacteria	Firmicutes	Bacilli	Alicyclobacillales	Alicyclobacillaceae	Alicyclobacillus	Alicyclobacillus ferrooxydans		in	2_keep_medium	1_both_fractions		7	58.3333	11	91.6667	18	75		0.0319115	0.0565775	0.0202064	0	0.0215939	0	0	0.0304391	0	0	0.0075974	0.00911785	0.0388563	0.0923772	0.0470642	0.0448732	0.0788877	0.122625	0.029882	0.07661	0.0369115	0	0.0910096	0.0428245	0.00109318	**		3_L	3_L
109	f603c1cb536e31903945af8b1d37cbaf	Bacteria					Unclassified Genus	Uncultured		in	2_keep_medium	1_both_fractions		12	100	11	91.6667	23	95.8333		0.492349	0.281358	0.209836	0.274402	0.314655	0.458723	0.863437	0.123278	0.126955	0.513291	0.148909	0.112453	0.487323	0.133434	0.107112	0.147441	0.0180784	0.00327	0.166011	0.197909	0.134224	0.174895	0.0682572	0.0428245	0.021514	*		2_M	2_M
110	a5acbac67b8a182e25d9847e0c5d0edc	Bacteria					Unclassified Genus	Uncultured		in	2_keep_medium	1_both_fractions		8	66.6667	12	100	20	83.3333		0.0303919	0.0137621	0.00466302	0.0109761	0.0246788	0.0108849	0.0365056	0.00913173	0	0.043552	0	0	0.0242852	0.136855	0.197994	0.309305	0.0312264	0.02289	0.0282219	0.0351129	0.139257	0.478047	0.0617565	0.0428245	0.0212378	*		3_L	3_L
111	3201bbc626f2da550f33782b417c7036	Bacteria	Pseudomonadota	Gammaproteobacteria	Burkholderiales	Sulfuriferulaceae	Sulfuriferula	Uncultured		in	2_keep_medium	1_both_fractions		11	91.6667	11	91.6667	22	91.6667		0.0501466	0	0.0419672	0.0862407	0.0663242	0.0621997	0.087296	0.033483	0.034061	0.115102	0.0334286	0.0273535	0.110093	0.0992199	0.0941283	0.0528863	0.295829	0.0997351	0	0.0893783	0.14429	0.084949	0.139765	0.0412384	0.0406826	*		3_L	4_BD
112	251ba24426b8e5aeae95104773c6dec5	Bacteria	Patescibacteria	Paceibacteria	Moranbacterales	UBA2206	Unclassified UBA2206	Uncultured		in	2_keep_medium	1_both_fractions		7	58.3333	12	100	19	79.1667		0.015196	0.0183495	0	0	0.0123394	0.00621997	0	0	0.00619291	0.0264423	0.00607792	0	0.0469514	0.143698	0.10062	0.062502	0.0230089	0.00817501	0.0232415	0.0638417	0.120801	0.0682924	0.0503803	0.0396523	0.000662669	***		3_L	3_L
113	4883bdf99ae7f02eb000d2c68cebe034	Bacteria	Eremiobacterota	Eremiobacteria	Baltobacterales	Baltobacteraceae	Tyrphobacter	Tyrphobacter aquilonaris		in	2_keep_medium	1_both_fractions		9	75	12	100	21	87.5		0.0364703	0.062694	0.0590649	0.0188162	0.0354758	0.0295449	0.0380928	0	0.0154823	0.116657	0	0	0.0647605	0.0513207	0.0373268	0.0544889	0.0262959	0.0752101	0.0166011	0.0319208	0.0218113	0.0433073	0.0227524	0.0364801	0.603407	ns		3_L	3_L
114	b50fc1a94fedeeecf2142c888fb35d74	Bacteria	Firmicutes	Bacilli	Staphylococcales	Staphylococcaceae	Staphylococcus	Uncultured		in	2_keep_medium	1_both_fractions		10	83.3333	8	66.6667	18	75		0.0729406	0.0412863	0.12901	0.0799686	0.0262212	0.0715296	0	0.0943612	0	0.0559954	0.0471039	0.148925	0	0.0342138	0.0811451	0.0192314	0	0.021255	0	0.0893783	0.0201336	0.019988	0	0.033308	0.029383	*		3_L	3_L
115	70eae33cd3ac9766d7efbfff5520f2f7	Bacteria	Bacteroidota	Ignavibacteria	Ignavibacteriales	Ignavibacteriaceae	Unclassified Ignavibacteriaceae	Uncultured		in	2_keep_medium	1_both_fractions		6	50	10	83.3333	16	66.6667		0.0288723	0.0336407	0	0.0250882	0.0154242	0.0124399	0	0.00304391	0	0.0357748	0	0	0.0291422	0.0701382	0.0470642	0.0224366	0.0575223	0	0	0.0462852	0.0385893	0.0433073	0.104011	0.0317219	0.00815653	**		3_L	3_L
116	6d06f5ba3a047e6f4534f1149cffab31	Bacteria	Patescibacteria	Saccharimonadia	Saccharimonadales	UBA4665	BOG-1338	Uncultured		in	2_keep_medium	1_both_fractions		7	58.3333	9	75	16	66.6667		0.0227939	0.0519902	0	0.0329283	0.0231364	0	0.047616	0	0.0619291	0.0824377	0	0	0	0.128302	0.05031	0	0.0887486	0.034335	0	0.0973586	0.0469783	0.024985	0.0796334	0.0317219	0.157043	ns		3_L	3_L
117	08b8c90812a4e22ce5ff00abf0d4ce10	Bacteria	Pseudomonadota				Unclassified Genus	Uncultured		in	2_keep_medium	1_both_fractions		12	100	12	100	24	100		0.0653426	0.024466	0.00621736	0.0392003	0.0123394	0.0155499	0.0206336	0.00913173	0.0727667	0.0451074	0.0151948	0.00607857	0.13114	0.0992199	0.207732	0.113786	0.0262959	0.01635	0.0249016	0.0462852	0.194624	0.119928	0.0585061	0.0317219	0.0089361	**		3_L	3_L
118	77eec1e4268aad81d7a616d7607d5fa9	Archaea	Thermoplasmatota	Thermoplasmata	ARK-15	ARK-15	ARK-15	Uncultured		in	2_keep_medium	1_both_fractions		10	83.3333	12	100	22	91.6667		0.0592642	0.0259951	0.0388585	0.0407683	0.0431879	0.0824146	0.196813	0.0121756	0.0294163	0.14621	0	0	0.0242852	0.116327	0.0795222	0.0705151	0.0262959	0.0490501	0.0315421	0.0989546	0.065434	0.0666267	0.0698823	0.0301358	0.819568	ns		3_L	3_L
119	f8d429556f6b27c66dc21cdedde3e64a	Archaea	Thermoplasmatota	Thermoplasmata	Thermoplasmatales	Thermoplasmataceae	UBA509	Uncultured		in	2_keep_medium	1_both_fractions		10	83.3333	12	100	22	91.6667		0.0774994	0.0229368	0.0621736	0.0219522	0.0339333	0.0404298	0.114278	0.00456586	0.0325128	0.10888	0	0.0319125	0.0242852	0.135144	0.10062	0.0400654	0.0213654	0.02943	0.0249016	0.0510733	0.0788564	0.044973	0.0617565	0.0301358	0.612307	ns		3_L	3_L
120	15b2673e97f2071ca8414512b911dff5	Archaea	Thermoplasmatota	Thermoplasmata	Thermoplasmatales	Thermoplasmataceae	Thermoplasma	Uncultured		in	2_keep_medium	1_both_fractions		12	100	12	100	24	100		0.123087	0.0596358	0.0357498	0.0297922	0.0262212	0.0855246	0.190464	0.0121756	0.0325128	0.122879	0.0243117	0.0197553	0.0210472	0.104352	0.147684	0.0737203	0.0180784	0.021255	0.0531235	0.114915	0.0570451	0.0682924	0.0698823	0.0285497	0.947942	ns		2_M	3_L
121	028a715f9f13a0fe76f5e044649c1b68	Bacteria	Actinobacteriota	Actinomycetia	Propionibacteriales	Propionibacteriaceae	Cutibacterium	Cutibacterium acnes		in	2_keep_medium	1_both_fractions		12	100	11	91.6667	23	95.8333		0.0410291	0.0886891	0.0948147	0.0533124	0.0215939	0.0264349	0.0285696	0.0821855	0.0278681	0.0233314	0.0926883	0.0486285	0.0566655	0.0256603	0.0405726	0.0224366	0.00986096	0.0425101	0.0166011	0.108531	0	0.0416417	0.0260027	0.0269636	0.145133	ns		3_L	3_L
122	db9469f438705416e3fa4baae4044631	Bacteria	Pseudomonadota	Alphaproteobacteria	Rhizobiales	Beijerinckiaceae	Unclassified Beijerinckiaceae	Uncultured		in	2_keep_medium	1_both_fractions		6	50	8	66.6667	14	58.3333		0.0425487	0.0152912	0	0.101921	0.0678667	0.0388748	0	0	0	0.133767	0	0	0.0582845	0.0376351	0.0308351	0.123401	0.0213654	0	0	0	0	0.194883	0.0373789	0.0253775	0.623219	ns		3_L	3_L
123	641c6bda98aada7d557fa6ab124b69cc	Bacteria	Pseudomonadota	Gammaproteobacteria	Burkholderiales	Burkholderiaceae	Thiomonas	Thiomonas sp000377645		in	2_keep_medium	1_both_fractions		8	66.6667	10	83.3333	18	75		0.0607838	0.114684	0	0.0784006	0.0740364	0.0793046	0.0999937	0	0.0758631	0.0948811	0	0	0.0372373	0.0735596	0.032458	0	0.0525918	0.02616	0	0.0414971	0.0352337	0.029982	0.0536306	0.0222053	0.125043	ns		3_L	2_M
124	46381e6cc864d585c9dd372c30cdc8f0	Bacteria	Bacteroidota	Bacteroidia	Bacteroidales	Bacteroidaceae	UBA1179	UBA1179 sp900318995		in	2_keep_medium	1_both_fractions		12	100	10	83.3333	22	91.6667		0.389016	0.45262	0.407237	0.564485	0.689464	0.608002	0.287283	0.595084	0.68122	0.354638	0.402662	0.609376	0.0647605	0.0188176	0.0146061	0.00480785	0.0460178	0.15369	0.00996066	0.164392	0	0.0266507	0.0276279	0.0206192	2.51946e-08	***		2_M	2_M
125	031a72cab1db880f794e618f2996e769	Bacteria	Pseudomonadota	Gammaproteobacteria	Burkholderiales	Sulfuriferulaceae	Sulfuriferula	Uncultured		in	2_keep_medium	1_both_fractions		9	75	10	83.3333	19	79.1667		0.0273527	0.0366989	0.08238	0.0329283	0.0200515	0	0.0825344	0	0.0758631	0.0591063	0.0258312	0	0.106855	0.0376351	0.0746535	0.0352575	0.0345134	0	0	0.0335169	0.127513	0.0582984	0.0308782	0.0190331	0.514286	ns		3_L	3_L
126	3c518471efe45df2b8c756c3523dc9ad	Bacteria	Cyanobacteria	Cyanobacteriia	Cyanobacteriales		Unclassified Genus	Uncultured		in	2_keep_medium	1_both_fractions		8	66.6667	9	75	17	70.8333		0	0.0214077	0.0248694	0.00627205	0.169667	0.0606447	0.0444416	0	0.0170305	0	0.0197532	0	0	0.04961	0.285631	0.0112183	0.358282	0	0.00830055	0	0.12919	0.0116597	0.086134	0.0111027	0.213929	ns		4_BD	3_L
127	ec3d5e6d3b450059f00b4b17a9e5388b	Bacteria	Patescibacteria	Paceibacteria	UBA9983	UBA2103	Candidatus Paceibacter	C7867-001 sp001781625		in	2_keep_medium	1_both_fractions		9	75	12	100	21	87.5		0.0881365	0.0779852	0.0217608	0.0329283	0.0570697	0.0155499	0.0603136	0.00456586	0.0123858	0.0917702	0	0	0.0404753	0.111195	0.0535558	0.020834	0.0756007	0.0539551	0.0282219	0.07661	0.0704674	0.0216537	0.0617565	0.0111027	0.311876	ns		3_L	3_L
128	9d3dc38554f3f04907bdff9e27e0cc14	Bacteria	Pseudomonadota	Gammaproteobacteria	Burkholderiales	Gallionellaceae	Gallionella	Gallionella capsiferriformans		in	2_keep_medium	1_both_fractions		6	50	10	83.3333	16	66.6667		0	0.0183495	0	0	0.0493576	0.0544247	0.0761856	0	0.020127	0.0311086	0	0	0.110093	0.0923772	0.0843909	0.0608994	0.0575223	0	0.0431628	0.0702258	0.0855676	0.118262	0.152766	0	0.00288444	**		4_BD	3_L
129	b616deae6ca0cc555a60d21b03bf872e	Bacteria	Pseudomonadota	Alphaproteobacteria	Acetobacterales	Acetobacteraceae	Acidiphilium	Acidiphilium rubrum		in	2_keep_medium	1_both_fractions		10	83.3333	6	50	16	66.6667		0.0334311	0.0321116	0.0714996	0.0470404	0.0385606	0.0404298	0.0507904	0	0.0448986	0.0824377	0.0197532	0	0.0226662	0	0.0681619	0	0.0887486	0.197835	0	0	0.0251669	0	0.0520055	0	0.977446	ns		3_L	3_L
130	42290a33ec72627a61f8f3f6da8b72e4	Bacteria	Patescibacteria	Paceibacteria	UBA9983	UBA2103	Candidatus Paceibacter	C7867-001 sp002429325		in	2_keep_medium	1_both_fractions		10	83.3333	8	66.6667	18	75		0.11245	0.0718687	0.0248694	0.0784006	0.0262212	0.00932995	0.0571392	0	0.0123858	0.0839931	0.0075974	0	0	0.104352	0.0389497	0	0.0295829	0	0.0232415	0.0574575	0.0687896	0.014991	0.0487551	0	0.58273	ns		2_M	3_L
131	0d43c7e0a4a51fcab61939068aeaffae	Bacteria	Acidobacteriota	Acidobacteriae	Acidobacteriales	Acidobacteriaceae	Acidicapsa	Acidicapsa acidiphila		in	2_keep_medium	1_both_fractions		8	66.6667	10	83.3333	18	75		0.0881365	0.110097	0.0170977	0.0454724	0.0354758	0.0264349	0.0650752	0	0	0.0668834	0	0	0.0485704	0.0256603	0.0421955	0	0.0230089	0.024525	0.0166011	0.0446892	0.0184558	0.0266507	0.0130014	0	0.245885	ns		3_L	2_M
132	4e0d1d123169885454dcd84d86dd4462	Bacteria	Firmicutes	Sulfobacillia	Sulfobacillales	Sulfobacillaceae	Sulfobacillus	Sulfobacillus thermosulfidooxidans		in	2_keep_medium	1_both_fractions		9	75	7	58.3333	16	66.6667		0.103332	0.0902182	0.087043	0	0.0709515	0.115069	0.0999937	0.0273952	0	0.0855485	0.0501428	0	0.11495	0.112905	0.0778993	0	0.108471	0	0	0.114915	0.0805342	0.094943	0	0	0.917142	ns		2_M	3_L
133	14e4414f8a4d90f7c452a63e65b472f2	Bacteria					Unclassified Genus	Uncultured		in	2_keep_medium	1_both_fractions		12	100	6	50	18	75		0.370781	0.402159	0.351281	0.500196	0.433421	0.524032	0.242842	0.859904	0.490788	0.379524	0.776454	0.755262	0.160282	0	0.0275893	0	0.0509483	0.1635	0	0.15322	0	0.0283163	0	0	2.04994e-06	***		2_M	2_M
134	228df3d76b3fe9e5c1ad115123083d37	Bacteria	Firmicutes	Sulfobacillia	Sulfobacillales	Sulfobacillaceae	Sulfobacillus	Sulfobacillus sp012933365		in	2_keep_medium	1_both_fractions		9	75	9	75	18	75		0.0303919	0.0412863	0.0606192	0.0297922	0.0431879	0.0450948	0.139674	0	0.00309646	0.0622171	0	0.0288732	0.0550465	0.0342138	0.032458	0.0176288	0.0131479	0.00817501	0.0265617	0.0686298	0.0201336	0	0	0	0.186618	ns		3_L	3_L
135	8c592d588014d892308d5c8c304004aa	Bacteria	Patescibacteria	Paceibacteria	UBA9983	UBA9973	O2-02-FULL-42-17	Uncultured		in	2_keep_medium	1_both_fractions		9	75	7	58.3333	16	66.6667		0.117009	0.117742	0.0310868	0.0658565	0.0447303	0.0761946	0.0587264	0	0.0774114	0.0808822	0	0.00455892	0.0210472	0.102641	0.0584245	0.0432706	0.0164349	0	0.0332022	0.0526694	0	0	0	0	0.0703846	ns		2_M	2_M
136	570d0f2821fa6db7d7bfd650fa41404d	Bacteria	Pseudomonadota	Gammaproteobacteria	Burkholderiales	Burkholderiaceae	Ralstonia	Ralstonia pickettii		in	2_keep_medium	2_filtrate_only		6	50	4	33.3333	10	41.6667		0	0	0.0637279	0.0156801	0	0.0248799	0	0.031961	0.0309645	0.0575508	0	0	0	0	0	0	0.165993	0	0	0.0207485	0	0.204877	0	0.168126	0.27216	ns		4_BD	4_BD
137	f24f54dd8d5808e1fba637b4f0e94e9c	Bacteria	Pseudomonadota	Gammaproteobacteria	Acidithiobacillales	Acidithiobacillaceae	Acidithiobacillus	Uncultured		in	2_keep_medium	2_filtrate_only		12	100	5	41.6667	17	70.8333		0.104852	0.24313	0.17564	0.134849	0.246788	0.102629	0.122214	0.0684879	0.134696	0.1291	0.167143	0.123091	0.0712366	0	0	0	0	0	0.0514634	0	0.0503339	0	0.0422544	0.0634437	2.5051e-06	***		2_M	2_M
138	c2017cabbe3033362a5e1c30ac861225	Bacteria	Pseudomonadota	Gammaproteobacteria	Xanthomonadales	Xanthomonadaceae	Lysobacter	Lysobacter dokdonensis		in	2_keep_medium	2_filtrate_only		12	100	2	16.6667	14	58.3333		0.0805385	0.0642231	0.0559562	0.0752646	0.0647818	0.0684197	0.031744	0.100449	0.0805078	0.0419965	0.123078	0.161082	0	0	0	0	0	0	0	0.103743	0	0	0	0.0206192	4.26528e-05	***		3_L	3_L
139	93067f9aa89ef4865b2dba7c2951ca9d	Bacteria	Verrucomicrobiota	Verrucomicrobiae	Opitutales	Opitutaceae	Rariglobus	Rariglobus hedericola		in	2_keep_medium	2_filtrate_only		11	91.6667	2	16.6667	13	54.1667		0	0.0351698	0.0652823	0.0972168	0.0570697	0.0466498	0.0142848	0.114147	0.0448986	0.0155543	0.0592597	0.132209	0	0	0	0	0	0	0	0.0111723	0	0	0	0.0142748	0.000672281	***		4_BD	3_L
140	30e161f9beeea877ebab48bfe39d9e72	Bacteria	Verrucomicrobiota	Verrucomicrobiae	Verrucomicrobiales	Akkermansiaceae	Haloferula	Uncultured		in	2_keep_medium	2_filtrate_only		11	91.6667	1	8.33333	12	50		0.0835777	0.151383	0.124347	0.159937	0.0493576	0.147724	0	0.1872	0.168757	0.0917702	0.0942077	0.139807	0	0	0	0	0	0	0	0	0	0	0	0.00951656	1.41827e-05	***		3_L	2_M
141	9d52b51bd494aa9ef65d408360d280c4	Bacteria	Chloroflexota	Chloroflexia	Chloroflexales	Roseiflexaceae	Kouleothrix	Uncultured		in	2_keep_medium	2_filtrate_only		7	58.3333	2	16.6667	9	37.5		0	0.0290533	0	0.0548804	0.0215939	0	0	0.13241	0.0185787	0	0.0486234	0.0440696	0	0	0	0	0	0	0	0.0526694	0	0	0	0.00793047	0.0634992	ns		4_BD	3_L
142	8d8d8f8b6f252f5367b482e0bf2d8348	Bacteria	Actinobacteriota	Actinomycetia	Actinomycetales	Cellulomonadaceae	Promicromonospora	Uncultured		in	2_keep_medium	2_filtrate_only		11	91.6667	4	33.3333	15	62.5		0.118528	0.0856308	0.155434	0.117601	0.0940879	0.139949	0	0.112625	0.108376	0.0948811	0.279584	0.235544	0.0307613	0	0	0	0	0.034335	0	0.0430931	0	0	0	0.00634437	0.00011169	***		2_M	3_L
143	257a9606abf774a620e94520d67bb14a	Bacteria	Actinobacteriota	Actinomycetia	Mycobacteriales	Mycobacteriaceae	Corynebacterium	Uncultured		in	2_keep_medium	2_filtrate_only		9	75	3	25	12	50		0.11245	0	0.0310868	0	0.0832909	0.0761946	0	0.115669	0.0928936	0.110435	0.0835714	0.130689	0.0194282	0	0	0	0	0	0	0.038305	0	0	0.00975102	0.00475828	0.000848095	***		2_M	4_BD
144	3785c17e8d599e101a41e2b4dab44d2d	Bacteria	Bacteroidota	Bacteroidia	Bacteroidales	ML635J-15	Bact-19	Bact-19 sp002412425		in	2_keep_medium	2_filtrate_only		7	58.3333	2	16.6667	9	37.5		0.0136764	0	0.0388585	0	0.0370182	0.0186599	0.0142848	0.14002	0.0108376	0	0	0	0.00971408	0	0	0	0	0	0	0.0159604	0	0	0	0.00475828	0.104763	ns		3_L	4_BD
145	fc22bfdc17995f5fe8a7fa0bd4d2bc95	Bacteria	Bacteroidota	Bacteroidia	Bacteroidales	WCHB1-69	Unclassified WCHB1-69	Uncultured		in	2_keep_medium	2_filtrate_only		10	83.3333	1	8.33333	11	45.8333		0.0212743	0.0412863	0	0.0752646	0.0601546	0.0979645	0.0349184	0.0639221	0.0495433	0.0466628	0.072935	0	0	0	0	0	0	0	0	0.0574575	0	0	0	0.00317219	0.000518687	***		3_L	3_L
146	2da5cd5561250c432a18ca347d26e972	Bacteria	Actinobacteriota	Actinomycetia	Mycobacteriales	Micromonosporaceae	Glycomyces	Uncultured		in	2_keep_medium	2_filtrate_only		12	100	3	25	15	62.5		0.0653426	0.0703396	0.108804	0.109761	0.10797	0.0777496	0.0222208	0.290693	0.156371	0.0466628	0.0972467	0.376871	0.0129521	0	0	0	0	0.00981001	0	0.039901	0	0	0	0.00317219	0.00185016	**		3_L	3_L
147	69bb50671b3148810bc65af49994cfec	Bacteria	Pseudomonadota	Alphaproteobacteria	Rhizobiales	Xanthobacteraceae	Bradyrhizobium	Uncultured		in	2_keep_medium	2_filtrate_only		7	58.3333	2	16.6667	9	37.5		0	0	0	0.0893767	0.0802061	0	0	0.123278	0.082056	0.0902148	0.0592597	0.0699035	0	0	0	0	0	0	0	0.0303248	0	0	0.0731327	0	0.0138548	*		4_BD	4_BD
148	57809f41dcbeed51f7d64c73978b5efb	Bacteria	Firmicutes	Bacilli	Alicyclobacillales	Alicyclobacillaceae	Alicyclobacillus	Alicyclobacillus ferrooxydans		in	2_keep_medium	2_filtrate_only		6	50	5	41.6667	11	45.8333		0.0288723	0	0	0.0266562	0	0.0202149	0.0269824	0	0.020127	0.0264423	0	0	0	0	0	0.0464758	0.190645	0.109545	0	0	0	0.069958	0.0617565	0	0.150333	ns		3_L	4_BD
149	e2db8c1379a9fd58d535477e5d4c8cbb	Bacteria	Bacteroidota	Bacteroidia	Chitinophagales	Chitinophagaceae	Unclassified Chitinophagaceae	Uncultured		in	2_keep_medium	2_filtrate_only		12	100	4	33.3333	16	66.6667		0.185391	0.200315	0.276672	0.20541	0.297688	0.248799	0.0825344	0.436801	0.226041	0.105769	0.493831	0.521237	0.0242852	0	0	0	0.0312264	0	0	0.105339	0	0	0.0260027	0	4.98096e-05	***		2_M	2_M
150	daec7f032a2d3bad1d8378171a8a1791	Bacteria	Pseudomonadota	Alphaproteobacteria	Sphingomonadales	Sphingomonadaceae	Sphingomicrobium	Uncultured		in	2_keep_medium	2_filtrate_only		11	91.6667	2	16.6667	13	54.1667		0	0.194199	0.144554	0.120737	0.135733	0.0746396	0.0888832	0.252644	0.157919	0.167986	0.202091	0.173239	0	0	0	0	0	0	0	0.0798021	0	0	0.0178769	0	1.29269e-05	***		4_BD	2_M
151	3fed9b128d204846482c6ad6aa0fd033	Bacteria	Bacteroidota	Bacteroidia	Bacteroidales	Dysgonomonadaceae	Fermentimonas	Fermentimonas massiliensis		in	2_keep_medium	2_filtrate_only		11	91.6667	1	8.33333	12	50		0.0744602	0.123859	0.113467	0.0815367	0.115682	0.0808596	0.0380928	0	0.157919	0.0886594	0.120039	0.182357	0	0	0	0	0	0	0	0	0	0	0.0113762	0	2.82555e-05	***		3_L	2_M
152	edb3e2e73bea85c7a9a2908113f36849	Bacteria	Bacteroidota	Bacteroidia	Cytophagales	Cyclobacteriaceae	Ohtaekwangia	Ohtaekwangia flava		in	2_keep_medium	2_filtrate_only		11	91.6667	2	16.6667	13	54.1667		0.0121568	0.024466	0.0481845	0	0.0431879	0.0777496	0.0285696	0.114147	0.0727667	0.021776	0.0562207	0.080541	0	0	0	0	0	0	0	0.036709	0	0	0.00650068	0	0.000658834	***		3_L	3_L
153	c06ce878417b21c70e20819c4604f053	Bacteria	Firmicutes	Bacilli	Lactobacillales	Lactobacillaceae	Lactobacillus	Uncultured		in	2_keep_medium	2_filtrate_only		12	100	3	25	15	62.5		0.071421	0.0535193	0.0792713	0.0784006	0.061697	0.0917445	0.0523776	0.121756	0.0851525	0.0513291	0.135234	0.221868	0.0356183	0	0	0	0	0.00817501	0	0.0239406	0	0	0.00487551	0	6.17689e-05	***		3_L	3_L
154	bb451d950fe85db4028695a62993e160	Archaea	Halobacteriota	Methanosarcinia	Methanosarcinales	Methanosarcinaceae	Methanosarcina	Methanosarcina flavescens		in	2_keep_medium	2_filtrate_only		9	75	4	33.3333	13	54.1667		0.0319115	0	0.116575	0	0.0323909	0.105739	0	0.118712	0.0572844	0.0606617	0.0607792	0.106375	0.0161901	0.00855344	0	0	0	0.017985	0	0.0223446	0	0	0.00487551	0	0.00245386	**		3_L	4_BD
155	5b027c8d27d54b64ddce2f3b7f36a792	Bacteria					Unclassified Genus	Uncultured		in	2_keep_medium	2_filtrate_only		8	66.6667	0	0	8	33.3333		0	0	0.142999	0	0.0555273	0.0155499	0	0.0289171	0.020127	0.0248868	0.0957272	0.0835803	0	0	0	0.00320523	0	0	0	0	0	0	0.00487551	0	0.0154477	*		4_BD	4_BD
156	4440eb6282450306f155735d313d81e2	Bacteria	Pseudomonadota	Alphaproteobacteria	Rhizobiales	Beijerinckiaceae	Unclassified Beijerinckiaceae	Uncultured		in	2_keep_medium	2_filtrate_only		6	50	5	41.6667	11	45.8333		0.0303919	0	0	0.0360643	0	0	0.0571392	0	0	0.0575508	0.0319091	0.0106375	0.0534275	0	0	0.0849386	0	0	0	0.0287288	0.0352337	0.0982744	0	0	0.60895	ns		3_L	4_BD
157	947c303e8cee1e6613cdef4959e00e72	Bacteria	Pseudomonadota	Gammaproteobacteria	Xanthomonadales	Xanthomonadaceae	Lysobacter	Lysobacter dokdonensis		in	2_keep_medium	2_filtrate_only		11	91.6667	0	0	11	45.8333		0.0425487	0.0565775	0.115021	0.0972168	0.0848333	0	0.0428544	0.199376	0.105279	0.0591063	0.100286	0.176278	0	0	0	0	0	0	0	0	0	0.004997	0	0	0.00018849	***		3_L	3_L
158	7dae023f5799f7189dd88328b2ec9b02	Bacteria	Acidobacteriota	Blastocatellia	Pyrinomonadales	Pyrinomonadaceae	OLB17	OLB17 sp003223025		in	2_keep_medium	2_filtrate_only		9	75	0	0	9	37.5		0.11093	0.0733979	0.0248694	0.0736966	0.0586121	0.0653097	0	0.0897953	0.0572844	0	0.072935	0	0	0	0	0	0	0	0	0	0	0.00333133	0	0	0.000538705	***		2_M	3_L
159	901dd48b41eac39f69faad3d00ffda95	Bacteria	Pseudomonadota	Gammaproteobacteria	Enterobacterales	Shewanellaceae	Shewanella	Uncultured		in	2_keep_medium	2_filtrate_only		7	58.3333	4	33.3333	11	45.8333		0	0.0152912	0	0	0	0.0310998	0.0047616	0.0167415	0.0185787	0.0139988	0.0212727	0.0562267	0.743127	0.0325031	0	0	0	0	0	0.285691	0.0318781	0	0	0	0.257637	ns		4_BD	3_L
160	1efa3ce59e17f1830bf3e79a1922e8cc	Bacteria	Acidobacteriota	Blastocatellia	Pyrinomonadales	Pyrinomonadaceae	PSRF01	Uncultured		in	2_keep_medium	2_filtrate_only		11	91.6667	1	8.33333	12	50		0.0683818	0.0733979	0.0481845	0.0940808	0.0539849	0.0824146	0.0444416	0.13241	0.0588326	0.0871039	0	0.107895	0	0	0	0	0	0	0	0	0.0100668	0	0	0	1.84615e-05	***		3_L	3_L
161	52a8982abdf08018c5a0ea0c780b17d9	Bacteria	Actinobacteriota	Actinomycetia	Streptomycetales	Streptomycetaceae	Streptomyces	Uncultured		in	2_keep_medium	2_filtrate_only		12	100	5	41.6667	17	70.8333		0.244655	0.266067	0.270455	0.390435	0.256042	0.278344	0.0999937	0.493113	0.346803	0.20065	0.405701	0.247702	0.0388563	0	0.0113603	0	0	0.0604951	0	0.0606496	0.00503339	0	0	0	9.60299e-07	***		2_M	2_M
162	be8bdaa4c5360457b62d16218ecc70ab	Bacteria	Cyanobacteria	Cyanobacteriia	PCC-6307	Cyanobiaceae	Synechococcus	Synechococcus sp000014585		in	2_keep_medium	2_filtrate_only		10	83.3333	3	25	13	54.1667		0.063823	0.0688105	0.091706	0.101921	0.1018	0.0870796	0	0.0684879	0.0913454	0.0808822	0	0.177798	0.00971408	0	0	0	0	0.00981001	0	0.0223446	0.00335559	0	0	0	0.000180756	***		3_L	3_L
163	b67ecfccbc50e5e505d92ce11af7674e	Bacteria	Bacteroidota	Bacteroidia	Bacteroidales	Marinilabiliaceae	Unclassified Marinilabiliaceae	JC017 sp004296775		in	2_keep_medium	2_filtrate_only		8	66.6667	4	33.3333	12	50		0.138283	0	0	0.144257	0.177379	0.129064	0	0.255688	0.179594	0	0.165623	0.250741	0.0518084	0	0.0486871	0	0.0427308	0	0	0.118107	0	0	0	0	0.00535445	**		2_M	4_BD
164	a79b7c1829bbeb3da1ac7234f37495f1	Bacteria	Bacteroidota	Bacteroidia	Bacteroidales	Marinilabiliaceae	Breznakibacter	Breznakibacter xylanolyticus		in	2_keep_medium	2_filtrate_only		12	100	5	41.6667	17	70.8333		0.246174	0.302766	0.278227	0.279106	0.322367	0.304778	0.14761	0.400274	0.345255	0.214649	0.507506	0.563787	0.0485704	0	0	0	0.0295829	0.0588601	0.014941	0.114915	0	0	0	0	1.01138e-06	***		2_M	2_M
165	806913c9a1939d02801072c077bc09ff	Bacteria	Pseudomonadota	Gammaproteobacteria	Burkholderiales	Burkholderiaceae	Unclassified Burkholderiaceae	Uncultured		in	2_keep_medium	2_filtrate_only		12	100	1	8.33333	13	54.1667		0.189949	0.20949	0.202064	0.163073	0.165039	0.195929	0.087296	0.152195	0.20127	0.158654	0.325169	0.215789	0	0	0	0	0	0	0	0.0813981	0	0	0	0	3.10653e-08	***		2_M	2_M
166	1519bce76b40fdcfee6d721dd5838feb	Archaea	Thermoproteota	Nitrososphaeria	Nitrososphaerales	Nitrososphaeraceae	TA-21	TA-21 sp005877075		in	2_keep_medium	2_filtrate_only		12	100	5	41.6667	17	70.8333		0.268968	0.201844	0.186521	0.230498	0.26067	0.205259	0.0888832	0.54486	0.221397	0.102658	0.305415	0.320644	0.0825697	0.0188176	0	0	0	0.0703051	0.0132809	0.078206	0	0	0	0	2.91651e-05	***		2_M	2_M
167	2b6b055789a69c6a55aef18e35272654	Bacteria	Pseudomonadota	Gammaproteobacteria	Burkholderiales	Burkholderiaceae	Massilia	Uncultured		in	2_keep_medium	2_filtrate_only		11	91.6667	1	8.33333	12	50		0.0729406	0	0.147662	0.0972168	0.140361	0.118179	0.0587264	0.153717	0.103731	0.0777714	0.161065	0.173239	0	0	0	0	0	0	0	0.078206	0	0	0	0	1.15856e-05	***		3_L	4_BD
168	848437f6cd46989db8b8dca9e3386f55	Bacteria	Pseudomonadota	Gammaproteobacteria	Xanthomonadales	Xanthomonadaceae	Unclassified Xanthomonadaceae	Uncultured		in	2_keep_medium	2_filtrate_only		12	100	1	8.33333	13	54.1667		0.0683818	0.123859	0.110358	0.161505	0.0678667	0.150834	0.0444416	0.313523	0.170305	0.0559954	0.150428	0.1702	0	0	0	0	0	0	0	0.0670338	0	0	0	0	7.55281e-05	***		3_L	2_M
169	faa833407e06ad9b0a9709c2e3354de5	Bacteria	Actinobacteriota	Actinomycetia	Streptomycetales	Streptomycetaceae	Streptomyces	Uncultured		in	2_keep_medium	2_filtrate_only		12	100	2	16.6667	14	58.3333		0.164116	0.142208	0.150771	0.178753	0.1018	0.130619	0.0619008	0.1872	0.190432	0.12599	0.188415	0.151964	0	0	0	0	0.0213654	0	0	0.0590535	0	0	0	0	6.24017e-09	***		2_M	2_M
170	2c49b642cdbf0cded7a5be799fd5be4d	Bacteria	Pseudomonadota	Gammaproteobacteria	Enterobacterales	Enterobacteriaceae	Escherichia	Uncultured		in	2_keep_medium	2_filtrate_only		12	100	2	16.6667	14	58.3333		0.106372	0.062694	0.147662	0.0721286	0.0632394	0.0746396	0.023808	0.470284	0.068122	0.0373303	0.165623	0.244662	0.0129521	0	0	0	0	0	0	0.0558615	0	0	0	0	0.00588897	**		2_M	3_L
171	519200ec4f11297f886ad5673aeff44a	Bacteria	Firmicutes	Clostridia	Lachnospirales	Lachnospiraceae	Mobilitalea	Uncultured		in	2_keep_medium	2_filtrate_only		9	75	1	8.33333	10	41.6667		0.0136764	0.0259951	0.0590649	0	0.0339333	0	0	0.144586	0.0356092	0.0528845	0.0258312	0.0759821	0	0	0	0	0	0	0	0.0526694	0	0	0	0	0.0164606	*		3_L	3_L
172	217027ba2e60ecf59fe1a8d867fc51d8	Bacteria	Bacteroidota	Bacteroidia	Sphingobacteriales	Sphingobacteriaceae	Daejeonella	Daejeonella oryzae		in	2_keep_medium	2_filtrate_only		7	58.3333	1	8.33333	8	33.3333		0.0501466	0.0948056	0.113467	0.100353	0.0570697	0	0	0	0	0.0497737	0.0957272	0	0	0	0	0	0	0	0	0.0510733	0	0	0	0	0.00893626	**		3_L	3_L
173	957ed4458aec8262f26b593a09a06fc1	Bacteria	Actinobacteriota	Actinomycetia	Mycobacteriales	Mycobacteriaceae	Mycobacterium	Uncultured		in	2_keep_medium	2_filtrate_only		8	66.6667	1	8.33333	9	37.5		0.0790189	0.0993929	0	0.0940808	0.104885	0	0.0349184	0	0.105279	0	0.0486234	0.164121	0	0	0	0	0	0	0	0.0494773	0	0	0	0	0.00441796	**		3_L	2_M
174	f8735b631c2be35d945b0589c0ead7cd	Bacteria	Pseudomonadota	Alphaproteobacteria	Sphingomonadales	Sphingomonadaceae	Croceibacterium	Croceibacterium sp001427865		in	2_keep_medium	2_filtrate_only		10	83.3333	2	16.6667	12	50		0.0455879	0.0764561	0.0559562	0.167777	0.0509	0.0450948	0	0	0.0851525	0.0497737	0.112441	0.0881392	0	0	0	0	0	0.0441451	0	0.0478813	0	0	0	0	0.0013269	**		3_L	3_L
175	383e2973eeefab40a5d99da0905b0656	Bacteria	Pseudomonadota	Alphaproteobacteria	Rhizobiales	Devosiaceae	Devosia	Uncultured		in	2_keep_medium	2_filtrate_only		11	91.6667	4	33.3333	15	62.5		0	0.107039	0.15388	0.101921	0.0370182	0.0979645	0.0666624	0.0882733	0.167209	0.0777714	0.124597	0.0942178	0.0242852	0.0153962	0.00811451	0	0	0	0	0.0478813	0	0	0	0	3.45675e-05	***		4_BD	2_M
176	571bb89e887f2dfd60c816090d2491eb	Bacteria					Unclassified Genus	Uncultured		in	2_keep_medium	2_filtrate_only		7	58.3333	2	16.6667	9	37.5		0.0243135	0	0	0.0925127	0	0.0108849	0.0206336	0	0.0294163	0.0839931	0.120039	0	0.0113331	0	0	0	0	0	0	0.0478813	0	0	0	0	0.0571473	ns		3_L	4_BD
177	b6847d212de160ce9d89e2b7142b0602	Bacteria	Bacteroidota	Bacteroidia	Chitinophagales	Chitinophagaceae	Niastella	Niastella koreensis		in	2_keep_medium	2_filtrate_only		10	83.3333	2	16.6667	12	50		0.0319115	0.0672814	0.0466302	0.0987848	0.0570697	0.0482048	0	0.0441367	0.0603809	0.0746605	0	0.0775017	0	0.00684275	0	0	0	0	0	0.0462852	0	0	0	0	0.000169278	***		3_L	3_L
178	0c56361c32cc74053e7643ad56be9039	Bacteria	Verrucomicrobiota	Verrucomicrobiae	Pedosphaerales	Pedosphaeraceae	Pedosphaera	Pedosphaera parvula		in	2_keep_medium	2_filtrate_only		6	50	1	8.33333	7	29.1667		0.0547054	0	0.0683909	0.0297922	0.0539849	0.113514	0	0	0.0603809	0	0	0	0	0	0	0	0	0	0	0.0462852	0	0	0	0	0.0315674	*		3_L	4_BD
179	3cf522cc299f67aba083f68f7f8cac77	Bacteria	Pseudomonadota	Gammaproteobacteria	Pseudomonadales	Pseudomonadaceae	Pseudomonas	Uncultured		in	2_keep_medium	2_filtrate_only		11	91.6667	2	16.6667	13	54.1667		0.0774994	0.105509	0.0544019	0.0376323	0.0678667	0.0559797	0.03968	0.0608782	0.119214	0.0513291	0.0547013	0	0.0437134	0	0	0	0	0	0	0.0446892	0	0	0	0	7.39464e-05	***		3_L	2_M
180	22a83765a6a49b50a699c63b26ff1c35	Bacteria	Bacteroidota	Bacteroidia	Sphingobacteriales	Sphingobacteriaceae	Pedobacter	Uncultured		in	2_keep_medium	2_filtrate_only		10	83.3333	1	8.33333	11	45.8333		0.0471075	0.0611649	0.0885974	0.0846727	0.0832909	0.0808596	0	0.065444	0.0913454	0	0.200571	0.206671	0	0	0	0	0	0	0	0.0430931	0	0	0	0	0.00110413	**		3_L	3_L
181	604b48550d9b882730feb9c701a3261a	Bacteria	Bacteroidota	Bacteroidia	Bacteroidales	UBA932	Unclassified UBA932	Uncultured		in	2_keep_medium	2_filtrate_only		12	100	2	16.6667	14	58.3333		0.0926953	0.108568	0.0590649	0.133281	0.0894606	0.0746396	0.0492032	0.188722	0.0588326	0.0419965	0.0896493	0.370792	0	0	0.00486871	0	0.00657397	0	0	0.036709	0	0	0	0	0.00156527	**		3_L	2_M
182	f126306d88a7dd4308858380b3e22179	Bacteria	Bacteroidota	Bacteroidia	Chitinophagales	Chitinophagaceae	Chitinophaga	Uncultured		in	2_keep_medium	2_filtrate_only		10	83.3333	3	25	13	54.1667		0.0653426	0.114684	0.08238	0.106625	0.0462727	0.0901896	0.0380928	0.065444	0.142437	0	0.0820519	0	0.0161901	0	0	0	0	0.011445	0	0.0351129	0	0	0	0	0.000294665	***		3_L	2_M
183	aef8e5e767d1c9e2a664f6860c0f4ae7	Bacteria	Firmicutes	Bacilli	Erysipelotrichales	Erysipelotrichaceae	Allobaculum	Uncultured		in	2_keep_medium	2_filtrate_only		9	75	1	8.33333	10	41.6667		0.0349507	0.0412863	0	0.0172481	0.0308485	0.0528697	0.0063488	0.066966	0.0758631	0	0.129156	0	0	0	0	0	0	0	0	0.0351129	0	0	0	0	0.0102542	*		3_L	3_L
184	dc7d3a5861e263a35fd888f13e3053ab	Bacteria	Verrucomicrobiota	Verrucomicrobiae	Verrucomicrobiales	Akkermansiaceae	Akkermansia	Akkermansia muciniphila		in	2_keep_medium	2_filtrate_only		10	83.3333	4	33.3333	14	58.3333		0.147401	0.146796	0.0606192	0.159937	0.123394	0	0.117453	0.109581	0.0867007	0.0248868	0	0.12765	0.0113331	0	0	0	0.0164349	0.0425101	0	0.0303248	0	0	0	0	0.000340376	***		2_M	2_M
185	7d0bf00a776edd902782698a93ac9483	Bacteria	Firmicutes	Bacilli	Lactobacillales	Lactobacillaceae	Ligilactobacillus	Uncultured		in	2_keep_medium	2_filtrate_only		11	91.6667	2	16.6667	13	54.1667		0.0623034	0.0932764	0	0.178753	0.0863758	0.0715296	0.063488	0.135454	0.171853	0.0591063	0.133714	0.110934	0.0113331	0	0	0	0	0	0	0.0303248	0	0	0	0	5.14425e-05	***		3_L	3_L
186	e151d38391a1f02576867bdabbb21c8d	Bacteria	Pseudomonadota	Gammaproteobacteria	Xanthomonadales	Xanthomonadaceae	Lysobacter	Uncultured		in	2_keep_medium	2_filtrate_only		12	100	1	8.33333	13	54.1667		0.0820581	0.107039	0.077717	0.0972168	0.111055	0.0855246	0.0380928	0.219161	0.12231	0.0606617	0.123078	0.135248	0	0	0	0	0	0	0	0.0287288	0	0	0	0	6.53131e-06	***		3_L	2_M
187	89f1d7f8219f06eceb3bdfac2803a898	Bacteria	Bacteroidota	Bacteroidia	Cytophagales	Cyclobacteriaceae	Ohtaekwangia	Ohtaekwangia flava		in	2_keep_medium	2_filtrate_only		11	91.6667	1	8.33333	12	50		0.0607838	0.0305824	0.0388585	0.0392003	0.0323909	0.0264349	0	0.150673	0.0402539	0.0451074	0.0972467	0.0790214	0	0	0	0	0	0	0	0.0287288	0	0	0	0	0.000934802	***		3_L	3_L
188	2b3bae40cde0a39dea2f060e07acf4fc	Bacteria	Bacteroidota	Bacteroidia	Cytophagales	Spirosomaceae	Dyadobacter	Uncultured		in	2_keep_medium	2_filtrate_only		7	58.3333	2	16.6667	9	37.5		0.0197547	0.0366989	0	0	0.0524424	0.108849	0	0.138498	0	0.0248868	0	0.0486285	0	0	0	0	0	0.01308	0	0.0271327	0	0	0	0	0.0331316	*		3_L	3_L
189	e3541f1798f249a9789c9816b00ef575	Bacteria	Bacteroidota	Bacteroidia	Cytophagales	Cyclobacteriaceae	Chryseotalea	Uncultured		in	2_keep_medium	2_filtrate_only		7	58.3333	2	16.6667	9	37.5		0.11245	0.024466	0	0.0689926	0.0339333	0	0.0095232	0	0	0	0.0227922	0.0243143	0	0	0	0	0	0.014715	0	0.0255367	0	0	0	0	0.0580522	ns		2_M	3_L
190	4c7bc2d6fa7591d67acf1bc63e2c4613	Bacteria	Fibrobacterota	Chitinivibrionia	Chitinivibrionales	Chitinispirillaceae	Chitinispirillum	Chitinispirillum alkaliphilum		in	2_keep_medium	2_filtrate_only		11	91.6667	2	16.6667	13	54.1667		0.048627	0.0581066	0	0.0564485	0.0740364	0.0699747	0.015872	0.162849	0.054188	0.065328	0.0911688	0.106375	0	0	0	0	0	0.011445	0	0.0255367	0	0	0	0	0.000234336	***		3_L	3_L
191	1295c99b78afcbe61c909702b4e42dbb	Bacteria	Pseudomonadota	Gammaproteobacteria	Pseudomonadales	Pseudomonadaceae	Unclassified Pseudomonadaceae	Uncultured		in	2_keep_medium	2_filtrate_only		11	91.6667	1	8.33333	12	50		0.0835777	0.0519902	0.135228	0.0878087	0.0509	0.0419848	0	0.21003	0.14863	0.0388857	0.133714	0.162602	0	0	0	0	0	0	0	0.0255367	0	0	0	0	0.000291718	***		3_L	3_L
192	43c8c8093c37e92e18b29866bf7921b8	Bacteria	Bacteroidota	Bacteroidia	Cytophagales	Cyclobacteriaceae	Chryseotalea	Uncultured		in	2_keep_medium	2_filtrate_only		8	66.6667	1	8.33333	9	37.5		0	0.074927	0	0	0.0385606	0.0668647	0	0.0806636	0.0588326	0.0248868	0.113961	0.0653446	0	0	0	0	0	0	0	0.0255367	0	0	0	0	0.0034385	**		4_BD	3_L
193	b7eb3d630ac82446af82c5024fdb8dcd	Bacteria	Bacteroidota	Bacteroidia	Flavobacteriales	Flavobacteriaceae	Flavobacterium	Flavobacterium flevense		in	2_keep_medium	2_filtrate_only		11	91.6667	2	16.6667	13	54.1667		0.063823	0.0856308	0.08238	0.0752646	0	0.0559797	0.0222208	0.0471806	0.088249	0.0186651	0.0744545	0.124611	0	0	0	0	0.0164349	0	0	0.0239406	0	0	0	0	0.000108678	***		3_L	3_L
194	6e3ba77a20e56d6a08a5817f11ba1397	Bacteria	Pseudomonadota	Gammaproteobacteria	Xanthomonadales	Xanthomonadaceae	Unclassified Xanthomonadaceae	Uncultured		in	2_keep_medium	2_filtrate_only		11	91.6667	1	8.33333	12	50		0.071421	0.0688105	0.0606192	0.0580165	0.0956303	0.0419848	0	0.101971	0.0727667	0.0606617	0.17474	0.142846	0	0	0	0	0	0	0	0.0239406	0	0	0	0	0.000103061	***		3_L	3_L
195	ddac73150891dd127eedaabeed913f01	Bacteria	Actinobacteriota	Actinomycetia	Propionibacteriales	Kribbellaceae	Kribbella	Uncultured		in	2_keep_medium	2_filtrate_only		7	58.3333	1	8.33333	8	33.3333		0	0.0290533	0.0419672	0.0972168	0.0786636	0	0.0190464	0	0.0650255	0	0.117	0	0	0	0	0	0	0	0	0.0223446	0	0	0	0	0.0148135	*		4_BD	3_L
196	8db25c27736f014722746bec18d50094	Bacteria	Cyanobacteria	Cyanobacteriia	Cyanobacteriales	Microcoleaceae	Planktothrix	Uncultured		in	2_keep_medium	2_filtrate_only		9	75	2	16.6667	11	45.8333		0	0.00917473	0.0357498	0.0721286	0	0.0404298	0.015872	0.031961	0.0294163	0.00933257	0.100286	0	0.0210472	0	0	0	0	0	0	0.0207485	0	0	0	0	0.0179791	*		4_BD	3_L
197	e8d91900fa83265dc035dcb9d4e20bc5	Bacteria	Firmicutes	Clostridia	Tissierellales	Sedimentibacteraceae	Sedimentibacter	Sedimentibacter hydroxybenzoicus		in	2_keep_medium	2_filtrate_only		8	66.6667	1	8.33333	9	37.5		0	0.0779852	0.0621736	0.0611525	0.0601546	0	0.0206336	0	0.0526397	0	0.0471039	0.100296	0	0	0	0	0	0	0	0.0207485	0	0	0	0	0.00286184	**		4_BD	3_L
198	77ad40ede34e1225123831433db46e6c	Bacteria	Firmicutes	Clostridia	Tissierellales	Sporanaerobacteraceae	Anaerosalibacter	Anaerosalibacter bizertensis		in	2_keep_medium	2_filtrate_only		11	91.6667	2	16.6667	13	54.1667		0.071421	0.0489319	0.0668366	0.0940808	0.0555273	0.0171049	0	0.0974051	0.0433504	0.010888	0.139792	0.141327	0	0	0	0	0	0.01635	0	0.0191525	0	0	0	0	0.00065162	***		3_L	3_L
199	6c04031b5a688f423fdf0d3f94dfc55a	Bacteria	Actinobacteriota	Acidimicrobiia	Acidimicrobiales	SZUA-35	CADEDH01	CADEDH01 sp902826025		in	2_keep_medium	2_filtrate_only		10	83.3333	3	25	13	54.1667		0.0577446	0.074927	0	0.0925127	0.114139	0.0513147	0	0.0684879	0.088249	0.0342194	0.117	0.109414	0	0	0	0	0.0197219	0.01308	0	0.0191525	0	0	0	0	0.000201762	***		3_L	3_L
200	3974f0a9978892500ecf2dc3cac8d4f0	Bacteria	Firmicutes	Bacilli	Lactobacillales	Lactobacillaceae	Latilactobacillus	Uncultured		in	2_keep_medium	2_filtrate_only		12	100	2	16.6667	14	58.3333		0.11093	0.0779852	0.077717	0.0407683	0.0586121	0.0544247	0.0126976	0.283083	0.264747	0.0715497	0.0501428	0.110934	0	0	0	0	0	0.02289	0	0.0175565	0	0	0	0	0.00219182	**		2_M	3_L
201	4ba1ba70dd4db6615f0ec28998d6d592	Bacteria	Verrucomicrobiota	Verrucomicrobiae	Chthoniobacterales	Chthoniobacteraceae	Chthoniobacter	Chthoniobacter flavus		in	2_keep_medium	2_filtrate_only		8	66.6667	1	8.33333	9	37.5		0.0440683	0	0.087043	0	0.0246788	0.0482048	0.0301568	0.14002	0.0278681	0.0279977	0	0	0	0	0	0	0	0	0	0.0175565	0	0	0	0	0.0157983	*		3_L	4_BD
202	a0a8566bdc37e67d75004c058ad9ebd7	Bacteria	Bacteroidota	Bacteroidia	Cytophagales	Hymenobacteraceae	Adhaeribacter	Uncultured		in	2_keep_medium	2_filtrate_only		10	83.3333	1	8.33333	11	45.8333		0.0440683	0.0382281	0.0761626	0.0470404	0.0431879	0.0730846	0	0.0502245	0.0634773	0	0.126117	0.0683839	0	0	0.00486871	0	0	0	0	0.0159604	0	0	0	0	0.000291724	***		3_L	3_L
203	9b753cc832acf9a5a7c6289079f1608a	Bacteria	Firmicutes	Bacilli	Lactobacillales	Lactobacillaceae	Limosilactobacillus	Uncultured		in	2_keep_medium	2_filtrate_only		10	83.3333	4	33.3333	14	58.3333		0	0.0168203	0	0.0768326	0.0832909	0.0668647	0.0349184	0.105015	0.108376	0.0388857	0.151948	0.115493	0.0194282	0	0	0	0.0115045	0	0.00664044	0.0143644	0	0	0	0	0.00104486	**		4_BD	3_L
204	9f21877cf9fe64a7277b79d56828758f	Bacteria	Verrucomicrobiota	Verrucomicrobiae	Chthoniobacterales	Chthoniobacteraceae	VFJQ01	VFJQ01 sp009885995		in	2_keep_medium	2_filtrate_only		8	66.6667	1	8.33333	9	37.5		0.0410291	0	0	0.0658565	0.040103	0.0964095	0.015872	0.066966	0	0	0.0288701	0.139807	0	0	0	0	0	0	0	0.0143644	0	0	0	0	0.00965	**		3_L	4_BD
205	1081e588531936ffeb71325106529b0c	Bacteria	Actinobacteriota	Thermoleophilia	Solirubrobacterales	70-9	VAYN01	VAYN01 sp005885405		in	2_keep_medium	2_filtrate_only		7	58.3333	1	8.33333	8	33.3333		0.0212743	0.024466	0	0	0.0478152	0.0404298	0.0126976	0	0	0	0.120039	0.0744624	0	0	0	0	0	0	0	0.0143644	0	0	0	0	0.0286733	*		3_L	3_L
206	aa93f6dad48921c08d3ed1451772a045	Bacteria	Actinobacteriota	Thermoleophilia	Solirubrobacterales	70-9	Unclassified 67-14	67-14 sp001897355		in	2_keep_medium	2_filtrate_only		7	58.3333	1	8.33333	8	33.3333		0	0	0.0683909	0	0.0570697	0.0699747	0.015872	0	0.0418021	0.0404411	0.151948	0	0	0	0	0	0	0	0	0.0143644	0	0	0	0	0.0200362	*		4_BD	4_BD
207	18d896b224d7c04f2c2ccf5f6bde4063	Bacteria	Bacteroidota	Bacteroidia	Bacteroidales	UBA932	Cryptobacteroides	Uncultured		in	2_keep_medium	2_filtrate_only		7	58.3333	1	8.33333	8	33.3333		0	0	0.0186521	0.0736966	0.0200515	0	0	0.127844	0.020127	0	0.0562207	0.0303928	0	0	0	0	0	0	0	0.00638417	0	0	0	0	0.029439	*		4_BD	4_BD
208	4ee445ed0715973a5aa1a55340bf7694	Bacteria	Pseudomonadota	Gammaproteobacteria	Enterobacterales	Enterobacteriaceae	Unclassified Enterobacteriaceae	Uncultured		in	2_keep_medium	2_filtrate_only		9	75	1	8.33333	10	41.6667		0.101813	0.0596358	0.0528476	0.0533124	0	0.0404298	0	0.130888	0.054188	0.043552	0.106364	0	0	0	0	0	0	0	0.0348623	0	0	0	0	0	0.00168248	**		2_M	3_L
209	4fda0f2d4063ead97ae1c067cd235273	Bacteria	Pseudomonadota	Gammaproteobacteria	Pseudomonadales	Moraxellaceae	Acinetobacter	Uncultured		in	2_keep_medium	2_filtrate_only		12	100	3	25	15	62.5		0.0334311	0.0581066	0.0388585	0.0344963	0.0879182	0.0513147	0.0222208	0.106537	0.0758631	0.0279977	0.124597	0.0501482	0.0145711	0	0	0	0	0.011445	0.00996066	0	0	0	0	0	8.60279e-05	***		3_L	3_L
210	b9e4af61f569863620a4ffbb48d50595	Bacteria					Unclassified Genus	Uncultured		in	2_keep_medium	2_filtrate_only		8	66.6667	1	8.33333	9	37.5		0	0	0	0.0297922	0.0231364	0.0373198	0.023808	0.0380489	0	0.032664	0.0243117	0.0395107	0	0	0	0	0	0.11445	0	0	0	0	0	0	0.308451	ns		4_BD	4_BD
211	947a86da3622baea7a4ff77b0f956253	Bacteria	Pseudomonadota	Alphaproteobacteria	Sphingomonadales	Sphingomonadaceae	Sphingomicrobium	Uncultured		in	2_keep_medium	2_filtrate_only		9	75	1	8.33333	10	41.6667		0.0820581	0.0535193	0.0481845	0.156801	0.151158	0	0	0.0958831	0.0696702	0	0.0866103	0.238584	0	0	0	0	0	0.0801151	0	0	0	0	0	0	0.00433459	**		3_L	3_L
212	96a499283688a0f8c61a41253f7f69d5	Bacteria	Spirochaetota	Spirochaetia	Treponematales	Treponemataceae	Unclassified Treponemataceae	Uncultured		in	2_keep_medium	2_filtrate_only		9	75	1	8.33333	10	41.6667		0.0440683	0	0.0792713	0.122305	0.0724939	0.0917445	0	0.109581	0.0975383	0.0451074	0	0.0714231	0	0	0	0	0	0.02616	0	0	0	0	0	0	0.00061363	***		3_L	4_BD
213	32bcb37ab908df8a44a06d9b6dd0bcb5	Bacteria	Acidobacteriota	Blastocatellia	Pyrinomonadales	Pyrinomonadaceae	PSRF01	Uncultured		in	2_keep_medium	2_filtrate_only		6	50	1	8.33333	7	29.1667		0.0425487	0.0596358	0	0	0	0.0419848	0	0.106537	0	0	0.0562207	0.0547071	0	0	0	0	0	0.01962	0	0	0	0	0	0	0.0178414	*		3_L	3_L
214	aa71a3800d35603c76b8ec9ec5a2fa8d	Bacteria	Verrucomicrobiota	Verrucomicrobiae	Chthoniobacterales	Chthoniobacteraceae	Unclassified Chthoniobacteraceae	Uncultured		in	2_keep_medium	2_filtrate_only		6	50	1	8.33333	7	29.1667		0	0	0	0.0266562	0.0524424	0.0279899	0	0.121756	0.111472	0	0	0.0531874	0	0	0	0	0	0.017985	0	0	0	0	0	0	0.0322972	*		4_BD	4_BD
215	33b47118f0c4aefd960d1ec350f5db20	Bacteria	Actinobacteriota	Thermoleophilia	Gaiellales	Gaiellaceae	Unclassified Gaiellaceae	Uncultured		in	2_keep_medium	2_filtrate_only		6	50	1	8.33333	7	29.1667		0.0805385	0	0.0264238	0	0	0	0	0.0913173	0.0696702	0.0139988	0.0972467	0	0	0	0	0	0	0.017985	0	0	0	0	0	0	0.0262483	*		3_L	4_BD
216	3fbe6ab1631d5863a23b27aa35c26e41	Bacteria	Planctomycetota	Phycisphaerae	Tepidisphaerales	Tepidisphaeraceae	UBA2421	Uncultured		in	2_keep_medium	2_filtrate_only		6	50	1	8.33333	7	29.1667		0	0.0259951	0.0202064	0	0.061697	0.0155499	0	0.0563123	0	0	0	0.120052	0	0	0	0	0	0.01635	0	0	0	0	0	0	0.0509476	ns		4_BD	3_L
217	1607eb822317cc76e8e6f2dea82c84e3	Bacteria	Bacteroidota	Bacteroidia	Bacteroidales	Bacteroidaceae	Bacteroides	Uncultured		in	2_keep_medium	2_filtrate_only		9	75	1	8.33333	10	41.6667		0	0.0688105	0.0435215	0.0893767	0	0.0886346	0	0.0304391	0.0588326	0.0995474	0.0440649	0.0896588	0	0	0	0	0	0.014715	0	0	0	0	0	0	0.000742474	***		4_BD	3_L
218	7eb45552577903e0f0cacaca5f09557b	Bacteria	Synergistota	Synergistia	Synergistales	Synergistaceae	Syner-03	Syner-03 sp002839185		in	2_keep_medium	2_filtrate_only		11	91.6667	2	16.6667	13	54.1667		0.0379899	0.0351698	0	0.0250882	0.0370182	0.0342098	0.0111104	0.0563123	0.0418021	0.0155543	0.129156	0.0926981	0.0113331	0	0	0	0	0.01308	0	0	0	0	0	0	0.00226368	**		3_L	3_L
219	35baf761a993e407c5b2099d7f6b804f	Bacteria	Firmicutes	Bacilli	Lactobacillales	Streptococcaceae	Lactococcus	Uncultured		in	2_keep_medium	2_filtrate_only		12	100	1	8.33333	13	54.1667		0.0212743	0.0642231	0.073054	0.0580165	0.0123394	0.0310998	0.0126976	0.11719	0.0588326	0.0357748	0.0227922	0.0653446	0	0	0	0	0	0.011445	0	0	0	0	0	0	0.000267565	***		3_L	3_L
220	36304e4bddbc7690d82f47df1980853d	Bacteria	Patescibacteria				Unclassified Genus	Uncultured		in	2_keep_medium	2_filtrate_only		11	91.6667	3	25	14	58.3333		0.0942149	0	0.0248694	0.167777	0.0524424	0.0932995	0.0444416	0.162849	0.108376	0.0575508	0.0319091	0.133728	0.0291422	0	0	0	0.00657397	0.00981001	0	0	0	0	0	0	0.00046166	***		3_L	4_BD
221	224cf34b7bc25d141e04b2b7ad41163b	Archaea	Thermoproteota	Nitrososphaeria	Nitrososphaerales	Nitrososphaeraceae	TA-21	TA-21 sp005877075		in	2_keep_medium	2_filtrate_only		10	83.3333	1	8.33333	11	45.8333		0.0334311	0.100922	0.0575106	0	0.0663242	0.102629	0.0523776	0.1248	0.0216752	0	0.113961	0.0957374	0	0	0	0	0.0279394	0	0	0	0	0	0	0	0.000460618	***		3_L	2_M
222	0aa7e49bdec8157e832eb6e54c1740d4	Bacteria	Fibrobacterota	Fibrobacteria	Fibrobacterales	Fibrobacteraceae	Unclassified Fibrobacteraceae	Uncultured		in	2_keep_medium	2_filtrate_only		10	83.3333	1	8.33333	11	45.8333		0.121568	0.0672814	0.0885974	0.0705606	0.0493576	0.0668647	0	0.0943612	0.0572844	0	0.109403	0.139807	0	0	0	0	0.0164349	0	0	0	0	0	0	0	0.000134415	***		2_M	3_L
223	2bbe5bf625c2499966a27fd5332687c4	Archaea	Thermoproteota	Nitrososphaeria	Nitrososphaerales	Nitrososphaeraceae	Nitrososphaera	Uncultured		in	2_keep_medium	2_filtrate_only		10	83.3333	2	16.6667	12	50		0.0440683	0.0382281	0.0435215	0.100353	0.0493576	0.0217699	0.015872	0.0136976	0	0.00933257	0.0395065	0	0	0	0.0113603	0	0.0147914	0	0	0	0	0	0	0	0.00413586	**		3_L	3_L
224	f9882c8c2a310d5cad576c5c5b546acf	Bacteria	Pseudomonadota	Alphaproteobacteria	Sphingomonadales	Sphingomonadaceae	Sphingomicrobium	Sphingomicrobium daechungense		in	2_keep_medium	2_filtrate_only		11	91.6667	1	8.33333	12	50		0.0531858	0.0382281	0.0606192	0.0846727	0.0339333	0.0326548	0.0253952	0.0289171	0.0278681	0	0.124597	0.121571	0	0	0	0	0.0147914	0	0	0	0	0	0	0	0.00078483	***		3_L	3_L
225	69ef22f6025e48f7ed69b3839f121a5e	Bacteria	Actinobacteriota	Actinomycetia	Propionibacteriales	Nocardioidaceae	Aeromicrobium	Uncultured		in	2_keep_medium	2_filtrate_only		9	75	1	8.33333	10	41.6667		0	0.0886891	0.087043	0.0862407	0.0339333	0	0.0365056	0.0852294	0.0356092	0	0.171701	0.136768	0	0	0	0	0.0131479	0	0	0	0	0	0	0	0.00246285	**		4_BD	3_L
226	2012a432d50a05330adcac2e9bcf2c72	Bacteria	Gemmatimonadota	Gemmatimonadetes	Gemmatimonadales	Gemmatimonadaceae	JAABRT01	JAABRT01 sp011390935		in	2_keep_medium	2_filtrate_only		8	66.6667	1	8.33333	9	37.5		0.0121568	0.0152912	0.0233151	0.0188162	0	0.0186599	0	0.033483	0.0418021	0	0	0.155003	0	0	0	0	0.00821747	0	0	0	0	0	0	0	0.0600632	ns		3_L	3_L
227	07dc54b00af5982fa1d3b609a97c09d8	Bacteria	Actinobacteriota	Actinomycetia			Unclassified Genus	Uncultured		in	2_keep_medium	2_filtrate_only		9	75	1	8.33333	10	41.6667		0.0273527	0.0336407	0.0435215	0.0250882	0	0.0419848	0	0	0.0278681	0.021776	0.101805	0.037991	0	0	0	0	0.00657397	0	0	0	0	0	0	0	0.00343385	**		3_L	3_L
228	b3d556c5517f2180196c2c4a757c1c09	Bacteria	Actinobacteriota	Actinomycetia	Mycobacteriales	Pseudonocardiaceae	Actinosynnema	Uncultured		in	2_keep_medium	2_filtrate_only		12	100	0	0	12	50		0.071421	0.0581066	0.073054	0.0815367	0.103342	0.0715296	0.0349184	0.1872	0.102183	0.0466628	0.0790129	0.0775017	0	0	0	0.00480785	0	0	0	0	0	0	0	0	1.41372e-05	***		3_L	3_L
229	9456d8875d5d35336834abf5786b85cd	Bacteria	Pseudomonadota	Gammaproteobacteria	Pseudomonadales	Moraxellaceae	Unclassified Moraxellaceae	Uncultured		in	2_keep_medium	2_filtrate_only		7	58.3333	1	8.33333	8	33.3333		0	0.0137621	0.0155434	0.0297922	0	0.0357648	0	0	0.0123858	0	0.14739	0.0288732	0.0372373	0.00342138	0	0	0	0	0	0	0	0	0	0	0.123975	ns		4_BD	3_L
230	7b187914fe7dd85824d43372fe31e94d	Bacteria	Pseudomonadota	Gammaproteobacteria	Burkholderiales	Burkholderiaceae	Massilia	Uncultured		in	2_keep_medium	2_filtrate_only		11	91.6667	1	8.33333	12	50		0.165636	0.165145	0.121238	0.150529	0.160412	0.155499	0	0.235903	0.103731	0.0497737	0.264389	0.416382	0.0388563	0	0	0	0	0	0	0	0	0	0	0	0.000249658	***		2_M	2_M
231	19be80fd473b5257d860e5d53e83a9be	Bacteria	Bacteroidota	Bacteroidia	Bacteroidales	Dysgonomonadaceae	Petrimonas	Petrimonas mucosa		in	2_keep_medium	2_filtrate_only		12	100	1	8.33333	13	54.1667		0.0668622	0.0611649	0.0932604	0.123873	0.0848333	0.0808596	0.0301568	0.121756	0.108376	0.0311086	0.104844	0.135248	0.0161901	0	0	0	0	0	0	0	0	0	0	0	2.92863e-06	***		3_L	3_L
232	68115d0efffa5be2bd3655279ba8fa9b	Bacteria	Desulfobacterota	Desulfuromonadia	Geobacterales	Geobacteraceae	Geobacter	Geobacter anodireducens		in	2_keep_medium	2_filtrate_only		8	66.6667	0	0	8	33.3333		0.0167155	0.0198786	0.0248694	0.0266562	0.0154242	0	0	0.0395708	0.082056	0	0	0.155003	0	0	0	0	0	0	0	0	0	0	0	0	0.0336834	*		3_L	3_L
233	9d86794571b10a2f154ff1bce31bff9a	Bacteria	Verrucomicrobiota	Verrucomicrobiae	Verrucomicrobiales	Akkermansiaceae	Haloferula	Haloferula sp000739615		in	2_keep_medium	2_filtrate_only		8	66.6667	0	0	8	33.3333		0.0334311	0.0214077	0.0512932	0.0799686	0	0.0233249	0	0.0547904	0	0	0.109403	0.139807	0	0	0	0	0	0	0	0	0	0	0	0	0.00855517	**		3_L	3_L
234	164e256f3dc41e880ab75c393b3c889b	Bacteria	Verrucomicrobiota	Verrucomicrobiae	Verrucomicrobiales	Akkermansiaceae	Haloferula	Haloferula sp000739615		in	2_keep_medium	2_filtrate_only		8	66.6667	0	0	8	33.3333		0.0531858	0.166674	0.124347	0	0	0.0917445	0	0.0974051	0	0.0404411	0.0942077	0.139807	0	0	0	0	0	0	0	0	0	0	0	0	0.00254569	**		3_L	2_M
235	94d64b7dfeb1dbccee9fecfffd3c4e53	Bacteria	Pseudomonadota	Gammaproteobacteria	Xanthomonadales	Xanthomonadaceae	Thermomonas	Thermomonas carbonis		in	2_keep_medium	2_filtrate_only		10	83.3333	0	0	10	41.6667		0.0881365	0.0825726	0.0761626	0.0627205	0.0555273	0.0793046	0	0.162849	0	0.0482183	0.104844	0.135248	0	0	0	0	0	0	0	0	0	0	0	0	0.000208642	***		3_L	3_L
236	7a057401f900a1acbdaeeaa8fbff34fe	Bacteria	Acidobacteriota	Blastocatellia	Pyrinomonadales		Unclassified Genus	Uncultured		in	2_keep_medium	2_filtrate_only		8	66.6667	0	0	8	33.3333		0.0744602	0	0.0590649	0	0.0509	0.0295449	0.047616	0.0517464	0	0.0808822	0	0.133728	0	0	0	0	0	0	0	0	0	0	0	0	0.00348764	**		3_L	4_BD
237	ccffafeaa9a0d4c72422523ea7ef9093	Bacteria	Bacteroidota	Bacteroidia	Sphingobacteriales	Sphingobacteriaceae	Pedobacter	Pedobacter mongoliensis		in	2_keep_medium	2_filtrate_only		9	75	0	0	9	37.5		0.0455879	0.0428154	0.0357498	0	0.0293061	0.0839696	0	0.0502245	0.0402539	0	0.0592597	0.12765	0	0	0	0	0	0	0	0	0	0	0	0	0.00198327	**		3_L	3_L
238	9c2c928644db4396f7bf7d6d49995f5e	Bacteria	Pseudomonadota	Gammaproteobacteria	Pseudomonadales	Pseudomonadaceae	Pseudomonas	Uncultured		in	2_keep_medium	2_filtrate_only		7	58.3333	0	0	7	29.1667		0	0	0.0668366	0.0486084	0.0462727	0.0264349	0	0.065444	0.0774114	0	0	0.12765	0	0	0	0	0	0	0	0	0	0	0	0	0.0082988	**		4_BD	4_BD
239	65ef3c104990bf699b5e8b3020eb50f1	Bacteria	Pseudomonadota	Gammaproteobacteria	Burkholderiales	Burkholderiaceae	Piscinibacter	Uncultured		in	2_keep_medium	2_filtrate_only		8	66.6667	0	0	8	33.3333		0.048627	0	0	0.0454724	0.0416455	0.0544247	0	0.0684879	0.0634773	0	0.0547013	0.12613	0	0	0	0	0	0	0	0	0	0	0	0	0.00271315	**		3_L	4_BD
240	c10006be283610762b4eeb6a57298e7a	Bacteria	Pseudomonadota	Gammaproteobacteria	Pseudomonadales	Pseudomonadaceae	Pseudomonas	Uncultured		in	2_keep_medium	2_filtrate_only		7	58.3333	0	0	7	29.1667		0	0	0	0.156801	0.118767	0.0932995	0	0.322654	0.167209	0	0.0926883	0.121571	0	0	0	0	0	0	0	0	0	0	0	0	0.00937167	**		4_BD	4_BD
241	b45fe925f0b25df4e905c0b658fa7f9a	Bacteria	Pseudomonadota	Gammaproteobacteria	Burkholderiales	Burkholderiaceae	Ramlibacter	Uncultured		in	2_keep_medium	2_filtrate_only		7	58.3333	0	0	7	29.1667		0.0501466	0	0	0.0533124	0	0.0404298	0	0.112625	0.0836043	0	0.0607792	0.103336	0	0	0	0	0	0	0	0	0	0	0	0	0.0056577	**		3_L	4_BD
242	3edf794f54c185203adf7e8875f7578b	Bacteria	Bacteroidota	Bacteroidia	Cytophagales	Cyclobacteriaceae	Chryseolinea	Chryseolinea serpens		in	2_keep_medium	2_filtrate_only		7	58.3333	0	0	7	29.1667		0	0.0902182	0.107249	0.0972168	0	0	0.0698368	0.111103	0	0	0.100286	0.100296	0	0	0	0	0	0	0	0	0	0	0	0	0.00271473	**		4_BD	3_L
243	e0aa87fec0312362c08e2302317d2091	Bacteria	Actinobacteriota	Actinomycetia	Actinomycetales	Micrococcaceae	Paeniglutamicibacter	Uncultured		in	2_keep_medium	2_filtrate_only		9	75	0	0	9	37.5		0.0425487	0.0672814	0.0466302	0.0501764	0.0894606	0.0326548	0	0.0243513	0.0619291	0	0	0.097257	0	0	0	0	0	0	0	0	0	0	0	0	0.000969053	***		3_L	3_L
244	49a82b34c12753bb7c268a3940c4fdcc	Bacteria	Pseudomonadota	Gammaproteobacteria	Burkholderiales	Burkholderiaceae	Ramlibacter	Uncultured		in	2_keep_medium	2_filtrate_only		9	75	0	0	9	37.5		0.0774994	0.110097	0	0.105057	0.120309	0	0	0.114147	0.0805078	0.101103	0.179299	0.0820606	0	0	0	0	0	0	0	0	0	0	0	0	0.000372379	***		3_L	2_M
245	217184527f7f02ad0281b5cafd475730	Bacteria	Acidobacteriota	Blastocatellia	Pyrinomonadales	Blastocatellaceae	Stenotrophobacter	Uncultured		in	2_keep_medium	2_filtrate_only		8	66.6667	0	0	8	33.3333		0.0774994	0	0	0	0.0632394	0.0139949	0	0.0365269	0.0851525	0.0793268	0.123078	0.0820606	0	0	0	0	0	0	0	0	0	0	0	0	0.00333341	**		3_L	4_BD
246	33682dea170a3786983a8b4d8cd07790	Bacteria					Unclassified Genus	Uncultured		in	2_keep_medium	2_filtrate_only		6	50	0	0	6	25		0	0.012233	0	0.0313603	0.104885	0.0435398	0.0047616	0	0	0.0357748	0	0.0790214	0	0	0	0	0	0	0	0	0	0	0	0	0.0261095	*		4_BD	3_L
247	b95636a5b6f207f2afef2471a4efb866	Bacteria	Chloroflexota	Limnocylindria	QHBO01	QHBO01	CF-167	CF-167 sp005879775		in	2_keep_medium	2_filtrate_only		9	75	0	0	9	37.5		0.0577446	0.050461	0.087043	0	0.0509	0.0715296	0.0380928	0.121756	0.0650255	0	0	0.0790214	0	0	0	0	0	0	0	0	0	0	0	0	0.000602608	***		3_L	3_L
248	f559f687255ada7a9f31448021807a97	Bacteria	Acidobacteriota	Blastocatellia	Pyrinomonadales	Pyrinomonadaceae	PSRF01	PSRF01 sp002427845		in	2_keep_medium	2_filtrate_only		11	91.6667	0	0	11	45.8333		0.127646	0.10398	0.0808257	0.108193	0.0956303	0.0839696	0	0.152195	0.0836043	0.0917702	0.11548	0.0729428	0	0	0	0	0	0	0	0	0	0	0	0	2.77797e-06	***		2_M	2_M
249	a3fe6b2aa29a92fc997a49e8e5fa5f6a	Bacteria	Synergistota	Synergistia	Synergistales	Aminobacteriaceae	Aminobacterium	Aminobacterium colombiense		in	2_keep_medium	2_filtrate_only		7	58.3333	0	0	7	29.1667		0.0227939	0.0168203	0	0.0642885	0.0215939	0.0559797	0	0	0	0	0.124597	0.0653446	0	0	0	0	0	0	0	0	0	0	0	0	0.0192043	*		3_L	3_L
250	81410aad8fe48bc25eaf59273b9be2fb	Bacteria	Bacteroidota	Bacteroidia	Chitinophagales	Chitinophagaceae	Chitinophaga	Chitinophaga ginsengihumi		in	2_keep_medium	2_filtrate_only		9	75	0	0	9	37.5		0.0653426	0.0259951	0.0310868	0.0329283	0	0	0	0.111103	0.0278681	0.010888	0.0683766	0.0607857	0	0	0	0	0	0	0	0	0	0	0	0	0.00372717	**		3_L	3_L
251	e478fcdbf9cf3cbbb1a7979d7cbaa9f8	Bacteria	Cyanobacteria	Cyanobacteriia	PCC-6307	Cyanobiaceae	Synechococcus	Uncultured		in	2_keep_medium	2_filtrate_only		7	58.3333	0	0	7	29.1667		0.0623034	0.0428154	0	0	0	0	0	0.114147	0.0650255	0.0186651	0.0835714	0.0501482	0	0	0	0	0	0	0	0	0	0	0	0	0.00825795	**		3_L	3_L
252	798adbfded3d0c388fb1bf122b12b3ad	Bacteria	Pseudomonadota	Alphaproteobacteria	Sphingomonadales	Sphingomonadaceae	Alteraurantiacibacter	Uncultured		in	2_keep_medium	2_filtrate_only		11	91.6667	0	0	11	45.8333		0	0.0810435	0.0512932	0.0642885	0.061697	0.0621997	0.0460288	0.0760977	0.109924	0.0948811	0.109403	0.0440696	0	0	0	0	0	0	0	0	0	0	0	0	1.20165e-05	***		4_BD	3_L
253	70ada9038c916432b65536b06af2f808	Bacteria	Bacteroidota	Bacteroidia	Chitinophagales	Chitinophagaceae	Unclassified Chitinophagaceae	Uncultured		in	2_keep_medium	2_filtrate_only		6	50	0	0	6	25		0	0	0	0.0674245	0	0.107294	0	0.0243513	0.0371575	0	0.0273506	0.0319125	0	0	0	0	0	0	0	0	0	0	0	0	0.028063	*		4_BD	4_BD
254	d5eebba7a094a3afe708d4023dfe4c29	Bacteria	Acidobacteriota	UBA6911	UBA6911	UBA6911	Gp18-AA60	Uncultured		in	2_keep_medium	2_filtrate_only		6	50	0	0	6	25		0.0288723	0.0290533	0	0.0235202	0	0	0.0095232	0.114147	0	0	0	0.0303928	0	0	0	0	0	0	0	0	0	0	0	0	0.060766	ns		3_L	3_L
255	e630972151033b12d815e0f43d8b81f3	Bacteria	Pseudomonadota	Gammaproteobacteria	Burkholderiales	Burkholderiaceae	Paucimonas	Uncultured		in	2_keep_medium	2_filtrate_only		6	50	0	0	6	25		0	0.00917473	0.0248694	0	0	0.0217699	0	0	0.034061	0	0.144351	0.0288732	0	0	0	0	0	0	0	0	0	0	0	0	0.0890326	ns		4_BD	3_L
256	b67edd069df9c98ea6852611bc2f3594	Bacteria	Firmicutes				Unclassified Genus	Uncultured		in	2_keep_medium	2_filtrate_only		6	50	0	0	6	25		0.0790189	0	0.115021	0	0.0431879	0.0901896	0	0	0	0	0.110922	0.0288732	0	0	0	0	0	0	0	0	0	0	0	0	0.0154469	*		3_L	4_BD
257	5f745f91f6dee8729be0b848005078f7	Bacteria	Actinobacteriota	Actinomycetia	Streptomycetales	Streptomycetaceae	Streptomyces	Uncultured		in	2_keep_medium	2_filtrate_only		11	91.6667	0	0	11	45.8333		0.0531858	0.0474028	0.0699453	0.0721286	0.091003	0.0497598	0	0.0928392	0.054188	0.0295531	0.120039	0.0182357	0	0	0	0	0	0	0	0	0	0	0	0	9.08318e-05	***		3_L	3_L
258	0192a6b69748fc96016ec1a7383e9ece	Bacteria	Actinobacteriota	Actinomycetia	Actinomycetales	Microbacteriaceae	Unclassified Microbacteriaceae	Uncultured		in	2_keep_medium	2_filtrate_only		6	50	0	0	6	25		0	0	0.0466302	0	0	0.0497598	0	0.136976	0.0603809	0.076216	0.0607792	0	0	0	0	0	0	0	0	0	0	0	0	0	0.0161078	*		4_BD	4_BD
259	1236d440bf8ad2cb75c94a703ab4c73e	Bacteria	Pseudomonadota	Alphaproteobacteria	Caulobacterales	Caulobacteraceae	Brevundimonas	Uncultured		in	2_keep_medium	2_filtrate_only		6	50	0	0	6	25		0.0182351	0.0458737	0.0357498	0	0	0.153944	0	0.103493	0	0.0777714	0	0	0	0	0	0	0	0	0	0	0	0	0	0	0.0310239	*		3_L	3_L
260	a04f400a5fbb70a51b2d99dfcb5e6353	Bacteria	Pseudomonadota	Alphaproteobacteria	Acetobacterales	Acetobacteraceae	Unclassified Acetobacteraceae	Uncultured		in	2_keep_medium	3_particles_only		3	25	12	100	15	62.5		0	0	0	0	0	0.0730846	0.0968192	0	0.0619291	0	0	0	0.331898	0.360955	0.4252	0.182698	0.71985	0.521566	0.341983	0.253771	0.461394	0.273169	0.385165	0.651884	2.47766e-06	***		4_BD	4_BD
261	81f5e31a79242adb114985b0da99bd05	Bacteria	Bacteroidota	Bacteroidia	Bacteroidales	Paludibacteraceae	Microbacter	Microbacter margulisiae		in	2_keep_medium	3_particles_only		5	41.6667	12	100	17	70.8333		0.0957345	0.0779852	0	0	0	0	0.087296	0	0.0309645	0.0419965	0	0	0.0922838	0.451622	0.329449	0.286868	0.38129	0.0670351	0.0498033	0.162796	0.276836	0.296489	0.52818	0.191917	0.000228323	***		2_M	3_L
262	d4d7ad240a63491a5ac8979368597a4b	Bacteria	Actinobacteriota	Acidimicrobiia	Acidimicrobiales	RAAP-2	RAAP-2	RAAP-2 sp003160115		in	2_keep_medium	3_particles_only		4	33.3333	12	100	16	66.6667		0	0	0.0683909	0	0.134191	0.0699747	0.122214	0	0	0	0	0	0.36104	0.206993	0.147684	0.0993622	0.14134	0.583696	0.229095	0.129279	0.154357	0.296489	0.115387	0.179229	0.000594155	***		4_BD	4_BD
263	3bfd8891e560252df8ec912388d8b541	Bacteria	Chloroflexota	Ktedonobacteria	Ktedonobacterales	Ktedonobacteraceae	Unclassified Ktedonobacteraceae	Uncultured		in	2_keep_medium	3_particles_only		4	33.3333	6	50	10	41.6667		0	0.0152912	0	0.0109761	0.00771212	0	0	0	0	0.0171097	0	0	0	0	0	0.209943	0.713276	0.20601	0	0	0	0.348124	0.365663	0.155437	0.0278155	*		4_BD	3_L
264	8e09eb893f01fbe5814eb4af1a8139c0	Bacteria	Cyanobacteria	Cyanobacteriia	Cyanobacteriales	Coleofasciculaceae	Coleofasciculus	SIO2C1 sp010672925		in	2_keep_medium	3_particles_only		2	16.6667	11	91.6667	13	54.1667		0.00911757	0.0183495	0	0	0	0	0	0	0	0	0	0	0.0226662	0.12317	0.220715	0.0753229	0.713276	0.748831	0	0.07661	0.12919	0.13825	0.066632	0.111027	0.0196061	*		3_L	3_L
265	82e3f84ec34fb7a93a4ec79a6a0a2fbb	Bacteria	Chloroflexota	Ktedonobacteria	Ktedonobacterales	Ktedonobacteraceae	CF-113	Uncultured		in	2_keep_medium	3_particles_only		3	25	9	75	12	50		0	0	0	0.0250882	0	0	0.0063488	0	0	0.0419965	0	0	0	0.0171069	0.0259664	0.166672	0.640962	0.12753	0	0.0143644	0	0.29982	0.370539	0.104682	0.0316607	*		4_BD	4_BD
266	1cf5cdd1358bbf549a7120aebe680a1e	Bacteria	Cyanobacteria	Cyanobacteriia	Cyanobacteriales	Coleofasciculaceae	Coleofasciculus	SIO2C1 sp010672925		in	2_keep_medium	3_particles_only		2	16.6667	9	75	11	45.8333		0	0	0.0077717	0	0	0.0186599	0	0	0	0	0	0	0.0178092	0.0171069	0.133078	0.0352575	0.0131479	0.00327	0	0	0.09899	0.0283163	0.0325034	0.0919934	0.0141935	*		4_BD	4_BD
267	1d0139fc51f991b49997a5863982682f	Bacteria	Planctomycetota	Phycisphaerae	Phycisphaerales	Phycisphaeraceae	Phycisphaera	WQYP01 sp009781185		in	2_keep_medium	3_particles_only		2	16.6667	10	83.3333	12	50		0	0	0	0	0	0	0.063488	0.0136976	0	0	0	0	0	0.203572	0.214223	0.0929517	0.152845	0.13407	0	0.177161	0.139257	0.119928	0.126763	0.0904073	9.52196e-05	***		4_BD	4_BD
268	900cbe589e93274f1007d8c7f27abf35	Bacteria	Chloroflexota	Ktedonobacteria	Ktedonobacterales	Ktedonobacteraceae	CF-154	Uncultured		in	2_keep_medium	3_particles_only		1	8.33333	11	91.6667	12	50		0	0	0	0	0	0	0	0	0	0.0388857	0	0	0.0113331	0.0530313	0.0178519	0.173082	0.455248	0.142245	0	0.0143644	0.0251669	0.296489	0.360788	0.0777186	0.0131522	*		4_BD	4_BD
269	9bafcdacc8689ef16f84cb95eb8abaca	Archaea	Thermoproteota	Nitrososphaeria	Nitrososphaerales	Nitrosopumilaceae	Nitrosotalea	Nitrosotalea okcheonensis		in	2_keep_medium	3_particles_only		1	8.33333	9	75	10	41.6667		0	0	0	0.0439044	0	0	0	0	0	0	0	0	0.152187	0.0804024	0.215846	0.0737203	0	0	0.0747049	0.110127	0.152679	0.0882804	0	0.0777186	0.00132752	**		4_BD	4_BD
270	42b8a7b2bc8a45d7a8e2b1dbb8783be8	Bacteria	Chloroflexota	Ktedonobacteria	Ktedonobacterales	Ktedonobacteraceae	UBA11361	UBA11361 sp005881495		in	2_keep_medium	3_particles_only		3	25	7	58.3333	10	41.6667		0	0	0	0.00627205	0	0	0.007936	0	0	0.021776	0	0	0	0	0.016229	0.100965	0.30569	0.18639	0	0	0	0.123259	0.2389	0.0761325	0.0194095	*		4_BD	4_BD
271	b7492c86da4e8aff9194133be72444c8	Bacteria	Patescibacteria	Saccharimonadia	Saccharimonadales	UBA4665	BOG-1338	Uncultured		in	2_keep_medium	3_particles_only		5	41.6667	11	91.6667	16	66.6667		0.0395095	0.012233	0.0124347	0.0297922	0	0	0	0	0	0.0668834	0	0	0.0242852	0.111195	0.0584245	0.0256418	0.108471	0	0.0116208	0.0654377	0.0385893	0.0183223	0.086134	0.0729603	0.0068846	**		3_L	3_L
272	8d3a836ca53ad5115b4afb971a65d597	Bacteria	Bacteroidota	Bacteroidia	Flavobacteriales	Flavobacteriaceae	Flavobacterium	Uncultured		in	2_keep_medium	3_particles_only		4	33.3333	9	75	13	54.1667		0.0106372	0	0.0108804	0.0203842	0.010797	0	0	0	0	0	0	0	0.0388563	0.0786917	0.098997	0.0801308	0.0164349	0	0	0	0.09899	0.074955	0.0455048	0.0729603	0.00165592	**		3_L	4_BD
273	49b5e655991290383d4ba5ce16ad9444	Bacteria	Cyanobacteria	Cyanobacteriia	Pseudanabaenales	Pseudanabaenaceae	Pseudanabaena	Uncultured		in	2_keep_medium	3_particles_only		5	41.6667	11	91.6667	16	66.6667		0	0	0.0202064	0.00784006	0	0.0202149	0.0285696	0	0	0.043552	0	0	0.0922838	0.0564527	0.269402	0.17789	0	0.02289	0.512974	0.0351129	0.214758	0.193217	0.076383	0.068202	0.00843767	**		4_BD	4_BD
274	ca7971374dd3aec2bbfc178b5b9f1df9	Bacteria	Pseudomonadota	Gammaproteobacteria	Burkholderiales	Burkholderiaceae	Unclassified Burkholderiaceae	Uncultured		in	2_keep_medium	3_particles_only		2	16.6667	12	100	14	58.3333		0	0	0	0.0376323	0	0	0	0	0	0.0279977	0	0	0.0971408	0.0632955	0.0697848	0.0432706	0.0476613	0.0490501	0.0697246	0.0702258	0.0889232	0.0732894	0.0731327	0.0666159	7.09274e-10	***		4_BD	4_BD
275	dfe9dd2d998efff8fdad579d119a150b	Bacteria	Pseudomonadota	Alphaproteobacteria	Acetobacterales	Acetobacteraceae	Unclassified Acetobacteraceae	Uncultured		in	2_keep_medium	3_particles_only		4	33.3333	12	100	16	66.6667		0	0.0107039	0	0.0125441	0	0	0	0	0.00774114	0.00933257	0	0	0.132759	0.119748	0.103866	0.0945543	0.282681	0.217455	0.0564437	0.07661	0.0755008	0.1116	0.0910096	0.0602715	9.32163e-05	***		4_BD	3_L
276	653e5b92e9d427e15e9752f793896ce7	Bacteria	Chloroflexota	Ktedonobacteria	Ktedonobacterales	Ktedonobacteraceae	Ktedonobacter	Uncultured		in	2_keep_medium	3_particles_only		0	0	7	58.3333	7	29.1667		0	0	0	0	0	0	0	0	0	0	0	0	0	0	0	0.145838	0.0673832	0.106275	0	0.00638417	0	0.154907	0.117012	0.0586854	0.0109725	*		4_BD	4_BD
277	4ce63cffe3fcf85256d221e0f88a7a6e	Bacteria	Pseudomonadota	Alphaproteobacteria	Acetobacterales	Acetobacteraceae	Acidiphilium	Acidiphilium iwatense		in	2_keep_medium	3_particles_only		2	16.6667	6	50	8	33.3333		0	0	0	0.0125441	0	0	0	0	0	0.0139988	0	0	0	0	0	0.701946	0.31062	0.0784801	0	0	0	0.118262	0.221023	0.0570994	0.067876	ns		4_BD	4_BD
278	7c99a682dd5526fb8be3af33e4c60880	Archaea	Thermoproteota	Nitrososphaeria	Nitrososphaerales	Nitrosopumilaceae	TA-20	Uncultured		in	2_keep_medium	3_particles_only		0	0	11	91.6667	11	45.8333		0	0	0	0	0	0	0	0	0	0	0	0	0.0275232	0.0718489	0.098997	0.0705151	0.0328699	0	0.0464831	0.0159604	0.120801	0.129922	0.0585061	0.0539272	0.000292526	***		4_BD	4_BD
279	ce7b2c3645cfd6e2a59b11cf8f659744	Bacteria	Pseudomonadota	Alphaproteobacteria	Sphingomonadales	Sphingomonadaceae	Aquisediminimonas	Aquisediminimonas sediminicola		in	2_keep_medium	3_particles_only		5	41.6667	10	83.3333	15	62.5		0.00759798	0.00764561	0	0	0.0123394	0	0.0206336	0	0	0.0155543	0	0	0.0388563	0.0205283	0.0308351	0.0400654	0	0	0.348623	0.0159604	0.0302003	0.0383103	0.0438796	0.0539272	0.0940768	ns		3_L	3_L
280	ea463146d341f2a8f71e687b09554acb	Bacteria	Pseudomonadota	Gammaproteobacteria	Burkholderiales		Unclassified Genus	Uncultured		in	2_keep_medium	3_particles_only		4	33.3333	7	58.3333	11	45.8333		0.0121568	0	0	0	0.0154242	0.0233249	0.023808	0	0	0	0	0	0	0.027371	0	0.0945543	0.0180784	0	0.15107	0.0255367	0.0385893	0	0	0.0539272	0.0656758	ns		3_L	4_BD
281	90c22f9f55fab4cf41fbd167d8977b6b	Bacteria	Patescibacteria	Doudnabacteria	UBA920	UBA920	UBA920	Uncultured		in	2_keep_medium	3_particles_only		0	0	12	100	12	50		0	0	0	0	0	0	0	0	0	0	0	0	0.0388563	0.0804024	0.0811451	0.0272445	0.0558788	0.0327	0.0315421	0.0303248	0.104023	0.0366447	0.0796334	0.050755	1.66834e-05	***		4_BD	4_BD
282	40791d72da04953718deb835e8ba59e1	Bacteria	Chloroflexota	Ktedonobacteria	Ktedonobacterales	Ktedonobacteraceae	CF-113	Uncultured		in	2_keep_medium	3_particles_only		0	0	6	50	6	25		0	0	0	0	0	0	0	0	0	0	0	0	0	0	0	0.0785282	0.192289	0.034335	0	0	0	0.239856	0.245401	0.0459967	0.0316284	*		4_BD	4_BD
283	d94f781789c70305d0d1460fafe52dc0	Bacteria	Actinobacteriota	Actinomycetia	Streptosporangiales	Streptosporangiaceae	Actinoallomurus	Uncultured		in	2_keep_medium	3_particles_only		0	0	6	50	6	25		0	0	0	0	0	0	0	0	0	0	0	0	0	0	0	0.20834	0.131479	0.0572251	0	0	0	0.126591	0.208022	0.0459967	0.0199685	*		4_BD	4_BD
284	ebdd15952b71cd23edee3ea95dcdacc6	Bacteria	Acidobacteriota	Acidobacteriae	Acidobacteriales	Acidobacteriaceae	Silvibacterium	Uncultured		in	2_keep_medium	3_particles_only		2	16.6667	8	66.6667	10	41.6667		0	0.0229368	0	0	0	0	0.0126976	0	0.00464468	0	0	0	0.0210472	0.027371	0.0194748	0	0.0706702	0.233805	0.0166011	0.0351129	0	0	0	0.0444106	0.0845603	ns		4_BD	3_L
285	350fae6baf6e703cc067d2bea2f6165a	Bacteria					Unclassified Genus	Uncultured		in	2_keep_medium	3_particles_only		3	25	10	83.3333	13	54.1667		0.0547054	0	0	0.0219522	0.00462727	0	0.0492032	0	0	0	0	0	0.0275232	0.0410565	0.110357	0.0480785	0.0180784	0	0.0315421	0.039901	0	0.0516357	0.0390041	0.0428245	0.0160055	*		3_L	4_BD
286	b4728149c46a6e0c14bc66d07db4c37b	Bacteria	Patescibacteria	Paceibacteria	2-02-FULL-40-12	GWA2-44-9	Unclassified GWA2-44-9	Uncultured		in	2_keep_medium	3_particles_only		3	25	11	91.6667	14	58.3333		0.0197547	0	0	0	0.00771212	0	0.0126976	0	0	0	0	0	0.0242852	0.104352	0.0421955	0.0112183	0.0246524	0.017985	0	0.0207485	0.0302003	0.0233193	0.0390041	0.0428245	0.00311927	**		3_L	4_BD
287	31e6e586dbc2a05bfeefa9f3b9cdea36	Bacteria	Pseudomonadota	Alphaproteobacteria	Acetobacterales	Acetobacteraceae	Acidiphilium	Acidiphilium iwatense		in	2_keep_medium	3_particles_only		1	8.33333	6	50	7	29.1667		0.00607838	0	0	0	0	0	0	0	0	0	0	0	0	0	0	0.0272445	0.180784	0.0490501	0	0	0	0.0333133	0.0812585	0.0412384	0.0492019	*		3_L	4_BD
288	f7db4b691c5d069a1efb7d4749c27ea6	Bacteria	Pseudomonadota	Alphaproteobacteria	Sphingomonadales	Sphingomonadaceae	Novosphingobium	Uncultured		in	2_keep_medium	3_particles_only		2	16.6667	8	66.6667	10	41.6667		0	0	0	0	0	0.00932995	0.0174592	0	0	0	0	0	0.0712366	0.0307924	0	0.0641046	0.0246524	0	0.189252	0	0.0453005	0	0.0357538	0.0412384	0.0247379	*		4_BD	4_BD
289	2440a2ae29a4cab63e9f1b74699d0380	Bacteria	Chloroflexota	Ktedonobacteria	Ktedonobacterales	Ktedonobacteraceae	CF-113	Uncultured		in	2_keep_medium	3_particles_only		0	0	7	58.3333	7	29.1667		0	0	0	0	0	0	0	0	0	0	0	0	0	0	0	0.169877	0.0887486	0.116085	0	0	0.0151002	0.119928	0.204772	0.0396523	0.0138073	*		4_BD	4_BD
290	73202900697e59aca97e45350ba61bdb	Bacteria					Unclassified Genus	Uncultured		in	2_keep_medium	3_particles_only		2	16.6667	7	58.3333	9	37.5		0.00911757	0	0	0	0.0215939	0.00466498	0	0	0	0	0	0	0.00647605	0	0	0.0769255	0.152845	0.0752101	0	0	0	0.106603	0.14139	0.0396523	0.0184477	*		3_L	4_BD
291	9178e65a521bd2a964f38408fbab8f8e	Bacteria	Actinobacteriota	Actinomycetia	Streptosporangiales	Streptosporangiaceae	Actinoallomurus	Uncultured		in	2_keep_medium	3_particles_only		0	0	6	50	6	25		0	0	0	0	0	0	0	0	0	0	0	0	0	0	0	0.181096	0.177497	0.0604951	0	0	0	0.173229	0.260027	0.0380662	0.0212951	*		4_BD	4_BD
292	845432a49bc10ea2ed069102b4fed891	Bacteria	Acidobacteriota	Acidobacteriae	Acidoferrales	UBA7541	Acidoferrum	Uncultured		in	2_keep_medium	3_particles_only		2	16.6667	11	91.6667	13	54.1667		0	0.00917473	0	0	0	0	0	0	0	0.0233314	0	0	0.0226662	0.027371	0.0194748	0.0705151	0.121619	0.0621301	0	0.0239406	0.0385893	0.0732894	0.0828837	0.0380662	0.000713206	***		4_BD	3_L
293	98f59682234dd0c591ad73bea5b3040d	Bacteria	Patescibacteria	Paceibacteria	UBA6257	2-01-FULL-56-20	CAIWCR01	CAIWCR01 sp011333995		in	2_keep_medium	3_particles_only		1	8.33333	10	83.3333	11	45.8333		0	0	0	0	0	0	0	0	0	0.0155543	0.00455844	0	0.0145711	0.100931	0.0486871	0	0.0180784	0.014715	0	0.0462852	0.0755008	0.014991	0.0471299	0.034894	0.0034276	**		4_BD	4_BD
294	d9ee81a71b528d755235c83fca1f85ad	Bacteria	Patescibacteria	ABY1	BM507	UBA12465	Unclassified UBA12465	Uncultured		in	2_keep_medium	3_particles_only		4	33.3333	11	91.6667	15	62.5		0.0167155	0.0198786	0	0.0235202	0	0	0	0	0	0.0139988	0	0	0.0275232	0.102641	0.0486871	0	0.0575223	0.014715	0.0398426	0.0494773	0.0604007	0.054967	0.0845089	0.033308	0.000286934	***		3_L	3_L
295	153f9d50107370336ce7fb2f0cadd580	Bacteria	Pseudomonadota	Gammaproteobacteria	Burkholderiales	Burkholderiaceae	Thiomonas	Thiomonas delicata		in	2_keep_medium	3_particles_only		4	33.3333	11	91.6667	15	62.5		0	0.0458737	0	0	0.0354758	0.0264349	0.0412672	0	0	0	0	0	0.0582845	0.0478993	0.0357039	0.0400654	0.0493048	0.10137	0	0.0351129	0.0369115	0.034979	0.0650068	0.0317219	0.00147895	**		4_BD	3_L
296	a580862b4b24a18611232a85d77942b2	Bacteria	Pseudomonadota	Gammaproteobacteria	Burkholderiales	Gallionellaceae	Gallionella	Gallionella capsiferriformans		in	2_keep_medium	3_particles_only		4	33.3333	12	100	16	66.6667		0	0	0	0.0156801	0	0	0.0142848	0	0	0.0186651	0	0.0121571	0.0339993	0.0307924	0.0275893	0.0961569	0.0673832	0.01962	0.014941	0.038305	0.0335559	0.116597	0.126763	0.0285497	0.00136996	**		4_BD	4_BD
297	8500d3a6338ac7b5c3308fdcd22dcc87	Bacteria	Actinobacteriota	Actinomycetia	Mycobacteriales	Geodermatophilaceae	Modestobacter	Uncultured		in	2_keep_medium	3_particles_only		1	8.33333	6	50	7	29.1667		0	0	0	0	0.010797	0	0	0	0	0	0	0	0	0	0	0.0705151	0.0723137	0.02943	0	0	0	0.0732894	0.107261	0.0285497	0.0189767	*		4_BD	4_BD
298	529304caf74e4e47b8f07404d5b8ef9d	Bacteria	Patescibacteria	Paceibacteria	UBA9983	PALSA-1337	C7867-002	C7867-002 sp002413065		in	2_keep_medium	3_particles_only		2	16.6667	11	91.6667	13	54.1667		0.0197547	0	0	0	0	0.00466498	0	0	0	0.010888	0	0	0.0858077	0.100931	0.120095	0.0304497	0.0361569	0	0.0365224	0.0478813	0.0889232	0.0433073	0.0633817	0.0269636	0.000249422	***		3_L	4_BD
299	f4171818014188ac5fd9386b34f91124	Bacteria	Patescibacteria	Paceibacteria	UBA6257		Unclassified Genus	Uncultured		in	2_keep_medium	3_particles_only		0	0	12	100	12	50		0	0.00458737	0	0	0	0	0	0	0	0	0	0	0.0339993	0.126591	0.0649161	0.0384628	0.0312264	0.00654001	0.0249016	0.0574575	0.0872454	0.0582984	0.0650068	0.0253775	0.000197727	***		4_BD	4_BD
300	d68171b17dd3ea121e433d871b4addfc	Bacteria	Pseudomonadota	Gammaproteobacteria	Burkholderiales	Gallionellaceae	Gallionella	Gallionella acididurans		in	2_keep_medium	3_particles_only		4	33.3333	7	58.3333	11	45.8333		0	0.0321116	0	0	0.0293061	0.0124399	0	0	0	0.0342194	0	0	0	0.0804024	0	0	0.0953226	0	0.029882	0.0351129	0.0872454	0	0.0422544	0.0253775	0.0523334	ns		4_BD	3_L
301	3e66ca367843260a1b024ced9bfcff38	Bacteria	Cyanobacteria	Cyanobacteriia	Cyanobacteriales	Coleofasciculaceae	Coleofasciculus	SIO2C1 sp010672925		in	2_keep_medium	3_particles_only		1	8.33333	10	83.3333	11	45.8333		0	0	0	0	0	0	0.0095232	0	0	0	0	0	0	0.157383	0.357039	0.0384628	0	0.021255	0.0132809	0.0606496	0.24328	0.0582984	0.0341286	0.0253775	0.0255818	*		4_BD	4_BD
302	9b722390724fcc87026a9442281f7b75	Bacteria	Acidobacteriota	Acidobacteriae	Acidobacteriales	Acidobacteriaceae	Unclassified Acidobacteriaceae	Uncultured		in	2_keep_medium	3_particles_only		3	25	6	50	9	37.5		0	0	0	0.0141121	0.0200515	0.0108849	0	0	0	0	0	0	0	0	0	0.193916	0.0854617	0.0457801	0	0	0	0.0366447	0.0325034	0.0237914	0.085487	ns		4_BD	4_BD
303	5d18b8ee7adc610132c99802c1bc114c	Bacteria					Unclassified Genus	Uncultured		in	2_keep_medium	3_particles_only		4	33.3333	9	75	13	54.1667		0	0.00611649	0.00310868	0.0172481	0.00462727	0	0.0222208	0	0	0.0139988	0	0	0.00647605	0.0307924	0.098997	0.0320523	0.00328699	0	0.00996066	0.0319208	0.0335559	0.0233193	0	0.0222053	0.0375824	*		4_BD	3_L
304	b5cea238b228da7678446ca0d10a0e32	Bacteria	Pseudomonadota	Alphaproteobacteria	Acetobacterales	Acetobacteraceae	Unclassified Acetobacteraceae	Uncultured		in	2_keep_medium	3_particles_only		2	16.6667	7	58.3333	9	37.5		0	0	0	0.00940808	0	0	0	0	0	0.010888	0	0	0	0	0.0146061	0.120196	0.0525918	0.027795	0	0.0207485	0	0	0.0520055	0.0206192	0.0391478	*		4_BD	4_BD
305	5498e12a9f46d33b555132825b5be1cf	Bacteria	Pseudomonadota	Alphaproteobacteria	Caulobacterales	Caulobacteraceae	Phenylobacterium	Uncultured		in	2_keep_medium	3_particles_only		4	33.3333	7	58.3333	11	45.8333		0	0.00764561	0	0	0.0169667	0	0.0269824	0	0	0.0311086	0	0	0.0469514	0	0	0.0352575	0	0	0.267278	0	0.0201336	0.0483044	0.0325034	0.0206192	0.162489	ns		4_BD	3_L
306	d4405b55a6bf443e0b9574eb3c81b7d0	Bacteria	Patescibacteria	ABY1	SG8-24	2-12-FULL-57-11	Unclassified 2-12-FULL-57-11	Uncultured		in	2_keep_medium	3_particles_only		2	16.6667	10	83.3333	12	50		0	0.00611649	0	0	0	0	0	0	0	0.00622171	0	0	0.0631415	0.0872451	0.098997	0.0368602	0	0	0.014941	0.0287288	0.09899	0.0333133	0.0341286	0.0190331	0.00189482	**		4_BD	3_L
307	30ad15790ad799b2c2343f9343d9a2c2	Bacteria	Cyanobacteria	Vampirovibrionia	Obscuribacterales	Obscuribacteraceae	Obscuribacter	Uncultured		in	2_keep_medium	3_particles_only		3	25	10	83.3333	13	54.1667		0.0167155	0.00611649	0	0	0	0	0.0063488	0	0	0	0	0	0	0.0222389	0.0178519	0	0.0164349	0.00981001	0.415027	0.0223446	0.0151002	0.00666267	0.0178769	0.0126887	0.218135	ns		3_L	3_L
308	4d1c48b9dce31d7a624bae06c89462b9	Bacteria	Chloroflexota	Ktedonobacteria	Ktedonobacterales	Ktedonobacteraceae	Unclassified Ktedonobacteraceae	Uncultured		in	2_keep_medium	3_particles_only		0	0	7	58.3333	7	29.1667		0	0	0	0	0	0	0	0	0	0	0.00455844	0	0	0.00513206	0	0.0176288	0.121619	0.021255	0	0	0	0.034979	0.0260027	0.0111027	0.0751583	ns		4_BD	4_BD
309	c1afbe5e21d2e49ecad3ade1acec77b6	Bacteria	Actinobacteriota	Actinomycetia	Streptosporangiales	Streptosporangiaceae	Bog-532	Bog-532 sp003164955		in	2_keep_medium	3_particles_only		1	8.33333	6	50	7	29.1667		0	0	0	0.00784006	0	0	0	0	0	0	0	0	0	0	0	0.243598	0.205437	0.0539551	0	0	0.0117446	0.243187	0.201521	0	0.0269947	*		4_BD	4_BD
310	bd645c90411d2888afff3e2ab47ab329	Bacteria	Actinobacteriota	Acidimicrobiia	Acidimicrobiales	RAAP-2	RAAP-2	RAAP-2 sp003160115		in	2_keep_medium	3_particles_only		5	41.6667	8	66.6667	13	54.1667		0.0759798	0	0	0	0	0	0	0.0167415	0.0247716	0.102658	0.0197532	0	0.241233	0.152251	0.11198	0.0945543	0.133123	0	0	0.183545	0.169457	0	0.173893	0	0.00634987	**		3_L	4_BD
311	4f26d86ec836a0971465b5012fe93468	Bacteria	Campylobacterota	Campylobacteria	Campylobacterales	Sulfurimonadaceae	Sulfurimonas	Uncultured		in	2_keep_medium	3_particles_only		3	25	8	66.6667	11	45.8333		0	0	0	0.0486084	0	0	0.0920576	0	0	0	0.0440649	0	0	0.145409	0	0.118594	0.0920356	0.024525	0.124508	0	0.130868	0.136585	0.147891	0	0.00955915	**		4_BD	4_BD
312	f6a7e4a3b86ea1efe43d6de0fbd25a5a	Archaea	Thermoproteota	Nitrososphaeria	Nitrososphaerales	Nitrosopumilaceae	Nitrosotalea	Nitrosotalea okcheonensis		in	2_keep_medium	3_particles_only		5	41.6667	8	66.6667	13	54.1667		0.0303919	0	0	0	0	0.0202149	0.063488	0	0.0123858	0.0622171	0	0	0	0.109484	0.0762764	0.0945543	0	0.031065	0.0531235	0	0.0805342	0.089946	0.117012	0	0.0201337	*		3_L	4_BD
313	9c9855ac359b10f040b5f46366970e36	Bacteria	Pseudomonadota	Gammaproteobacteria	Burkholderiales	Burkholderiaceae	Rhodoferax	Uncultured		in	2_keep_medium	3_particles_only		3	25	10	83.3333	13	54.1667		0	0	0.0310868	0.0501764	0	0	0.0412672	0	0	0	0	0	0.0534275	0.121459	0.0762764	0.0801308	0.0460178	0	0.185932	0.106935	0.065434	0.0732894	0.107261	0	0.000945953	***		4_BD	4_BD
314	02e091bcbed648cf4dcd0df2849a9a90	Bacteria	Pseudomonadota	Gammaproteobacteria	Burkholderiales	Sulfuriferulaceae	Sulfuriferula	Uncultured		in	2_keep_medium	3_particles_only		1	8.33333	6	50	7	29.1667		0	0	0	0	0.0462727	0	0	0	0	0	0	0	0	0	0.0649161	0	0.262959	0.0784801	0	0	0.0604007	0.0466387	0.0877592	0	0.0596583	ns		4_BD	4_BD
315	2b720fff60f4701f6c5c9696c37a2791	Bacteria	Actinobacteriota	Actinomycetia	Actinomycetales	Microbacteriaceae	Unclassified Microbacteriaceae	Uncultured		in	2_keep_medium	3_particles_only		3	25	8	66.6667	11	45.8333		0.0288723	0	0	0.0752646	0	0	0.07936	0	0	0	0	0	0.0647605	0	0.0357039	0.0384628	0.0723137	0.1308	0	0.0351129	0.0436227	0	0.056881	0	0.0992937	ns		3_L	4_BD
316	1a8f5dc8b7dde188dbee3aca5a9a32fd	Bacteria	Acidobacteriota	Acidobacteriae	Acidobacteriales	Acidobacteriaceae	Granulicella	Uncultured		in	2_keep_medium	3_particles_only		2	16.6667	9	75	11	45.8333		0	0	0	0.0235202	0.0277636	0	0	0	0	0	0	0	0.0518084	0	0.0486871	0.0721177	0.0969661	0.02289	0.0315421	0.039901	0.0620785	0	0.0487551	0	0.0020696	**		4_BD	4_BD
317	749f83b6d1be47a39460407b2bdd1e7e	Archaea	Thermoproteota	Nitrososphaeria	Nitrososphaerales	Nitrosopumilaceae	Nitrosotalea	Nitrosotalea okcheonensis		in	2_keep_medium	3_particles_only		2	16.6667	6	50	8	33.3333		0	0.0137621	0	0	0.0431879	0	0	0	0	0	0	0	0	0.0667168	0	0.118594	0.0493048	0	0	0	0.0922788	0.164901	0.0455048	0	0.0327852	*		4_BD	3_L
318	084dd0b994c05014fccc87dbc88691c4	Bacteria	Actinobacteriota	Actinomycetia	Streptosporangiales	Streptosporangiaceae	Trebonia	Trebonia kvetii		in	2_keep_medium	3_particles_only		1	8.33333	8	66.6667	9	37.5		0	0	0	0.0250882	0	0	0	0	0	0	0	0	0.0356183	0.0307924	0.0843909	0.0560915	0	0	0	0.0143644	0.139257	0.059964	0.0390041	0	0.0130237	*		4_BD	4_BD
319	b1e3cee513142b5b1d4152d60fe32215	Bacteria	Acidobacteriota	Thermoanaerobaculia	Thermoanaerobaculales	Thermoanaerobaculaceae	RBG-13-68-16	Uncultured		in	2_keep_medium	3_particles_only		3	25	10	83.3333	13	54.1667		0.0243135	0	0	0	0	0	0.0222208	0	0.00928936	0	0	0	0.165139	0.0598741	0.0535558	0.0160262	0.00657397	0.011445	0.0215814	0.0622456	0	0.024985	0.0325034	0	0.0299794	*		3_L	4_BD
320	9f344ffcd6ca355c69efd0eaac4d8889	Bacteria	Cyanobacteria	Cyanobacteriia	Cyanobacteriales	Chroococcidiopsidaceae	Cephalothrix	Uncultured		in	2_keep_medium	3_particles_only		1	8.33333	10	83.3333	11	45.8333		0	0	0	0	0	0	0	0	0	0.043552	0	0	0.0113331	0.00855344	0.0373268	0.0464758	0.00821747	0.00817501	0.244036	0	0.0486561	0.0682924	0.0292531	0	0.0725955	ns		4_BD	4_BD
321	2e5debcd1a538a776839a4e0c6b7e22c	Bacteria	Actinobacteriota	Actinomycetia	Actinomycetales	Cellulomonadaceae	Cellulomonas	Uncultured		in	2_keep_medium	3_particles_only		1	8.33333	6	50	7	29.1667		0	0	0	0.0266562	0	0	0	0	0	0	0	0	0.0356183	0.0256603	0	0	0.110114	0.01962	0	0.0494773	0	0	0.0276279	0	0.0588124	ns		4_BD	4_BD
322	6594e2f7064bb5876c1c47c00179ba56	Bacteria	Dormibacterota	Dormibacteria	UBA8260	UBA8260	CF-96	CF-96 sp005889515		in	2_keep_medium	3_particles_only		4	33.3333	7	58.3333	11	45.8333		0.0227939	0	0.0310868	0	0	0.0326548	0	0	0	0	0.0182338	0	0.200758	0	0.0730306	0.108978	0	0	0.0398426	0.0973586	0.110735	0.0816177	0	0	0.0201761	*		3_L	4_BD
323	75c75a052528f0d127b3860e6f88909c	Bacteria					Unclassified Genus	Uncultured		in	2_keep_medium	3_particles_only		0	0	6	50	6	25		0.00455879	0	0	0	0	0	0	0	0	0	0	0	0.0161901	0	0.066539	0.0945543	0	0	0	0.038305	0.100668	0.0616297	0	0	0.0195615	*		4_BD	4_BD
324	2b30db000a50c81d5c563dbc4a743c44	Bacteria	Planctomycetota	Planctomycetia	Planctomycetales	UBA10511	UBA10511	Uncultured		in	2_keep_medium	3_particles_only		2	16.6667	7	58.3333	9	37.5		0	0	0	0	0	0	0.0063488	0	0	0.0202206	0	0	0.00971408	0.0136855	0.0129832	0.020834	0	0	0.0996066	0	0.016778	0.0116597	0	0	0.130294	ns		4_BD	4_BD
325	c58df43aca2b69fd1751f543c3081584	Bacteria	Actinobacteriota	Acidimicrobiia	Acidimicrobiales	RAAP-2	RAAP-2	RAAP-2 sp003160115		in	2_keep_medium	3_particles_only		4	33.3333	6	50	10	41.6667		0.0683818	0.062694	0	0	0	0	0	0	0.0448986	0.0902148	0	0	0.150568	0.176201	0.146061	0.0913491	0	0	0	0.170776	0.142613	0	0	0	0.0583605	ns		3_L	3_L
326	e18fc591df4c3922aa957c5ce399f5e5	Bacteria	Firmicutes	Bacilli	Alicyclobacillales	Acidibacillaceae	Acidibacillus	Acidibacillus sulfuroxidans		in	3_keep_low	1_both_fractions		6	50	6	50	12	50		0	0.0137621	0.00932604	0	0.00771212	0.0295449	0.0269824	0	0.00928936	0	0	0	0	0.0136855	0.00811451	0.00961569	0	0.01308	0	0.0239406	0	0	0.0146265	0	0.77315	ns		4_BD	3_L
327	73b31eaa783b0109599f283099169973	Bacteria	Patescibacteria	Paceibacteria	UBA9983	UBA9973	O2-02-FULL-42-17	Uncultured		in	3_keep_low	1_both_fractions		6	50	7	58.3333	13	54.1667		0.0744602	0.0795144	0	0	0	0	0.0745984	0.0213074	0	0.0559954	0.0258312	0	0	0.0804024	0.0275893	0	0	0.02616	0	0.0430931	0.016778	0.034979	0.0406293	0.00475828	0.69617	ns		3_L	3_L
328	5fa10a6066a26f928cd1293c7f5e044d	Bacteria					Unclassified Genus	Uncultured		in	3_keep_low	1_both_fractions		6	50	7	58.3333	13	54.1667		0.0197547	0	0	0	0	0.0295449	0.0333312	0.00608782	0.0185787	0.0606617	0	0	0.0518084	0.04961	0.0308351	0.0160262	0	0	0	0.0638417	0	0.014991	0.0227524	0	0.442788	ns		3_L	4_BD
329	a642e7e1550f4c2c8b7ca686e5cc4a67	Bacteria	Pseudomonadota	Alphaproteobacteria	Rhodobacterales	Rhodobacteraceae	Cypionkella	Uncultured		in	3_keep_low	1_both_fractions		7	58.3333	6	50	13	54.1667		0.0121568	0.0107039	0	0.0203842	0.0185091	0.0202149	0.0285696	0	0	0.0279977	0	0	0.0339993	0.0307924	0.0275893	0.0336549	0	0	0	0.0143644	0.0184558	0	0	0	0.757683	ns		3_L	3_L
330	b82ed02244b07621b2077891c7ce1dd4	Bacteria	Acidobacteriota	Acidobacteriae	Acidobacteriales	Acidobacteriaceae	Unclassified Acidobacteriaceae	Uncultured		in	3_keep_low	1_both_fractions		8	66.6667	6	50	14	58.3333		0.0699014	0	0.0248694	0.0203842	0.0354758	0	0.047616	0	0.0448986	0.0482183	0.0182338	0	0	0	0.0860138	0.0576942	0.0509483	0.0506851	0	0	0	0.0333133	0.0455048	0	0.914479	ns		3_L	4_BD
331	664748133dcb64bee9378f20e628a405	Bacteria	Patescibacteria	Dojkabacteria			Unclassified Genus	Uncultured		in	3_keep_low	1_both_fractions		7	58.3333	7	58.3333	14	58.3333		0.0303919	0.0412863	0.0155434	0.00784006	0.0215939	0	0.0222208	0	0	0.0264423	0	0	0.00485704	0.0342138	0.032458	0	0.0147914	0	0	0.0430931	0.0234891	0.00832834	0	0.017447	0.856717	ns		3_L	3_L
332	807f34b45bafcde2b0b1e3b55a14c650	Bacteria	Actinobacteriota	Actinomycetia	Mycobacteriales	Mycobacteriaceae	Corynebacterium	Uncultured		in	3_keep_low	1_both_fractions		6	50	8	66.6667	14	58.3333		0	0.0168203	0	0	0	0.0202149	0.0126976	0.0213074	0	0.0279977	0	0.0106375	0.00647605	0	0.05031	0.00961569	0.00821747	0	0	0.0239406	0	0.0216537	0.019502	0.0111027	0.518143	ns		4_BD	3_L
333	bbb7e25cf82cf902ee642b150ebbf8f5	Bacteria					Unclassified Genus	Uncultured		in	3_keep_low	1_both_fractions		7	58.3333	7	58.3333	14	58.3333		0.0364703	0	0.00621736	0.0203842	0.0231364	0.00310999	0.0253952	0	0.0108376	0.0202206	0	0	0.0242852	0.00855344	0.00973741	0	0	0	0.00830055	0.0143644	0.0151002	0	0.00650068	0	0.264587	ns		3_L	4_BD
334	61e46f3979b4f405340f01659c6da92a	Bacteria	Patescibacteria	Paceibacteria	UBA6257	2-01-FULL-56-20	CAIWCR01	Uncultured		in	3_keep_low	1_both_fractions		7	58.3333	8	66.6667	15	62.5		0.063823	0.0779852	0.00932604	0.0282242	0.0185091	0	0.031744	0	0	0.0591063	0	0	0	0.0889558	0.0470642	0	0.0295829	0	0.0265617	0.0430931	0.0637563	0	0.0406293	0.0190331	0.621203	ns		3_L	3_L
335	a9d37906671a97ceee2a453ce71aee88	Bacteria	Acidobacteriota	Acidobacteriae	Acidobacteriales	Acidobacteriaceae	Telmatobacter	Telmatobacter bradus		in	3_keep_low	1_both_fractions		9	75	6	50	15	62.5		0.0623034	0.0305824	0.0139891	0	0.0277636	0	0.055552	0.0152195	0.0448986	0.065328	0.0167143	0	0.0259042	0	0	0.0448732	0.0213654	0.014715	0	0.0287288	0	0.0283163	0	0	0.109212	ns		3_L	3_L
336	1a8375f03b624e9a9460125c15c97ad4	Bacteria	Desulfobacterota	Desulfuromonadia	Geobacterales	Pseudopelobacteraceae	JACRCG01	Uncultured		in	3_keep_low	1_both_fractions		7	58.3333	8	66.6667	15	62.5		0.0243135	0	0	0	0.0138818	0.0342098	0.03968	0.00913173	0.0108376	0.0139988	0	0	0.0275232	0.0718489	0.0438184	0	0	0	0.0182612	0.0414971	0	0.0166567	0.0357538	0.034894	0.135022	ns		3_L	4_BD
337	95ad5a9da92d98bcfc9e88bd87c2f3a5	Bacteria	Gemmatimonadota	Gemmatimonadetes	Gemmatimonadales	Gemmatimonadaceae	Unclassified Gemmatimonadaceae	Uncultured		in	3_keep_low	1_both_fractions		6	50	9	75	15	62.5		0.0212743	0.024466	0	0.0219522	0	0	0.0190464	0	0	0.0124434	0.0121558	0	0	0	0	0.0272445	0.0805312	0.02616	0.0116208	0.0191525	0.0151002	0.0283163	0.0552558	0.0269636	0.0642892	ns		3_L	3_L
338	1ac7b0b0a306be3aec2287941b9b0859	Bacteria	Actinobacteriota	Acidimicrobiia	Acidimicrobiales		Unclassified Genus	Uncultured		in	3_keep_low	1_both_fractions		6	50	9	75	15	62.5		0	0.050461	0	0.0125441	0.00771212	0	0.0111104	0	0.00774114	0.0295531	0	0	0.0518084	0.0376351	0.0113603	0.0224366	0.00821747	0.017985	0	0.0319208	0	0.0266507	0.0260027	0	0.155877	ns		4_BD	3_L
339	968d60a2d1a5314f3983bf83dc63657d	Bacteria	Firmicutes	Sulfobacillia	Sulfobacillales	Sulfobacillaceae	Sulfobacillus	Sulfobacillus benefaciens		in	3_keep_low	1_both_fractions		7	58.3333	8	66.6667	15	62.5		0	0	0.0186521	0.0266562	0	0.0264349	0.0492032	0.0106537	0	0.0171097	0.0440649	0.00455892	0.0226662	0.0376351	0.0146061	0	0	0	0.014941	0.0143644	0.0201336	0.0133253	0.0113762	0	0.509804	ns		4_BD	4_BD
340	038ff8f35a12af77427ff591445a4ddc	Bacteria					Unclassified Genus	Uncultured		in	3_keep_low	1_both_fractions		9	75	7	58.3333	16	66.6667		0.0501466	0.0290533	0.0077717	0.00470404	0.00771212	0.00777496	0.0412672	0	0.00774114	0.0886594	0.0151948	0	0	0.0171069	0	0	0.0460178	0.011445	0	0	0.0134224	0.0116597	0.0260027	0.0190331	0.283598	ns		3_L	3_L
341	453c1638b60790c3cc1c52150fff36eb	Bacteria	Patescibacteria	Saccharimonadia	Saccharimonadales		Unclassified Genus	Uncultured		in	3_keep_low	1_both_fractions		7	58.3333	9	75	16	66.6667		0.0136764	0.00917473	0.0139891	0.0172481	0.0185091	0	0.0174592	0	0	0.0684388	0	0	0.00809507	0.04961	0	0.0240392	0.0213654	0	0	0.0175565	0.0184558	0.0166567	0.0438796	0.0253775	0.449515	ns		3_L	3_L
342	29c03f89029dc079bc3b96313849e7a1	Bacteria	Patescibacteria	Paceibacteria	UBA6257	2-01-FULL-56-20	Unclassified 2-01-FULL-56-20	Uncultured		in	3_keep_low	1_both_fractions		7	58.3333	9	75	16	66.6667		0.0136764	0.0458737	0.0155434	0	0.0200515	0.0108849	0.0142848	0	0	0.021776	0	0	0	0.0632955	0.0194748	0.0112183	0.0197219	0.014715	0	0.0271327	0	0.034979	0.0438796	0.00634437	0.24673	ns		3_L	3_L
343	b00255fd3a66f57637bc1948cf4e59eb	Bacteria	Patescibacteria	Saccharimonadia	Saccharimonadales	UBA4665	PMNU01	PMNU01 sp002952755		in	3_keep_low	1_both_fractions		7	58.3333	9	75	16	66.6667		0.0440683	0.00611649	0	0.0141121	0.0138818	0	0.0111104	0	0	0.0233314	0.00911688	0	0	0.0342138	0.0194748	0	0.0378003	0.02943	0.00664044	0.0271327	0.0218113	0	0.0178769	0.0142748	0.195408	ns		3_L	3_L
344	59c64b10e886feb48caeb86af38ecdc2	Bacteria	Firmicutes	Sulfobacillia	Sulfobacillales	Sulfobacillaceae	Sulfobacillus	Sulfobacillus benefaciens		in	3_keep_low	1_both_fractions		7	58.3333	9	75	16	66.6667		0.0121568	0.012233	0	0	0	0.0108849	0.007936	0	0.00774114	0.0233314	0	0.0167161	0.0372373	0.0188176	0.0292122	0.0288471	0	0.011445	0.014941	0.00638417	0.0251669	0.0216537	0	0	0.0631424	ns		3_L	3_L
345	5452f515f96a27e0a123b96b99e2e631	Bacteria	Verrucomicrobiota	Verrucomicrobiae	Opitutales	Opitutaceae	Unclassified Opitutaceae	Uncultured		in	3_keep_low	1_both_fractions		6	50	10	83.3333	16	66.6667		0.00911757	0	0	0	0	0.0217699	0.0222208	0	0.020127	0.021776	0.0106364	0	0.00971408	0.0102641	0.016229	0.00801308	0	0	0.00830055	0.0223446	0.0134224	0.0116597	0.00975102	0.00793047	0.772604	ns		3_L	4_BD
346	9284cb64f05be78b72291661feb6dea4	Bacteria	Pseudomonadota	Gammaproteobacteria	Burkholderiales	Sulfuriferulaceae	Sulfuriferula	Uncultured		in	3_keep_low	1_both_fractions		7	58.3333	10	83.3333	17	70.8333		0.0759798	0.0428154	0.0202064	0	0	0.0233249	0.0666624	0	0.0418021	0.043552	0	0	0.0518084	0.0444779	0.0535558	0.0352575	0.0772442	0.027795	0	0.0287288	0.0687896	0.0283163	0.0893844	0	0.174577	ns		3_L	3_L
347	e5dcccf671c2981e22a31eed393433e8	Bacteria	Pseudomonadota	Alphaproteobacteria	Acetobacterales	Acetobacteraceae	Acidibrevibacterium	Acidibrevibacterium fodinaquatile		in	3_keep_low	1_both_fractions		7	58.3333	10	83.3333	17	70.8333		0.0258331	0.0351698	0	0	0	0.0124399	0.0682496	0.0136976	0	0.0451074	0.0167143	0	0.0518084	0.0701382	0.0486871	0.0464758	0.0394438	0	0	0.0494773	0.0553673	0.0416417	0.056881	0.0412384	0.0134487	*		3_L	3_L
348	d54915bdacf9050e2cdd064ec7fa686e	Archaea	Micrarchaeota	Micrarchaeia	Micrarchaeales	Micrarchaeaceae	UBA12276	Uncultured		in	3_keep_low	1_both_fractions		9	75	8	66.6667	17	70.8333		0.071421	0.0718687	0.0186521	0.0360643	0.0061697	0.0202149	0.0745984	0	0.0371575	0.0451074	0	0	0	0.076981	0.0146061	0	0.00986096	0.00327	0.0348623	0.0335169	0.0117446	0.0283163	0.0178769	0.00317219	0.255968	ns		3_L	3_L
349	24c37543888984da035c4b8135273416	Bacteria	Pseudomonadota	Alphaproteobacteria	Sphingomonadales	Sphingomonadaceae	Sphingobium	Sphingobium yanoikuyae		in	3_keep_low	1_both_fractions		11	91.6667	6	50	17	70.8333		0.0197547	0.0275242	0.0124347	0.0454724	0.010797	0.0388748	0.0206336	0.0197854	0.034061	0	0.0562207	0.0455892	0	0	0.0113603	0	0.0378003	0.0686701	0	0.00957625	0	0	0.0227524	0.0237914	0.107402	ns		3_L	3_L
350	f9b10be4be5edb8c67f9c374630796fe	Bacteria	Firmicutes	Bacilli	Alicyclobacillales	Acidibacillaceae	Acidibacillus	Uncultured		in	3_keep_low	1_both_fractions		9	75	8	66.6667	17	70.8333		0.0425487	0.0229368	0.0155434	0	0	0.0621997	0.0380928	0	0.0263199	0.0186651	0.0121558	0.0227946	0.0501894	0.0307924	0.05031	0.0176288	0	0	0.014941	0.039901	0.0251669	0	0	0.0142748	0.848084	ns		3_L	3_L
351	dbe072cb8096e1bf59fa5f04111df568	Bacteria	Desulfobacterota	Desulfomonilia	Desulfomonilales	Desulfomonilaceae	Desulfomonile	Uncultured		in	3_keep_low	1_both_fractions		9	75	8	66.6667	17	70.8333		0.0577446	0.0229368	0.00932604	0.0141121	0.0123394	0.00466498	0.0460288	0	0.00619291	0.0248868	0	0.0106375	0.0534275	0.0239496	0.0259664	0	0	0	0.0332022	0.0798021	0.0285225	0.019988	0.0146265	0	0.507987	ns		3_L	3_L
352	347b2882af1f6dbcf828740fb2060955	Bacteria	Pseudomonadota	Alphaproteobacteria	Rhizobiales	Beijerinckiaceae	Roseiarcus	Roseiarcus fermentans		in	3_keep_low	1_both_fractions		7	58.3333	10	83.3333	17	70.8333		0.0106372	0	0.0155434	0	0.0123394	0.0248799	0.007936	0	0	0.010888	0	0.0197553	0.0404753	0.0478993	0.0292122	0.0192314	0.0180784	0	0.0547836	0.0478813	0.0503339	0.0316477	0	0.0126887	0.00387454	**		3_L	4_BD
353	4bfd5c26660d8d9e5abe86c837e0dfa2	Bacteria	Bacteroidota	Bacteroidia	Bacteroidales	Prolixibacteraceae	Unclassified Prolixibacteraceae	Uncultured		in	3_keep_low	1_both_fractions		6	50	11	91.6667	17	70.8333		0.015196	0.00764561	0.0077717	0.0172481	0	0	0.0142848	0	0	0.0171097	0	0	0.0291422	0.0581634	0.0308351	0.0240392	0.0345134	0.024525	0.0265617	0.038305	0	0.0283163	0.0260027	0.0158609	0.000171437	***		3_L	3_L
354	59c37fc0f3769d7655af39c2c0eabbc5	Bacteria	Desulfobacterota	Desulfobulbia	Desulfobulbales	Desulfurivibrionaceae	UBA2262	UBA2262 sp002841785		in	3_keep_low	1_both_fractions		9	75	8	66.6667	17	70.8333		0.0121568	0.0275242	0.00932604	0.0203842	0.0169667	0.0217699	0.0460288	0	0.0278681	0.021776	0	0	0	0.0393458	0.0210977	0.0272445	0	0	0.014941	0.0335169	0	0.024985	0.0211272	0.0206192	0.989273	ns		3_L	3_L
355	4ecc28f8dad11aa9692c9390dc2e5e8c	Bacteria					Unclassified Genus	Uncultured		in	3_keep_low	1_both_fractions		6	50	11	91.6667	17	70.8333		0.0319115	0	0.0124347	0.0235202	0	0.0108849	0.015872	0	0	0.043552	0	0	0.0291422	0.00513206	0	0.0304497	0.0180784	0.02943	0.0182612	0.00638417	0.0151002	0.0366447	0.0178769	0.0126887	0.223531	ns		3_L	4_BD
356	4f43e4e4972d4bed2bc82ca7e68040ec	Bacteria	Pseudomonadota	Alphaproteobacteria	Acetobacterales	Acetobacteraceae	Unclassified Acetobacteraceae	Uncultured		in	3_keep_low	1_both_fractions		6	50	11	91.6667	17	70.8333		0	0.00917473	0	0.0109761	0	0.00621997	0	0	0.0263199	0.00933257	0	0.00607857	0.0161901	0.0188176	0.0227206	0.0224366	0.0230089	0.01962	0	0.00798021	0.0201336	0.0233193	0.0276279	0.0237914	0.000421629	***		4_BD	3_L
357	7501ca6438bab8ff1d7c47f4f0b3d937	Bacteria	Pseudomonadota	Gammaproteobacteria	Burkholderiales		Unclassified Genus	Uncultured		in	3_keep_low	1_both_fractions		8	66.6667	10	83.3333	18	75		0.0288723	0.0198786	0.0326411	0.0141121	0.0277636	0	0.0269824	0.0106537	0	0.00933257	0.00455844	0	0.0420944	0.0393458	0.0243435	0.0240392	0	0	0.00996066	0.039901	0.0251669	0.0183223	0.0243776	0.00793047	0.237274	ns		3_L	3_L
358	0f037068bbbf84b490c66bf9cab59ff2	Bacteria	Nitrospirota	Thermodesulfovibrionia	Thermodesulfovibrionales	UBA6898	GW-Nitrospira-1	Uncultured		in	3_keep_low	1_both_fractions		7	58.3333	11	91.6667	18	75		0.0273527	0.012233	0.0264238	0.00470404	0.0200515	0.0108849	0.03968	0	0.0185787	0.00311086	0.00455844	0	0.0420944	0.0171069	0.0113603	0.0160262	0.00657397	0	0.0182612	0.0351129	0.016778	0.0116597	0.019502	0.0126887	0.509309	ns		3_L	3_L
359	cd3e0131af71e9dd5a39a7d4d27cdad5	Bacteria	Firmicutes	Bacilli	Alicyclobacillales	Acidibacillaceae	Acidibacillus	Acidibacillus ferrooxidans		in	3_keep_low	1_both_fractions		9	75	9	75	18	75		0.0273527	0.0382281	0	0.0203842	0.0246788	0.0264349	0.0428544	0	0.054188	0.0279977	0.0182338	0	0	0.0256603	0.0275893	0.020834	0	0.0752101	0	0.0526694	0.0302003	0.019988	0.019502	0.0412384	0.743026	ns		3_L	3_L
360	137a72749a56a63f37f57aa82e4665ac	Bacteria	Patescibacteria	Paceibacteria	UBA6257	UBA9933	WO2-47-17b	WO2-47-17b sp001793865		in	3_keep_low	1_both_fractions		6	50	12	100	18	75		0.0182351	0.0275242	0	0.00313603	0	0.00621997	0.0174592	0.0121756	0	0.00777714	0	0	0.0129521	0.0940879	0.032458	0.0192314	0.0131479	0.00654001	0.0166011	0.0686298	0.0704674	0.0316477	0.0471299	0.0190331	0.0053638	**		3_L	3_L
361	231cb3b9282997e4c1fe9433b08fec40	Bacteria	Bacteroidota	Bacteroidia	Sphingobacteriales	Sphingobacteriaceae	Mucilaginibacter	Uncultured		in	3_keep_low	1_both_fractions		7	58.3333	11	91.6667	18	75		0	0.0275242	0	0.00940808	0.0061697	0.00932995	0.0174592	0	0	0.0264423	0.0227922	0	0.0129521	0.0872451	0.0519329	0.0224366	0.0328699	0	0.0381825	0.039901	0.0352337	0.019988	0.056881	0.0206192	0.00384002	**		4_BD	3_L
362	5acc9747436f1e98f0725a97d2654bb1	Bacteria	Spirochaetota	Spirochaetia			Unclassified Genus	Spirochaeta aurantia		in	3_keep_low	1_both_fractions		10	83.3333	9	75	19	79.1667		0.0683818	0.0259951	0.0295325	0.0313603	0.0339333	0.0217699	0.0619008	0	0.0247716	0.0871039	0.0273506	0	0.0194282	0.0153962	0.0308351	0	0.0230089	0	0.014941	0.0127683	0.0268447	0.0516357	0	0.0158609	0.06875	ns		3_L	3_L
363	6bd8d1e022cadee093ec33ab3259a39b	Bacteria	Elusimicrobiota	Elusimicrobia	Elusimicrobiales	UBA9959	Unclassified UBA9959	Uncultured		in	3_keep_low	1_both_fractions		9	75	10	83.3333	19	79.1667		0.0212743	0.0107039	0.0124347	0.0203842	0.010797	0.0248799	0.0777728	0.00456586	0	0.043552	0	0.0167161	0	0.027371	0.0357039	0.0112183	0.00657397	0	0.0116208	0.00638417	0.0117446	0.0183223	0.0130014	0.0222053	0.360795	ns		3_L	3_L
364	43392d65b68e57abd54310e0c787fd3d	Bacteria	Bacteroidota	Bacteroidia	Bacteroidales	Prolixibacteraceae	JAAFHB01	JAAFHB01 sp010906965		in	3_keep_low	1_both_fractions		8	66.6667	11	91.6667	19	79.1667		0.0273527	0.00764561	0	0.0219522	0.0231364	0.0388748	0.0460288	0	0.0185787	0.0746605	0	0	0.0339993	0.082113	0.0454413	0.0721177	0.0476613	0	0.029882	0.0718219	0.065434	0.0632954	0.0731327	0.0666159	0.00235821	**		3_L	3_L
365	8fc5d1df8fe86bde565f00fa190eeafa	Bacteria	Pseudomonadota	Gammaproteobacteria	Burkholderiales	SG8-39	VBDM01	Uncultured		in	3_keep_low	1_both_fractions		11	91.6667	9	75	20	83.3333		0.0395095	0.050461	0.0326411	0.0423363	0.0154242	0.0186599	0.0365056	0.00913173	0.0185787	0.065328	0.00911688	0	0.0161901	0.0427672	0	0.0272445	0.0345134	0.01635	0	0.0606496	0.0218113	0	0.0292531	0.0206192	0.46804	ns		3_L	3_L
366	695b7425d702ceb2f94c4063cbcb96c7	Bacteria	Pseudomonadota	Gammaproteobacteria	Burkholderiales	Nitrosomonadaceae	VFJL01	Uncultured		in	3_keep_low	1_both_fractions		10	83.3333	10	83.3333	20	83.3333		0.0501466	0.0366989	0.00932604	0.0501764	0.0632394	0.0248799	0.0349184	0	0.047995	0.021776	0.0303896	0	0.0291422	0.0239496	0.0340809	0.0112183	0.0509483	0.024525	0.0182612	0.0430931	0.0369115	0.0133253	0	0	0.362324	ns		3_L	3_L
367	09607f573aecda46f270f1a25275852b	Archaea	Thermoplasmatota	Thermoplasmata	UBA184	DTFW01	DTFW01	DTFW01 sp011363025		in	3_keep_low	1_both_fractions		9	75	11	91.6667	20	83.3333		0.0227939	0.00611649	0.00621736	0.0109761	0.0185091	0.0155499	0.015872	0	0	0.0528845	0.00911688	0	0.0323803	0.0581634	0.0292122	0.0224366	0.0361569	0.00490501	0.0132809	0.0558615	0.0318781	0.029982	0.0357538	0.00634437	0.0172467	*		3_L	3_L
368	fe1f51efd4b79f384fb30157fce3a31e	Bacteria	Pseudomonadota	Gammaproteobacteria	Acidiferrobacterales	Acidiferrobacteraceae	Acidiferrobacter	Uncultured		in	3_keep_low	1_both_fractions		10	83.3333	10	83.3333	20	83.3333		0.0623034	0.0275242	0.0124347	0.0203842	0.0215939	0	0.0142848	0.0121756	0.0123858	0.0451074	0.00455844	0.0106375	0.0339993	0.0444779	0.0357039	0	0.0345134	0.0425101	0.0116208	0.0606496	0	0.0166567	0.0357538	0.0285497	0.263879	ns		3_L	3_L
369	1bac1a4be3fbe502d73f57e4705a0c14	Bacteria	Pseudomonadota	Gammaproteobacteria	Burkholderiales	Sulfuriferulaceae	Sulfuriferula	Uncultured		in	3_keep_low	1_both_fractions		9	75	11	91.6667	20	83.3333		0.0227939	0.0275242	0.0481845	0	0.0215939	0.0202149	0.0365056	0	0.0108376	0.021776	0	0.0243143	0.0210472	0.0205283	0.0227206	0.020834	0.0246524	0	0.0315421	0.0335169	0.0184558	0.0266507	0.0178769	0.0364801	0.514097	ns		3_L	3_L
370	40fc48648572f9eeafc6431efadd0338	Bacteria	Pseudomonadota	Gammaproteobacteria	Burkholderiales	Gallionellaceae	Unclassified Gallionellaceae	Uncultured		in	3_keep_low	1_both_fractions		10	83.3333	10	83.3333	20	83.3333		0.0683818	0	0.0512932	0.0470404	0.0277636	0.0699747	0.0682496	0	0.0185787	0.0575508	0.00911688	0.0151964	0.0259042	0.0478993	0.0697848	0.0448732	0.0213654	0	0	0.0446892	0.0553673	0.0483044	0.0406293	0.0539272	0.8726	ns		3_L	4_BD
371	0fe39090e05d485e0b75044466e43e12	Bacteria	Cyanobacteria	Sericytochromatia	UBA7694	UBA7694	GCA-2770975	Uncultured		in	3_keep_low	1_both_fractions		10	83.3333	11	91.6667	21	87.5		0.0288723	0.0229368	0.0388585	0.0219522	0.0262212	0.0248799	0.0428544	0.00608782	0	0.0451074	0.00607792	0	0.0777127	0.0478993	0.0259664	0.00961569	0	0.00817501	0.0116208	0.0335169	0.0268447	0.0133253	0.0162517	0.0190331	0.77921	ns		3_L	3_L
372	a2695549119e6aa28c58f016ba7dcdc6	Bacteria	Firmicutes	Bacilli	Alicyclobacillales	Acidibacillaceae	Acidibacillus	Acidibacillus sulfuroxidans		in	3_keep_low	1_both_fractions		11	91.6667	10	83.3333	21	87.5		0.0136764	0.0168203	0.0248694	0.0219522	0.0169667	0.0450948	0.0301568	0	0.020127	0.0186651	0.0258312	0.0243143	0	0.0256603	0.0129832	0.0288471	0.0197219	0.017985	0.0182612	0	0.0402671	0.034979	0.0146265	0.034894	0.86162	ns		3_L	3_L
373	aeef5ef91cd0b5ae8dadcd9a357d81ab	Bacteria	Acidobacteriota	Holophagae	Holophagales	Holophagaceae	Geothrix	Geothrix fermentans		in	3_keep_low	1_both_fractions		9	75	12	100	21	87.5		0.056225	0.0229368	0.0279781	0.0344963	0.0246788	0.0373198	0	0	0.0108376	0.0482183	0.0121558	0	0.0793317	0.0513207	0.05031	0.0384628	0.0345134	0.00654001	0.0415027	0.0670338	0.0302003	0.0882804	0.0698823	0.0190331	0.0107574	*		3_L	3_L
374	aaf2934c484b8e8ef16b16124f6330d4	Bacteria	Synergistota	Synergistia	Synergistales	Dethiosulfovibrionaceae	Dethiosulfovibrio	Uncultured		in	3_keep_low	1_both_fractions		11	91.6667	12	100	23	95.8333		0.0607838	0.0642231	0.0279781	0.0188162	0.0323909	0.0715296	0.07936	0.0106537	0.0325128	0.0622171	0	0.0319125	0.0582845	0.0581634	0.0275893	0.0160262	0.0164349	0.011445	0.0265617	0.0494773	0.0285225	0.029982	0.0227524	0.0142748	0.225273	ns		3_L	3_L
375	ee6f8231e851158fb9d2e62215b7248b	Bacteria	Bacteroidota	Bacteroidia	Chitinophagales	Chitinophagaceae	Niastella	Uncultured		in	3_keep_low	2_filtrate_only		6	50	0	0	6	25		0.063823	0	0.0652823	0.0470404	0.0447303	0	0	0	0	0	0.0562207	0.0866196	0	0	0	0	0	0	0	0	0	0	0	0	0.00917244	**		3_L	4_BD
376	e6296e4ae2a89d3240fa7068075d6e96	Bacteria	Bacteroidota	Bacteroidia	Sphingobacteriales	Sphingobacteriaceae	Unclassified Sphingobacteriaceae	Uncultured		in	3_keep_low	2_filtrate_only		6	50	0	0	6	25		0	0.0458737	0	0.0454724	0.0555273	0.0404298	0	0	0.082056	0	0	0.0638249	0	0	0	0	0	0	0	0	0	0	0	0	0.00972952	**		4_BD	3_L
377	8ff280b3dbe3606bc182d60e07c912e5	Bacteria	Pseudomonadota	Alphaproteobacteria			Unclassified Genus	Uncultured		in	3_keep_low	2_filtrate_only		6	50	0	0	6	25		0	0	0.0544019	0.0235202	0.0431879	0	0	0.0639221	0.0650255	0	0.0547013	0	0	0	0	0	0	0	0	0	0	0	0	0	0.0103751	*		4_BD	4_BD
378	d099cec901c60e1e19815e0001869712	Bacteria	Acidobacteriota	Vicinamibacteria	Vicinamibacterales		Unclassified Genus	Uncultured		in	3_keep_low	2_filtrate_only		6	50	0	0	6	25		0.0942149	0	0.0621736	0	0.0262212	0.0404298	0	0.0350049	0.0325128	0	0	0	0	0	0	0	0	0	0	0	0	0	0	0	0.0192464	*		3_L	4_BD
379	4acb2629e0a27caa2fce537b1b6c447d	Bacteria	Pseudomonadota	Gammaproteobacteria	GCA-2729495	GCA-2729495	QUBU01	Uncultured		in	3_keep_low	2_filtrate_only		6	50	0	0	6	25		0.0440683	0.050461	0.0808257	0.0329283	0	0	0	0	0	0.032664	0	0.04255	0	0	0	0	0	0	0	0	0	0	0	0	0.0124758	*		3_L	3_L
380	e19b7d6356f7f020601b67ec38d5bac0	Bacteria	Actinobacteriota	Actinomycetia			Unclassified Genus	Uncultured		in	3_keep_low	2_filtrate_only		6	50	0	0	6	25		0	0	0.0233151	0	0.0323909	0.0466498	0	0.0897953	0.0247716	0	0	0.0653446	0	0	0	0	0	0	0	0	0	0	0	0	0.0209439	*		4_BD	4_BD
381	7bea1ceeb68f6a3e8ff2ee0c5f0fb086	Bacteria	Firmicutes	Bacilli	Mycoplasmatales	Mycoplasmoidaceae	Ureaplasma	Ureaplasma sp900544585		in	3_keep_low	2_filtrate_only		6	50	0	0	6	25		0	0.00917473	0.0450759	0.0658565	0	0	0	0	0.0448986	0	0.0668571	0.0395107	0	0	0	0	0	0	0	0	0	0	0	0	0.0160491	*		4_BD	3_L
382	4d29d39d9d968ffa792b93539d6b7df4	Bacteria	Pseudomonadota	Gammaproteobacteria	Burkholderiales	Gallionellaceae	Gallionella	Gallionella capsiferriformans		in	3_keep_low	2_filtrate_only		6	50	0	0	6	25		0.0774994	0	0	0	0.0231364	0.0373198	0.0428544	0	0	0.0451074	0.0425454	0	0	0	0	0	0	0	0	0	0	0	0	0	0.0132914	*		3_L	4_BD
383	0d8cb1fb6fcb4f5cdd20c0c0d5b90629	Bacteria	Pseudomonadota	Gammaproteobacteria	Xanthomonadales	Xanthomonadaceae	Lysobacter	Uncultured		in	3_keep_low	2_filtrate_only		6	50	0	0	6	25		0.0607838	0.0305824	0	0.0172481	0	0	0	0	0	0.0311086	0.0364675	0.0881392	0	0	0	0	0	0	0	0	0	0	0	0	0.0228843	*		3_L	3_L
384	313496fa8e57d6459ebe2ae00de71a1b	Bacteria	Bacteroidota	Bacteroidia	Chitinophagales	Chitinophagaceae	Niastella	Niastella koreensis		in	3_keep_low	2_filtrate_only		6	50	0	0	6	25		0.0759798	0	0	0.0313603	0	0	0.0126976	0	0.0371575	0.021776	0	0.0850999	0	0	0	0	0	0	0	0	0	0	0	0	0.0293513	*		3_L	4_BD
385	2d4786084bb1974388a0da4a8e114e17	Bacteria	Verrucomicrobiota	Verrucomicrobiae	Pedosphaerales	Pedosphaeraceae	Pedosphaera	Pedosphaera parvula		in	3_keep_low	2_filtrate_only		6	50	0	0	6	25		0	0.0366989	0.0310868	0.0784006	0	0.0295449	0	0.0730538	0	0.0124434	0	0	0	0	0	0	0	0	0	0	0	0	0	0	0.0239816	*		4_BD	3_L
386	7a1d10060735ed57a5ae800692f25097	Bacteria	Pseudomonadota	Alphaproteobacteria			Unclassified Genus	Uncultured		in	3_keep_low	2_filtrate_only		6	50	0	0	6	25		0	0.0229368	0.0528476	0.0376323	0.0246788	0.0326548	0	0	0	0	0	0.0835803	0	0	0	0	0	0	0	0	0	0	0	0	0.0198799	*		4_BD	3_L
387	b2d84e55112763778b5d60b55f24854d	Bacteria	Bacteroidota	Bacteroidia	Bacteroidales	Salinivirgaceae	Salinivirga	Salinivirga cyanobacteriivorans		in	3_keep_low	2_filtrate_only		6	50	0	0	6	25		0.00607838	0	0	0.0392003	0	0.00777496	0.0047616	0.0228293	0.068122	0	0.0790129	0	0	0	0	0	0.00493048	0	0	0	0	0	0	0	0.043453	*		3_L	4_BD
388	f8cacbfacda234623f6d0113fa7e7f0e	Bacteria	Desulfobacterota	Binatia	UBA9968	UBA9968	Unclassified UBA9968	Uncultured		in	3_keep_low	2_filtrate_only		6	50	0	0	6	25		0.0288723	0	0	0.0172481	0	0.0342098	0	0.0273952	0	0	0.0471039	0.0744624	0	0	0	0	0	0	0	0	0	0	0	0	0.0193404	*		3_L	4_BD
389	13a71ca167b1b6f69608505d3bb16448	Bacteria	Acidobacteriota	Blastocatellia	Pyrinomonadales	Pyrinomonadaceae	PSRF01	PSRF01 sp002427845		in	3_keep_low	2_filtrate_only		6	50	0	0	6	25		0.0243135	0.0550484	0.0155434	0.0423363	0	0	0	0.0639221	0	0	0.0182338	0	0	0	0	0	0	0	0	0	0	0	0	0	0.0207391	*		3_L	3_L
390	7443893703b296c83ab79e86ddc9613b	Bacteria	Acidobacteriota	Vicinamibacteria	Vicinamibacterales	UBA2999	Unclassified UBA2999	Uncultured		in	3_keep_low	2_filtrate_only		6	50	0	0	6	25		0	0.0290533	0	0.0203842	0	0	0.031744	0.0593562	0	0	0.0531818	0.021275	0	0	0	0	0	0	0	0	0	0	0	0	0.0158201	*		4_BD	3_L
391	ce2aaa2e80f1deda12fbffdb67ad0a7a	Bacteria	Firmicutes	Clostridia	Peptostreptococcales	Peptostreptococcaceae	Unclassified Peptostreptococcaceae	Eubacterium tenue		in	3_keep_low	2_filtrate_only		6	50	0	0	6	25		0.0303919	0	0	0	0.0262212	0	0.0174592	0.0593562	0.0526397	0	0	0.0197553	0	0	0	0	0	0	0	0	0	0	0	0	0.018308	*		3_L	4_BD
392	02b58bc57e0aaea51e0573ba5ea9e27d	Bacteria	Pseudomonadota	Gammaproteobacteria	Steroidobacterales	Steroidobacteraceae	Povalibacter	Uncultured		in	3_keep_low	2_filtrate_only		6	50	0	0	6	25		0	0	0.0155434	0.00940808	0.0262212	0	0	0.0776197	0	0	0.041026	0.0334321	0	0	0	0	0	0	0	0	0	0	0	0	0.0332722	*		4_BD	4_BD
393	8a7a5eea26d759086f2bad430a33fbd5	Bacteria	Gemmatimonadota	Gemmatimonadetes	Gemmatimonadales	Gemmatimonadaceae	AG11	Uncultured		in	3_keep_low	2_filtrate_only		6	50	0	0	6	25		0	0	0.0264238	0.0125441	0	0.0124399	0	0.0760977	0.0247716	0	0.0486234	0	0	0	0	0	0	0	0	0	0	0	0	0	0.0351445	*		4_BD	4_BD
394	26604f3c5731be322b823d8a8980a022	Bacteria					Unclassified Genus	Uncultured		in	3_keep_low	2_filtrate_only		6	50	0	0	6	25		0	0.0366989	0.0124347	0	0	0.0310998	0.0142848	0.0258732	0	0.00311086	0.075974	0	0	0	0	0	0	0	0	0	0	0	0	0	0.0291918	*		4_BD	3_L
395	f3b7b3bdb059e94e86525fda321622ea	Bacteria	Gemmatimonadota	Gemmatimonadetes	Gemmatimonadales	Gemmatimonadaceae	AG11	AG11 sp003223455		in	3_keep_low	2_filtrate_only		6	50	0	0	6	25		0	0.0214077	0	0.0219522	0	0	0.0301568	0.0532684	0.0371575	0	0.0334286	0	0	0	0	0	0	0	0	0	0	0	0	0	0.0118469	*		4_BD	3_L
396	c8fb89694af9574a3208ee521305c971	Bacteria	Chloroflexota	Chloroflexia	Chloroflexales	Herpetosiphonaceae	Herpetosiphon	Uncultured		in	3_keep_low	2_filtrate_only		6	50	0	0	6	25		0	0	0.0108804	0.0486084	0.00771212	0	0.0111104	0.0502245	0	0	0	0.0607857	0	0	0	0	0	0	0	0	0	0.004997	0	0	0.0422963	*		4_BD	4_BD
397	453877bd3a8790217764b4538aa9123b	Bacteria	Firmicutes	Clostridia	Tissierellales	Sedimentibacteraceae	Sedimentibacter	Uncultured		in	3_keep_low	2_filtrate_only		6	50	0	0	6	25		0.0136764	0.00917473	0.0621736	0.0235202	0	0.0264349	0	0.0532684	0	0	0	0	0	0	0	0	0	0	0	0	0	0	0	0	0.0304659	*		3_L	3_L
398	eed19739907e45a61ca4df43a5e8a730	Bacteria	Planctomycetota	Phycisphaerae	Tepidisphaerales	Tepidisphaeraceae	UBA2421	Uncultured		in	3_keep_low	2_filtrate_only		6	50	0	0	6	25		0.0197547	0	0.0295325	0.0172481	0.0586121	0	0.0253952	0	0	0.0311086	0	0	0	0	0	0	0	0	0	0	0	0	0	0	0.0172759	*		3_L	4_BD
399	5d25b2dd01a5b778fb8bce27c27b7fd3	Bacteria	Actinobacteriota	Thermoleophilia	Gaiellales	Gaiellaceae	Gaiella	Uncultured		in	3_keep_low	2_filtrate_only		6	50	0	0	6	25		0	0.012233	0.0264238	0.0141121	0.0293061	0	0	0	0.0557362	0	0.0395065	0	0	0	0	0	0	0	0	0	0	0	0	0	0.02065	*		4_BD	3_L
400	f2edb0d85717d7719d553d6694ae2e1a	Bacteria	Patescibacteria				Unclassified Genus	Uncultured		in	3_keep_low	2_filtrate_only		6	50	0	0	6	25		0.0197547	0	0.0170977	0	0	0.0139949	0	0.0456586	0	0	0.0455844	0.0334321	0	0	0	0	0	0	0	0	0	0	0	0	0.0171465	*		3_L	4_BD
401	9e32e1bf68c5a5d0071501f478d712ee	Bacteria	Bacteroidota	Bacteroidia	Chitinophagales	Chitinophagaceae	Niastella	Uncultured		in	3_keep_low	2_filtrate_only		6	50	0	0	6	25		0.0425487	0.0366989	0	0	0.0370182	0	0.0253952	0	0	0.0139988	0.0197532	0	0	0	0	0	0	0	0	0	0	0	0	0	0.0127124	*		3_L	3_L
402	69c82078dbda0c3e5d7361ab1ff65713	Bacteria	Bacteroidota	Bacteroidia	Flavobacteriales	Weeksellaceae	Chryseobacterium	Uncultured		in	3_keep_low	2_filtrate_only		6	50	0	0	6	25		0.0303919	0.0152912	0.0139891	0	0.0323909	0	0.0333312	0	0	0	0	0.0486285	0	0	0	0	0	0	0	0	0	0	0	0	0.0150581	*		3_L	3_L
403	8334b4600707c82e8b7623ab80b600ab	Bacteria	Pseudomonadota	Gammaproteobacteria	Burkholderiales	Burkholderiaceae	Achromobacter	Uncultured		in	3_keep_low	2_filtrate_only		6	50	0	0	6	25		0	0.0305824	0.0248694	0	0.0246788	0	0.0095232	0.0517464	0.0294163	0	0	0	0	0	0	0	0	0	0	0	0	0	0	0	0.0166881	*		4_BD	3_L
404	de4541b30c0fb3c73d051fadc7ed6977	Bacteria	Pseudomonadota	Alphaproteobacteria	Sphingomonadales	Sphingomonadaceae	Rhizorhabdus	Uncultured		in	3_keep_low	2_filtrate_only		6	50	0	0	6	25		0.0182351	0	0	0	0.0462727	0.0124399	0	0.0304391	0.0418021	0	0	0.0197553	0	0	0	0	0	0	0	0	0	0	0	0	0.016977	*		3_L	4_BD
405	17f09163289c1aaf281c5f86559ce861	Bacteria	Pseudomonadota	Gammaproteobacteria	Pseudomonadales	Cellvibrionaceae	Cellvibrio	Uncultured		in	3_keep_low	2_filtrate_only		6	50	0	0	6	25		0	0	0.0108804	0	0	0.0202149	0	0.0517464	0.0448986	0	0.0151948	0.0243143	0	0	0	0	0	0	0	0	0	0	0	0	0.0234752	*		4_BD	4_BD
406	c4cb634ca24c5d117dfe9deec1c09929	Bacteria	Pseudomonadota	Gammaproteobacteria	Pseudomonadales	Moraxellaceae	Psychrobacter	Psychrobacter pasteurii		in	3_keep_low	2_filtrate_only		6	50	0	0	6	25		0	0.0366989	0.0248694	0	0	0.0357648	0	0	0	0.021776	0.0364675	0.00759821	0	0	0	0	0	0	0	0	0	0	0	0	0.0142549	*		4_BD	3_L
407	04ae7f05d0786dc751a439801c23ae28	Bacteria	Methylomirabilota	Methylomirabilia	Rokubacteriales	CSP1-6	UBA12499	UBA12499 sp001788395		in	3_keep_low	2_filtrate_only		6	50	0	0	6	25		0.0227939	0.0412863	0	0.0297922	0	0.0264349	0	0.0182635	0	0	0	0.021275	0	0	0	0	0	0	0	0	0	0	0	0	0.0104539	*		3_L	3_L
408	41d0e3e4274427fca486f934f063be08	Bacteria	Bacteroidota	Bacteroidia	Bacteroidales	P3	Unclassified P3	Uncultured		in	3_keep_low	2_filtrate_only		6	50	0	0	6	25		0	0.012233	0	0	0.0416455	0.0139949	0	0	0.0294163	0	0.0471039	0.0151964	0	0	0	0	0	0	0	0	0	0	0	0	0.0217551	*		4_BD	3_L
409	034afae54a35a666242617a5f17296ef	Bacteria	Pseudomonadota	Gammaproteobacteria	Xanthomonadales	Xanthomonadaceae	Pseudoxanthomonas	Uncultured		in	3_keep_low	2_filtrate_only		6	50	0	0	6	25		0.0136764	0.00917473	0	0	0	0	0	0.0136976	0	0.0124434	0.0455844	0.0547071	0	0	0	0	0	0	0	0	0	0	0	0	0.0412768	*		3_L	3_L
410	bf6714a0ce1a3cbfa2b5c15c74860322	Bacteria	Bacteroidota	Bacteroidia	Bacteroidales	Muribaculaceae	Paramuribaculum	Paramuribaculum sp000431155		in	3_keep_low	2_filtrate_only		6	50	0	0	6	25		0.00607838	0	0	0.0188162	0	0.0233249	0	0.0258732	0	0	0.0547013	0.0197553	0	0	0	0	0	0	0	0	0	0	0	0	0.0277324	*		3_L	4_BD
411	74a328b41a265628b959a1ad23b546a1	Bacteria	Gemmatimonadota	Gemmatimonadetes	Gemmatimonadales	Gemmatimonadaceae	Unclassified Gemmatimonadaceae	Uncultured		in	3_keep_low	2_filtrate_only		6	50	0	0	6	25		0	0.0107039	0.0295325	0.0376323	0.0154242	0	0	0.031961	0.0154823	0	0	0	0	0	0	0	0	0	0	0	0	0	0	0	0.0160897	*		4_BD	3_L
412	26809e313085e7fec6016c5354533a4d	Bacteria	Gemmatimonadota	Gemmatimonadetes	Longimicrobiales	RSA9	RSA9	Uncultured		in	3_keep_low	2_filtrate_only		6	50	0	0	6	25		0	0	0.0139891	0.00940808	0.0138818	0.0264349	0	0	0	0	0.034948	0.0395107	0	0	0	0	0	0	0	0	0	0	0	0	0.019967	*		4_BD	4_BD
413	6e78fc906e134ec545358b49f5581e45	Bacteria	Bacteroidota	Bacteroidia	Cytophagales	Cytophagaceae	Unclassified Cytophagaceae	Uncultured		in	3_keep_low	2_filtrate_only		6	50	0	0	6	25		0	0.00458737	0	0.0266562	0.00925455	0.0217699	0	0	0.0371575	0.00311086	0.0167143	0.0182357	0	0	0	0	0	0	0	0	0	0	0	0	0.0088302	**		4_BD	4_BD
414	a574942ff331f5b4fe60211fc7edffa1	Bacteria	Bacteroidota	Bacteroidia	Cytophagales	Cyclobacteriaceae	Chryseolinea	Chryseolinea serpens		in	3_keep_low	2_filtrate_only		6	50	0	0	6	25		0	0.0214077	0.0170977	0	0	0.0186599	0	0.0213074	0	0	0.0303896	0.0258339	0	0	0	0	0	0	0	0	0	0	0	0	0.00856889	**		4_BD	3_L
415	75bbbf8dead1bdd5b3b4345368ba6b09	Bacteria	Pseudomonadota	Gammaproteobacteria	Steroidobacterales	Steroidobacteraceae	Unclassified Steroidobacteraceae	Uncultured		in	3_keep_low	2_filtrate_only		6	50	0	0	6	25		0.00759798	0	0.0202064	0.0172481	0.0185091	0	0	0.0350049	0.0356092	0	0	0	0	0	0	0	0	0	0	0	0	0	0	0	0.0171569	*		3_L	4_BD
416	7d8600b781e717194df7d8605048d9c3	Bacteria	Pseudomonadota	Alphaproteobacteria	Sphingomonadales	Sphingomonadaceae	Unclassified Sphingomonadaceae	Uncultured		in	3_keep_low	2_filtrate_only		6	50	0	0	6	25		0	0	0	0.0266562	0	0.0171049	0	0.033483	0.020127	0	0.0136753	0.0227946	0	0	0	0	0	0	0	0	0	0	0	0	0.010675	*		4_BD	4_BD
417	e0e21864a64c28cba3b9252ca938c20f	Bacteria	Nitrospirota	Nitrospiria	Nitrospirales	Nitrospiraceae	Nitrospira	Uncultured		in	3_keep_low	2_filtrate_only		6	50	0	0	6	25		0.00759798	0.00611649	0	0	0.0277636	0	0.0047616	0.0578343	0	0.0124434	0.0151948	0	0	0	0	0	0	0	0	0	0	0	0	0	0.0468213	*		3_L	3_L
418	1f2bb9bce2e2510214d166d6926ec581	Bacteria	Patescibacteria	Saccharimonadia	Saccharimonadales		Unclassified Genus	Uncultured		in	3_keep_low	2_filtrate_only		6	50	0	0	6	25		0.0121568	0.0290533	0.0326411	0	0.0138818	0	0	0.0258732	0.0170305	0	0	0	0	0	0	0	0	0	0	0	0	0	0	0	0.0130106	*		3_L	3_L
419	7847a2cac1228ca9e5ea06ef0b6e3f64	Bacteria	Bacteroidota	Bacteroidia	Bacteroidales	Muribaculaceae	UBA3263	UBA3263 sp001689615		in	3_keep_low	2_filtrate_only		6	50	0	0	6	25		0.0258331	0.0152912	0	0.0235202	0.0277636	0.00777496	0	0	0	0.00933257	0	0	0	0	0	0	0	0	0	0	0	0	0	0	0.0163877	*		3_L	3_L
420	c35b1675037e2d12a577db100278d067	Bacteria	Pseudomonadota	Gammaproteobacteria	Pseudomonadales	Moraxellaceae	Acinetobacter	Acinetobacter pragensis		in	3_keep_low	2_filtrate_only		6	50	0	0	6	25		0	0	0	0.0141121	0.0200515	0.0186599	0	0.0121756	0.00928936	0	0	0.0303928	0	0	0	0	0	0	0	0	0	0	0	0	0.0144475	*		4_BD	4_BD
421	d8e48b150104a834259c4694ad621ac5	Bacteria	Campylobacterota	Campylobacteria	Campylobacterales	Arcobacteraceae	Unclassified Arcobacteraceae	Uncultured		in	3_keep_low	2_filtrate_only		6	50	0	0	6	25		0	0.00917473	0.0217608	0.0141121	0.00771212	0	0	0.0395708	0	0	0.0121558	0	0	0	0	0	0	0	0	0	0	0	0	0	0.0302851	*		4_BD	3_L
422	032c1f9b08ea98e1a6fc0c4752afd51f	Bacteria	Chloroflexota	Limnocylindria	Limnocylindrales	CSP1-4	GWC2-73-18	Uncultured		in	3_keep_low	2_filtrate_only		6	50	0	0	6	25		0	0.0168203	0.0124347	0	0	0.0124399	0.007936	0	0.0371575	0	0.0151948	0	0	0	0	0	0	0	0	0	0	0	0	0	0.0242806	*		4_BD	3_L
423	1de7e8d627facb14121678bdfd6b9e61	Bacteria					Unclassified Genus	Uncultured		in	3_keep_low	2_filtrate_only		6	50	0	0	6	25		0.0212743	0	0.00466302	0.0125441	0.0061697	0	0	0	0	0.00933257	0.0121558	0.0349518	0	0	0	0	0	0	0	0	0	0	0	0	0.020255	*		3_L	4_BD
424	11cc21fa6fc1ff234783e9d0bfd11532	Bacteria	Gemmatimonadota	Gemmatimonadetes	Gemmatimonadales	GWC2-71-9	Palsa-1233	Uncultured		in	3_keep_low	2_filtrate_only		6	50	0	0	6	25		0	0.00764561	0.0155434	0	0.00771212	0.0108849	0	0	0	0	0.0395065	0.0167161	0	0	0	0	0	0	0	0	0	0	0	0	0.0346974	*		4_BD	3_L
425	fba79f5742de65f71fa8eb25df89de5a	Bacteria	Myxococcota	Polyangia	Polyangiales	Polyangiaceae	Unclassified Polyangiaceae	Uncultured		in	3_keep_low	2_filtrate_only		6	50	0	0	6	25		0.0121568	0	0	0.00940808	0	0.0108849	0.0063488	0	0.0278681	0.0264423	0	0	0	0	0	0	0	0	0	0	0	0	0	0	0.0233867	*		3_L	4_BD
426	57d717a467a523ea685e252978a23a62	Bacteria	Pseudomonadota	Alphaproteobacteria	Rhodospirillales	Magnetovibrionaceae	Unclassified Magnetovibrionaceae	Uncultured		in	3_keep_low	2_filtrate_only		6	50	0	0	6	25		0.00759798	0.00458737	0.00932604	0	0	0.0124399	0	0.0182635	0	0.0139988	0.0243117	0	0	0	0	0	0	0	0	0	0	0	0	0	0.0092805	**		3_L	4_BD
427	3a8cf1245fdfe36733f89138902c0dca	Bacteria	Firmicutes	Clostridia	Oscillospirales	Oscillospiraceae	Faecousia	Faecousia sp000434635		in	3_keep_low	2_filtrate_only		6	50	0	0	6	25		0	0.0137621	0	0	0.00771212	0.0155499	0.0063488	0	0.0123858	0	0	0.0273535	0	0	0	0	0	0	0	0	0	0	0	0	0.019994	*		4_BD	3_L
428	2f4d517bf3f78dc803c8e1f827979c45	Bacteria	Pseudomonadota	Alphaproteobacteria	Rhizobiales	Xanthobacteraceae	Unclassified Xanthobacteraceae	Uncultured		in	3_keep_low	2_filtrate_only		6	50	0	0	6	25		0.0167155	0	0	0.00627205	0	0.0124399	0	0.00760977	0.0108376	0	0.0151948	0	0	0	0	0	0	0	0	0	0	0	0	0	0.0118341	*		3_L	4_BD
429	6b9f536182f98e6eba8b45d155b929f0	Bacteria	Bacteroidota	Bacteroidia	Chitinophagales	Chitinophagaceae	Flavisolibacter	Flavisolibacter ginsengiterrae		in	3_keep_low	2_filtrate_only		7	58.3333	0	0	7	29.1667		0.0364703	0.0596358	0.0450759	0	0.0894606	0	0	0	0.0526397	0	0.0866103	0.0486285	0	0	0	0	0	0	0	0	0	0	0	0	0.00480215	**		3_L	3_L
430	d090a438e49a0c733c6ca2a8b38279cf	Bacteria	Actinobacteriota	Actinomycetia	Mycobacteriales	Geodermatophilaceae	Modestobacter	Uncultured		in	3_keep_low	2_filtrate_only		7	58.3333	0	0	7	29.1667		0.0547054	0	0.0388585	0	0	0.0419848	0	0.0578343	0.0634773	0	0.0835714	0.059266	0	0	0	0	0	0	0	0	0	0	0	0	0.00363572	**		3_L	4_BD
431	941d9e7441015ded0100a536c7aeb485	Bacteria	Myxococcota	Polyangia	Polyangiales	Polyangiaceae	Sorangium	Sorangium cellulosum		in	3_keep_low	2_filtrate_only		6	50	1	8.33333	7	29.1667		0	0.0611649	0	0.0611525	0.0323909	0	0.0539648	0	0.047995	0.065328	0	0	0	0	0	0	0	0	0	0.0335169	0	0	0	0	0.0175407	*		4_BD	3_L
432	d593722251fc670111f1f0720d55cd6b	Bacteria	Bacteroidota	Bacteroidia	Bacteroidales	VadinHA17	SR-FBR-E99	SR-FBR-E99 sp002403305		in	3_keep_low	2_filtrate_only		6	50	1	8.33333	7	29.1667		0	0.0397572	0	0.0846727	0.0323909	0.0482048	0	0	0.0247716	0	0	0.0926981	0	0	0	0	0	0	0	0.0255367	0	0	0.00325034	0	0.0309791	*		4_BD	3_L
433	e4023ccdb9df310c59f94af1bb957d7b	Bacteria	Chloroflexota	Limnocylindria	Limnocylindrales	CSP1-4	GWC2-73-18	Uncultured		in	3_keep_low	2_filtrate_only		7	58.3333	0	0	7	29.1667		0.0607838	0.0382281	0.0668366	0.0768326	0	0	0	0.0258732	0	0.0357748	0	0.0410303	0	0	0	0	0	0	0	0	0	0	0	0	0.00548933	**		3_L	3_L
434	34b12ed2d1edbc5df6bf1155e75e1aac	Bacteria	Pseudomonadota	Gammaproteobacteria	Steroidobacterales	Steroidobacteraceae	Steroidobacter	Steroidobacter soli		in	3_keep_low	2_filtrate_only		7	58.3333	0	0	7	29.1667		0.0334311	0	0.0575106	0.0376323	0	0	0	0	0.0232234	0.021776	0.0911688	0.0744624	0.00323803	0	0	0	0	0	0	0	0	0	0	0	0.0110542	*		3_L	4_BD
435	63661802e87ada87782feedc61d75df6	Bacteria	Acidobacteriota	Vicinamibacteria	Vicinamibacterales	SCN-69-37	SCN-69-37	SCN-69-37 sp001724025		in	3_keep_low	2_filtrate_only		7	58.3333	0	0	7	29.1667		0	0.0718687	0	0.0376323	0.0308485	0	0.0412672	0	0	0.0451074	0.0714155	0.0410303	0	0	0	0	0	0	0	0	0	0	0	0	0.00472424	**		4_BD	3_L
436	1897c3bc4e88de7b0a44c885b07c65de	Bacteria	Acidobacteriota	Blastocatellia	Pyrinomonadales	Blastocatellaceae	Unclassified Blastocatellaceae	Uncultured		in	3_keep_low	2_filtrate_only		7	58.3333	0	0	7	29.1667		0.00911757	0.0183495	0	0.0517444	0.0231364	0.0932995	0	0.0730538	0	0	0.0516623	0	0	0	0	0	0	0	0	0	0	0	0	0	0.0165263	*		3_L	3_L
437	17259eee96d05cde754ce885b28c8fad	Bacteria	Actinobacteriota	Actinomycetia	Streptomycetales	Streptomycetaceae	Streptomyces	Uncultured		in	3_keep_low	2_filtrate_only		7	58.3333	0	0	7	29.1667		0	0	0	0	0.0246788	0.0357648	0.0301568	0.065444	0.0557362	0.0233314	0.0835714	0	0	0	0	0	0	0	0	0	0	0	0	0	0.0088861	**		4_BD	4_BD
438	14370230513b26b02d2dcecd61635ae9	Bacteria	Verrucomicrobiota	Verrucomicrobiae	Chthoniobacterales	Chthoniobacteraceae	VFJQ01	VFJQ01 sp009885995		in	3_keep_low	2_filtrate_only		6	50	1	8.33333	7	29.1667		0	0	0	0.0470404	0.0231364	0	0	0.0350049	0.0464468	0	0.0638181	0.0623053	0	0	0	0	0	0.021255	0	0	0	0	0	0	0.017929	*		4_BD	4_BD
439	b26e262e925c894852d103faa1149603	Archaea	Thermoproteota	Nitrososphaeria	Nitrososphaerales	Nitrososphaeraceae	Nitrososphaera	Uncultured		in	3_keep_low	2_filtrate_only		7	58.3333	0	0	7	29.1667		0	0.0458737	0.0108804	0.0392003	0.0694091	0	0	0	0.0387057	0.0311086	0	0.0410303	0	0	0	0	0	0	0	0	0	0	0	0	0.0069082	**		4_BD	3_L
440	6f9de20b034f787f3b7e1efc2a331d73	Bacteria	Gemmatimonadota	Gemmatimonadetes	Gemmatimonadales	Gemmatimonadaceae	AG11	AG11 sp003223455		in	3_keep_low	2_filtrate_only		6	50	1	8.33333	7	29.1667		0	0.0703396	0.0279781	0	0.0370182	0.0217699	0	0.0806636	0	0	0	0.0258339	0	0	0	0	0	0	0	0	0	0	0	0.00951656	0.0262584	*		4_BD	3_L
441	741bd2dcaf321b7258b0c72021da3a52	Bacteria	Pseudomonadota	Alphaproteobacteria	Rhizobiales	Beijerinckiaceae	Microvirga	Uncultured		in	3_keep_low	2_filtrate_only		6	50	1	8.33333	7	29.1667		0	0.0321116	0	0.0846727	0.0277636	0	0	0	0.0247716	0.0233314	0.0592597	0	0	0	0	0	0.0131479	0	0	0	0	0	0	0	0.0299788	*		4_BD	3_L
442	55f61159bf134674066d9ea6785060a0	Bacteria	Pseudomonadota	Gammaproteobacteria	Steroidobacterales	Steroidobacteraceae	Unclassified Steroidobacteraceae	Uncultured		in	3_keep_low	2_filtrate_only		7	58.3333	0	0	7	29.1667		0	0.0259951	0.0202064	0.0219522	0.0185091	0	0	0	0.0495433	0	0.0577402	0.0653446	0	0	0	0	0	0	0	0	0	0	0	0	0.00989276	**		4_BD	3_L
443	c8b8ca1567dc8d780a3ec8ec8abc0bf9	Bacteria	Pseudomonadota	Alphaproteobacteria	Reyranellales	Reyranellaceae	Reyranella	Reyranella massiliensis		in	3_keep_low	2_filtrate_only		6	50	1	8.33333	7	29.1667		0	0	0	0.0674245	0.0385606	0.0202149	0	0	0	0.0793268	0.0136753	0.0243143	0	0	0.0113603	0	0	0	0	0	0	0	0	0	0.0356515	*		4_BD	4_BD
444	a5301ad4b6d5b4e6d5edbb448f96a910	Bacteria	Bacteroidota	Bacteroidia	Sphingobacteriales	Sphingobacteriaceae	Olivibacter	Uncultured		in	3_keep_low	2_filtrate_only		6	50	1	8.33333	7	29.1667		0	0	0	0.0768326	0	0	0.007936	0	0.0108376	0.00622171	0.0683766	0.0638249	0	0	0	0	0	0	0	0.0175565	0	0	0	0	0.0677885	ns		4_BD	4_BD
445	846d354e1228595951bf6df2421ad41e	Bacteria	Gemmatimonadota	Gemmatimonadetes	Gemmatimonadales	Gemmatimonadaceae	Unclassified Gemmatimonadaceae	Uncultured		in	3_keep_low	2_filtrate_only		7	58.3333	0	0	7	29.1667		0.0243135	0	0.0404128	0	0	0.0217699	0	0.0532684	0.0309645	0	0.0167143	0.0607857	0	0	0	0	0	0	0	0	0	0	0	0	0.00767918	**		3_L	4_BD
446	b6e07da617e85b9a8d6ee592ed49671f	Bacteria	Pseudomonadota	Gammaproteobacteria	Enterobacterales	Shewanellaceae	Shewanella	Shewanella baltica		in	3_keep_low	2_filtrate_only		7	58.3333	0	0	7	29.1667		0	0	0.0233151	0.0266562	0.0231364	0.0233249	0	0	0.0232234	0	0.034948	0.0835803	0	0	0	0	0	0	0	0	0	0	0	0	0.0154818	*		4_BD	4_BD
447	114df9307d162f793756d096507bcd5a	Bacteria	Bacteroidota	Bacteroidia	Bacteroidales	Muribaculaceae	CAG-485	CAG-485 sp002493045		in	3_keep_low	2_filtrate_only		6	50	1	8.33333	7	29.1667		0.048627	0.0336407	0.0388585	0.0219522	0	0.0419848	0.0222208	0	0	0	0	0	0	0	0	0	0	0	0	0.0239406	0	0	0	0	0.0227941	*		3_L	3_L
448	c8f25e2b573998443f2a4827e26a2493	Bacteria	Pseudomonadota	Gammaproteobacteria	Burkholderiales	SG8-39	SCGC-AG-212-J23	SCGC-AG-212-J23 sp005881595		in	3_keep_low	2_filtrate_only		7	58.3333	0	0	7	29.1667		0.0364703	0	0	0.0313603	0	0.0202149	0.0253952	0.0730538	0.0247716	0	0	0.0182357	0	0	0	0	0	0	0	0	0	0	0	0	0.0114608	*		3_L	4_BD
449	74a733de747e780effc1189b12d25d00	Bacteria	Actinobacteriota	Coriobacteriia	Coriobacteriales	Coriobacteriaceae	Collinsella	Uncultured		in	3_keep_low	2_filtrate_only		7	58.3333	0	0	7	29.1667		0.0197547	0.0198786	0.00932604	0	0	0.0295449	0	0	0	0.010888	0.0440649	0.0942178	0	0	0	0	0	0	0	0	0	0	0	0	0.0362662	*		3_L	3_L
450	f3aa3aad5aeee7c4082c4605c1f615b8	Bacteria	Bacteroidota	Bacteroidia	Cytophagales	Cyclobacteriaceae	Chryseotalea	Uncultured		in	3_keep_low	2_filtrate_only		7	58.3333	0	0	7	29.1667		0	0	0.0233151	0.0329283	0.0169667	0.0466498	0	0.0136976	0	0	0.0668571	0.0243143	0	0	0	0	0	0	0	0	0	0	0	0	0.0120057	*		4_BD	4_BD
451	c356f1a7e8c053991c29d06552e9703a	Archaea	Thermoproteota	Nitrososphaeria	Nitrososphaerales	Nitrososphaeraceae	Unclassified Nitrososphaeraceae	Uncultured		in	3_keep_low	2_filtrate_only		6	50	1	8.33333	7	29.1667		0	0	0	0	0.0138818	0	0.055552	0.0380489	0.0216752	0.0311086	0	0.0501482	0	0	0	0	0	0.01308	0	0	0	0	0	0	0.0222378	*		4_BD	4_BD
452	a6e582e833fc91bb08de849cb6dc2f6f	Bacteria	Actinobacteriota	Thermoleophilia	Gaiellales	Gaiellaceae	Gaiella	Gaiella occulta		in	3_keep_low	2_filtrate_only		7	58.3333	0	0	7	29.1667		0.0243135	0	0	0	0.0354758	0.0388748	0	0.0152195	0.0309645	0.0311086	0	0.0440696	0	0	0	0	0	0	0	0	0	0	0	0	0.00418055	**		3_L	4_BD
453	0c6291839f3e099d8ddfd7e68efd3ede	Bacteria	Firmicutes	Clostridia	Peptostreptococcales	Peptostreptococcaceae	Unclassified Peptostreptococcaceae	Uncultured		in	3_keep_low	2_filtrate_only		6	50	1	8.33333	7	29.1667		0.0227939	0	0	0	0	0.0264349	0	0.0517464	0	0.0248868	0.0319091	0.04255	0	0	0	0	0	0	0	0.0191525	0	0	0	0	0.0208066	*		3_L	4_BD
454	25c051f19ba88e153df060aa36818830	Bacteria	Firmicutes	UBA4882	UBA8346	UBA8346	Hydrogenispora	Hydrogenispora ethanolica		in	3_keep_low	2_filtrate_only		7	58.3333	0	0	7	29.1667		0.015196	0	0.0202064	0.0329283	0	0.0450948	0.0126976	0.0852294	0	0.00777714	0	0	0	0	0	0	0	0	0	0	0	0	0	0	0.0313732	*		3_L	4_BD
455	c7e12c2f029e99e9034467331707a650	Bacteria	Bacteroidota	Bacteroidia	Cytophagales	Hymenobacteraceae	Pontibacter	Uncultured		in	3_keep_low	2_filtrate_only		6	50	1	8.33333	7	29.1667		0.0258331	0	0.0528476	0.0125441	0	0	0	0.0426147	0.0418021	0	0.0212727	0	0	0	0	0	0	0	0	0.0175565	0	0	0	0	0.0269011	*		3_L	4_BD
456	b47e35e2b90a7fbe0111e2c765e571de	Bacteria	Actinobacteriota	Actinomycetia	Mycobacteriales	Pseudonocardiaceae	Pseudonocardia	Uncultured		in	3_keep_low	2_filtrate_only		7	58.3333	0	0	7	29.1667		0.0136764	0.0137621	0	0	0.0354758	0	0.031744	0.0624001	0	0	0.0288701	0.0273535	0	0	0	0	0	0	0	0	0	0	0	0	0.0100288	*		3_L	3_L
457	a8c3cf1b4f214c6ad860ff09e2d67bea	Bacteria	Bacteroidota	Bacteroidia	Bacteroidales	Bacteroidaceae	Bacteroides	Uncultured		in	3_keep_low	2_filtrate_only		7	58.3333	0	0	7	29.1667		0.0227939	0	0.0233151	0.0250882	0	0	0	0.0639221	0.013934	0.0233314	0	0.021275	0	0	0	0	0	0	0	0	0	0	0	0	0.0122887	*		3_L	4_BD
458	c0fdbd8d4885ac7b9edfc5aa8f881b8c	Bacteria	Gemmatimonadota	Gemmatimonadetes	Gemmatimonadales	Gemmatimonadaceae	Roseisolibacter	Roseisolibacter agri		in	3_keep_low	2_filtrate_only		6	50	1	8.33333	7	29.1667		0	0.0229368	0	0	0.0154242	0	0	0.065444	0.0294163	0.010888	0	0.0364714	0	0	0	0	0	0	0	0.0127683	0	0	0	0	0.0392104	*		4_BD	3_L
459	a13ce84d9fe48250eb5fd100e4f74b49	Bacteria	Bacteroidota	Bacteroidia	Chitinophagales	Chitinophagaceae	UTBCD1	UTBCD1 sp002066995		in	3_keep_low	2_filtrate_only		7	58.3333	0	0	7	29.1667		0.015196	0.00764561	0	0.0266562	0	0.0606447	0	0.0213074	0	0	0.0288701	0.0319125	0	0	0	0	0	0	0	0	0	0	0	0	0.0133146	*		3_L	3_L
460	98e3c9aca70baad7f74f373458359dc7	Bacteria	Bacteroidota	Bacteroidia	Chitinophagales	Chitinophagaceae	Niastella	Niastella hibisci		in	3_keep_low	2_filtrate_only		6	50	1	8.33333	7	29.1667		0	0	0.0264238	0.0423363	0	0.0326548	0	0.0273952	0.020127	0	0	0.0197553	0	0	0	0	0	0.021255	0	0	0	0	0	0	0.0243863	*		4_BD	4_BD
461	367c09f8b72a481d0d877a5cfc721fbe	Bacteria	Verrucomicrobiota	Verrucomicrobiae	Chthoniobacterales	UBA10450	AV80	AV80 sp003134765		in	3_keep_low	2_filtrate_only		7	58.3333	0	0	7	29.1667		0	0.0275242	0	0.00940808	0	0.0279899	0	0.0471806	0.0325128	0.0248868	0	0.0197553	0	0	0	0	0	0	0	0	0	0	0	0	0.00655452	**		4_BD	3_L
462	95e152c823f4e0f47a36d4739d1a6c3e	Bacteria	Bacteroidota	Bacteroidia	Bacteroidales	UBA1402	UBA1402	UBA1402 sp002305085		in	3_keep_low	2_filtrate_only		7	58.3333	0	0	7	29.1667		0.0288723	0	0	0.0344963	0	0	0.0063488	0	0.020127	0.0466628	0.0106364	0.0334321	0	0	0	0	0	0	0	0	0	0.00333133	0	0	0.011704	*		3_L	4_BD
463	287612da980c91be70d0e19acb68c909	Bacteria	Pseudomonadota	Gammaproteobacteria	Burkholderiales	Burkholderiaceae	Ramlibacter	Uncultured		in	3_keep_low	2_filtrate_only		7	58.3333	0	0	7	29.1667		0.0273527	0.0214077	0	0.0203842	0	0	0	0.033483	0.020127	0	0.0197532	0.0410303	0	0	0	0	0	0	0	0	0	0	0	0	0.00434872	**		3_L	3_L
464	dcab1cbb72922eadc54c22f31e2b9c0a	Bacteria	Actinobacteriota	Thermoleophilia	Gaiellales	Gaiellaceae	GMQP-bins7	GMQP-bins7 sp004366385		in	3_keep_low	2_filtrate_only		6	50	1	8.33333	7	29.1667		0.0182351	0.0214077	0	0	0	0.0155499	0	0.0273952	0	0.021776	0.0622987	0	0	0	0	0	0	0.00327	0	0.0127683	0	0	0	0	0.0413636	*		3_L	3_L
465	f5a73bd7ef2de8d1b9ce7d7decd45471	Bacteria	Pseudomonadota	Alphaproteobacteria	Sphingomonadales	Sphingomonadaceae	Sphingomicrobium	Sphingomicrobium piscis		in	3_keep_low	2_filtrate_only		7	58.3333	0	0	7	29.1667		0.0227939	0	0.0233151	0	0	0	0.0142848	0.0273952	0	0.021776	0.0455844	0.0197553	0	0	0	0	0	0	0	0	0	0	0	0	0.00581945	**		3_L	4_BD
466	e5171c131a1a7e297a2fbe116677301d	Bacteria	Spirochaetota	Spirochaetia	Sphaerochaetales	Sphaerochaetaceae	Sphaerochaeta	Uncultured		in	3_keep_low	2_filtrate_only		6	50	1	8.33333	7	29.1667		0.0227939	0	0	0	0.0246788	0.0108849	0	0.0563123	0	0.010888	0.0334286	0	0	0	0	0	0	0	0	0.00638417	0	0	0	0	0.0324009	*		3_L	4_BD
467	2630e36aa57d4cfd70d5de8d1d5fa341	Bacteria	Bacteroidota	Bacteroidia	Bacteroidales	Muribaculaceae	Unclassified Muribaculaceae	Uncultured		in	3_keep_low	2_filtrate_only		6	50	1	8.33333	7	29.1667		0	0.024466	0	0.00784006	0	0.0373198	0	0	0.00774114	0	0.0303896	0.0243143	0	0	0	0	0	0	0	0.0223446	0	0	0.00487551	0	0.0688306	ns		4_BD	3_L
468	feddc12e9d65126810dcd8acd6c808a4	Bacteria	Gemmatimonadota	Gemmatimonadetes	Gemmatimonadales	Gemmatimonadaceae	Gemmatimonas	Gemmatimonas aurantiaca		in	3_keep_low	2_filtrate_only		7	58.3333	0	0	7	29.1667		0	0.012233	0	0	0.0123394	0.0124399	0	0.0593562	0	0.0155543	0.0121558	0.0349518	0	0	0	0	0	0	0	0	0	0	0	0	0.0256031	*		4_BD	3_L
469	d57ab0bd2e0ec01c25be99d355c17011	Bacteria	Planctomycetota	Phycisphaerae	Phycisphaerales		Unclassified Genus	Uncultured		in	3_keep_low	2_filtrate_only		7	58.3333	0	0	7	29.1667		0	0	0.0279781	0.0156801	0.0123394	0.0186599	0.0111104	0	0	0.00933257	0	0.0638249	0	0	0	0	0	0	0	0	0	0	0	0	0.0295785	*		4_BD	4_BD
470	00de5cadfba72276cecefa5a59e87ade	Bacteria	Pseudomonadota	Alphaproteobacteria	Sphingomonadales	Sphingomonadaceae	Sphingomicrobium	Uncultured		in	3_keep_low	2_filtrate_only		6	50	1	8.33333	7	29.1667		0	0	0.0155434	0.0188162	0	0	0.0047616	0.0304391	0.00774114	0	0.0364675	0.0349518	0	0	0	0	0.00986096	0	0	0	0	0	0	0	0.0190556	*		4_BD	4_BD
471	ce1493495a24c047397bd984dcb47d9e	Bacteria	Bacteroidota	Bacteroidia	Bacteroidales	Paludibacteraceae	Unclassified Paludibacteraceae	Uncultured		in	3_keep_low	2_filtrate_only		6	50	1	8.33333	7	29.1667		0	0.0152912	0	0	0.010797	0	0.0142848	0.0502245	0.0263199	0.0279977	0	0	0.00971408	0	0	0	0	0	0	0	0	0	0	0	0.0335549	*		4_BD	3_L
472	64120bddafbe73c7327ab33d3b7f96e2	Bacteria	Bacteroidota	Bacteroidia	Bacteroidales	Rikenellaceae	Alistipes	Uncultured		in	3_keep_low	2_filtrate_only		6	50	1	8.33333	7	29.1667		0	0	0.00932604	0.00470404	0.00771212	0	0	0.0213074	0.0263199	0	0.0227922	0.0531874	0	0.00855344	0	0	0	0	0	0	0	0	0	0	0.034128	*		4_BD	4_BD
473	46d553670c2bf5508d76984893112a80	Bacteria	Pseudomonadota	Alphaproteobacteria	Geminicoccales	Geminicoccaceae	Unclassified Geminicoccaceae	Uncultured		in	3_keep_low	2_filtrate_only		7	58.3333	0	0	7	29.1667		0.0227939	0.0321116	0	0.0109761	0	0.0295449	0	0.0258732	0	0.010888	0.0106364	0	0	0	0	0	0	0	0	0	0	0	0	0	0.00742295	**		3_L	3_L
474	b1a0188356fd42a6cd1c51f7e4f27019	Bacteria	Firmicutes	Clostridia	Acetivibrionales	DSM-8532	Thermoclostridium	Uncultured		in	3_keep_low	2_filtrate_only		7	58.3333	0	0	7	29.1667		0	0.0198786	0	0	0	0.0248799	0	0.0197854	0.0170305	0.0171097	0.0258312	0.0151964	0	0	0	0	0	0	0	0	0	0	0	0	0.003109	**		4_BD	3_L
475	bd29139f630ff98d92c3effc687074a3	Bacteria	Bacteroidota	Bacteroidia	Cytophagales	Cyclobacteriaceae	Chryseolinea	Chryseolinea serpens		in	3_keep_low	2_filtrate_only		6	50	1	8.33333	7	29.1667		0	0	0.0248694	0	0	0.00932995	0	0	0.0154823	0.0139988	0.0425454	0.0243143	0	0	0	0	0.00657397	0	0	0	0	0	0	0	0.0262103	*		4_BD	4_BD
476	9cb4b280e365b804fba34ba9486047cc	Bacteria	Pseudomonadota	Gammaproteobacteria	Steroidobacterales	Steroidobacteraceae	Unclassified Steroidobacteraceae	Uncultured		in	3_keep_low	2_filtrate_only		7	58.3333	0	0	7	29.1667		0.00607838	0	0.0202064	0.0141121	0.0200515	0	0	0.031961	0.013934	0	0.0182338	0	0	0	0	0	0	0	0	0	0	0	0	0	0.00699812	**		3_L	4_BD
477	d475885ae751b1a1d77c2f890203758f	Bacteria	Acidobacteriota	Thermoanaerobaculia	UBA5066		Unclassified Genus	Uncultured		in	3_keep_low	2_filtrate_only		6	50	1	8.33333	7	29.1667		0.0334311	0	0.00932604	0	0.00925455	0	0	0.0121756	0.0123858	0	0.0273506	0	0	0	0	0	0	0	0	0.00957625	0	0	0	0	0.0387466	*		3_L	4_BD
478	c16392e61979622596a18148397f8d6e	Bacteria	Chloroflexota	Limnocylindria	QHBO01	QHBO01	CF-167	CF-167 sp005879775		in	3_keep_low	2_filtrate_only		7	58.3333	0	0	7	29.1667		0.0182351	0	0	0.0297922	0.010797	0.00777496	0	0.0136976	0	0	0.0121558	0.0167161	0	0	0	0	0	0	0	0	0	0	0	0	0.00740398	**		3_L	4_BD
479	1ec4ceab2806c3272031b6d0c62e7dfb	Bacteria	Firmicutes	Negativicutes	Selenomonadales	Selenomonadaceae	Megamonas	Megamonas funiformis		in	3_keep_low	2_filtrate_only		6	50	1	8.33333	7	29.1667		0	0	0	0.00627205	0	0.0310998	0.0063488	0.0395708	0	0.00622171	0.00911688	0	0	0	0	0	0	0	0	0.00638417	0	0.00333133	0	0	0.0801252	ns		4_BD	4_BD
480	2f3a0897a9a675ff0ada672ab6bddc0e	Bacteria	Firmicutes	Bacilli	Bacillales	Bacillaceae	Bacillus	Uncultured		in	3_keep_low	2_filtrate_only		8	66.6667	0	0	8	33.3333		0.0820581	0.0688105	0	0	0.0740364	0.0482048	0	0.0760977	0.0371575	0.032664	0	0.0501482	0	0	0	0	0	0	0	0	0	0	0	0	0.00160035	**		3_L	3_L
481	a907f5867f2335c7cf2bb56c4ded75f1	Bacteria	Actinobacteriota	Actinomycetia	Mycobacteriales	Mycobacteriaceae	Corynebacterium	Uncultured		in	3_keep_low	2_filtrate_only		7	58.3333	1	8.33333	8	33.3333		0	0	0	0	0.0493576	0.0653097	0.0190464	0.0350049	0.0495433	0.0684388	0.0896493	0	0	0	0	0	0	0	0	0.0303248	0	0	0	0	0.0113417	*		4_BD	4_BD
482	1e29032dc8eae527bb482a6a2a1536b8	Bacteria	Pseudomonadota	Gammaproteobacteria	Enterobacterales	Vibrionaceae	Vibrio	Uncultured		in	3_keep_low	2_filtrate_only		7	58.3333	1	8.33333	8	33.3333		0.0319115	0	0.0512932	0.0423363	0.0339333	0	0	0	0	0.0388857	0.072935	0.0896588	0	0	0	0	0.00493048	0	0	0.00798021	0	0	0	0	0.00796051	**		3_L	4_BD
483	c444ee5626c925fdf0bfc0bf6dce47bc	Bacteria	Firmicutes	Clostridia	Peptostreptococcales	Peptostreptococcaceae	Romboutsia	Romboutsia ilealis		in	3_keep_low	2_filtrate_only		7	58.3333	1	8.33333	8	33.3333		0	0.0718687	0.0606192	0	0.0154242	0.0621997	0	0.0273952	0.0356092	0	0	0.0714231	0	0	0	0	0	0.00654001	0	0	0	0	0	0	0.00834562	**		4_BD	3_L
484	cfe72135f40b9b003d8342f3ee63e040	Bacteria	Pseudomonadota	Gammaproteobacteria	Steroidobacterales	Steroidobacteraceae	Steroidobacter	Uncultured		in	3_keep_low	2_filtrate_only		7	58.3333	1	8.33333	8	33.3333		0.0683818	0.0443445	0.0310868	0.0642885	0	0.0668647	0	0	0.0232234	0.0311086	0	0	0	0	0	0	0	0.014715	0	0	0	0	0	0	0.0080793	**		3_L	3_L
485	227236457d1a257b12ba8d73430722b9	Bacteria	Fibrobacterota	Fibrobacteria	Fibrobacterales	Fibrobacteraceae	Unclassified Fibrobacteraceae	Uncultured		in	3_keep_low	2_filtrate_only		7	58.3333	1	8.33333	8	33.3333		0	0.0336407	0.0310868	0	0.0740364	0.0310998	0	0.0730538	0	0.0139988	0	0.0303928	0	0	0	0	0	0	0	0.0430931	0	0	0	0	0.0319199	*		4_BD	3_L
486	5a0bde5925558c30592099fe03ef8f29	Bacteria	Bacteroidota	Bacteroidia	Bacteroidales	Bacteroidaceae	Phocaeicola	Phocaeicol858004 vulgatus		in	3_keep_low	2_filtrate_only		7	58.3333	1	8.33333	8	33.3333		0	0.0214077	0.0373042	0	0	0	0.0222208	0	0.0371575	0.0886594	0.0334286	0.0547071	0	0	0	0	0	0	0	0.0303248	0	0.004997	0	0	0.0227364	*		4_BD	3_L
487	a6e78f1d4d3524390a5e68b3277c9add	Bacteria	Firmicutes	Bacilli	Erysipelotrichales	Erysipelotrichaceae	Faecalibaculum	Faecalibaculum rodentium		in	3_keep_low	2_filtrate_only		8	66.6667	0	0	8	33.3333		0	0	0.0310868	0	0.0323909	0.0388748	0	0.0806636	0.0123858	0.00933257	0.0501428	0.0729428	0	0	0	0	0	0	0	0	0	0	0	0	0.00732624	**		4_BD	4_BD
488	1b242bea889b4e4102c20e2faa6f3faf	Bacteria	Firmicutes	Bacilli	Bacillales	Bacillaceae	Bacillus	Uncultured		in	3_keep_low	2_filtrate_only		7	58.3333	1	8.33333	8	33.3333		0	0.0152912	0	0	0.0123394	0.0310998	0	0.0532684	0	0.0451074	0.0501428	0.0714231	0	0	0	0	0	0	0	0.0255367	0	0	0	0	0.0179065	*		4_BD	3_L
489	ac8c066c5754c6a511fb925ca4721b51	Bacteria	Bacteroidota	Rhodothermia	Rhodothermales	Salinibacteraceae	Unclassified Salinibacteraceae	Uncultured		in	3_keep_low	2_filtrate_only		8	66.6667	0	0	8	33.3333		0.0273527	0.0550484	0	0	0.0185091	0	0	0.0365269	0.0170305	0.00777714	0.0638181	0.0638249	0	0	0	0	0	0	0	0	0	0	0	0	0.00671843	**		3_L	3_L
490	dcdd6ad68ea361c94c51c069b08cc70c	Bacteria	Pseudomonadota	Gammaproteobacteria	Burkholderiales	Casimicrobiaceae	VBCG01	VBCG01 sp005881895		in	3_keep_low	2_filtrate_only		7	58.3333	1	8.33333	8	33.3333		0	0.0351698	0.0590649	0	0.0154242	0	0	0.0365269	0	0.0202206	0.0486234	0.0562267	0	0	0	0	0	0.00654001	0	0	0	0	0	0	0.00782789	**		4_BD	3_L
491	2f8863b9319e9b04a536452f3a39a998	Bacteria	Acidobacteriota	Blastocatellia	Pyrinomonadales	Blastocatellaceae	Aridibacter	Uncultured		in	3_keep_low	2_filtrate_only		8	66.6667	0	0	8	33.3333		0	0	0.0124347	0	0.0478152	0.0186599	0	0.0547904	0.020127	0.021776	0.0592597	0.037991	0	0	0	0	0	0	0	0	0	0	0	0	0.00456806	**		4_BD	4_BD
492	212e52d95d2cf9b4509eb8d510f25013	Bacteria					Unclassified Genus	Uncultured		in	3_keep_low	2_filtrate_only		6	50	2	16.6667	8	33.3333		0.0471075	0.0183495	0	0.0439044	0.0169667	0	0	0.0243513	0	0	0.0926883	0	0	0	0	0	0	0.01308	0	0.0159604	0	0	0	0	0.0558577	ns		3_L	3_L
493	9f344a249a91502fb3012f7e6c6049c9	Bacteria	Chloroflexota	Anaerolineae	Aggregatilineales	J027	JAAUUD01	JAAUUD01 sp012031655		in	3_keep_low	2_filtrate_only		7	58.3333	1	8.33333	8	33.3333		0.0288723	0.0137621	0.0202064	0	0.0154242	0.0668647	0	0	0	0	0.0227922	0.0881392	0	0	0	0	0	0.014715	0	0	0	0	0	0	0.033505	*		3_L	3_L
494	21664939086fb78e707467c9d940406a	Bacteria	Actinobacteriota	Actinomycetia	Actinomycetales	Microbacteriaceae	Unclassified Microbacteriaceae	Uncultured		in	3_keep_low	2_filtrate_only		8	66.6667	0	0	8	33.3333		0.0425487	0.0382281	0.0357498	0	0	0	0	0.0197854	0.0278681	0.0171097	0.037987	0.0395107	0	0	0	0	0	0	0	0	0	0	0	0	0.00141664	**		3_L	3_L
495	b717a3ddcfe8085922f877791251bd05	Bacteria	Pseudomonadota	Alphaproteobacteria	Rhizobiales	Rhizobiaceae	Unclassified Rhizobiaceae	Uncultured		in	3_keep_low	2_filtrate_only		8	66.6667	0	0	8	33.3333		0	0	0.0155434	0.0156801	0	0.0264349	0.0222208	0.0426147	0.0665738	0	0.0167143	0.0440696	0	0	0	0	0	0	0	0	0	0	0	0	0.00591945	**		4_BD	4_BD
496	41055c72de9f251f2642035f9b26108d	Bacteria	Bacteroidota	Bacteroidia	Bacteroidales	UBA932	Cryptobacteroides	Cryptobacteroides sp902787255		in	3_keep_low	2_filtrate_only		8	66.6667	0	0	8	33.3333		0.0319115	0	0.0544019	0.0282242	0.0323909	0.0124399	0	0	0.0448986	0.021776	0.0182338	0	0	0	0	0	0	0.00490501	0	0	0	0	0	0	0.00347595	**		3_L	4_BD
497	d4fb81463ce46a6e719aa43db46f00a9	Bacteria	Pseudomonadota	Gammaproteobacteria	Xanthomonadales	Xanthomonadaceae	Stenotrophomonas	Stenotrophomonas rhizophila		in	3_keep_low	2_filtrate_only		8	66.6667	0	0	8	33.3333		0.0258331	0	0.0186521	0	0.0185091	0.0435398	0	0.0532684	0.0325128	0	0.0136753	0.0395107	0	0	0	0	0	0	0	0	0	0	0	0	0.00306528	**		3_L	4_BD
498	f65a59b14baefdae2757f8534eb6f96c	Bacteria	Pseudomonadota	Gammaproteobacteria	Burkholderiales	Methylophilaceae	Unclassified Methylophilaceae	Uncultured		in	3_keep_low	2_filtrate_only		8	66.6667	0	0	8	33.3333		0.0273527	0.0366989	0.0202064	0.0188162	0.0385606	0	0	0	0	0.0124434	0.034948	0.0516678	0	0	0	0	0	0	0	0	0	0	0	0	0.00264827	**		3_L	3_L
499	71920ccff5c0c8982a54d621e65d990c	Bacteria	Firmicutes	Bacilli	Lactobacillales	Lactobacillaceae	Lactobacillus	Uncultured		in	3_keep_low	2_filtrate_only		7	58.3333	1	8.33333	8	33.3333		0.0349507	0	0.0170977	0.0376323	0.0462727	0	0.0111104	0	0	0	0.041026	0.0197553	0.0145711	0	0	0	0	0	0	0	0	0	0	0	0.0113916	*		3_L	4_BD
500	e63e4ae9d214fb661994969628890054	Bacteria	Firmicutes	Bacilli	Lactobacillales	Streptococcaceae	Streptococcus	Uncultured		in	3_keep_low	2_filtrate_only		7	58.3333	1	8.33333	8	33.3333		0	0	0.0264238	0.0297922	0.0185091	0	0	0.0502245	0.0170305	0.0311086	0	0.0334321	0.00647605	0	0	0	0	0	0	0	0	0	0	0	0.00652554	**		4_BD	4_BD
501	07902a1c1754d540a02db840d0510a6d	Bacteria	Patescibacteria	Paceibacteria	UBA9983	Zambryskibacteraceae	C7867-005	Uncultured		in	3_keep_low	2_filtrate_only		6	50	2	16.6667	8	33.3333		0	0	0.0264238	0.0376323	0.0123394	0.0108849	0.0031744	0.0456586	0	0	0	0.0136768	0	0	0	0	0.00986096	0	0	0.0127683	0	0	0	0	0.0454976	*		4_BD	4_BD
502	4c9bcbc9387dc6ab9a8645d5610bb10b	Bacteria	Bacteroidota	Bacteroidia	Bacteroidales	UBA932	Bact-08	Bact-08 sp003542575		in	3_keep_low	2_filtrate_only		7	58.3333	1	8.33333	8	33.3333		0	0.00764561	0.0373042	0	0	0.0404298	0	0.0136976	0.0154823	0.0264423	0	0.021275	0	0	0	0	0	0.00654001	0	0.00319208	0	0	0	0	0.0136506	*		4_BD	3_L
503	b110374b114efdd2fa4d2fa24f04fc67	Bacteria	Firmicutes	Clostridia	Tissierellales	Peptoniphilaceae	Finegoldia	Finegoldia magnH		in	3_keep_low	2_filtrate_only		7	58.3333	1	8.33333	8	33.3333		0.0227939	0.0214077	0	0.0172481	0	0.0124399	0	0.0182635	0.054188	0.0139988	0	0	0	0	0	0	0	0	0	0	0	0.00333133	0	0.00634437	0.0191793	*		3_L	3_L
504	e35f462ef858ffe5268daf4be18ff2bf	Bacteria	Acidobacteriota	Acidobacteriae	Acidobacteriales	Acidobacteriaceae	Unclassified Acidobacteriaceae	Uncultured		in	3_keep_low	2_filtrate_only		8	66.6667	0	0	8	33.3333		0.0303919	0.012233	0.0202064	0.0250882	0.0200515	0	0	0	0.00928936	0.0373303	0	0.0151964	0	0	0	0	0	0	0	0	0	0	0	0	0.00289877	**		3_L	3_L
505	4d760471413706427d01378f62f01fdc	Bacteria	Bacteroidota	Bacteroidia	Cytophagales	Cyclobacteriaceae	Chryseotalea	Uncultured		in	3_keep_low	2_filtrate_only		8	66.6667	0	0	8	33.3333		0	0.00917473	0.0186521	0.0125441	0.0370182	0.0124399	0	0	0	0.0264423	0.0273506	0.0258339	0	0	0	0	0	0	0	0	0	0	0	0	0.00301472	**		4_BD	3_L
506	35f07ad10b669baf6e6123b70bdb998f	Bacteria	Planctomycetota	Planctomycetia	Pirellulales	Pirellulaceae	Unclassified Pirellulaceae	Uncultured		in	3_keep_low	2_filtrate_only		7	58.3333	1	8.33333	8	33.3333		0.0258331	0.0412863	0	0	0.0215939	0	0	0	0.0216752	0.00622171	0.0288701	0.00911785	0	0	0	0	0	0.014715	0	0	0	0	0	0	0.0184736	*		3_L	3_L
507	facdd918ceb0f79c1bb06f90006d04df	Bacteria	Bacteroidota	Bacteroidia	Bacteroidales	Bacteroidaceae	Prevotella	Uncultured		in	3_keep_low	2_filtrate_only		7	58.3333	1	8.33333	8	33.3333		0.00911757	0	0	0	0.00925455	0.0108849	0	0.0730538	0	0.010888	0.0151948	0.0288732	0	0	0	0	0	0	0	0.00957625	0	0	0	0	0.0658526	ns		3_L	4_BD
508	157a00b3add6c2874e2edf992b5b5b4d	Bacteria	Bacteroidota	Bacteroidia	Sphingobacteriales	Sphingobacteriaceae	Sphingobacterium	Sphingobacterium faecium		in	3_keep_low	2_filtrate_only		7	58.3333	1	8.33333	8	33.3333		0.0167155	0.0275242	0.0202064	0.0282242	0	0.0310998	0.0126976	0	0.0185787	0	0	0	0	0	0	0	0	0	0	0.00478812	0	0	0	0.00634437	0.00680847	**		3_L	3_L
509	97d588e5d1672dbb406cce817438a1f7	Bacteria	Firmicutes	Clostridia	Acetivibrionales	DSM-8532	Unclassified DSM-8532	Uncultured		in	3_keep_low	2_filtrate_only		8	66.6667	0	0	8	33.3333		0.0258331	0.0321116	0.0155434	0.0266562	0	0.0233249	0.0111104	0.0197854	0.0108376	0	0	0	0	0	0	0	0	0	0	0	0	0	0	0	0.00203699	**		3_L	3_L
510	13eae7eb1c57ddb998c2c23305578106	Bacteria	Firmicutes	Bacilli	Erysipelotrichales	Coprobacillaceae	Erysipelatoclostridium	Uncultured		in	3_keep_low	2_filtrate_only		8	66.6667	0	0	8	33.3333		0.00911757	0.0183495	0.0326411	0.0172481	0	0	0.0063488	0.0228293	0	0	0.0151948	0.0364714	0	0	0	0	0	0.00490501	0	0	0	0	0	0	0.00553661	**		3_L	3_L
511	fddec4efb2a1679e4273d7e7782ddbb7	Bacteria	Firmicutes	Bacilli	Lactobacillales	Lactobacillaceae	Weissella	Uncultured		in	3_keep_low	2_filtrate_only		8	66.6667	0	0	8	33.3333		0.0136764	0.0137621	0.0233151	0.0282242	0.0123394	0	0	0.00608782	0	0.0202206	0.0303896	0	0	0	0	0	0	0	0	0	0	0	0	0	0.00309792	**		3_L	3_L
512	046eb3d02b93865db06d6eff521ac45b	Bacteria	Gemmatimonadota	Gemmatimonadetes	Gemmatimonadales	Gemmatimonadaceae	AG11	Uncultured		in	3_keep_low	2_filtrate_only		8	66.6667	0	0	8	33.3333		0.00759798	0.0198786	0.0202064	0.00313603	0.0169667	0	0	0.0213074	0	0.0171097	0.0121558	0.0258339	0	0	0	0	0	0	0	0	0	0	0	0	0.00107794	**		3_L	3_L
513	89aa11402266f42789b7e5e4bd35acfb	Bacteria	Pseudomonadota	Alphaproteobacteria	Rhizobiales	Devosiaceae	Devosia	Devosi501803 confluentis		in	3_keep_low	2_filtrate_only		8	66.6667	0	0	8	33.3333		0	0.0152912	0.0155434	0.0235202	0.0154242	0.0202149	0	0.0213074	0	0	0.00911688	0.0197553	0	0	0	0	0	0	0	0	0	0	0	0	0.00121498	**		4_BD	3_L
514	dcc92c99c6a96989dd1fa6ef116c646c	Bacteria	Pseudomonadota	Gammaproteobacteria	Competibacterales	Competibacteraceae	Competibacter	Uncultured		in	3_keep_low	2_filtrate_only		8	66.6667	0	0	8	33.3333		0	0.00917473	0.0248694	0.0172481	0.00308485	0.0108849	0	0.0136976	0.00928936	0	0.0364675	0.0151964	0	0	0	0	0	0	0	0	0	0	0	0	0.00368347	**		4_BD	3_L
515	f76a35c92e621946536f9941509f345c	Bacteria	Pseudomonadota	Alphaproteobacteria	Azospirillales		Unclassified Genus	Uncultured		in	3_keep_low	2_filtrate_only		7	58.3333	1	8.33333	8	33.3333		0.0106372	0	0.0108804	0.0109761	0	0.0139949	0.0253952	0	0.0108376	0.0264423	0	0	0	0	0.00811451	0	0	0.00327	0	0	0.00335559	0	0	0	0.0172635	*		3_L	4_BD
516	c1f6d4491d49718b7049964419ec9912	Bacteria	Acidobacteriota	Acidobacteriae	Acidobacteriales	SbA1	Sulfotelmatobacter	Sulfotelmatobacter sp003166855		in	3_keep_low	2_filtrate_only		8	66.6667	0	0	8	33.3333		0	0.00764561	0.0124347	0.00784006	0	0.0124399	0.0063488	0.0197854	0	0	0.0106364	0.00911785	0	0	0	0	0	0	0	0	0	0	0	0	0.00227953	**		4_BD	3_L
517	bc918398ebf708695675654420dfd01b	Bacteria	Bacteroidota	Bacteroidia	Chitinophagales	Chitinophagaceae	Unclassified Chitinophagaceae	Uncultured		in	3_keep_low	2_filtrate_only		8	66.6667	1	8.33333	9	37.5		0	0.0703396	0.0606192	0	0.0555273	0.0621997	0.0650752	0	0.0634773	0.0746605	0	0.0334321	0	0	0.0194748	0	0	0	0	0	0	0	0	0	0.00128836	**		4_BD	3_L
518	561d97e3cf532d49703110e2ec125aa3	Bacteria	Methylomirabilota	Methylomirabilia	Rokubacteriales	CSP1-6	GWA2-73-35	GWA2-73-35 sp001788495		in	3_keep_low	2_filtrate_only		9	75	0	0	9	37.5		0	0.0672814	0.0124347	0.0564485	0.0786636	0.0606447	0	0.0304391	0	0.0264423	0.0698961	0.0820606	0	0	0	0	0	0	0	0	0	0	0	0	0.00118121	**		4_BD	3_L
519	62fbfd60607b2b731824f731b5fd187c	Bacteria	Acidobacteriota	Vicinamibacteria	Vicinamibacterales	UBA2999	Unclassified UBA2999	Uncultured		in	3_keep_low	2_filtrate_only		9	75	0	0	9	37.5		0	0.0519902	0.0357498	0.0784006	0.0323909	0.0590897	0	0.0365269	0.0495433	0	0.034948	0.0835803	0	0	0	0	0	0	0	0	0	0	0	0	0.000648641	***		4_BD	3_L
520	e2063a84c639710b737a7280467ecb4f	Bacteria	Pseudomonadota	Gammaproteobacteria	Burkholderiales	Burkholderiaceae	Pseudoduganella	Uncultured		in	3_keep_low	2_filtrate_only		9	75	0	0	9	37.5		0.0395095	0.0841017	0.0544019	0.0392003	0.0339333	0	0	0.0502245	0.0263199	0	0.0212727	0.0775017	0	0	0	0	0	0	0	0	0	0	0	0	0.0011504	**		3_L	3_L
521	4ffe17a7c81d0281f08c5b67d4c290cb	Bacteria	Pseudomonadota	Gammaproteobacteria	Xanthomonadales	Xanthomonadaceae	Lysobacter	Lysobacter dokdonensis		in	3_keep_low	2_filtrate_only		9	75	0	0	9	37.5		0	0.0305824	0.0341955	0.0501764	0.0431879	0.0310998	0	0	0.0387057	0.0419965	0.0638181	0.0744624	0	0	0	0	0	0	0	0	0	0	0	0	0.000496396	***		4_BD	3_L
522	87b62ce72eb3db49b25f741eaf4ba81c	Bacteria	Chloroflexota	Anaerolineae			Unclassified Genus	Uncultured		in	3_keep_low	2_filtrate_only		9	75	0	0	9	37.5		0.0395095	0.0275242	0.00310868	0	0.0370182	0.0248799	0.0031744	0.0624001	0.082056	0.010888	0.034948	0.0820606	0	0	0	0	0	0	0	0	0	0	0	0	0.00184699	**		3_L	3_L
523	9b31bb6b80a5f246469ec4dd93b65de6	Bacteria	Acidobacteriota	Acidobacteriae	Acidobacteriales	Acidobacteriaceae	Unclassified Acidobacteriaceae	Uncultured		in	3_keep_low	2_filtrate_only		6	50	3	25	9	37.5		0.0501466	0	0	0.0392003	0.0663242	0.0590897	0.0492032	0	0	0.0793268	0	0	0	0	0	0.0144235	0	0	0	0	0.016778	0	0.0146265	0	0.0202593	*		3_L	4_BD
524	1589c9af61e1f239a4c4d2a95880903b	Bacteria	Gemmatimonadota	Gemmatimonadetes	Gemmatimonadales	Gemmatimonadaceae	AG11	AG11 sp003223455		in	3_keep_low	2_filtrate_only		8	66.6667	1	8.33333	9	37.5		0.0440683	0	0.0357498	0.0423363	0	0.0373198	0.0285696	0	0	0.0171097	0.0820519	0.0759821	0	0	0	0	0	0	0	0.0191525	0	0	0	0	0.0053403	**		3_L	4_BD
525	348f71dc5181ad38f5e91bd0c80a40e2	Bacteria	Gemmatimonadota	Gemmatimonadetes	Gemmatimonadales	Gemmatimonadaceae	Gemmatimonas	Gemmatimonas aurantiaca		in	3_keep_low	2_filtrate_only		9	75	0	0	9	37.5		0.0729406	0.0275242	0.0419672	0.0282242	0	0.0248799	0	0.0350049	0.0526397	0	0.0562207	0.04255	0	0	0	0	0	0	0	0	0	0	0	0	0.000654742	***		3_L	3_L
526	f90cc6a440d71242c240854c34d3156d	Bacteria	Pseudomonadota	Gammaproteobacteria	Xanthomonadales	Xanthomonadaceae	Lysobacter	Lysobacter erysipheiresistens		in	3_keep_low	2_filtrate_only		8	66.6667	1	8.33333	9	37.5		0.0334311	0.0443445	0.0419672	0.0423363	0.0185091	0	0	0.0715318	0	0	0.0425454	0.0653446	0	0	0	0	0	0	0	0	0	0	0.00975102	0	0.00244877	**		3_L	3_L
527	8e7eb337adfaea2aa48d08e09ed1930b	Bacteria	Pseudomonadota	Alphaproteobacteria	Sphingomonadales	Sphingomonadaceae	Sphingomicrobium	Sphingomicrobium sinipercae		in	3_keep_low	2_filtrate_only		7	58.3333	2	16.6667	9	37.5		0.0395095	0.0259951	0.0544019	0	0	0.0653097	0	0	0.0309645	0.0264423	0	0.0486285	0.0404753	0	0	0	0	0	0	0.0287288	0	0	0	0	0.033475	*		3_L	3_L
528	89fcb67dce869998d246e5f8e725b83a	Bacteria	Patescibacteria	Paceibacteria	UBA9983		Unclassified Genus	Uncultured		in	3_keep_low	2_filtrate_only		7	58.3333	2	16.6667	9	37.5		0.0683818	0	0.0590649	0	0.0231364	0.0279899	0	0.0426147	0	0.010888	0	0.0896588	0.00809507	0	0	0	0	0	0	0.0127683	0	0	0	0	0.0185675	*		3_L	4_BD
529	f6a2ecb34f69d66e6eaedd69855458f7	Bacteria	Chloroflexota	Anaerolineae	Anaerolineales	EnvOPS12	OLB14	OLB14 sp001567105		in	3_keep_low	2_filtrate_only		9	75	0	0	9	37.5		0.0349507	0.0412863	0	0	0.0154242	0.0357648	0	0.0243513	0.020127	0.0171097	0.0896493	0.0577464	0	0	0	0	0	0	0	0	0	0	0	0	0.00364746	**		3_L	3_L
530	cb46bd658baf53f09e1c900a23969eb4	Bacteria	Pseudomonadota	Gammaproteobacteria	Enterobacterales	Aeromonadaceae	Aeromonas	Uncultured		in	3_keep_low	2_filtrate_only		7	58.3333	2	16.6667	9	37.5		0	0	0.0435215	0.0329283	0	0	0	0.033483	0.0448986	0.0186651	0.0440649	0.0440696	0.00971408	0	0	0	0	0	0.0166011	0	0	0	0	0	0.00729553	**		4_BD	4_BD
531	f5f49a7d2f151adc466511e6c145f80b	Bacteria					Unclassified Genus	Uncultured		in	3_keep_low	2_filtrate_only		9	75	0	0	9	37.5		0	0.0366989	0.0264238	0.0235202	0.0293061	0.0357648	0	0.0243513	0.0247716	0	0.0455844	0.0303928	0	0	0	0	0	0	0	0	0	0	0	0	0.000277189	***		4_BD	3_L
532	4071ad5321496b8ebdd5ff8cc9538501	Bacteria	Pseudomonadota	Gammaproteobacteria	Burkholderiales	Burkholderiaceae	Unclassified Burkholderiaceae	Uncultured		in	3_keep_low	2_filtrate_only		8	66.6667	1	8.33333	9	37.5		0.0395095	0	0	0.0454724	0.0246788	0.0419848	0	0	0.0154823	0.0311086	0.0334286	0.0151964	0	0	0	0	0	0	0	0.0111723	0	0	0	0	0.00280541	**		3_L	4_BD
533	7c78b89c364adf91946e563f2a599802	Bacteria	Bacteroidota	Bacteroidia	Bacteroidales	Muribaculaceae	UBA7173	UBA7173 sp002491305		in	3_keep_low	2_filtrate_only		8	66.6667	1	8.33333	9	37.5		0	0.0107039	0.0310868	0.0423363	0.0185091	0.0124399	0	0.033483	0	0	0.0486234	0.0334321	0	0	0	0	0	0.014715	0	0	0	0	0.00487551	0	0.00616475	**		4_BD	3_L
534	f7472102a64561c236c206ddafbff6be	Bacteria	Bacteroidota	Bacteroidia	Flavobacteriales	Flavobacteriaceae	Aequorivita	Uncultured		in	3_keep_low	2_filtrate_only		9	75	0	0	9	37.5		0.00759798	0.012233	0	0	0.0123394	0.0124399	0	0.0624001	0.0325128	0.0186651	0.0212727	0.0623053	0	0	0	0	0	0	0	0	0	0	0	0	0.00866192	**		3_L	3_L
535	ba08da917de81117246e77e88a43bed6	Bacteria	Firmicutes	Moorellia	Moorellales	Moorellaceae	Unclassified Moorellaceae	Uncultured		in	3_keep_low	2_filtrate_only		7	58.3333	2	16.6667	9	37.5		0.0334311	0.0229368	0.0295325	0	0	0.00621997	0.0285696	0	0	0.0357748	0.0075974	0	0.0178092	0	0	0.0160262	0	0	0	0	0	0	0	0	0.0362471	*		3_L	3_L
536	a57dbd49e335e84d24c251af4c8ad465	Bacteria	Actinobacteriota	Actinomycetia	Actinomycetales	Dermatophilaceae	Unclassified Dermatophilaceae	Uncultured		in	3_keep_low	2_filtrate_only		8	66.6667	1	8.33333	9	37.5		0.0334311	0.012233	0.0295325	0.0172481	0	0	0	0	0.013934	0.0311086	0.0106364	0.0273535	0	0	0	0	0	0.00817501	0	0	0	0	0	0	0.00363474	**		3_L	3_L
537	2b9990dead7ef86061f1d2f6d1e0d960	Bacteria	Bacteroidota	Bacteroidia	Bacteroidales	Bacteroidaceae	Prevotella	Prevotella sp902776665		in	3_keep_low	2_filtrate_only		8	66.6667	1	8.33333	9	37.5		0.0167155	0.00764561	0.0264238	0.0344963	0	0.0171049	0	0	0	0.0279977	0.0121558	0.0319125	0	0	0	0	0	0.00817501	0	0	0	0	0	0	0.00403768	**		3_L	3_L
538	145a430c001cb42a80129648fbede817	Bacteria	Firmicutes	Clostridia	Lachnospirales	Lachnospiraceae	UBA9414	Uncultured		in	3_keep_low	2_filtrate_only		8	66.6667	1	8.33333	9	37.5		0.0136764	0	0	0.0141121	0	0.0108849	0.0095232	0.0152195	0.0108376	0.0124434	0	0.0395107	0	0	0	0	0	0	0	0.0255367	0	0	0	0	0.0407653	*		3_L	4_BD
539	bb45ae9e28b33d9cb659d5a946058455	Bacteria					Unclassified Genus	Uncultured		in	3_keep_low	2_filtrate_only		7	58.3333	2	16.6667	9	37.5		0.0121568	0.0152912	0.0124347	0.00940808	0	0.0155499	0.0365056	0	0	0.0155543	0	0	0.00971408	0	0.00486871	0	0	0	0	0.00798021	0	0.004997	0	0	0.0418794	*		3_L	3_L
540	9797160f2bcf18a55828566150ebe508	Bacteria					Unclassified Genus	Uncultured		in	3_keep_low	2_filtrate_only		8	66.6667	1	8.33333	9	37.5		0.0167155	0.012233	0	0.00940808	0.00925455	0.0217699	0	0.00913173	0	0.0311086	0	0.0197553	0	0	0	0	0	0	0	0	0	0	0	0.00634437	0.00489488	**		3_L	3_L
541	aa6a4edff782e24ac7d58125827ede59	Bacteria	Firmicutes	Desulfotomaculia	Ammonifexales	Ammonificaceae	Desulfothermobacter	Desulfothermobacter acidiphilus		in	3_keep_low	2_filtrate_only		6	50	3	25	9	37.5		0.0121568	0	0	0.0109761	0	0	0.015872	0	0.013934	0.0186651	0.00911688	0	0.00809507	0	0	0	0	0	0.00830055	0.00798021	0	0	0	0	0.066532	ns		3_L	4_BD
542	018eb58771f81d5202087719e7ba9a90	Bacteria	Bacteroidota	Bacteroidia	Chitinophagales	Chitinophagaceae	Niastella	Niastella vici		in	3_keep_low	2_filtrate_only		10	83.3333	0	0	10	41.6667		0.0455879	0.0336407	0.0559562	0	0.0586121	0.0310998	0.0206336	0.0882733	0.034061	0.0264423	0.0926883	0	0	0	0	0	0	0	0	0	0	0	0	0	0.000602754	***		3_L	3_L
543	5628f84a4a0e31f894b3df9528cb87fc	Bacteria	Chloroflexota				Unclassified Genus	Uncultured		in	3_keep_low	2_filtrate_only		8	66.6667	2	16.6667	10	41.6667		0.0319115	0	0.08238	0	0.0601546	0	0.0444416	0	0.0448986	0.0248868	0.0881298	0.0790214	0.0194282	0	0	0	0	0	0	0	0	0	0	0.00634437	0.00383806	**		3_L	4_BD
544	272e0d50592ed0a6af770fe02f0fb13e	Bacteria	Bacteroidota	Bacteroidia	Cytophagales	Cyclobacteriaceae	Chryseolinea	Chryseolinea serpens		in	3_keep_low	2_filtrate_only		8	66.6667	2	16.6667	10	41.6667		0.0212743	0	0	0.0689926	0.0323909	0.0419848	0.0253952	0	0.068122	0.021776	0.0926883	0	0	0	0	0	0.00821747	0	0	0	0	0	0.0130014	0	0.00799236	**		3_L	4_BD
545	618ceb70a44efa83118ae0b429c8fbf9	Bacteria	Bacteroidota	Bacteroidia	Bacteroidales	Tannerellaceae	Parabacteroides	Parabacteroides distasonis		in	3_keep_low	2_filtrate_only		8	66.6667	2	16.6667	10	41.6667		0	0.0672814	0	0.0815367	0.0293061	0	0.0206336	0	0.0588326	0.0342194	0.0334286	0.0273535	0.00323803	0	0	0.00320523	0.0115045	0.00817501	0	0	0	0	0.00325034	0	0.00667231	**		4_BD	3_L
546	99d437bee811940d46d203264e846c39	Bacteria					Unclassified Genus	Uncultured		in	3_keep_low	2_filtrate_only		9	75	1	8.33333	10	41.6667		0	0.0672814	0.0435215	0.0329283	0.0277636	0.0264349	0.0063488	0.0760977	0	0.00311086	0.0668571	0.0121571	0	0	0	0	0.00328699	0	0	0.0143644	0	0	0	0	0.00429768	**		4_BD	3_L
547	d47f7334fbad7ed9886d41c6e9cf5d45	Bacteria	Chloroflexota	Anaerolineae	Aggregatilineales	A4b	OLB13	OLB13 sp001567485		in	3_keep_low	2_filtrate_only		9	75	1	8.33333	10	41.6667		0.0349507	0.0321116	0	0.0674245	0.0215939	0.0388748	0.0190464	0.0106537	0	0	0.0607792	0.0729428	0	0	0	0	0	0	0	0.0127683	0	0	0	0	0.00291344	**		3_L	3_L
548	966fbb5c61dd82ba87dbd043787737fb	Bacteria	Firmicutes	Moorellia			Unclassified Genus	Uncultured		in	3_keep_low	2_filtrate_only		10	83.3333	0	0	10	41.6667		0.0623034	0.0336407	0.0373042	0.0250882	0	0.00777496	0.0063488	0.0167415	0.0572844	0.0233314	0	0.0820606	0	0	0	0	0	0	0	0	0	0	0	0	0.00269927	**		3_L	3_L
549	3c81333acb482287ccd7dcb6b20fe7bd	Bacteria	Thermotogota	Thermotogae	Petrotogales	Petrotogaceae	Defluviitoga	Defluviitoga tunisiensis		in	3_keep_low	2_filtrate_only		9	75	1	8.33333	10	41.6667		0.00911757	0.00764561	0.0186521	0.0768326	0.0416455	0.0373198	0	0.0700099	0.0402539	0.0139988	0	0	0	0	0	0	0	0.024525	0	0	0	0	0	0	0.0101777	*		3_L	3_L
550	097ee764e9dfcaa38e865e8b67dc44e1	Bacteria	Chloroflexota	Anaerolineae	Anaerolineales	UBA6663	SpSt-583	SpSt-583 sp011367385		in	3_keep_low	2_filtrate_only		8	66.6667	2	16.6667	10	41.6667		0.0729406	0.0152912	0	0.0282242	0.0215939	0	0.0174592	0	0.0650255	0	0.0562207	0.037991	0.00809507	0	0	0	0	0.014715	0	0	0	0	0	0	0.00883503	**		3_L	3_L
551	d81abb9ad88ff3b7521a808703d67c66	Bacteria	Cyanobacteria	Cyanobacteriia	Cyanobacteriales	Coleofasciculaceae	Coleofasciculus	SIO2C1 sp010672925		in	3_keep_low	2_filtrate_only		8	66.6667	2	16.6667	10	41.6667		0.0653426	0.0366989	0.0108804	0.0156801	0	0.0357648	0	0	0	0.0202206	0.0288701	0.0714231	0	0	0	0	0.0262959	0	0	0.0127683	0	0	0	0	0.017698	*		3_L	3_L
552	173bfc885678d576443a217c7283f600	Bacteria	Chloroflexota	Anaerolineae	Caldilineales	Caldilineaceae	Unclassified Caldilineaceae	Uncultured		in	3_keep_low	2_filtrate_only		8	66.6667	2	16.6667	10	41.6667		0	0.0137621	0.0435215	0.0501764	0.0817485	0.0171049	0.0126976	0	0	0	0.0288701	0.0562267	0	0	0	0.00480785	0	0.00817501	0	0.00638417	0	0	0	0	0.0112746	*		4_BD	3_L
553	cc3ca6baaed013f0250be1485d53c76a	Bacteria	Bacteroidota	Bacteroidia	Chitinophagales	Chitinophagaceae	Flavitalea	Flavitalea populi		in	3_keep_low	2_filtrate_only		9	75	1	8.33333	10	41.6667		0.0258331	0.0290533	0.0341955	0.0266562	0.0185091	0	0	0.0365269	0.0418021	0.032664	0	0.037991	0	0	0	0	0	0	0	0.036709	0	0	0	0	0.0011937	**		3_L	3_L
554	ab0397a37b28af7e60c980ee34b3627b	Bacteria					Unclassified Genus	Uncultured		in	3_keep_low	2_filtrate_only		8	66.6667	2	16.6667	10	41.6667		0	0.024466	0.0264238	0.0282242	0.0385606	0.0279899	0	0	0	0.0248868	0.0395065	0.0896588	0.00647605	0	0	0	0.00493048	0	0	0	0	0	0.00650068	0	0.00846122	**		4_BD	3_L
555	6dfcc0bb66c64d4ff8b78360f6f2ec62	Bacteria	Spirochaetota	Spirochaetia	Treponematales	Treponemataceae	Treponema	Uncultured		in	3_keep_low	2_filtrate_only		8	66.6667	2	16.6667	10	41.6667		0	0.0168203	0.00932604	0.0611525	0	0.0279899	0	0.0547904	0.0309645	0.0279977	0.0182338	0	0.00485704	0	0	0	0	0.00817501	0	0.0159604	0	0	0	0	0.0127947	*		4_BD	3_L
556	cfe126430aacad90f5eb53ebb18c8d62	Bacteria					Unclassified Genus	Uncultured		in	3_keep_low	2_filtrate_only		8	66.6667	2	16.6667	10	41.6667		0.0379899	0.0137621	0.0264238	0.0141121	0.0323909	0.0217699	0.0206336	0	0.00309646	0.0668834	0.00303896	0	0.0145711	0	0.00324581	0	0	0	0	0.0159604	0	0	0	0	0.0117409	*		3_L	3_L
557	9a08dc940d7aeda1add5e317329d7d44	Bacteria	Pseudomonadota	Gammaproteobacteria	Burkholderiales	SG8-39	VBDM01	Uncultured		in	3_keep_low	2_filtrate_only		6	50	4	33.3333	10	41.6667		0.0212743	0.0168203	0	0.0235202	0	0	0.0253952	0	0.0170305	0.0419965	0	0	0	0	0.0259664	0.00961569	0	0	0	0.0287288	0.0251669	0	0	0	0.387527	ns		3_L	3_L
558	357089e18619e26049e1d3a2496195a5	Bacteria	Bacteroidota	Bacteroidia	Cytophagales	Cyclobacteriaceae	Chryseotalea	Uncultured		in	3_keep_low	2_filtrate_only		9	75	1	8.33333	10	41.6667		0	0.0290533	0.0202064	0	0	0.0233249	0.0063488	0.0228293	0.0402539	0.00933257	0.0106364	0.0151964	0	0	0	0	0	0	0	0.0127683	0	0	0	0	0.00348414	**		4_BD	3_L
559	83d415473f37792d08bbb0624cfcbae1	Bacteria	Verrucomicrobiota	Verrucomicrobiae	Pedosphaerales	J093	Unclassified J093	Uncultured		in	3_keep_low	2_filtrate_only		10	83.3333	0	0	10	41.6667		0	0.00764561	0.00621736	0	0.0262212	0.0124399	0.007936	0.0365269	0.0294163	0.00933257	0.0197532	0.0258339	0	0	0	0	0	0	0	0	0	0	0	0	0.00119269	**		4_BD	3_L
560	0a12664e0df2851743adc491ac7e476a	Bacteria	Actinobacteriota	Actinomycetia	Actinomycetales	Microbacteriaceae	Agromyces	Uncultured		in	3_keep_low	2_filtrate_only		10	83.3333	1	8.33333	11	45.8333		0.0866169	0.0550484	0.0435215	0.0642885	0	0.0373198	0.0523776	0.0837075	0.0278681	0	0.0835714	0.0744624	0	0	0	0	0	0	0	0.0478813	0	0	0	0	0.000195189	***		3_L	3_L
561	5c1249c2e00639773a2729b392299cdc	Bacteria	Firmicutes	Clostridia	Lachnospirales	Lachnospiraceae	Kineothrix	Kineothrix sp000403275		in	3_keep_low	2_filtrate_only		11	91.6667	0	0	11	45.8333		0.048627	0.0351698	0.0621736	0.0282242	0.0138818	0.0404298	0.007936	0	0.0387057	0.0248868	0.0395065	0.0744624	0	0	0	0	0.00493048	0	0	0	0	0	0	0	0.000187261	***		3_L	3_L
562	5a6e66eb01ac6771294ac9b671343da7	Bacteria	Pseudomonadota	Gammaproteobacteria	Burkholderiales	Gallionellaceae	Gallionella	Gallionella capsiferriformans		in	3_keep_low	2_filtrate_only		7	58.3333	4	33.3333	11	45.8333		0.0440683	0.0336407	0	0.0329283	0	0.0310998	0.0650752	0	0	0.0404411	0.0121558	0	0.0404753	0.0427672	0.032458	0	0	0	0	0	0.0385893	0	0	0	0.314819	ns		3_L	3_L
563	1c3ef5b8447d00dba1c58c3fd9597994	Bacteria					Unclassified Genus	Uncultured		in	3_keep_low	2_filtrate_only		10	83.3333	1	8.33333	11	45.8333		0	0.0489319	0.0279781	0.0266562	0.0200515	0.0202149	0	0.0426147	0.0557362	0.0186651	0.0303896	0.0395107	0	0	0	0	0	0	0	0.0351129	0	0	0	0	0.000516182	***		4_BD	3_L
564	390157b4d93e36f9c8865107bda8b081	Bacteria	Bacteroidota	Bacteroidia	Bacteroidales	Bacteroidaceae	Alloprevotella	Alloprevotella sp002933955		in	3_keep_low	2_filtrate_only		9	75	2	16.6667	11	45.8333		0.0471075	0	0.0170977	0	0.0509	0.0264349	0	0.0517464	0.0464468	0.0248868	0.0212727	0.0577464	0	0	0	0	0	0.01308	0	0.00798021	0	0	0	0	0.00126224	**		3_L	4_BD
565	487aa2596bebf2bdad1e36e417140de8	Bacteria	Bacteroidota	Bacteroidia	Flavobacteriales	Flavobacteriaceae	Salinimicrobium	Uncultured		in	3_keep_low	2_filtrate_only		10	83.3333	1	8.33333	11	45.8333		0.0136764	0.0351698	0.0373042	0	0.0293061	0.0124399	0.0095232	0	0.0588326	0.0202206	0.0486234	0.0729428	0	0	0	0.00480785	0	0	0	0.0143644	0	0	0	0	0.00222771	**		3_L	3_L
566	f87df17c5b7893b8aaa3b2c91a100657	Bacteria	Firmicutes	Limnochordia	DTU010	DTU012	DTU012	DTU012 sp900019385		in	3_keep_low	2_filtrate_only		11	91.6667	0	0	11	45.8333		0.0379899	0.0474028	0.0170977	0.0282242	0.00925455	0.0264349	0	0.0258732	0.0294163	0.0264423	0.075974	0.0197553	0	0	0	0	0	0	0	0	0	0	0	0	0.000324395	***		3_L	3_L
567	1626a3d0b855c2ad2c9225ae088d0aed	Bacteria	Firmicutes	Bacilli	Lactobacillales	Streptococcaceae	Streptococcus	Uncultured		in	3_keep_low	2_filtrate_only		7	58.3333	4	33.3333	11	45.8333		0.0319115	0	0.0155434	0	0	0	0.0126976	0	0.0232234	0.0186651	0.0288701	0.0486285	0.00971408	0.00855344	0	0.0112183	0	0	0.00830055	0	0	0	0	0	0.0292643	*		3_L	4_BD
568	ba95acb33d70aec4e76e1ebb37771ef6	Bacteria	Patescibacteria	Saccharimonadia	Saccharimonadales	UBA4665	GCA-2746885	GCA-2746885 sp002746885		in	3_keep_low	2_filtrate_only		6	50	5	41.6667	11	45.8333		0.0106372	0.0305824	0	0.0297922	0	0	0.007936	0	0.00774114	0.00933257	0	0	0	0.0205283	0.00811451	0	0	0	0	0.0175565	0.0184558	0	0.0178769	0	0.788781	ns		3_L	3_L
569	85cf0800e446e5e65569624019582305	Bacteria	Acidobacteriota	UBA4820	UBA4820	DSQY01	DSQY01	DSQY01 sp011362725		in	3_keep_low	2_filtrate_only		6	50	5	41.6667	11	45.8333		0.00911757	0.012233	0	0.0109761	0.0200515	0	0	0	0.0170305	0.00622171	0	0	0.0129521	0.00513206	0.00811451	0.00641046	0	0	0	0	0.0117446	0	0	0	0.32592	ns		3_L	3_L
570	926c5ff0e4ecb3b78ee07691a787c17d	Bacteria	Campylobacterota	Campylobacteria	Campylobacterales	Sulfurimonadaceae	Sulfurimonas	Uncultured		in	3_keep_low	2_filtrate_only		7	58.3333	5	41.6667	12	50		0.0531858	0.074927	0	0	0	0.0653097	0.0571392	0.0365269	0	0.043552	0	0.0531874	0.0404753	0.0923772	0.0357039	0	0	0	0	0.0877823	0.0687896	0	0	0	0.724906	ns		3_L	3_L
571	6eac4804c698277abea02266e7b591e7	Bacteria	Firmicutes	Bacilli	Mycoplasmatales	Metamycoplasmataceae	Mycoplasmopsis	Mycoplasmopsis pulmonis		in	3_keep_low	2_filtrate_only		11	91.6667	1	8.33333	12	50		0.0577446	0.0581066	0.0139891	0.0486084	0	0.0310998	0.007936	0.0760977	0.0294163	0.0466628	0.0592597	0.0653446	0	0	0	0	0	0	0	0.0127683	0	0	0	0	0.000129908	***		3_L	3_L
572	4a3332a4436b77629755804f1f0d4408	Bacteria					Unclassified Genus	Uncultured		in	3_keep_low	2_filtrate_only		10	83.3333	2	16.6667	12	50		0	0.0519902	0.0559562	0.0266562	0.0354758	0.0295449	0	0.066966	0.0232234	0.0279977	0.034948	0.0319125	0	0	0	0	0.0673832	0	0	0.039901	0	0	0	0	0.0126804	*		4_BD	3_L
573	00ba1a2f44d89228975999cc2d073471	Bacteria	Verrucomicrobiota	Verrucomicrobiae	Verrucomicrobiales	Akkermansiaceae	Luteolibacter	Uncultured		in	3_keep_low	2_filtrate_only		9	75	3	25	12	50		0.0227939	0	0.0326411	0	0.061697	0.0233249	0.031744	0.0715318	0	0.0171097	0.0668571	0.0653446	0	0	0	0	0.00657397	0.017985	0	0.0335169	0	0	0	0	0.00515906	**		3_L	4_BD
574	e2196fecae39902703639c5ddc6de80a	Bacteria	Bacteroidota	Bacteroidia	Bacteroidales	Dysgonomonadaceae	Proteiniphilum	Uncultured		in	3_keep_low	2_filtrate_only		10	83.3333	2	16.6667	12	50		0.0197547	0.024466	0	0.0172481	0.0771212	0.0217699	0	0.0243513	0.0433504	0.0279977	0.072935	0.0759821	0	0	0	0	0.0164349	0	0	0.0191525	0	0	0	0	0.00265557	**		3_L	3_L
575	b2c0d91ad8829f662fe1b3a5c45ed4ba	Bacteria	Actinobacteriota	Actinomycetia	Actinomycetales	Cellulomonadaceae	Promicromonospora	Uncultured		in	3_keep_low	2_filtrate_only		11	91.6667	1	8.33333	12	50		0.0227939	0.0152912	0.0202064	0.0674245	0.0601546	0.0544247	0.0253952	0.0258732	0.0356092	0	0.0319091	0.0638249	0	0	0	0	0	0	0	0	0	0	0.0146265	0	0.000169158	***		3_L	3_L
576	6f47b55b251ebcb8e6224e8c549a9920	Bacteria	Acidobacteriota	Acidobacteriae	Acidobacteriales	Acidobacteriaceae	Telmatobacter	Telmatobacter bradus		in	3_keep_low	2_filtrate_only		11	91.6667	1	8.33333	12	50		0.0516662	0.0351698	0.0217608	0.0517444	0.0154242	0.0342098	0.0539648	0	0.013934	0.0373303	0.0227922	0.021275	0	0	0	0	0	0	0	0.0127683	0	0	0	0	9.09415e-05	***		3_L	3_L
577	411e2047177efa7759858ce7841b181a	Bacteria	Verrucomicrobiota	Verrucomicrobiae	Opitutales	Opitutaceae	Lacunisphaera	Lacunisphaera limnophila		in	3_keep_low	2_filtrate_only		8	66.6667	4	33.3333	12	50		0.0455879	0	0.0170977	0.0203842	0.0185091	0.0373198	0.0492032	0	0	0.0342194	0	0.00759821	0	0	0	0.0432706	0	0.011445	0	0	0	0.0366447	0.0308782	0	0.22516	ns		3_L	4_BD
578	cd6bda649115a8c74cca7adfa539296f	Bacteria	Actinobacteriota	Acidimicrobiia	Acidimicrobiales		Unclassified Genus	Uncultured		in	3_keep_low	2_filtrate_only		10	83.3333	3	25	13	54.1667		0.0835777	0.0657523	0	0.0439044	0.0185091	0.0326548	0.0412672	0.0106537	0.0325128	0.0777714	0.041026	0	0.0793317	0	0	0	0	0	0.0315421	0	0.0369115	0	0	0	0.0304841	*		3_L	3_L
579	3c367d6bc00092788ea66364990136df	Bacteria	Actinobacteriota	Actinomycetia	Nitriliruptorales	Nitriliruptoraceae	CSBr16-57R1	CSBr16-57R1 sp007116505		in	3_keep_low	2_filtrate_only		12	100	1	8.33333	13	54.1667		0.0273527	0.0214077	0.0264238	0.0156801	0.0848333	0.0295449	0.015872	0.0760977	0.0588326	0.0497737	0.0607792	0.0258339	0	0	0	0	0	0.00981001	0	0	0	0	0	0	0.000114406	***		3_L	3_L
580	c3c6a77016b2e8633f3371978c582dbf	Bacteria					Unclassified Genus	Uncultured		in	3_keep_low	2_filtrate_only		12	100	1	8.33333	13	54.1667		0.063823	0.0351698	0.0373042	0.0392003	0.0231364	0.0248799	0.055552	0.0258732	0.020127	0.021776	0.0121558	0.0334321	0	0	0	0	0	0	0	0	0.0285225	0	0	0	1.03087e-05	***		3_L	3_L
581	13e63ef5782e04e8ed64875d00575b90	Bacteria					Unclassified Genus	Uncultured		in	3_keep_low	2_filtrate_only		12	100	1	8.33333	13	54.1667		0.0364703	0.0443445	0.0512932	0.0407683	0.0246788	0.0155499	0.0126976	0.0563123	0.020127	0.0171097	0.0607792	0.00911785	0	0	0	0	0	0.00654001	0	0	0	0	0	0	7.52849e-05	***		3_L	3_L
582	d1416d79e9c63094a33664ea0f817dd5	Bacteria					Unclassified Genus	Uncultured		in	3_keep_low	2_filtrate_only		12	100	1	8.33333	13	54.1667		0.0577446	0.0183495	0.0264238	0.0219522	0.0323909	0.0248799	0.055552	0.0228293	0.0232234	0.0155543	0.0288701	0.0303928	0	0	0	0.0224366	0	0	0	0	0	0	0	0	7.44912e-06	***		3_L	3_L
583	dbebffb9bbfc9b3351deb853a6f18350	Archaea	Thermoproteota	Nitrososphaeria	Nitrososphaerales	Nitrososphaeraceae	Nitrosocosmicus	Nitrosocosmicus hydrocola		in	3_keep_low	2_filtrate_only		10	83.3333	4	33.3333	14	58.3333		0.0106372	0.0168203	0.0714996	0.0627205	0.0447303	0.0513147	0	0	0.0510915	0.021776	0.0607792	0.0121571	0	0	0	0	0.0312264	0	0	0.0191525	0	0.014991	0.019502	0	0.0053732	**		3_L	3_L
584	c2d22106e2b0b046e01264f019fb6105	Bacteria					Unclassified Genus	Uncultured		in	3_keep_low	2_filtrate_only		10	83.3333	4	33.3333	14	58.3333		0.0243135	0.0198786	0.0139891	0.0109761	0.0339333	0.0528697	0.071424	0	0	0.0248868	0.0167143	0.00911785	0	0	0.0227206	0	0	0	0.014941	0.0239406	0	0	0.0178769	0	0.0260526	*		3_L	3_L
585	8729c6d203559e4721877872ed46f049	Bacteria	Acidobacteriota	Acidobacteriae	Acidobacteriales	Acidobacteriaceae	Telmatobacter	Telmatobacter bradus		in	3_keep_low	2_filtrate_only		10	83.3333	5	41.6667	15	62.5		0.056225	0.0458737	0	0.0235202	0.0509	0.0295449	0.0253952	0	0.0402539	0.0855485	0.0319091	0.0197553	0.0388563	0	0	0	0.0509483	0	0	0.0191525	0	0	0.0341286	0.0380662	0.0469605	*		3_L	3_L
586	e4e620214744f5f1be1e9218dfed537e	Bacteria	Pseudomonadota	Gammaproteobacteria	Acidithiobacillales	Acidithiobacillaceae	Acidithiobacillus	Acidithiobacillus sulfuriphilus		in	3_keep_low	2_filtrate_only		11	91.6667	5	41.6667	16	66.6667		0.0410291	0.0382281	0.0217608	0.0329283	0.0586121	0.0202149	0.0206336	0.00913173	0	0.0311086	0.0440649	0.0319125	0.0339993	0	0	0	0	0.011445	0	0.0207485	0.0201336	0	0	0.0222053	0.00235395	**		3_L	3_L
587	c5539fbbd7ad4c29f75ffd0c1562f299	Bacteria	Chloroflexota	Ktedonobacteria	Ktedonobacterales	Ktedonobacteraceae	UBA11361	UBA11361 sp005881495		in	3_keep_low	3_particles_only		0	0	6	50	6	25		0	0	0	0	0	0	0	0	0	0	0	0	0	0	0	0.0544889	0.0887486	0.01962	0	0	0	0.0582984	0.0731327	0.00951656	0.0240601	*		4_BD	4_BD
588	1cbf0e1888b0e1b6c2e08e2870982337	Bacteria	Actinobacteriota	Thermoleophilia	Solirubrobacterales	Solirubrobacteraceae	Palsa-513	Uncultured		in	3_keep_low	3_particles_only		0	0	6	50	6	25		0	0	0	0	0	0	0	0	0	0	0	0	0	0	0	0.0336549	0.0640962	0.037605	0	0	0	0.0732894	0.0487551	0.0253775	0.0130487	*		4_BD	4_BD
589	918aa378f8ab5758b81d533acc6d3327	Bacteria	Patescibacteria	Paceibacteria	UBA9983	PALSA-1337	C7867-002	C7867-002 sp002413065		in	3_keep_low	3_particles_only		0	0	6	50	6	25		0	0	0	0	0	0	0	0	0	0	0	0	0	0.04961	0.0340809	0	0	0.00817501	0	0.0191525	0	0	0.0341286	0.0190331	0.0198925	*		4_BD	4_BD
590	dd2f30dc6612934cd8dbf34a15674b30	Bacteria	Bdellovibrionota	Bdellovibrionia	Bdellovibrionales	Bdellovibrionaceae	Pseudobdellovibrio	Pseudobdellovibrio exovorus		in	3_keep_low	3_particles_only		0	0	6	50	6	25		0	0	0	0	0	0	0	0	0	0	0	0	0	0.0136855	0.0405726	0	0	0	0	0	0.0285225	0.024985	0.00975102	0.00793047	0.0242611	*		4_BD	4_BD
591	96581a899f7d20fba47d7a08aa43eaba	Bacteria	Verrucomicrobiota	Verrucomicrobiae	Pedosphaerales	UBA11358	UBA11358	UBA11358 sp003455565		in	3_keep_low	3_particles_only		0	0	6	50	6	25		0	0	0	0	0	0	0	0	0	0	0	0	0.0226662	0.0222389	0	0.0272445	0.0164349	0.00981001	0	0	0	0	0.0162517	0	0.010829	*		4_BD	4_BD
592	b227053247cf56bbd6397d9813f25d5e	Bacteria	Firmicutes	Sulfobacillia	Sulfobacillales	Sulfobacillaceae	Sulfobacillus	Sulfobacillus thermotolerans		in	3_keep_low	3_particles_only		0	0	6	50	6	25		0	0	0	0	0	0	0	0	0	0	0	0	0	0	0.00811451	0.00961569	0.0213654	0.03597	0	0.00638417	0	0.0183223	0	0	0.0293075	*		4_BD	4_BD
593	c6b91495ce298259884c4bce42782ea3	Bacteria	Patescibacteria	ABY1	Magasanikbacterales	GWA2-37-8	XYD2-FULL-39-9	Uncultured		in	3_keep_low	3_particles_only		0	0	6	50	6	25		0	0	0	0	0	0	0	0	0	0	0	0	0.0129521	0.0188176	0	0.00641046	0	0	0	0	0.0201336	0.0133253	0.0178769	0.00475828	0.00705997	**		4_BD	4_BD
594	61ad64c552fc65b66ffb337ca10aad29	Bacteria	Patescibacteria	Paceibacteria	UBA9983	UBA6899	MHLP01	MHLP01 sp001821395		in	3_keep_low	3_particles_only		0	0	6	50	6	25		0	0	0	0	0	0	0	0	0	0	0	0	0.0194282	0.0153962	0.00486871	0	0	0	0	0.00638417	0.0117446	0.0133253	0.0178769	0	0.00666466	**		4_BD	4_BD
595	9fef7e848012bda9e30311a002d51a89	Bacteria	Bacteroidota	Bacteroidia	Cytophagales	Cytophagaceae	Cytophaga	Cytophaga aurantiaca		in	3_keep_low	3_particles_only		0	0	6	50	6	25		0	0	0	0	0	0	0	0	0	0	0	0	0	0	0	0.0112183	0.00821747	0	0	0.0111723	0.0151002	0.0183223	0	0.0237914	0.012903	*		4_BD	4_BD
596	3680ff06649eb9f32ad371fe79ae94d3	Bacteria	Patescibacteria	Paceibacteria	UBA9983	Zambryskibacteraceae	C7867-005	Uncultured		in	3_keep_low	3_particles_only		0	0	6	50	6	25		0	0	0	0	0	0	0	0	0	0	0	0	0	0.0239496	0.0178519	0.00801308	0.0115045	0	0	0.00638417	0	0.019988	0	0	0.0167584	*		4_BD	4_BD
597	e1396a32d2ff2fd3b829212509eacf61	Bacteria					Unclassified Genus	Uncultured		in	3_keep_low	3_particles_only		0	0	6	50	6	25		0	0	0	0	0	0	0	0	0	0	0	0	0	0.00855344	0.00811451	0	0.0246524	0	0	0.00957625	0	0	0.0211272	0.0126887	0.0177278	*		4_BD	4_BD
598	7f4968ca79652772c78ac4c7c87e20ba	Bacteria					Unclassified Genus	Uncultured		in	3_keep_low	3_particles_only		0	0	6	50	6	25		0	0.00458737	0	0	0	0.00466498	0	0	0	0	0	0	0.0194282	0.0136855	0.0146061	0.00801308	0	0.00654001	0	0.00638417	0	0	0	0	0.0337402	*		4_BD	4_BD
599	b4df71116bd2fc3db4dcb06241cd3e37	Bacteria	Cyanobacteria	Cyanobacteriia	Pseudanabaenales	Pseudanabaenaceae	PCC-7502	PCC-7502 sp000317085		in	3_keep_low	3_particles_only		0	0	7	58.3333	7	29.1667		0	0	0	0	0	0	0	0	0	0	0	0	0	0.0153962	0.0681619	0.0496811	0	0	0	0	0.0302003	0.079952	0.0146265	0.0158609	0.0177714	*		4_BD	4_BD
600	b5a7ac527cd24c6f1532d19fe34b10b7	Bacteria	Acidobacteriota	Acidobacteriae	Acidoferrales	UBA7541	Palsa-295	Uncultured		in	3_keep_low	3_particles_only		1	8.33333	6	50	7	29.1667		0	0	0	0	0.0185091	0	0	0	0	0	0	0	0	0	0	0.0160262	0.0887486	0	0	0.00638417	0	0.044973	0.0503803	0.0269636	0.0538331	ns		4_BD	4_BD
601	a5b1fcebe57509ea05d58c6e34abd07b	Bacteria	Acidobacteriota	Acidobacteriae	Bryobacterales	Bryobacteraceae	Unclassified Bryobacteraceae	Uncultured		in	3_keep_low	3_particles_only		1	8.33333	6	50	7	29.1667		0	0	0	0	0	0	0	0	0	0.010888	0	0	0	0	0	0.0256418	0.0591658	0.03597	0	0	0	0.0316477	0.0520055	0.0237914	0.0164647	*		4_BD	4_BD
602	c2e9835be4784803ea8230a7d95cfa1a	Bacteria	Patescibacteria	Paceibacteria	UBA9983	UBA2103	Candidatus Paceibacter	C7867-001 sp002429325		in	3_keep_low	3_particles_only		0	0	7	58.3333	7	29.1667		0	0	0	0	0	0	0	0	0	0	0	0	0.0307613	0.0667168	0.0292122	0.0176288	0	0	0.0232415	0	0	0.0283163	0	0.0253775	0.00893265	**		4_BD	4_BD
603	3d040f8d6591b0d0d6785fc0de7b88f1	Bacteria	Patescibacteria	ABY1	BM507	UBA12465	Unclassified UBA12465	Uncultured		in	3_keep_low	3_particles_only		0	0	7	58.3333	7	29.1667		0	0	0	0	0.00462727	0	0	0	0	0	0	0	0	0	0.0438184	0.0160262	0.0394438	0	0	0.0223446	0.0234891	0	0.0438796	0.0190331	0.00698711	**		4_BD	4_BD
604	ba0939198be9782049f326e7ae86f5f8	Bacteria	Patescibacteria	ABY1	BM507	UBA12465	JAAZJO01	Uncultured		in	3_keep_low	3_particles_only		1	8.33333	6	50	7	29.1667		0	0	0	0	0	0	0	0	0	0.010888	0	0	0	0.0410565	0.0275893	0	0	0.02289	0	0.0287288	0.0369115	0	0	0.0364801	0.0119956	*		4_BD	4_BD
605	9a932c529b79acc7cc41042166545ea4	Archaea	Thermoproteota	Nitrososphaeria	Nitrososphaerales		Unclassified Genus	Uncultured		in	3_keep_low	3_particles_only		0	0	7	58.3333	7	29.1667		0	0	0	0	0	0	0	0	0	0	0	0	0	0	0	0.020834	0.0706702	0	0	0.00638417	0.0100668	0.0366447	0.0308782	0.017447	0.0249479	*		4_BD	4_BD
606	49ae8f4099e8a200f896bd44581e3a3c	Bacteria	Chloroflexota	Ktedonobacteria	Ktedonobacterales	Ktedonobacteraceae	UBA11361	UBA11361 sp005881495		in	3_keep_low	3_particles_only		0	0	7	58.3333	7	29.1667		0	0	0	0	0	0	0	0	0	0	0	0	0	0.00342138	0.00649161	0.0400654	0.0246524	0.021255	0	0	0	0.0316477	0.0520055	0.00793047	0.0118936	*		4_BD	4_BD
607	551f2d1c13afadf34da5b7d8168fc0f2	Bacteria					Unclassified Genus	Uncultured		in	3_keep_low	3_particles_only		0	0	7	58.3333	7	29.1667		0	0	0	0	0	0	0	0	0	0	0	0	0.00971408	0	0	0.0160262	0.0394438	0.0441451	0	0	0	0.0433073	0.0243776	0.00951656	0.0118332	*		4_BD	4_BD
608	fb64edafe620e6803b323fd2fe569d33	Bacteria	Pseudomonadota	Gammaproteobacteria	Burkholderiales	Gallionellaceae	Gallionella	Gallionella capsiferriformans		in	3_keep_low	3_particles_only		1	8.33333	6	50	7	29.1667		0	0	0	0	0.0169667	0	0	0	0	0	0	0	0	0.027371	0.0113603	0.041668	0	0	0.0531235	0.0159604	0	0	0.0178769	0	0.0397391	*		4_BD	4_BD
609	0ff30f5065421bf44f05c032e5197369	Bacteria	Desulfobacterota	Binatia	Binatales	Binataceae	Binatus	Uncultured		in	3_keep_low	3_particles_only		0	0	7	58.3333	7	29.1667		0	0	0	0	0	0	0	0	0	0	0	0	0	0.0325031	0.0113603	0.00961569	0.0262959	0.00981001	0	0	0	0.0516357	0.0308782	0	0.0143169	*		4_BD	4_BD
610	3d91a7854d89e1a6ee184dd57266cedf	Bacteria	Patescibacteria	Doudnabacteria	UBA920	UBA920	UBA920	Uncultured		in	3_keep_low	3_particles_only		0	0	7	58.3333	7	29.1667		0	0	0	0	0	0	0	0	0	0	0	0	0	0.04961	0	0	0.0164349	0	0.00996066	0.0287288	0.0402671	0.0116597	0	0.0142748	0.0144127	*		4_BD	4_BD
611	fb00afa81e099338e10877de00c4462f	Bacteria	Pseudomonadota	Gammaproteobacteria	Burkholderiales	Methylophilaceae	Methylotenera	Methylotener557105 versatilis		in	3_keep_low	3_particles_only		0	0	7	58.3333	7	29.1667		0	0	0	0	0	0	0	0	0	0	0	0	0	0	0.0227206	0	0.0180784	0.014715	0	0.0271327	0.0251669	0.0216537	0	0.034894	0.00385772	**		4_BD	4_BD
612	528cefb8c02907f01cda38c5bd5dfafa	Bacteria	Patescibacteria	Paceibacteria	UBA9983	UBA1539	UBA1550	UBA1550 sp001825115		in	3_keep_low	3_particles_only		0	0	7	58.3333	7	29.1667		0	0	0	0	0	0	0	0	0	0	0	0	0.0113331	0	0.0227206	0.0256418	0	0	0	0.0303248	0.0151002	0.0166567	0.0260027	0	0.00450719	**		4_BD	4_BD
613	a57ae8d527f619cec2701bd3b27a5cfd	Bacteria	Patescibacteria	Paceibacteria	2-02-FULL-40-12	GWA2-44-9	Unclassified GWA2-44-9	2-01-FULL-44-22 sp001794205		in	3_keep_low	3_particles_only		0	0	7	58.3333	7	29.1667		0	0	0	0	0	0	0	0	0	0	0	0	0.0161901	0.0393458	0.0243435	0	0	0	0	0.0159604	0.0268447	0.0133253	0	0.0111027	0.00770324	**		4_BD	4_BD
614	dbc3db292caf9c498d8ce8cfbade66a9	Bacteria	Patescibacteria	Paceibacteria	UBA9983	PALSA-1337	C7867-002	C7867-002 sp002413065		in	3_keep_low	3_particles_only		1	8.33333	6	50	7	29.1667		0	0.0107039	0	0	0	0	0	0	0	0	0	0	0.0194282	0.0239496	0.0227206	0.00961569	0	0	0	0.0319208	0.0218113	0	0	0	0.0185875	*		4_BD	3_L
615	93cd6cbb192a023be61f5121c2b9cb0d	Bacteria	Patescibacteria	Paceibacteria	UBA9983	PALSA-1337	C7867-002	C7867-002 sp001821055		in	3_keep_low	3_particles_only		1	8.33333	6	50	7	29.1667		0	0	0	0	0.0061697	0	0	0	0	0	0	0	0.0242852	0	0.016229	0.0256418	0	0	0.0132809	0	0.0268447	0	0	0.0190331	0.0126433	*		4_BD	4_BD
616	49b5ff321c31b2fbbe301fa3e04c83b3	Bacteria	Patescibacteria	Saccharimonadia	Saccharimonadales	UBA1547	UBA1547	UBA1547 sp001873625		in	3_keep_low	3_particles_only		0	0	7	58.3333	7	29.1667		0	0	0	0	0	0	0	0	0	0	0	0	0.00809507	0.0342138	0	0.0128209	0	0	0.0166011	0.0287288	0.0151002	0.014991	0	0	0.00858416	**		4_BD	4_BD
617	b1558281500320f7a72d93d725c26293	Bacteria					Unclassified Genus	Uncultured		in	3_keep_low	3_particles_only		0	0	7	58.3333	7	29.1667		0	0	0	0	0	0	0	0	0	0	0	0	0.00971408	0	0	0.00801308	0.0378003	0.024525	0	0	0	0.014991	0.019502	0.00951656	0.0127972	*		4_BD	4_BD
618	27a3a9a9dc87e2d107bb17c4dbeac0f7	Bacteria	Patescibacteria	Paceibacteria	UBA9983	PALSA-1337	C7867-002	Uncultured		in	3_keep_low	3_particles_only		0	0	7	58.3333	7	29.1667		0	0	0	0	0	0	0	0	0	0	0	0	0.0420944	0.0102641	0.0129832	0.0176288	0	0	0	0.00798021	0.0218113	0	0.00650068	0.00475828	0.0145048	*		4_BD	4_BD
619	897750632e04e55a028f341cabd3980b	Bacteria	Patescibacteria	Paceibacteria	Moranbacterales	UBA2206	Unclassified UBA2206	Uncultured		in	3_keep_low	3_particles_only		1	8.33333	6	50	7	29.1667		0.00759798	0	0	0	0	0	0	0	0	0	0	0	0.0178092	0.0256603	0.0113603	0.0128209	0	0.00490501	0	0.0239406	0	0	0.0178769	0	0.0106822	*		3_L	4_BD
620	886643d9c646a6f3650e816f8e48c5d6	Bacteria	Actinobacteriota	Acidimicrobiia	Acidimicrobiales	Acidimicrobiaceae	Ferrithrix	Ferrithrix thermotolerans		in	3_keep_low	3_particles_only		0	0	7	58.3333	7	29.1667		0	0	0	0	0	0	0	0	0	0	0	0	0	0	0	0.0160262	0.00986096	0	0	0.0191525	0.0218113	0.014991	0.0162517	0.0158609	0.00331509	**		4_BD	4_BD
621	e1eff4de16a462295f8ad8b23a45ff0b	Bacteria	Actinobacteriota	Actinomycetia	Propionibacteriales	Propionibacteriaceae	Enemella	Uncultured		in	3_keep_low	3_particles_only		0	0	7	58.3333	7	29.1667		0	0	0	0	0	0	0	0	0	0	0	0	0.0404753	0	0.00811451	0.0112183	0.0197219	0	0	0.0159604	0.00671118	0.004997	0	0.00634437	0.0173381	*		4_BD	4_BD
622	c18cde2cf3f89ca831b2197455c38b89	Bacteria	Firmicutes	Bacilli	Calditerricolales	Calditerricolaceae	Calditerricola	Uncultured		in	3_keep_low	3_particles_only		0	0	7	58.3333	7	29.1667		0	0	0	0	0	0	0	0	0	0	0	0	0.00809507	0.00342138	0	0.0144235	0.0378003	0.00654001	0	0	0.00503339	0.00832834	0.0211272	0	0.0207659	*		4_BD	4_BD
623	a790d11f66324b71a350abe582294c43	Bacteria					Unclassified Genus	Uncultured		in	3_keep_low	3_particles_only		1	8.33333	6	50	7	29.1667		0	0	0	0	0	0	0	0	0	0.0233314	0	0	0.0129521	0.0119748	0	0	0.00986096	0.02616	0	0.00957625	0.00335559	0	0	0.00634437	0.13031	ns		4_BD	4_BD
624	a125120025c355333576d3230ff180ac	Bacteria	Patescibacteria	Paceibacteria	UBA6257	GWB1-50-10	GWB1-50-10	Uncultured		in	3_keep_low	3_particles_only		1	8.33333	6	50	7	29.1667		0	0.0137621	0	0	0	0	0	0	0	0	0	0	0.0178092	0.0102641	0	0.0112183	0	0	0.00498033	0.0191525	0.0134224	0	0.00975102	0	0.0219184	*		4_BD	3_L
625	222d4eb0f9a9ddf3787f586849575b87	Bacteria	Bacteroidota	Ignavibacteria	Ignavibacteriales	Ignavibacteriaceae	Ignavibacterium	Uncultured		in	3_keep_low	3_particles_only		1	8.33333	6	50	7	29.1667		0.00303919	0	0	0.0109761	0	0	0	0	0	0	0	0	0.00971408	0.0136855	0.00486871	0.00641046	0.00821747	0	0.00498033	0	0	0.009994	0.00812585	0	0.0158979	*		4_BD	4_BD
626	335e36d41ab3665fe797b88e7bc23c5e	Bacteria	Patescibacteria	ABY1	SG8-24	2-12-FULL-60-25	SZUA-46	SZUA-46 sp003231955		in	3_keep_low	3_particles_only		0	0	7	58.3333	7	29.1667		0	0	0	0	0	0	0	0	0	0	0	0	0.0145711	0.0153962	0.0113603	0.00641046	0	0	0	0.00319208	0.0100668	0.00666267	0.00812585	0.00317219	0.00161948	**		4_BD	4_BD
627	83ed53b30df686ca58435b2f6e24ac30	Bacteria	Bdellovibrionota	Bdellovibrionia	Bdellovibrionales	Bdellovibrionaceae	Unclassified Bdellovibrionaceae	Uncultured		in	3_keep_low	3_particles_only		1	8.33333	6	50	7	29.1667		0	0	0	0	0	0	0	0	0	0.0139988	0	0	0.00971408	0	0.00973741	0	0	0.00654001	0	0.00957625	0.0151002	0	0.00975102	0	0.0659479	ns		4_BD	4_BD
628	8db235c6fdc74e7a88e5e13bbea85c9e	Bacteria	Patescibacteria	Paceibacteria	UBA9983	UBA2103	Unclassified UBA2103	1-14-0-10-45-20 sp007378985		in	3_keep_low	3_particles_only		0	0	7	58.3333	7	29.1667		0	0	0	0	0	0	0	0	0	0	0	0	0.00647605	0.0102641	0.00973741	0.00641046	0	0	0	0.00798021	0.0151002	0.009994	0	0	0.00436213	**		4_BD	4_BD
629	eaab38d5a4f05ba0851b1a526037c3bf	Bacteria	Actinobacteriota	Actinomycetia	Actinomycetales	Micrococcaceae	Arthrobacter	Uncultured		in	3_keep_low	3_particles_only		2	16.6667	6	50	8	33.3333		0	0	0.0326411	0	0	0	0	0	0.0356092	0	0	0	0	0	0	0.0608994	0.0394438	0.0588601	0	0	0	0.0782864	0.0471299	0.0253775	0.0486082	*		4_BD	4_BD
630	33161388e6344d2112f6cdc759be03ab	Bacteria	Pseudomonadota	Alphaproteobacteria	Acetobacterales	Acetobacteraceae	Acidocella	Acidocella facilis		in	3_keep_low	3_particles_only		1	8.33333	7	58.3333	8	33.3333		0	0	0	0	0	0	0	0	0	0.0202206	0	0	0.0161901	0	0.0210977	0.0673099	0.0328699	0.0703051	0	0	0	0.0283163	0	0.0364801	0.0166293	*		4_BD	4_BD
631	9e96d27f8ec7c9f9e3d891f7f96e4832	Archaea	Thermoproteota	Nitrososphaeria	Nitrososphaerales	Nitrosopumilaceae	TA-20	Uncultured		in	3_keep_low	3_particles_only		0	0	8	66.6667	8	33.3333		0	0	0	0	0	0	0	0	0	0	0	0	0.0226662	0.0256603	0.0535558	0.0272445	0.0164349	0	0.0166011	0	0.0553673	0.0383103	0	0	0.00356459	**		4_BD	4_BD
632	55d80665fea0b392a0d119be750ac417	Bacteria	Cyanobacteria	Cyanobacteriia	Cyanobacteriales	Microcoleaceae	Limnospira	Limnospira platensis		in	3_keep_low	3_particles_only		2	16.6667	6	50	8	33.3333		0	0	0.0512932	0	0.0385606	0	0	0	0	0	0	0	0.0145711	0.0188176	0.0275893	0	0.00986096	0	0	0.0478813	0	0	0	0.0253775	0.512298	ns		4_BD	4_BD
633	547df91ce96ccdd66135a610c588b07b	Bacteria	Bacteroidota	Bacteroidia	Sphingobacteriales	Sphingobacteriaceae	Pedobacter	Pedobacter lentus		in	3_keep_low	3_particles_only		2	16.6667	6	50	8	33.3333		0	0	0	0	0.0138818	0.0108849	0	0	0	0	0	0	0	0.0153962	0.0243435	0.0240392	0	0	0	0	0.016778	0	0.0308782	0.0475828	0.0369496	*		4_BD	4_BD
634	c34f81f0cc040fed82d64345215cb6c2	Bacteria	Patescibacteria	Paceibacteria	UBA9983	Zambryskibacteraceae	C7867-005	Uncultured		in	3_keep_low	3_particles_only		2	16.6667	6	50	8	33.3333		0.0106372	0	0	0	0	0	0	0	0	0.00777714	0	0	0	0.0307924	0	0.00961569	0.0147914	0	0	0.0303248	0.0268447	0	0.0406293	0	0.0297418	*		3_L	4_BD
635	03a5ad41f3af3493299c395bb989ebb4	Bacteria	Patescibacteria	Paceibacteria	UBA6257	UBA9933	UBA9933	Uncultured		in	3_keep_low	3_particles_only		0	0	8	66.6667	8	33.3333		0	0	0	0	0	0	0	0	0	0	0	0	0.00485704	0.0513207	0.00973741	0.0192314	0.00493048	0	0	0.0143644	0.0151002	0.0166567	0.0162517	0.0142748	0.00446657	**		4_BD	4_BD
636	2be330b4eecfc8da398d051e0b94b071	Bacteria	Dependentiae	Babeliae	Babeliales	Babeliaceae	Babela	Babela massiliensis		in	3_keep_low	3_particles_only		2	16.6667	6	50	8	33.3333		0.0106372	0	0.0326411	0	0	0	0	0	0	0	0	0	0	0.0153962	0.0243435	0.020834	0	0.01308	0	0	0.0218113	0.019988	0	0	0.156878	ns		3_L	4_BD
637	ea3908b3d309d887f5054056a79fcea5	Bacteria	Patescibacteria	Paceibacteria	2-02-FULL-40-12	GWA2-44-9	Unclassified GWA2-44-9	Uncultured		in	3_keep_low	3_particles_only		2	16.6667	6	50	8	33.3333		0.0121568	0	0	0	0	0	0	0	0	0.0124434	0	0	0	0.0307924	0.0178519	0	0.00821747	0	0.00996066	0.0223446	0.0419449	0	0	0	0.0621263	ns		3_L	4_BD
638	e2e7ae8cfbf7970ae8f4bcbf00aae10d	Bacteria	Patescibacteria	Paceibacteria	UBA9983	PALSA-1337	C7867-002	Uncultured		in	3_keep_low	3_particles_only		1	8.33333	7	58.3333	8	33.3333		0	0	0	0.00940808	0	0	0	0	0	0	0	0	0.0291422	0.0153962	0.0194748	0.0192314	0	0.00490501	0	0.0127683	0.0335559	0	0	0.0111027	0.00654823	**		4_BD	4_BD
639	2520b24f013f2e156d4a9a25fb00253c	Bacteria	Patescibacteria	Paceibacteria	UBA9983	PALSA-1337	C7867-002	Uncultured		in	3_keep_low	3_particles_only		0	0	8	66.6667	8	33.3333		0	0	0	0	0.00462727	0	0	0	0	0	0	0	0.0113331	0.0222389	0.0194748	0	0	0	0	0.0143644	0.0352337	0.0116597	0.0227524	0.0126887	0.00338773	**		4_BD	4_BD
640	d4c0a8a813936ed6552de22e507860e3	Bacteria	Pseudomonadota	Gammaproteobacteria	Burkholderiales	Burkholderiaceae	Thiomonas	Thiomonas arsenitoxydans		in	3_keep_low	3_particles_only		1	8.33333	7	58.3333	8	33.3333		0	0	0	0	0.00925455	0	0	0	0	0	0	0	0	0	0.0178519	0.0192314	0.0312264	0	0	0	0.0251669	0.0116597	0.0162517	0.0206192	0.00669961	**		4_BD	4_BD
641	7c9403fb523e0b294669aeec977883ca	Bacteria	Desulfobacterota	Binatia	UBA9968	UBA9968	Unclassified 2-12-FULL-60-19	Uncultured		in	3_keep_low	3_particles_only		1	8.33333	7	58.3333	8	33.3333		0.00759798	0	0	0	0	0.00310999	0	0	0	0	0	0	0.0339993	0.0205283	0.0146061	0	0	0.00490501	0	0.0303248	0.00838898	0.009994	0	0.0142748	0.0107871	*		3_L	4_BD
642	c66fc784fcc16e85e2bfaae157f47322	Bacteria	Patescibacteria	Saccharimonadia	UBA4664	UBA4664	UBA4664	UBA4664 sp002415345		in	3_keep_low	3_particles_only		2	16.6667	6	50	8	33.3333		0.00303919	0	0	0	0	0	0.0111104	0	0.00464468	0.00933257	0	0	0.0194282	0.0290817	0.016229	0	0.0131479	0	0	0.0271327	0.0117446	0	0	0	0.0508477	ns		4_BD	4_BD
643	f907f2afc36e3a94e5037c10dd0afff0	Bacteria	Pseudomonadota	Alphaproteobacteria	Acetobacterales	Acetobacteraceae	Unclassified Acetobacteraceae	Uncultured		in	3_keep_low	3_particles_only		2	16.6667	6	50	8	33.3333		0	0	0	0.0125441	0	0	0	0	0.00928936	0	0	0	0.0210472	0	0.0146061	0.0192314	0	0	0.0332022	0	0.0184558	0.0133253	0	0	0.0367181	*		4_BD	4_BD
644	2e88ed7be87dc7417dfe7661d0acc312	Bacteria	Patescibacteria	Paceibacteria	Moranbacterales	UBA2206	GCA-002782345	GCA-002782345 sp002782345		in	3_keep_low	3_particles_only		1	8.33333	7	58.3333	8	33.3333		0	0	0	0	0.010797	0	0	0	0	0	0	0	0	0.0359245	0.00973741	0.00641046	0.00986096	0	0	0.0271327	0.0184558	0.004997	0	0.00951656	0.0194278	*		4_BD	4_BD
645	5c6be65f33bf56c3d24ed065b343f9bd	Bacteria	Chlamydiota	Chlamydiia			Unclassified Genus	Uncultured		in	3_keep_low	3_particles_only		2	16.6667	6	50	8	33.3333		0.00759798	0.0107039	0	0	0	0	0	0	0	0.00466628	0	0	0	0.0119748	0	0	0	0.02943	0.0249016	0.0143644	0	0.0183223	0.00975102	0	0.0482699	*		3_L	3_L
646	2e812ed5860139c54dbf2a681533cf7d	Bacteria	Patescibacteria	Paceibacteria	UBA9983		Unclassified Genus	Uncultured		in	3_keep_low	3_particles_only		0	0	8	66.6667	8	33.3333		0	0	0	0	0	0	0	0	0	0	0	0	0.00647605	0.0239496	0.0113603	0.0224366	0.00986096	0	0	0	0.0134224	0.0166567	0.0260027	0	0.00286722	**		4_BD	4_BD
647	eaa9b3aeb7f2c63c52a58c2a0cf86924	Bacteria	Armatimonadota	Chthonomonadetes	Chthonomonadales	Chthonomonadaceae	Chthonomonas	Chthonomonas calidirosea		in	3_keep_low	3_particles_only		1	8.33333	7	58.3333	8	33.3333		0.00759798	0	0	0	0	0	0	0	0	0	0	0	0	0	0.0113603	0	0.00657397	0.0327	0.0398426	0	0	0.00666267	0.00975102	0.0111027	0.0358871	*		3_L	4_BD
648	76fc683a661e9a2c8dfdee71871b8544	Bacteria	Patescibacteria	ABY1	Magasanikbacterales	2-02-FULL-50-9b	Unclassified 2-02-FULL-50-9b	2-02-FULL-50-9b sp001782975		in	3_keep_low	3_particles_only		0	0	8	66.6667	8	33.3333		0	0	0	0	0	0	0	0	0	0	0	0	0.0226662	0.0119748	0.016229	0.00320523	0	0	0.00664044	0.0111723	0.0117446	0	0.0113762	0.0111027	0.00120666	**		4_BD	4_BD
649	fc0d209e4c8ab40f9e4ebfc84e0f8742	Bacteria					Unclassified Genus	Uncultured		in	3_keep_low	3_particles_only		1	8.33333	7	58.3333	8	33.3333		0	0	0	0	0	0	0.0031744	0	0	0.0124434	0	0	0.0161901	0	0.00973741	0.00641046	0.00493048	0.01962	0	0.00638417	0	0	0.0130014	0.00793047	0.0183627	*		4_BD	4_BD
650	a7fbaecd23d15b6e77dc71fb4286c750	Bacteria					Unclassified Genus	Uncultured		in	3_keep_low	3_particles_only		2	16.6667	6	50	8	33.3333		0	0.00611649	0	0.00784006	0	0	0.0031744	0	0	0	0	0	0.00647605	0	0.00811451	0	0.00328699	0.02616	0.00498033	0	0.00838898	0.00832834	0	0.00634437	0.0594639	ns		4_BD	3_L
651	61cbc2315b311ad4a57490281b6ffd12	Bacteria	Patescibacteria	Doudnabacteria	UBA920	2-01-FULL-46-14	Unclassified 2-01-FULL-46-14	Uncultured		in	3_keep_low	3_particles_only		0	0	8	66.6667	8	33.3333		0	0	0	0	0	0	0	0	0	0	0	0	0.00647605	0.0171069	0.0113603	0.00641046	0.00657397	0	0	0.00957625	0.00838898	0.00832834	0	0	0.0021945	**		4_BD	4_BD
652	f3ecdb09f7fc7039dfc6f2b6d9996796	Bacteria	Actinobacteriota	Acidimicrobiia	Acidimicrobiales	Acidimicrobiaceae	Acidiferrimicrobium	Uncultured		in	3_keep_low	3_particles_only		2	16.6667	7	58.3333	9	37.5		0	0	0.0124347	0	0	0	0	0	0	0.0202206	0	0	0.0339993	0	0.0584245	0.0592968	0	0	0	0.0239406	0.0687896	0.0866147	0	0.034894	0.011412	*		4_BD	4_BD
653	0bdc0dfab4cba9a3084559eb76f8b73d	Bacteria	Firmicutes	Sulfobacillia	Sulfobacillales	Sulfobacillaceae	Sulfobacillus	Uncultured		in	3_keep_low	3_particles_only		3	25	6	50	9	37.5		0	0.0474028	0	0	0	0.0279899	0	0	0	0.0497737	0	0	0	0	0	0.0368602	0.0312264	0.024525	0	0.0303248	0.0234891	0	0	0.0222053	0.617386	ns		4_BD	3_L
654	4bfeb9c524d0b1e25e0a183ba28f1e6d	Bacteria	Bacteroidota	Bacteroidia	Bacteroidales	Paludibacteraceae	Paludibacter	Paludibacter sp001873635		in	3_keep_low	3_particles_only		1	8.33333	8	66.6667	9	37.5		0	0	0	0	0	0	0	0	0	0.0155543	0	0	0	0.0530313	0.032458	0	0.0279394	0.011445	0	0	0.0503339	0.0283163	0.0373789	0.034894	0.00316432	**		4_BD	4_BD
655	472ae143f0939e9f452200c77e89b7cd	Bacteria	Elusimicrobiota	Elusimicrobia	Elusimicrobiales	UBA9959	UBA9959	UBA9959 sp002840355		in	3_keep_low	3_particles_only		2	16.6667	7	58.3333	9	37.5		0.00455879	0	0	0	0.010797	0	0	0	0	0.0186651	0	0	0.0534275	0.0701382	0.0275893	0.0352575	0	0.011445	0	0.039901	0	0	0	0.0158609	0.0248722	*		4_BD	4_BD
656	664e87bae8730f289fadbb6a62e19f60	Bacteria	Bacteroidota	Bacteroidia	Bacteroidales	Prolixibacteraceae	Unclassified Prolixibacteraceae	Uncultured		in	3_keep_low	3_particles_only		2	16.6667	7	58.3333	9	37.5		0	0	0	0	0	0	0	0	0.00928936	0.0139988	0	0	0.0194282	0	0	0.0352575	0.0197219	0.031065	0	0	0	0.0566327	0.0276279	0.0459967	0.0113844	*		4_BD	4_BD
657	cc8d1c00da5726b714df7f231972f9b8	Bacteria	Pseudomonadota	Alphaproteobacteria	Rhizobiales	Aestuariivirgaceae	Aestuariivirga	Aestuariivirga litoralis		in	3_keep_low	3_particles_only		3	25	6	50	9	37.5		0.00759798	0.0214077	0	0	0	0	0	0	0	0.0248868	0	0	0.0210472	0	0	0.0448732	0	0	0	0.0287288	0.0419449	0.0383103	0	0.0222053	0.0617638	ns		3_L	3_L
658	2a11ec500a9662872690e198a364728d	Bacteria	Pseudomonadota	Alphaproteobacteria	Acetobacterales	Acetobacteraceae	Acidocella	Acidocella aquatica		in	3_keep_low	3_particles_only		2	16.6667	7	58.3333	9	37.5		0	0	0	0	0	0.0108849	0	0	0	0	0	0.0151964	0.0291422	0	0.0340809	0	0	0.0392401	0.0498033	0	0.0352337	0.014991	0	0.0190331	0.0118342	*		4_BD	4_BD
659	01df65bc0486e30d0a96ea7207f6db2a	Bacteria	Patescibacteria	Gracilibacteria	Peribacterales	Peribacteraceae	SICN01	SICN01 sp009691405		in	3_keep_low	3_particles_only		1	8.33333	8	66.6667	9	37.5		0.00455879	0	0	0	0	0	0	0	0	0.0124434	0	0	0.0485704	0.0307924	0.0113603	0.0256418	0.00328699	0	0.014941	0.0351129	0.0335559	0.0233193	0	0	0.0035773	**		4_BD	4_BD
660	c129c06a39781a9468433cf8e2ef003a	Bacteria	Omnitrophota	Omnitrophia	Omnitrophales	UBA2337	XYB12-FULL-50-7	XYB12-FULL-50-7 sp001804345		in	3_keep_low	3_particles_only		2	16.6667	7	58.3333	9	37.5		0	0	0	0	0	0.0139949	0.015872	0	0	0	0	0	0	0.0256603	0.0210977	0	0	0	0.0132809	0.0542654	0.0268447	0	0.0227524	0.017447	0.0264542	*		4_BD	4_BD
661	d6929786f52df106ce95edb0d2b191a2	Bacteria	Patescibacteria	Paceibacteria	UBA9983	PALSA-1337	C7867-002	Uncultured		in	3_keep_low	3_particles_only		1	8.33333	8	66.6667	9	37.5		0	0.00764561	0	0	0	0	0	0	0	0	0	0	0.0113331	0.0307924	0.0340809	0	0	0	0.0182612	0.0271327	0.0352337	0.0166567	0	0.0237914	0.00239409	**		4_BD	3_L
662	a489c5b1e36b04491b309d566d8995a4	Bacteria	Patescibacteria	Paceibacteria	UBA6257	Colwellbacteraceae	Unclassified Colwellbacteraceae	1-14-0-10-42-22 sp002773725		in	3_keep_low	3_particles_only		1	8.33333	8	66.6667	9	37.5		0	0	0	0	0	0	0	0	0	0.0171097	0	0	0.0129521	0.0290817	0.0210977	0.0224366	0	0	0.00332022	0.0111723	0.0302003	0.0116597	0.0178769	0	0.00380845	**		4_BD	4_BD
663	8e85ce1af6dba79a058d2feb29e744b6	Bacteria	Actinobacteriota	Acidimicrobiia	Acidimicrobiales	Microtrichaceae	Unclassified Microtrichaceae	Uncultured		in	3_keep_low	3_particles_only		0	0	9	75	9	37.5		0	0	0	0	0	0	0	0	0	0	0	0	0	0.0205283	0.00811451	0	0.0197219	0.021255	0	0.0127683	0.0218113	0.0266507	0.0276279	0.0142748	0.000500825	***		4_BD	4_BD
664	20cab698db64f0db28460a8d67636f35	Bacteria					Unclassified Genus	Uncultured		in	3_keep_low	3_particles_only		1	8.33333	8	66.6667	9	37.5		0	0.00917473	0.00310868	0	0	0.00310999	0	0	0	0	0	0	0.0242852	0.0188176	0.0275893	0	0	0.02289	0.014941	0.0127683	0	0.0116597	0.0130014	0	0.00361083	**		4_BD	3_L
665	90117f636ca56c73e8d40e547c6817f7	Bacteria	Patescibacteria	Paceibacteria	UBA9983	Zambryskibacteraceae	C7867-006	C7867-006 sp009694965		in	3_keep_low	3_particles_only		1	8.33333	8	66.6667	9	37.5		0	0	0	0.0172481	0	0	0	0	0	0	0	0	0.0210472	0.0188176	0.0194748	0.020834	0	0	0	0.0175565	0	0.019988	0.0130014	0.0126887	0.00290408	**		4_BD	4_BD
666	3047698b613de060db542928c4a4aead	Bacteria	Spirochaetota	Spirochaetia	Treponematales	UBA8932	UBA2256	Uncultured		in	3_keep_low	3_particles_only		2	16.6667	7	58.3333	9	37.5		0	0	0	0	0	0.0155499	0.0142848	0	0	0	0	0	0.0291422	0.0205283	0.0194748	0	0	0	0	0.0175565	0.0117446	0.019988	0.0113762	0	0.0281094	*		4_BD	4_BD
667	a32865b9704fd9fe28878af3f784abf7	Bacteria	Bacteroidota	Bacteroidia	Chitinophagales	Chitinophagaceae	Chitinophaga	Uncultured		in	3_keep_low	3_particles_only		3	25	6	50	9	37.5		0.0243135	0.024466	0	0	0	0	0.0047616	0	0.00928936	0	0	0	0	0	0.0146061	0.0144235	0.00986096	0	0	0.0111723	0.0117446	0	0.0243776	0	0.595952	ns		3_L	3_L
668	b3326b4a33facefa6c5b638f85e3165b	Bacteria	Cyanobacteria	Vampirovibrionia	Obscuribacterales	Obscuribacteraceae	Obscuribacter	Obscuribacter phosphatis		in	3_keep_low	3_particles_only		3	25	6	50	9	37.5		0	0.00611649	0	0	0	0	0.015872	0	0	0.010888	0	0	0.0259042	0.00855344	0.0275893	0	0	0	0.0182612	0.0127683	0.0100668	0	0	0	0.104747	ns		4_BD	3_L
669	e8a96c94edc6914aca850e601d27d955	Bacteria	FCPU426	Palsa-1180	Palsa-1180	Palsa-1180	Bog-1183	Uncultured		in	3_keep_low	3_particles_only		1	8.33333	8	66.6667	9	37.5		0.00455879	0	0	0	0	0.00932995	0	0	0.00464468	0	0	0	0.0259042	0.0102641	0.0194748	0.00801308	0.0115045	0.00981001	0	0.0127683	0.0134224	0	0	0	0.00927795	**		4_BD	4_BD
670	839a262105b450d204fab017f70db7f5	Bacteria	Chloroflexota	Anaerolineae	UBA4142	UBA4142	UBA4142	UBA4142 sp002400365		in	3_keep_low	3_particles_only		2	16.6667	7	58.3333	9	37.5		0	0	0	0.0172481	0	0	0	0	0	0.00777714	0	0	0.00647605	0	0	0.00801308	0.0410873	0.00817501	0	0	0	0.00666267	0.0162517	0.00634437	0.144808	ns		4_BD	4_BD
671	b76917db2affa2a02c95adfcbd135977	Bacteria	Bacteroidota	Bacteroidia	Cytophagales	Cyclobacteriaceae	ELB16-189	ELB16-189 sp001567185		in	3_keep_low	3_particles_only		1	8.33333	8	66.6667	9	37.5		0	0	0	0	0	0.00932995	0	0	0	0	0	0	0	0.0102641	0.0113603	0.0112183	0	0.00490501	0.0166011	0	0.0134224	0.00832834	0.0162517	0.00951656	0.00102357	**		4_BD	4_BD
672	87b71415276bde247f75be38c0fb7e08	Bacteria	Actinobacteriota	Actinomycetia	Actinomycetales	Microbacteriaceae	Unclassified Microbacteriaceae	Uncultured		in	3_keep_low	3_particles_only		0	0	10	83.3333	10	41.6667		0	0	0	0	0	0	0	0	0	0	0	0	0.0890458	0.0650062	0.0697848	0.0705151	0	0	0.0481432	0.0718219	0.0671118	0.0716237	0.0893844	0.0745464	2.49115e-05	***		4_BD	4_BD
673	f2490c1622b2aa21b345f14c94fa9429	Bacteria	Patescibacteria	Paceibacteria	UBA9983	UBA12079	UBA12079	UBA12079 sp001774495		in	3_keep_low	3_particles_only		0	0	10	83.3333	10	41.6667		0	0	0	0	0	0	0	0	0	0	0	0	0.0566655	0.0598741	0.0551787	0.0336549	0.0262959	0.014715	0	0.0319208	0.0520117	0.0116597	0.0373789	0	0.0003645	***		4_BD	4_BD
674	30e6b5076d5e51b741430f9378e915a9	Bacteria	Actinobacteriota	Actinomycetia	Mycobacteriales	Geodermatophilaceae	Unclassified Geodermatophilaceae	Uncultured		in	3_keep_low	3_particles_only		3	25	7	58.3333	10	41.6667		0.0212743	0	0	0.0156801	0	0	0	0	0	0.0373303	0	0	0.0323803	0	0	0.0544889	0.0279394	0	0.0166011	0	0.0503339	0.054967	0.0357538	0	0.0410513	*		3_L	4_BD
675	b2e253387eada530e618ef5b00c4d875	Bacteria	Verrucomicrobiota	Verrucomicrobiae	Chthoniobacterales	UBA6821	UBA6821	UBA6821 sp002452515		in	3_keep_low	3_particles_only		0	0	10	83.3333	10	41.6667		0	0	0	0	0	0	0	0	0	0	0	0	0	0.0632955	0.0600474	0.0192314	0.00821747	0	0.0182612	0.036709	0.0604007	0.0233193	0.00975102	0.0126887	0.00278008	**		4_BD	4_BD
676	9e796cf0b7d55c0117fc06dd7d673a2a	Bacteria	Acidobacteriota	Acidobacteriae	Acidobacteriales	Acidobacteriaceae	Unclassified Acidobacteriaceae	Uncultured		in	3_keep_low	3_particles_only		4	33.3333	6	50	10	41.6667		0	0	0.0108804	0	0.0262212	0.0202149	0	0	0	0.0233314	0	0	0	0.0222389	0	0.0320523	0.0361569	0.0670351	0	0	0	0	0.0211272	0.034894	0.131672	ns		4_BD	4_BD
677	100a15682dc84a16de3d17b7e9e05d3f	Bacteria					Unclassified Genus	Uncultured		in	3_keep_low	3_particles_only		3	25	7	58.3333	10	41.6667		0	0.00458737	0.00621736	0	0	0	0.0063488	0	0	0.0155543	0	0	0	0.0119748	0.0357039	0.0480785	0	0	0.00498033	0.00478812	0.0318781	0.0682924	0.0146265	0.0126887	0.0244047	*		4_BD	4_BD
678	cbe8dd5a1604acbc6abe169699d79069	Bacteria	Chloroflexota	Ktedonobacteria	Ktedonobacterales	Ktedonobacteraceae	UBA11361	Uncultured		in	3_keep_low	3_particles_only		4	33.3333	6	50	10	41.6667		0	0.0229368	0	0	0.0246788	0.0155499	0.007936	0	0	0	0	0	0	0	0	0.020834	0.0903921	0.017985	0	0	0	0.0266507	0.0227524	0.00793047	0.24614	ns		4_BD	3_L
679	3f2037b8fac79a18f813b325b6d47408	Bacteria	Bacteroidota	Bacteroidia	Bacteroidales	Paludibacteraceae	Paludibacter	Paludibacter propionicigenes		in	3_keep_low	3_particles_only		2	16.6667	8	66.6667	10	41.6667		0.0106372	0	0	0	0	0	0.0333312	0	0	0	0	0	0.0145711	0.0359245	0.0389497	0	0.0180784	0	0	0.038305	0	0.024985	0.0308782	0.0111027	0.0171173	*		3_L	4_BD
680	d278595cad78fc17a4586536924c5cce	Bacteria	Patescibacteria	ABY1	BM507		Unclassified Genus	Uncultured		in	3_keep_low	3_particles_only		0	0	10	83.3333	10	41.6667		0	0	0	0	0	0	0	0	0	0	0	0	0.0226662	0.0393458	0.0308351	0	0.0164349	0.017985	0.014941	0.0239406	0.0352337	0	0.0211272	0.0206192	0.000112761	***		4_BD	4_BD
681	867a369f5dec75c276e6eea365b56bf0	Bacteria	Patescibacteria	ABY1	Magasanikbacterales	GWA2-37-8	XYD2-FULL-39-9	Uncultured		in	3_keep_low	3_particles_only		0	0	10	83.3333	10	41.6667		0	0	0	0	0	0	0	0	0	0	0	0	0.0113331	0.0376351	0.032458	0.0192314	0	0	0.014941	0.0351129	0.0302003	0.0133253	0.00975102	0.0285497	0.000352959	***		4_BD	4_BD
682	957a008a8e3c9c5c95235867c7868fd1	Bacteria	Planctomycetota	Planctomycetia	Isosphaerales	Isosphaeraceae	Singulisphaera	Singulisphaera rosea		in	3_keep_low	3_particles_only		4	33.3333	6	50	10	41.6667		0.0227939	0	0	0.00784006	0.00925455	0	0	0	0	0.00777714	0	0	0	0	0	0.0384628	0.0213654	0.00654001	0.061424	0	0	0.0283163	0.019502	0	0.102573	ns		3_L	4_BD
683	27cee9342cdd8c42ee530b35751e3093	Bacteria	Patescibacteria	Paceibacteria	UBA9983	Zambryskibacteraceae	Unclassified Zambryskibacteraceae	Uncultured		in	3_keep_low	3_particles_only		1	8.33333	9	75	10	41.6667		0	0	0	0	0	0	0	0	0	0	0.0197532	0	0.0178092	0.0325031	0.0227206	0.0128209	0	0.00981001	0.00664044	0.0175565	0.0436227	0	0.0211272	0	0.00555183	**		4_BD	4_BD
684	08b4c42d89c0ee63bf5b6c3c5102ab6a	Bacteria	Patescibacteria	Paceibacteria	UBA9983	Zambryskibacteraceae	C7867-006	C7867-006 sp000996025		in	3_keep_low	3_particles_only		0	0	10	83.3333	10	41.6667		0	0	0	0	0	0	0	0	0	0	0	0	0.00647605	0.0410565	0.0259664	0.0144235	0.00657397	0	0	0.0143644	0.0352337	0.0216537	0.0178769	0.0190331	0.000848164	***		4_BD	4_BD
685	bc703e3319718a22568e2681e8a93cb2	Bacteria	Patescibacteria	Paceibacteria			Unclassified Genus	Uncultured		in	3_keep_low	3_particles_only		2	16.6667	8	66.6667	10	41.6667		0.00607838	0	0	0	0	0	0	0	0	0.0124434	0	0	0.00809507	0.0444779	0.0275893	0.0240392	0	0	0.00498033	0.0111723	0.016778	0.019988	0.0260027	0	0.00573146	**		3_L	4_BD
686	92686f9e579a08cabf384c809dfbcc91	Bacteria					Unclassified Genus	Uncultured		in	3_keep_low	3_particles_only		3	25	7	58.3333	10	41.6667		0	0.00917473	0	0	0.00771212	0	0.0111104	0	0	0	0	0	0.0129521	0.0222389	0.0421955	0.0368602	0	0	0.00332022	0.00798021	0.0184558	0.009994	0	0	0.0326886	*		4_BD	3_L
687	9a0a237c6c806390500835036307ed1f	Archaea	Thermoproteota	Thermoproteia	Sulfolobales	Sulfolobaceae	Acidianus	Acidianus copahuensis		in	3_keep_low	3_particles_only		4	33.3333	6	50	10	41.6667		0	0	0	0	0.00462727	0.0186599	0.0126976	0	0.00619291	0.0202206	0	0	0	0.00684275	0.0113603	0.00961569	0	0.01635	0	0.0191525	0	0.004997	0.00487551	0.00634437	0.628556	ns		4_BD	4_BD
688	c1f9e7a11c7772587663883913c08afd	Bacteria	Patescibacteria	Paceibacteria	2-02-FULL-40-12	GWA2-44-9	Unclassified GWA2-44-9	Uncultured		in	3_keep_low	3_particles_only		0	0	10	83.3333	10	41.6667		0	0	0	0	0	0	0	0	0	0	0	0	0.00809507	0.0410565	0.00973741	0.0112183	0.00821747	0	0.00830055	0.0111723	0.0234891	0.009994	0	0.00793047	0.00381317	**		4_BD	4_BD
689	4a00416c73e74a83e612cb895d2db768	Bacteria	Pseudomonadota	Gammaproteobacteria	21-64-14	21-64-14	Unclassified 21-64-14	Uncultured		in	3_keep_low	3_particles_only		1	8.33333	9	75	10	41.6667		0	0	0	0.0125441	0	0	0	0	0	0	0	0	0.0129521	0.0119748	0.0194748	0.0144235	0.00986096	0	0	0	0.0100668	0.0133253	0.0113762	0.0126887	0.000707099	***		4_BD	4_BD
690	5ef8805a2e9d95e2bcddb2d6f2823f76	Bacteria	Actinobacteriota	Acidimicrobiia	Acidimicrobiales		Unclassified Genus	Uncultured		in	3_keep_low	3_particles_only		3	25	8	66.6667	11	45.8333		0	0	0.0606192	0	0	0	0	0	0	0.0559954	0	0.0151964	0	0.0564527	0.0275893	0.0689125	0.0262959	0	0	0.0702258	0	0.0832834	0.0455048	0.0602715	0.0334596	*		4_BD	4_BD
691	8e3e2b9b03437c54e13b8dcb3a213bfb	Bacteria	Patescibacteria	Saccharimonadia	Saccharimonadales	UBA1547	Unclassified UBA1547	Uncultured		in	3_keep_low	3_particles_only		0	0	11	91.6667	11	45.8333		0	0	0	0	0	0	0	0	0	0	0	0	0.0388563	0.0701382	0.0681619	0.0224366	0.0328699	0	0.0132809	0.0111723	0.065434	0.0433073	0.0390041	0.0459967	0.000148614	***		4_BD	4_BD
692	9203747a1e46868894ad22df45bd57af	Bacteria	Pseudomonadota	Gammaproteobacteria	Burkholderiales	Sulfuriferulaceae	Sulfuriferula	Uncultured		in	3_keep_low	3_particles_only		5	41.6667	6	50	11	45.8333		0.0319115	0.0107039	0	0	0	0	0.0269824	0	0.0309645	0.021776	0	0	0	0	0.066539	0.0352575	0.0739572	0.027795	0	0	0.0604007	0	0	0.0237914	0.155727	ns		3_L	3_L
693	c27cd7b6dfa23f1921658f771b976df8	Bacteria	Patescibacteria	Paceibacteria	UBA9983		Unclassified Genus	Uncultured		in	3_keep_low	3_particles_only		1	8.33333	10	83.3333	11	45.8333		0	0	0	0	0	0	0	0	0.0123858	0	0	0	0.0275232	0.0752703	0.0600474	0.0336549	0.0180784	0	0	0.038305	0.0352337	0.0466387	0.0406293	0.0222053	0.000355922	***		4_BD	4_BD
694	503daae4d923b135c8556221a795f09b	Bacteria	Pseudomonadota	Alphaproteobacteria	Acetobacterales	Acetobacteraceae	Unclassified Acetobacteraceae	Uncultured		in	3_keep_low	3_particles_only		1	8.33333	10	83.3333	11	45.8333		0	0	0	0	0.00925455	0	0	0	0	0	0	0	0.0275232	0.0290817	0.0227206	0	0.0706702	0.0817501	0.0199213	0.0191525	0	0.009994	0.0260027	0.0237914	0.00330519	**		4_BD	4_BD
695	967be47475bff37a6c8d773f0306eaad	Bacteria	Patescibacteria	Paceibacteria	UBA6257	GWB1-50-10	LiPW-41	Uncultured		in	3_keep_low	3_particles_only		1	8.33333	10	83.3333	11	45.8333		0	0	0	0.00313603	0	0	0	0	0	0.0171097	0	0	0.0388563	0.04961	0.0210977	0.0128209	0	0	0.0199213	0.0351129	0.0385893	0.0233193	0.0276279	0.0269636	0.000248287	***		4_BD	4_BD
696	22dd195b87db77b62eb828328771b84a	Archaea	Nanoarchaeota	Nanoarchaeia	Woesearchaeales	J110	J110	J110 sp003694805		in	3_keep_low	3_particles_only		0	0	11	91.6667	11	45.8333		0	0	0	0	0	0	0	0	0	0	0	0	0.0210472	0.0530313	0.0275893	0.0240392	0.0230089	0	0.0166011	0.0319208	0.0369115	0.029982	0.0308782	0.0126887	3.15349e-05	***		4_BD	4_BD
697	c63cc2cda149584bcb18f9fc7d660a2b	Bacteria	Armatimonadota	Armatimonadia	Armatimonadales	Capsulimonadaceae	Capsulimonas	Capsulimonas corticalis		in	3_keep_low	3_particles_only		3	25	8	66.6667	11	45.8333		0	0.0168203	0.00932604	0	0	0	0.0126976	0	0	0	0	0	0.0469514	0	0.0357039	0.0112183	0.0460178	0	0	0.0239406	0.0469783	0	0.00975102	0.0126887	0.0169198	*		4_BD	3_L
698	da0af2537a1fec16dcfaabc49aa0eaa1	Bacteria	Actinobacteriota	Acidimicrobiia	Acidimicrobiales	Acidimicrobiaceae	Acidithrix	Acidithrix ferrooxidans		in	3_keep_low	3_particles_only		2	16.6667	9	75	11	45.8333		0.00911757	0	0	0	0	0	0	0	0	0.0248868	0	0	0.0178092	0	0	0.0448732	0.0525918	0.02289	0	0.00798021	0.0134224	0.0266507	0.0373789	0.0142748	0.00805894	**		3_L	4_BD
699	86722215029b53c135af6d40d7d53607	Bacteria					Unclassified Genus	Uncultured		in	3_keep_low	3_particles_only		3	25	8	66.6667	11	45.8333		0	0.00917473	0	0	0.00308485	0.0295449	0.0111104	0	0	0	0	0	0.00485704	0.0171069	0.0486871	0.0160262	0	0.0408751	0	0.0159604	0.0251669	0	0.0113762	0.0380662	0.0227658	*		4_BD	3_L
700	8088a89c2f2d2c9ba10da1d743c471eb	Bacteria	Patescibacteria	Paceibacteria	UBA9983	PALSA-1337	C7867-002	Uncultured		in	3_keep_low	3_particles_only		3	25	8	66.6667	11	45.8333		0	0.0168203	0	0.00470404	0	0	0.0111104	0	0	0.010888	0	0	0.0194282	0.0410565	0.0308351	0.00961569	0.0131479	0.00327	0	0.0271327	0.0268447	0	0.0130014	0	0.0161303	*		4_BD	3_L
701	828728514e4daced384af5516f7d13a1	Bacteria	Patescibacteria	Paceibacteria	Moranbacterales	UBA2206	UBA2206	UBA2206 sp003483065		in	3_keep_low	3_particles_only		3	25	8	66.6667	11	45.8333		0.00759798	0.0107039	0	0	0.0061697	0	0	0	0	0	0	0	0.0161901	0.076981	0.016229	0.0176288	0	0.00817501	0	0	0.0285225	0.0233193	0.0162517	0	0.0351242	*		3_L	3_L
702	2001219cad07cc585c93a500b173d02b	Bacteria					Unclassified Genus	Uncultured		in	3_keep_low	3_particles_only		3	25	8	66.6667	11	45.8333		0.00759798	0.012233	0	0	0	0	0	0	0.0123858	0.00466628	0	0	0.0388563	0.0256603	0.0178519	0	0	0	0	0.0223446	0.0151002	0.009994	0.0130014	0.0142748	0.0189246	*		3_L	3_L
703	dfbb8596c92d2f35d20ccf27b18cd0c8	Bacteria	Spirochaetota	Spirochaetia	Treponematales	Treponemataceae	Spiro-10	Uncultured		in	3_keep_low	3_particles_only		3	25	8	66.6667	11	45.8333		0	0	0	0	0.0154242	0.00777496	0	0	0	0.0279977	0	0	0.0275232	0.0153962	0.0210977	0	0	0	0.00830055	0.0127683	0.0151002	0.014991	0	0.0111027	0.102735	ns		4_BD	4_BD
704	296ac338dc9b0988810dc9eaf90cd353	Bacteria	Bacteroidota	Bacteroidia	Cytophagales	Cytophagaceae	Cytophaga	Uncultured		in	3_keep_low	3_particles_only		3	25	8	66.6667	11	45.8333		0.00911757	0	0	0.0172481	0	0	0	0	0	0.0202206	0	0	0.00971408	0	0.00811451	0.0112183	0	0.01635	0.0365224	0	0.0100668	0	0.0130014	0.0142748	0.115187	ns		3_L	4_BD
705	71d1a5adef7b19c1eb16d5c389461a29	Bacteria	Patescibacteria	Paceibacteria	UBA6257		Unclassified Genus	Uncultured		in	3_keep_low	3_particles_only		3	25	8	66.6667	11	45.8333		0.0410291	0	0	0	0	0	0.007936	0	0	0.00933257	0	0	0.00323803	0.00855344	0.00811451	0	0.0131479	0	0.00996066	0.0127683	0.0234891	0.004997	0.0130014	0.00634437	0.348477	ns		3_L	4_BD
706	88616a3133afbdd0656ec8d45a896abb	Archaea	Thermoplasmatota	Thermoplasmata	Thermoplasmatales	Thermoplasmataceae	Ferroplasma	Uncultured		in	3_keep_low	3_particles_only		4	33.3333	7	58.3333	11	45.8333		0	0.00917473	0	0	0	0.00777496	0	0	0.00774114	0	0.0136753	0	0	0.0205283	0.0340809	0.020834	0	0	0.00664044	0	0.00838898	0.00666267	0.0227524	0	0.0831313	ns		4_BD	3_L
707	4e309bc55a45695b99fb87475c98f4d5	Bacteria	Bacteroidota	Bacteroidia	Chitinophagales	Chitinophagaceae	Unclassified Chitinophagaceae	Uncultured		in	3_keep_low	3_particles_only		3	25	9	75	12	50		0	0	0.0139891	0	0	0.0186599	0.015872	0	0	0	0	0	0	0.0342138	0.0308351	0.0256418	0	0	0.0464831	0.0159604	0.0570451	0.0233193	0.0325034	0.0650298	0.00324019	**		4_BD	4_BD
708	a6e81f29b872929e4fc79f4416e0c159	Bacteria	Campylobacterota	Campylobacteria	Campylobacterales	Sulfurimonadaceae	Sulfuricurvum	Sulfuricurvum sp000310245		in	3_keep_low	3_particles_only		5	41.6667	7	58.3333	12	50		0.0258331	0	0	0	0.0185091	0.0139949	0	0	0	0.0233314	0	0.0182357	0	0.0478993	0.032458	0.0368602	0.00657397	0	0	0.0526694	0.0335559	0.0433073	0	0	0.0856021	ns		3_L	4_BD
709	1b8086c01f600e2ffa284c74516181bf	Bacteria	Actinobacteriota	Acidimicrobiia	Acidimicrobiales	Acidimicrobiaceae	Acidiferrimicrobium	Uncultured		in	3_keep_low	3_particles_only		4	33.3333	8	66.6667	12	50		0.0106372	0.00611649	0	0	0.00771212	0	0.0111104	0	0	0	0	0	0.0518084	0.0325031	0.0194748	0.0144235	0	0	0	0.0287288	0.0369115	0.074955	0	0.033308	0.00969959	**		3_L	3_L
710	e1bd350afc86172b03646b589419d09d	Bacteria	Patescibacteria	Paceibacteria	UBA9983	UBA1539	UBA1550	UBA1550 sp001825115		in	3_keep_low	3_particles_only		2	16.6667	10	83.3333	12	50		0	0.00611649	0	0	0	0	0.007936	0	0	0.00311086	0	0	0.0161901	0.0615848	0.0357039	0.0160262	0.0230089	0.00327	0.0182612	0.0239406	0.0604007	0	0.0211272	0.0285497	0.00106887	**		4_BD	3_L
711	be97f85251688b45e13450446cbc55c6	Bacteria	Patescibacteria	Paceibacteria	UBA9983	UBA9973	UBA9973	UBA9973 sp000989515		in	3_keep_low	3_particles_only		3	25	9	75	12	50		0.0182351	0.0366989	0	0	0.0123394	0.00310999	0	0	0	0	0	0	0	0.0290817	0.0178519	0	0.0180784	0.014715	0	0.0143644	0.0201336	0.0166567	0.0325034	0.0158609	0.0555286	ns		3_L	3_L
712	f762b2121c44fbf6754884011ac441b0	Bacteria					Unclassified Genus	Uncultured		in	3_keep_low	3_particles_only		1	8.33333	11	91.6667	12	50		0.0182351	0	0	0	0	0	0	0	0	0	0	0	0.0242852	0.0188176	0.0146061	0.0144235	0.0361569	0.0474151	0	0.0239406	0.016778	0.00666267	0.0162517	0.00634437	0.00075388	***		3_L	4_BD
713	5751c2b783edfaab5838430806424f81	Bacteria	Pseudomonadota	Alphaproteobacteria	Micropepsales	Micropepsaceae	Rhizomicrobium	Uncultured		in	3_keep_low	3_particles_only		5	41.6667	7	58.3333	12	50		0.00911757	0	0	0.0250882	0	0.0124399	0	0.0121756	0	0.0202206	0	0	0	0	0.0113603	0.0160262	0.0230089	0.02943	0	0.0159604	0.00838898	0	0.0113762	0.00475828	0.381409	ns		3_L	4_BD
714	d718ac4165c35767ed7768de275a3cb4	Bacteria	Patescibacteria	Paceibacteria	UBA6257	UBA9933	WO2-47-17b	WO2-47-17b sp001793865		in	3_keep_low	3_particles_only		2	16.6667	10	83.3333	12	50		0.0136764	0	0	0	0	0	0.0063488	0	0	0	0	0	0.00971408	0.0307924	0.0129832	0.0224366	0.00986096	0	0	0.0239406	0.0134224	0.0133253	0.0211272	0.017447	0.000482498	***		3_L	4_BD
715	334775e9275e810788b24811511b55bf	Bacteria					Unclassified Genus	Uncultured		in	3_keep_low	3_particles_only		5	41.6667	7	58.3333	12	50		0.0182351	0.0198786	0	0	0.0323909	0	0.0206336	0	0	0.0124434	0	0	0.00971408	0.0205283	0.00811451	0.00320523	0	0.00654001	0.014941	0.0127683	0	0.0116597	0	0	0.733061	ns		3_L	3_L
716	cc7816c31e13162472b584a8098b1b9d	Bacteria					Unclassified Genus	Uncultured		in	3_keep_low	3_particles_only		5	41.6667	7	58.3333	12	50		0.015196	0	0.00466302	0.00470404	0.00771212	0.0108849	0.0190464	0.00456586	0	0.0233314	0	0	0.0323803	0.0153962	0.00649161	0	0	0	0.0116208	0.00798021	0.0184558	0.00666267	0	0	0.842993	ns		3_L	4_BD
717	aa47f5c3854d2d6022fd797c9d049b44	Bacteria	Patescibacteria	Saccharimonadia	Saccharimonadales	UBA10212	UBA10212	UBA10212 sp001790525		in	3_keep_low	3_particles_only		2	16.6667	11	91.6667	13	54.1667		0.0319115	0	0	0	0	0	0.023808	0	0	0	0	0	0.0388563	0.076981	0.0551787	0.0496811	0.0312264	0.03597	0.0249016	0.0829942	0.0671118	0.0366447	0.0260027	0	0.000102474	***		3_L	4_BD
718	a2a9099adb6cedffab034eb89c56c4e1	Bacteria	Actinobacteriota	Acidimicrobiia	Acidimicrobiales	Acidimicrobiaceae	Acidithrix	Acidithrix ferrooxidans		in	3_keep_low	3_particles_only		3	25	10	83.3333	13	54.1667		0	0.0198786	0	0.0203842	0	0	0	0	0	0.0342194	0	0	0.0307613	0.0205283	0.0519329	0.0673099	0.0230089	0.01635	0	0	0.0922788	0.074955	0.0471299	0.0237914	0.00421091	**		4_BD	3_L
719	794af3bbafc4d16acc9f7b0c81982f5f	Bacteria	Eremiobacterota	Eremiobacteria	Baltobacterales	Baltobacteraceae	Tyrphobacter	Tyrphobacter aquilonaris		in	3_keep_low	3_particles_only		2	16.6667	11	91.6667	13	54.1667		0.00911757	0	0	0	0	0	0	0	0	0.0233314	0	0	0.0339993	0.0461886	0.0421955	0.0384628	0.0624528	0.0703051	0	0.0287288	0.0352337	0.0416417	0.0406293	0.033308	7.00969e-06	***		3_L	4_BD
720	0529c1e59f3290b31acf1c1907c5ad84	Bacteria	Pseudomonadota	Gammaproteobacteria	Burkholderiales	Gallionellaceae	Gallionella	Gallionella capsiferriformans		in	3_keep_low	3_particles_only		5	41.6667	8	66.6667	13	54.1667		0.0349507	0	0.0077717	0.0235202	0	0	0.0253952	0	0	0.043552	0	0	0.0420944	0.0581634	0.0551787	0.0464758	0	0	0	0	0.0436227	0.029982	0.0292531	0.0523411	0.0368369	*		3_L	4_BD
721	3ecc44654bb132b2948f05de231c2631	Bacteria	Patescibacteria	Saccharimonadia	Saccharimonadales	UBA1547	Unclassified 2011-GWC2-44-17	Uncultured		in	3_keep_low	3_particles_only		2	16.6667	11	91.6667	13	54.1667		0	0.0152912	0	0	0	0	0	0	0	0.00933257	0	0	0	0.0478993	0.0210977	0.020834	0.0640962	0.0392401	0.0132809	0.0319208	0.0201336	0.0166567	0.0731327	0.0364801	0.000468637	***		4_BD	3_L
722	6324a1d06d948c8cf8b930cdee668373	Bacteria	Patescibacteria	Saccharimonadia	Saccharimonadales	UBA1547	UBA1547	UBA1547 sp002413425		in	3_keep_low	3_particles_only		4	33.3333	9	75	13	54.1667		0.015196	0	0	0.0109761	0	0	0.015872	0	0	0.010888	0	0	0	0.0581634	0	0.0256418	0.0575223	0.014715	0	0.0255367	0.0352337	0.0316477	0.0341286	0.0317219	0.00321127	**		3_L	4_BD
723	1b153d354579bf1c3994349e18a76aaf	Archaea	Micrarchaeota	Micrarchaeia	Norongarragalinales	Norongarragalinaceae	UBA95	UBA95 sp002499405		in	3_keep_low	3_particles_only		2	16.6667	11	91.6667	13	54.1667		0	0	0	0	0	0	0.0174592	0	0	0.00622171	0	0	0.0469514	0.0923772	0.0275893	0.0400654	0.00493048	0.00654001	0.0116208	0.0207485	0.0234891	0.0366447	0.00812585	0.00951656	0.00467107	**		4_BD	4_BD
724	513a809d57101992da410359058adbd3	Archaea					Unclassified Genus	Uncultured		in	3_keep_low	3_particles_only		3	25	10	83.3333	13	54.1667		0.00607838	0	0	0	0	0	0.0111104	0	0	0.010888	0	0	0.0437134	0.054742	0.0210977	0	0.0164349	0.01962	0.0249016	0.0271327	0.0268447	0.0166567	0.019502	0	0.00082139	***		3_L	4_BD
725	ef10ce42b21bd7d085fa3fd230f6717b	Bacteria	Chloroflexota	Limnocylindria	Limnocylindrales	CSP1-4	GWC2-73-18	Uncultured		in	3_keep_low	3_particles_only		4	33.3333	9	75	13	54.1667		0.0106372	0	0	0	0	0	0.0111104	0	0.00619291	0.00777714	0	0	0.0550465	0.027371	0.016229	0.0144235	0.0164349	0	0	0.0175565	0.0201336	0.029982	0.0487551	0	0.00595775	**		3_L	4_BD
726	1509f76e94c72c6181b364cdb03d13f5	Bacteria	Patescibacteria	Paceibacteria	UBA9983		Unclassified Genus	Uncultured		in	3_keep_low	3_particles_only		2	16.6667	11	91.6667	13	54.1667		0.00759798	0.00764561	0	0	0	0	0	0	0	0	0	0	0.0259042	0.04961	0.0259664	0.0128209	0.0131479	0	0.0116208	0.0223446	0.0318781	0.0216537	0.0113762	0.0142748	0.000299127	***		3_L	3_L
727	f80401d35bb6caa6e7ba40c2f201c4ea	Bacteria	Patescibacteria	Paceibacteria	UBA9983	Zambryskibacteraceae	C7867-006	C7867-006 sp009694965		in	3_keep_low	3_particles_only		2	16.6667	11	91.6667	13	54.1667		0	0	0	0	0	0	0.0111104	0	0	0.00933257	0	0	0.0161901	0.0136855	0.0308351	0.0144235	0.0131479	0	0.00830055	0.0223446	0.0251669	0.0233193	0.0178769	0.0142748	3.31438e-05	***		4_BD	4_BD
728	a6cf9b3b5a2c450c161eda1342df934c	Bacteria	Patescibacteria	Paceibacteria	UBA9983	UBA2103	Candidatus Paceibacter	C7867-001 sp002429325		in	3_keep_low	3_particles_only		4	33.3333	9	75	13	54.1667		0	0.0183495	0	0	0	0	0.0111104	0	0	0.0233314	0.00607792	0	0	0.0256603	0	0	0.0180784	0.037605	0.00830055	0.0143644	0.016778	0.009994	0.0146265	0.00793047	0.0636959	ns		4_BD	3_L
729	daf2778f63b252cb05693312d4b7c7c2	Bacteria	Elusimicrobiota	Elusimicrobia	UBA1565	UBA9628	GWA2-66-18	GWA2-66-18 sp013044195		in	3_keep_low	3_particles_only		4	33.3333	10	83.3333	14	58.3333		0.0395095	0.0382281	0	0.0250882	0	0	0.0539648	0	0	0	0.00303896	0	0.0259042	0.0342138	0.0649161	0.0304497	0.0230089	0	0.0232415	0	0.0620785	0.0366447	0.0373789	0.0269636	0.0473634	*		3_L	3_L
730	3c5452e116e80a66b0d852c8c09a900d	Bacteria	Pseudomonadota	Gammaproteobacteria	Steroidobacterales	Steroidobacteraceae	Bog-1198	Bog-1198 sp003132425		in	3_keep_low	3_particles_only		2	16.6667	12	100	14	58.3333		0	0	0	0	0	0.00621997	0.0126976	0	0	0	0	0	0.0372373	0.0427672	0.0438184	0.0160262	0.0493048	0.0621301	0.0348623	0.0526694	0.016778	0.024985	0.0406293	0.0523411	9.72331e-07	***		4_BD	4_BD
731	5dde02b7cf95c7307e6bdce1503c781a	Bacteria	Cyanobacteria	Cyanobacteriia	Leptolyngbyales	Leptolyngbyaceae	Unclassified Leptolyngbyaceae	Uncultured		in	3_keep_low	3_particles_only		3	25	11	91.6667	14	58.3333		0.0212743	0	0.00466302	0.0156801	0	0	0.0063488	0	0	0	0	0	0.0291422	0.0222389	0.0811451	0.0849386	0.0246524	0.00327	0.014941	0.0143644	0.0402671	0.064961	0.0341286	0.0142748	0.00191916	**		3_L	4_BD
732	7faaf19ef17cca3844ed87150d4285af	Bacteria	Patescibacteria	Saccharimonadia	Saccharimonadales	UBA4665	Unclassified UBA4665	Uncultured		in	3_keep_low	3_particles_only		3	25	11	91.6667	14	58.3333		0	0.012233	0	0	0.00771212	0	0.0206336	0	0	0	0	0	0.0161901	0.054742	0.0292122	0.0192314	0.0476613	0.02616	0	0.0335169	0.0184558	0.0133253	0.0276279	0.0269636	0.000199764	***		4_BD	3_L
733	be44446d7a483fba8fc1c1f82135aeaa	Bacteria	Pseudomonadota	Gammaproteobacteria	GCA-2729495	GCA-2729495	QUBU01	Uncultured		in	3_keep_low	3_particles_only		3	25	11	91.6667	14	58.3333		0.0121568	0	0	0	0	0	0.0095232	0	0	0	0.0075974	0	0.0275232	0.0359245	0.0227206	0.0192314	0.0345134	0.01962	0.0132809	0.0351129	0.0184558	0.0266507	0.0146265	0	2.40325e-05	***		3_L	4_BD
734	ff870fe86f7f235b3167af997c45619c	Bacteria	Desulfobacterota	MBNT15	MBNT15	MBNT15	CG2-30-66-27	CG2-30-66-27 sp007280195		in	3_keep_low	3_particles_only		4	33.3333	10	83.3333	14	58.3333		0.0136764	0	0	0	0.00462727	0.00621997	0.0111104	0.0273952	0	0	0	0	0.0388563	0.0290817	0.0178519	0.00801308	0	0	0.00996066	0.0143644	0.0134224	0.024985	0.0146265	0.0206192	0.0162359	*		3_L	4_BD
735	cf634377296caa85404257a28df06745	Bacteria	Actinobacteriota	Acidimicrobiia	Acidimicrobiales	AC-14	AC-14	AC-14 sp005888325		in	3_keep_low	3_particles_only		3	25	12	100	15	62.5		0	0.00764561	0	0	0	0	0	0	0.00774114	0.0139988	0	0	0.0566655	0.0427672	0.0308351	0.0560915	0.0279394	0.0801151	0.0282219	0.0303248	0.0335559	0.054967	0.0585061	0.0491689	7.92828e-07	***		4_BD	3_L
736	e3795ffecb52580bd35275e3509fee13	Bacteria	Actinobacteriota	Acidimicrobiia	Acidimicrobiales	Acidimicrobiaceae	Ferrimicrobium	Ferrimicrobium acidiphilum		in	3_keep_low	3_particles_only		5	41.6667	11	91.6667	16	66.6667		0.0182351	0.0214077	0	0.0109761	0.00925455	0	0	0	0	0.0311086	0	0	0.0323803	0.054742	0.0649161	0.0464758	0.0805312	0.0915601	0	0.036709	0.0436227	0.069958	0.0617565	0.0555133	2.35521e-05	***		3_L	3_L
737	1c00cb9cb4cc538fa2246110e4c536c9	Bacteria	Pseudomonadota	Gammaproteobacteria			Unclassified Genus	Uncultured		in	3_keep_low	3_particles_only		5	41.6667	11	91.6667	16	66.6667		0.0319115	0	0	0.0235202	0	0	0	0	0.0170305	0.0295531	0	0.00759821	0.0388563	0.0376351	0.0308351	0	0.0624528	0.0784801	0.0315421	0.0638417	0.0335559	0.0266507	0.0682572	0.0618576	0.000179694	***		3_L	4_BD
738	4e6a62a59087e3b91db5c3b28e166fb7	Bacteria	Elusimicrobiota	Elusimicrobia	Elusimicrobiales	UBA9959	UBA9959	UBA9959 sp002840355		in	3_keep_low	3_particles_only		5	41.6667	11	91.6667	16	66.6667		0.0212743	0	0	0.0109761	0	0.00777496	0.0460288	0	0	0.0248868	0	0	0.0663796	0.0239496	0.0421955	0.0528863	0.0164349	0	0.0381825	0.0175565	0.0352337	0.0466387	0.019502	0.0237914	0.00316819	**		3_L	4_BD
739	8a0f590a0c670503a9fc69fec32cf771	Bacteria	Bacteroidota	Bacteroidia	Chitinophagales	Chitinophagaceae	Ginsengibacter	Ginsengibacter hankyongi		in	3_keep_low	3_particles_only		4	33.3333	12	100	16	66.6667		0	0	0	0.0297922	0	0	0.007936	0	0	0.021776	0.0151948	0	0.0178092	0.0239496	0.0405726	0.0641046	0.0295829	0.01962	0.00996066	0.0111723	0.0251669	0.0333133	0.0455048	0.033308	0.000340771	***		4_BD	4_BD
740	7f55aeed467748bfe8e2ed9127bee50f	Bacteria	Actinobacteriota	Acidimicrobiia	Acidimicrobiales	Bog-793	Fen-455	Fen-455 sp003140595		in	3_keep_low	3_particles_only		5	41.6667	11	91.6667	16	66.6667		0.00607838	0.0275242	0	0	0.0246788	0.0186599	0	0.00456586	0	0.0139988	0	0	0.0534275	0.0376351	0.0308351	0.020834	0.0197219	0.024525	0	0.0319208	0.016778	0.019988	0.0276279	0.034894	0.000975604	***		3_L	3_L
741	3cf09b882d14c192aca68a8c75473cd1	Bacteria	Patescibacteria	Paceibacteria	UBA9983	UBA1539	UBA1550	UBA1550 sp001825115		in	3_keep_low	3_particles_only		5	41.6667	11	91.6667	16	66.6667		0.0547054	0	0.00621736	0.0172481	0	0.00466498	0.0174592	0	0	0.032664	0	0	0.0226662	0.0342138	0.0275893	0.0112183	0.0213654	0.021255	0.0215814	0.0175565	0.0352337	0.009994	0.0243776	0	0.115386	ns		3_L	4_BD
742	3e60d49ba43742db89f20c323773882c	Bacteria	Pseudomonadota	Alphaproteobacteria	Micavibrionales	UBA2020	UBA2020	UBA2020 sp004297545		in	3_keep_low	3_particles_only		5	41.6667	11	91.6667	16	66.6667		0	0.00305824	0.0139891	0	0.00771212	0.0171049	0.0047616	0	0	0.0311086	0.00607792	0	0.0210472	0.0342138	0.0210977	0.0112183	0.0131479	0	0.014941	0.0462852	0.0285225	0.014991	0.0276279	0.0111027	0.0074314	**		4_BD	4_BD
743	2498051e667d80eb7c579bad38780355	Bacteria	Bacteroidota	Bacteroidia	Cytophagales	Spirosomaceae	Allopseudarcicella	Uncultured		out	1_keep_high			4	33.3333	2	16.6667	6	25		0	0	0	0.0125441	0	0.00932995	0.0460288	0	0	0	0.0075974	0	0	0	0	0	0	0	3.15421	0	0	0	0.182019	0	0.321816	ns		4_BD	4_BD
744	2e9ac021e7e89e27287a9f706af49f22	Bacteria	Pseudomonadota	Alphaproteobacteria	Pelagibacterales	Pelagibacteraceae	Fonsibacter	Fonsibacter ubiquis		out	1_keep_high			4	33.3333	2	16.6667	6	25		0	0	0	0.0423363	0	0.0108849	0	0.0684879	0	0	0.0227922	0	0	0	0	0	0	0	1.37623	0	0	0	0.0341286	0	0.377105	ns		4_BD	4_BD
745	1c66a9e66506b8f81d9b052629c82ca6	Bacteria	Actinobacteriota	Actinomycetia	Actinomycetales	Microbacteriaceae	Curtobacterium	Uncultured		out	1_keep_high			0	0	3	25	3	12.5		0	0	0	0	0	0	0	0	0	0	0	0	0	0	0	1.13305	0	0.0654001	0	0	0	0	0	0.150679	0.255432	ns		4_BD	4_BD
746	6fdd2842e6600d53ddcbf649e92c56dd	Bacteria	Bacteroidota	Bacteroidia	Flavobacteriales	Flavobacteriaceae	Flavobacterium	Uncultured		out	1_keep_high			2	16.6667	2	16.6667	4	16.6667		0	0	0	0.0344963	0	0	0.0428544	0	0	0	0	0	0	0	0	0	0	0	2.02865	0	0	0	0.0406293	0	0.34663	ns		4_BD	4_BD
747	9aa7d77740d0c79a62052c87e57b6157	Bacteria	Bacteroidota	Bacteroidia	Flavobacteriales	Flavobacteriaceae	Flavobacterium	Uncultured		out	1_keep_high			1	8.33333	2	16.6667	3	12.5		0	0	0	0	0	0	0.071424	0	0	0	0	0	0	0	0	0	0	0	3.34346	0	0	0	0.0162517	0	0.346388	ns		4_BD	4_BD
748	9aa6cce96cdf6b1a37e655aeae0e1ef7	Bacteria	Bacteroidota	Bacteroidia	Flavobacteriales	Crocinitomicaceae	Unclassified Flavobacteriales	Uncultured		out	1_keep_high			1	8.33333	2	16.6667	3	12.5		0	0	0	0	0	0	0.0349184	0	0	0	0	0	0	0	0	0	0	0	1.89252	0	0	0	0.0146265	0	0.343542	ns		4_BD	4_BD
749	5d381aa8069517441891082602fac68f	Bacteria	Actinobacteriota	Actinomycetia	Actinomycetales	Microbacteriaceae	Rhodoluna	Rhodoluna limnophila		out	1_keep_high			1	8.33333	2	16.6667	3	12.5		0	0	0	0	0	0	0.0301568	0	0	0	0	0	0	0	0	0	0	0	1.86264	0	0	0	0.00975102	0	0.343734	ns		4_BD	4_BD
750	bef6c105b6c997edfac1ee2b737ccacf	Bacteria	Pseudomonadota	Gammaproteobacteria	Burkholderiales	Burkholderiaceae	Limnohabitans	Limnohabitans sp001412575		out	1_keep_high_dupleton			1	8.33333	1	8.33333	2	8.33333		0	0	0	0	0	0	0.0761856	0	0	0	0	0	0	0	0	0	0	0	2.76574	0	0	0	0	0	0.351868	ns		4_BD	4_BD
751	41eec9c14a7accbcd9d1de0f32dd50b5	Bacteria	Pseudomonadota	Gammaproteobacteria	Burkholderiales	Burkholderiaceae	Unclassified Burkholderiaceae	Uncultured		out	1_keep_high_dupleton			1	8.33333	1	8.33333	2	8.33333		0	0	0	0	0	0	0.0650752	0	0	0	0	0	0	0	0	0	0	0	2.14486	0	0	0	0	0	0.353229	ns		4_BD	4_BD
752	64c1e2173f242841a609f33fbed159b2	Bacteria					Unclassified Genus	Uncultured		out	1_keep_high_dupleton			1	8.33333	1	8.33333	2	8.33333		0	0	0	0	0	0	0.031744	0	0	0	0.00303896	0	0	0	0	0	0	0	1.94565	0	0	0	0	0	0.347198	ns		4_BD	4_BD
753	2070c8f606c69de9d478be2b7d357120	Bacteria	Pseudomonadota	Gammaproteobacteria	Burkholderiales	Burkholderiaceae	Polynucleobacter	Uncultured		out	1_keep_high_dupleton			1	8.33333	1	8.33333	2	8.33333		0	0	0	0	0	0	0.0507904	0	0	0	0	0	0	0	0	0	0	0	1.21188	0	0	0	0	0	0.358937	ns		4_BD	4_BD
754	076fafbb2607ee280bae5bc42cafda6c	Bacteria	Bacteroidota	Bacteroidia	Flavobacteriales	Flavobacteriaceae	Flavobacterium	Uncultured		out	1_keep_high_dupleton			1	8.33333	1	8.33333	2	8.33333		0	0	0	0	0	0	0.0095232	0	0	0	0	0	0	0	0	0	0	0	1.09733	0	0	0	0	0	0.342848	ns		4_BD	4_BD
755	b77c5a694e7b2b30975d03ef0bb625da	Bacteria	Actinobacteriota	Acidimicrobiia	Acidimicrobiales	Acidimicrobiaceae	Acidithrix	Uncultured		out	2_keep_medium			1	8.33333	5	41.6667	6	25		0	0	0	0	0.0200515	0	0	0	0	0	0	0	0.126283	0	0	0	0.13641	0.794611	0	0	0.0922788	0	0	0.234742	0.111568	ns		4_BD	4_BD
756	ee34d50b6673805e7c5198952bc91aea	Bacteria	Actinobacteriota	Actinomycetia	Streptosporangiales	Streptosporangiaceae	Trebonia	Trebonia kvetii		out	2_keep_medium			0	0	3	25	3	12.5		0	0.00458737	0	0	0	0	0	0	0	0	0	0	0	0	0	0	0.0328699	0	0	0	0	0	0.0520055	0.10944	0.134294	ns		4_BD	4_BD
757	7fb8deb73662ad82b059495dbe621208	Bacteria	Firmicutes	Bacilli	Alicyclobacillales	Acidibacillaceae	Acidibacillus	Acidibacillus ferrooxidans		out	2_keep_medium			0	0	3	25	3	12.5		0	0	0	0	0	0	0	0	0	0	0	0	0	0	0	0	0	0.13734	0	0	0.0687896	0	0	0.0935795	0.0960973	ns		4_BD	4_BD
758	28f2b99aaccd609ba66504c4c3050b7c	Bacteria	Pseudomonadota	Gammaproteobacteria	Burkholderiales	Burkholderiaceae	Thiomonas	Thiomonas delicata		out	2_keep_medium			0	0	3	25	3	12.5		0	0	0	0	0	0	0	0	0	0	0	0	0	0	0	0	0.189002	0.328635	0	0	0	0	0	0.0888212	0.123202	ns		4_BD	4_BD
759	fa9953bef94abb2bcc9f9087425caf89	Bacteria	Acidobacteriota	Acidobacteriae	Acidobacteriales	Acidobacteriaceae	Granulicella	Uncultured		out	2_keep_medium			1	8.33333	5	41.6667	6	25		0	0	0	0	0	0.0217699	0	0	0	0	0	0	0	0	0	0	0.0936791	0.0997351	0	0	0	0.034979	0.0373789	0.0570994	0.0443584	*		4_BD	4_BD
760	7a903cf94393b5c9600b3a647ee99687	Bacteria	Firmicutes	Sulfobacillia	Sulfobacillales	Sulfobacillaceae	Sulfobacillus	Sulfobacillus thermotolerans		out	2_keep_medium			0	0	5	41.6667	5	20.8333		0	0	0	0	0	0	0	0	0	0	0	0	0	0	0.05031	0.0464758	0	0.106275	0	0	0	0.0383103	0	0.0459967	0.0326688	*		4_BD	4_BD
761	3ad5f7337da386b95befb6291a0ba240	Bacteria					Unclassified Genus	Uncultured		out	2_keep_medium			0	0	5	41.6667	5	20.8333		0	0	0	0	0	0	0	0	0	0	0	0	0	0	0	0.0400654	0.157775	0	0	0	0	0.0416417	0.0682572	0.0428245	0.0551221	ns		4_BD	4_BD
762	da1f49ebd310738ef68b9f3c79f8a62b	Bacteria	Actinobacteriota	Actinomycetia	Actinomycetales	Dermatophilaceae	Unclassified Dermatophilaceae	Uncultured		out	2_keep_medium			1	8.33333	5	41.6667	6	25		0	0	0	0	0	0	0	0.0182635	0	0	0	0	0	0	0	0.083336	0.119975	0	0	0	0	0.094943	0.149516	0.034894	0.035953	*		4_BD	4_BD
763	328da2492720bf2d7dff5f4f67a5d163	Bacteria	Chloroflexota	Ktedonobacteria	Ktedonobacterales	Ktedonobacteraceae	CF-113	Uncultured		out	2_keep_medium			0	0	5	41.6667	5	20.8333		0	0	0	0	0	0	0	0	0	0	0	0	0	0	0	0.0592968	0.106827	0.0392401	0	0	0	0	0.0828837	0.033308	0.0324243	*		4_BD	4_BD
764	0a6012ef4fa522808239da91d1243e3b	Bacteria	Chloroflexota	Ktedonobacteria	Ktedonobacterales	Ktedonobacteraceae	UBA11361	UBA11361 sp005881495		out	2_keep_medium			0	0	5	41.6667	5	20.8333		0	0	0	0	0	0	0	0	0	0	0	0	0	0	0	0.0464758	0.0953226	0	0	0	0	0.0632954	0.0503803	0.033308	0.0280144	*		4_BD	4_BD
765	bc2a0fa35f32dbf166769566ee0ede57	Bacteria	Chloroflexota	Ktedonobacteria	Ktedonobacterales	Ktedonobacteraceae	CF-113	Uncultured		out	2_keep_medium			1	8.33333	5	41.6667	6	25		0	0	0	0	0.0200515	0	0	0	0	0	0	0	0	0	0	0.0721177	0.205437	0.0637651	0	0	0	0	0.100761	0.0317219	0.0629839	ns		4_BD	4_BD
766	b46fb9b2fd826414fe2f0a4928d1cdf0	Bacteria	Actinobacteriota	Actinomycetia	Actinomycetales	Microbacteriaceae	Unclassified Microbacteriaceae	Uncultured		out	2_keep_medium			0	0	5	41.6667	5	20.8333		0	0	0	0	0	0	0	0	0	0	0	0	0	0	0	0.4904	0.124905	0	0	0	0	0.156573	0.123513	0.0301358	0.0888361	ns		4_BD	4_BD
767	30cd3c23e57fcaad6252ef4199a9aa0c	Bacteria	Pseudomonadota	Alphaproteobacteria	Sphingomonadales	Sphingomonadaceae	Sphingomonas	Uncultured		out	2_keep_medium			3	25	3	25	6	25		0.0349507	0	0	0	0	0	0	0	0	0.0637725	0.0136753	0	0	0	0	0	0	0	0	0	0.0302003	0	0.126763	0.0269636	0.628452	ns		3_L	4_BD
768	c785276fa18c202464769d7fa277fdca	Bacteria	Acidobacteriota	Acidobacteriae	Acidobacteriales	SbA1	Sulfotelmatobacter	Sulfotelmatobacter sp003166855		out	2_keep_medium			0	0	5	41.6667	5	20.8333		0	0	0	0	0	0	0	0	0	0	0	0	0	0	0	0	0.16928	0.02616	0	0	0	0.024985	0.0715075	0.0206192	0.0978245	ns		4_BD	4_BD
769	7b0f331e522cc82e63e343f9bd86fa27	Bacteria	Chloroflexota	Ktedonobacteria	Ktedonobacterales	Ktedonobacteraceae	Unclassified Ktedonobacteraceae	Uncultured		out	2_keep_medium			0	0	4	33.3333	4	16.6667		0	0	0	0	0	0	0	0	0	0	0	0	0	0	0	0	0.100253	0	0	0	0	0.0266507	0.0698823	0.0206192	0.0854025	ns		4_BD	4_BD
770	b2ea5f84de4f63a8d5eb4b17f090fdce	Bacteria	Bacteroidota	Bacteroidia	Chitinophagales	Chitinophagaceae	Segetibacter	Segetibacter aerophilus		out	2_keep_medium			0	0	3	25	3	12.5		0	0	0	0	0	0	0	0	0	0	0	0	0	0	0	0.108978	0	0	0	0	0.00335559	0.0233193	0	0.0206192	0.178188	ns		4_BD	4_BD
771	b8c9fb0138ddcc0a001b1e45fadc4d96	Bacteria	Pseudomonadota	Alphaproteobacteria	Acetobacterales	Acetobacteraceae	Rhodopila	Rhodopila sp009765975		out	2_keep_medium			3	25	3	25	6	25		0	0	0.0077717	0	0.010797	0	0.0253952	0	0	0	0	0	0	0	0	0	0.0246524	0	0.327042	0	0	0	0	0.0206192	0.334428	ns		4_BD	4_BD
772	70ea484df54c402a43c24dc65ea4de0b	Bacteria	Actinobacteriota	Thermoleophilia	Solirubrobacterales		Unclassified Genus	Uncultured		out	2_keep_medium			0	0	4	33.3333	4	16.6667		0	0	0	0	0	0	0	0	0	0	0	0	0	0	0	0.0849386	0.182428	0	0	0	0	0.094943	0.107261	0	0.0521165	ns		4_BD	4_BD
773	c3a633f84338ab5cbf3258dfbaf8244c	Bacteria	Actinobacteriota	Thermoleophilia	Solirubrobacterales	Solirubrobacteraceae	Palsa-513	Palsa-513 sp003138355		out	2_keep_medium			0	0	5	41.6667	5	20.8333		0	0	0	0	0	0	0	0	0	0	0	0	0	0	0	0.0576942	0.0295829	0.0604951	0	0	0	0.0333133	0.100761	0	0.0344314	*		4_BD	4_BD
774	528737f4f3af6df7ee6bd75c3df8d371	Bacteria	Actinobacteriota	Actinomycetia	Actinomycetales	Microbacteriaceae	Curtobacterium	Uncultured		out	2_keep_medium			0	0	4	33.3333	4	16.6667		0	0	0	0	0	0	0	0	0	0	0	0	0.0615225	0	0	0	0.182428	0	0	0	0	0.146579	0.0975102	0	0.0567665	ns		4_BD	4_BD
775	af49cf008c032f1e5616566969b3b54c	Bacteria	Chloroflexota	Ktedonobacteria	Ktedonobacterales	Ktedonobacteraceae	CF-113	Uncultured		out	2_keep_medium			0	0	3	25	3	12.5		0	0	0	0	0	0	0	0	0	0	0	0	0	0	0	0	0.106827	0	0	0	0	0.069958	0.0845089	0	0.0872333	ns		4_BD	4_BD
776	6069bd5702aedf5088296bc6b2abebcd	Bacteria	Chloroflexota	Ktedonobacteria	Ktedonobacterales	Ktedonobacteraceae	CF-113	Uncultured		out	2_keep_medium			1	8.33333	3	25	4	16.6667		0	0	0	0	0.0586121	0	0	0	0	0	0	0	0	0	0	0.0352575	0.124905	0	0	0	0	0	0.0796334	0	0.256074	ns		4_BD	4_BD
777	562909abddc6017a1e9f1b61c54e6ca6	Bacteria	Patescibacteria	Paceibacteria	UBA9983	PALSA-1337	C7867-002	Uncultured		out	2_keep_medium			1	8.33333	5	41.6667	6	25		0	0	0	0	0	0	0.015872	0	0	0	0	0	0.0777127	0.0478993	0.0843909	0	0	0	0	0	0.110735	0	0.0650068	0	0.0281256	*		4_BD	4_BD
778	8277cdbb4644bd195a8267fa71e57190	Bacteria	Actinobacteriota	Acidimicrobiia	Acidimicrobiales	Acidimicrobiaceae	Acidiferrimicrobium	Uncultured		out	2_keep_medium			0	0	3	25	3	12.5		0	0	0	0	0	0	0	0	0	0	0	0	0	0	0	0.211545	0.0443743	0	0	0	0	0	0.0650068	0	0.163594	ns		4_BD	4_BD
779	ff42ea290458c5f63a60514c074cbcd1	Bacteria	Pseudomonadota	Gammaproteobacteria	Xanthomonadales	Rhodanobacteraceae	Rhodanobacter	Rhodanobacter ginsengisoli		out	2_keep_medium			4	33.3333	4	33.3333	8	33.3333		0	0	0	0.0250882	0	0	0	0	0.0247716	0.0311086	0.0106364	0	0	0	0	0	0.116688	0.0490501	0	0	0	0.0483044	0.0617565	0	0.204447	ns		4_BD	4_BD
780	4a5da5ed10c1e531fef917bb08ed0cc2	Bacteria	Chloroflexota	Ktedonobacteria	Ktedonobacterales	Ktedonobacteraceae	Tengunoibacter	Uncultured		out	2_keep_medium			0	0	3	25	3	12.5		0	0	0	0	0	0	0	0	0	0	0	0	0	0	0	0	0.0953226	0	0	0	0	0.034979	0.0390041	0	0.123472	ns		4_BD	4_BD
781	8686b26cf86626ebb4399026b12bf81e	Bacteria	Bacteroidota	Bacteroidia	Chitinophagales	Chitinophagaceae	Sediminibacterium	Uncultured		out	2_keep_medium			2	16.6667	2	16.6667	4	16.6667		0	0.0275242	0.0077717	0	0	0	0	0	0	0	0	0	0	0	0	0	0	0	0.210834	0	0	0	0.0325034	0	0.347319	ns		4_BD	3_L
782	810fcd2fc34607862f9432d45331b571	Bacteria	Actinobacteriota	Actinomycetia	Streptosporangiales	Streptosporangiaceae	Trebonia	Trebonia kvetii		out	2_keep_medium			0	0	4	33.3333	4	16.6667		0	0	0	0	0	0	0	0	0	0	0	0	0	0	0	0.107375	0.0525918	0	0	0	0	0.034979	0.0211272	0	0.0864486	ns		4_BD	4_BD
783	ae5565f3b79bede06374fff4f66b1e7b	Bacteria	Patescibacteria	Paceibacteria	Moranbacterales	UBA11712	GCA-002782285	GCA-002782285 sp002790655		out	2_keep_medium			0	0	5	41.6667	5	20.8333		0	0	0	0	0	0	0	0	0	0	0	0	0.0372373	0.118037	0	0	0	0	0	0.0718219	0.0553673	0	0.0178769	0	0.0459596	*		4_BD	4_BD
784	e40620063ad09c8972467db40fbb1598	Bacteria	Bacteroidota	Bacteroidia	Flavobacteriales	Flavobacteriaceae	Flavobacterium	Uncultured		out	2_keep_medium			1	8.33333	2	16.6667	3	12.5		0	0	0	0	0	0	0.0222208	0	0	0	0	0	0	0	0	0	0	0	0.345303	0	0	0	0.00812585	0	0.358006	ns		4_BD	4_BD
785	4f1eb296b088a6c98c32bc12c50c2ec8	Bacteria	Chloroflexota	Limnocylindria	QHBO01	QHBO01	CF-167	CF-167 sp005879775		out	2_keep_medium			4	33.3333	2	16.6667	6	25		0	0.0382281	0	0.0250882	0	0	0	0.11719	0	0.0248868	0	0	0	0	0	0	0.00821747	0	0	0	0	0	0.00812585	0	0.140783	ns		4_BD	3_L
786	3a806fc0805446eaec1dda2ba4f3f1f0	Bacteria	Actinobacteriota	Acidimicrobiia	Acidimicrobiales	RAAP-2	Bog-756	Bog-756 sp003138855		out	2_keep_medium			3	25	5	41.6667	8	33.3333		0.0273527	0	0	0	0	0	0.031744	0	0	0	0.0182338	0	0.150568	0	0.0649161	0	0.100253	0	0	0.075014	0	0.121594	0	0	0.0514255	ns		3_L	4_BD
787	4d6ea6ad27a59acc1cbda4d2cf3a69ea	Bacteria	Actinobacteriota	Actinomycetia	Mycobacteriales	Geodermatophilaceae	Modestobacter	Uncultured		out	2_keep_medium			0	0	3	25	3	12.5		0	0	0	0	0	0	0	0	0	0	0	0	0	0	0	0.10417	0.0903921	0	0	0	0	0.0866147	0	0	0.0830125	ns		4_BD	4_BD
788	2a67b2db15693378d09c27e828ad02b4	Bacteria					Unclassified Genus	Uncultured		out	2_keep_medium			1	8.33333	2	16.6667	3	12.5		0	0.00611649	0	0	0	0	0	0	0	0	0	0	0	0	0	0.461553	0	0	0	0	0	0.0383103	0	0	0.305779	ns		4_BD	3_L
789	958ed399df854994e394ac779400ae12	Bacteria	Chloroflexota	Ktedonobacteria	Ktedonobacterales	Ktedonobacteraceae	CF-113	Uncultured		out	2_keep_medium			0	0	3	25	3	12.5		0	0	0	0	0	0	0	0	0	0	0	0	0	0	0	0.0112183	0.100253	0	0	0	0	0.0316477	0	0	0.186761	ns		4_BD	4_BD
790	7c2440bdc24ab275c025632543ce3d08	Bacteria					Unclassified Genus	Uncultured		out	2_keep_medium			3	25	2	16.6667	5	20.8333		0	0	0.0994777	0	0	0	0	0	0.0743149	0.043552	0	0	0	0	0	0	0	0	0	0.0287288	0	0.009994	0	0	0.175864	ns		4_BD	4_BD
791	44105147a2cae96ef28f915b7b270c07	Bacteria	Pseudomonadota	Gammaproteobacteria	Pseudomonadales	Pseudomonadaceae	Pseudomonas	Uncultured		out	2_keep_medium			2	16.6667	4	33.3333	6	25		0.0805385	0	0.125902	0	0	0	0	0	0	0	0	0	0.27847	0.0701382	0	0	0	0	0	0.242598	0.0721452	0	0	0	0.241848	ns		3_L	4_BD
792	cb0eeb701c85933a894739d609643be4	Bacteria	Planctomycetota	Planctomycetia	Isosphaerales	Isosphaeraceae	Aquisphaera	Uncultured		out	2_keep_medium			1	8.33333	5	41.6667	6	25		0	0	0	0	0	0	0.0285696	0	0	0	0	0	0	0.0444779	0	0.0224366	0	0	0.0979464	0.0271327	0.0302003	0	0	0	0.0921472	ns		4_BD	4_BD
793	0f6675e1267ecb951300c999f66f1fc0	Bacteria					Unclassified Genus	Uncultured		out	2_keep_medium			5	41.6667	4	33.3333	9	37.5		0.0197547	0	0	0.0141121	0	0	0.104755	0	0.00619291	0.043552	0	0	0.0372373	0	0.0146061	0	0	0	0	0.00957625	0.0251669	0	0	0	0.392861	ns		3_L	4_BD
794	7f2477c08478ef2b0c512ff57682ffb5	Bacteria	Verrucomicrobiota	Verrucomicrobiae	Verrucomicrobiales	Akkermansiaceae	Haloferula	Haloferula sp000739615		out	2_keep_medium			2	16.6667	2	16.6667	4	16.6667		0	0	0	0	0.0956303	0	0	0	0.179594	0	0	0	0	0	0	0	0	0.0539551	0	0.0845902	0	0	0	0	0.53947	ns		4_BD	4_BD
795	6665f0b477600a330b892af2e4a19860	Bacteria	Actinobacteriota	Actinomycetia	Actinomycetales	Micrococcaceae	Kocuria	Kocuria rosea		out	2_keep_medium			1	8.33333	4	33.3333	5	20.8333		0	0	0	0.0376323	0	0	0	0	0	0	0	0	0.13114	0	0.0389497	0	0	0	0.0547836	0.036709	0	0	0	0	0.141188	ns		4_BD	4_BD
796	0e2300cc3f419b27141891855fd61042	Bacteria	Cyanobacteria	Cyanobacteriia	Cyanobacteriales	Coleofasciculaceae	Coleofasciculus	SIO2C1 sp010672925		out	2_keep_medium			5	41.6667	2	16.6667	7	29.1667		0.109411	0	0	0.0878087	0.0802061	0.0715296	0	0	0	0	0.118519	0	0	0	0	0	0	0.011445	0	0.0351129	0	0	0	0	0.0337223	*		2_M	4_BD
797	0ca8651504e11774c80e2c4a901392b5	Bacteria	Actinobacteriota	Actinomycetia	Streptomycetales	Streptomycetaceae	Streptomyces	Uncultured		out	2_keep_medium			4	33.3333	1	8.33333	5	20.8333		0	0.0611649	0	0	0	0.0964095	0	0	0.182691	0	0	0.0653446	0	0	0	0	0	0	0	0.0303248	0	0	0	0	0.0905071	ns		4_BD	3_L
798	c73cb5f54bcc0834e22d2e9f9b593dd6	Bacteria	Actinobacteriota	Actinomycetia	Nanopelagicales	Nanopelagicaceae	Planktophila	Planktophila sp001438925		out	2_keep_medium			1	8.33333	2	16.6667	3	12.5		0	0	0	0	0	0.0186599	0	0	0	0	0	0	0	0	0	0	0	0	0.542856	0.0271327	0	0	0	0	0.330329	ns		4_BD	4_BD
799	38cbce1d6776f1779c01d9d5116ebbc8	Bacteria	Pseudomonadota	Gammaproteobacteria	Burkholderiales	Thiobacillaceae	Thiobacillus	Thiobacillus thiophilus		out	2_keep_medium			5	41.6667	1	8.33333	6	25		0	0	0	0.0344963	0	0	0	0.0547904	0	0.0466628	0.0957272	0.0486285	0	0	0	0	0	0	0	0.0159604	0	0	0	0	0.0375403	*		4_BD	4_BD
800	0ea3ac55d3dd38367cfba11cdbf69217	Bacteria	Bacteroidota	Bacteroidia	Flavobacteriales	Crocinitomicaceae	Unclassified Flavobacteriales	Uncultured		out	2_keep_medium			5	41.6667	1	8.33333	6	25		0	0.0275242	0.0124347	0	0	0.0108849	0	0	0	0	0.075974	0.0258339	0	0	0	0	0	0	0.102927	0.00319208	0	0	0	0	0.721476	ns		4_BD	3_L
801	5e7121cd72504d71fc7bdb37df8261f2	Bacteria	Cyanobacteria	Cyanobacteriia			Unclassified Genus	Uncultured		out	2_keep_medium			2	16.6667	4	33.3333	6	25		0.00607838	0	0	0	0	0	0.023808	0	0	0	0	0	0.00809507	0	0.0178519	0	0.00493048	0.01635	0.428308	0	0	0	0	0	0.31705	ns		3_L	4_BD
802	c253b1b435e898efd3f23401275eff92	Bacteria	Pseudomonadota	Gammaproteobacteria	Burkholderiales	Burkholderiaceae	Polynucleobacter	Uncultured		out	2_keep_medium			4	33.3333	1	8.33333	5	20.8333		0	0	0.0139891	0.0329283	0	0.0202149	0	0	0.00928936	0	0	0	0	0	0	0	0	0	0.244036	0	0	0	0	0	0.510624	ns		4_BD	4_BD
803	d53d59df9aafa35d16373d03beb6a55b	Bacteria	Bacteroidota	Bacteroidia	Flavobacteriales	Crocinitomicaceae	Unclassified Crocinitomicaceae	Uncultured		out	2_keep_medium			2	16.6667	1	8.33333	3	12.5		0	0	0	0	0	0	0.0174592	0	0	0.00933257	0	0	0	0	0	0	0	0	0.210834	0	0	0	0	0	0.402915	ns		4_BD	4_BD
804	85b5d437bb8c57e9c1e168389b7b554d	Bacteria	Bacteroidota	Bacteroidia	Flavobacteriales	Crocinitomicaceae	Unclassified Flavobacteriales	UBA952 sp009926125		out	2_keep_medium			2	16.6667	1	8.33333	3	12.5		0	0	0	0	0	0	0.0111104	0	0	0.010888	0	0	0	0	0	0	0	0	0.205854	0	0	0	0	0	0.391899	ns		4_BD	4_BD
805	cd6c8fe7649c947272fa65a69fb9013d	Bacteria	Actinobacteriota	Actinomycetia	Actinomycetales	Dermatophilaceae	Unclassified Dermatophilaceae	Uncultured		out	2_keep_medium			4	33.3333	3	25	7	29.1667		0	0.0412863	0.0652823	0	0	0	0	0	0	0.0731051	0.0987662	0	0.0323803	0.0239496	0	0	0	0	0.0249016	0	0	0	0	0	0.162059	ns		4_BD	3_L
806	87a654b4139db31da98628402fec0ec7	Bacteria	Pseudomonadota	Alphaproteobacteria	Sphingomonadales	Sphingomonadaceae	Unclassified Sphingomonadaceae	Uncultured		out	2_keep_medium			2	16.6667	2	16.6667	4	16.6667		0.22642	0	0	0	0	0	0.0380928	0	0	0	0	0	0.00809507	0	0	0	0	0	0.0232415	0	0	0	0	0	0.326768	ns		2_M	4_BD
807	3b8f303977b05d366af10e6250937615	Bacteria	Bacteroidota	Bacteroidia	Bacteroidales	Bacteroidaceae	Prevotella	Prevotella copri		out	2_keep_medium			4	33.3333	1	8.33333	5	20.8333		0	0.0152912	0	0.103489	0	0	0	0	0	0.0124434	0	0.0227946	0	0	0	0	0	0	0.00664044	0	0	0	0	0	0.179147	ns		4_BD	3_L
808	5ab0d739bdaac92d954a2ac1fde8fa78	Bacteria	Firmicutes				Unclassified Genus	Uncultured		out	2_keep_medium			3	25	1	8.33333	4	16.6667		0	0	0	0.101921	0	0	0	0.1248	0	0.0404411	0	0	0.00485704	0	0	0	0	0.00817501	0	0	0	0	0	0	0.12684	ns		4_BD	4_BD
809	661e12615e1811e88b00601c61acf21c	Bacteria	Pseudomonadota	Gammaproteobacteria	Burkholderiales	Burkholderiaceae	Aquabacterium	Uncultured		out	2_keep_medium			4	33.3333	1	8.33333	5	20.8333		0	0	0	0.225794	0.476609	0	0	0	0	0.601951	0.126117	0	0	0	0	0	0.0673832	0	0	0	0	0	0	0	0.0887105	ns		4_BD	4_BD
810	3f62a338bf79aeb76b80a901dcdeda81	Bacteria	Pseudomonadota	Gammaproteobacteria	Burkholderiales	Burkholderiaceae	Massilia	Uncultured		out	2_keep_medium			3	25	0	0	3	12.5		0	0	0	0	0	0	0	0.0715318	0.0603809	0	0	0.124611	0	0	0	0	0	0	0	0	0	0	0	0	0.100832	ns		4_BD	4_BD
811	5c5fddaed813310fbdf06de4da70273d	Bacteria	Bacteroidota	Bacteroidia	Bacteroidales	Muribaculaceae	UBA7173	Uncultured		out	2_keep_medium			5	41.6667	0	0	5	20.8333		0	0	0.0295325	0	0	0.0544247	0.0126976	0	0.106828	0	0	0.123091	0	0	0	0	0	0	0	0	0	0	0	0	0.0571778	ns		4_BD	4_BD
812	d34c9030350945e9722fc4a059253743	Bacteria	Pseudomonadota	Gammaproteobacteria	Pseudomonadales	Pseudomonadaceae	Pseudomonas	Uncultured		out	2_keep_medium			5	41.6667	0	0	5	20.8333		0.0699014	0	0	0	0	0	0	0.136976	0	0.0715497	0.100286	0.118532	0	0	0	0	0	0	0	0	0	0	0	0	0.02258	*		3_L	4_BD
813	00377ba692064334ff8b635b48c87f9c	Bacteria	Acidobacteriota	Vicinamibacteria	Vicinamibacterales	UBA2999	Unclassified UBA2999	Uncultured		out	2_keep_medium			4	33.3333	0	0	4	16.6667		0	0	0	0.0344963	0	0	0	0	0.0805078	0	0.0592597	0.112453	0	0	0	0	0	0	0	0	0	0	0	0	0.0589087	ns		4_BD	4_BD
814	fa6480029b36ead0eff648332b3a50ac	Bacteria	Pseudomonadota	Gammaproteobacteria	Pseudomonadales	Pseudomonadaceae	Pseudomonas	Uncultured		out	2_keep_medium			5	41.6667	0	0	5	20.8333		0	0	0.0357498	0	0	0	0	0.0380489	0	0.0451074	0.0790129	0.107895	0	0	0	0	0	0	0	0	0	0	0	0	0.0350709	*		4_BD	4_BD
815	86d8f49edf91f89932c862d46bbfe031	Bacteria	Bacteroidota	Bacteroidia	Chitinophagales	Chitinophagaceae	Flavisolibacter	Uncultured		out	2_keep_medium			5	41.6667	0	0	5	20.8333		0	0.0795144	0	0.109761	0	0	0	0.0821855	0	0	0.0531818	0.107895	0	0	0	0	0	0	0	0	0	0	0	0	0.0216788	*		4_BD	3_L
816	b366c4b78e74458d1c727ff537f1abea	Bacteria	Pseudomonadota	Alphaproteobacteria	Sphingomonadales	Sphingomonadaceae	Sphingomicrobium	Uncultured		out	2_keep_medium			5	41.6667	0	0	5	20.8333		0	0	0.0512932	0	0	0.0482048	0	0.138498	0.047995	0	0	0.107895	0	0	0	0	0	0	0	0	0	0	0	0	0.0366392	*		4_BD	4_BD
817	0bc672053e2ed5d517da08cb6b067cd8	Bacteria	Pseudomonadota	Gammaproteobacteria	Pseudomonadales	Pseudomonadaceae	Pseudomonas	Uncultured		out	2_keep_medium			3	25	0	0	3	12.5		0	0	0	0	0	0	0	0	0.0557362	0	0.0744545	0.104855	0	0	0	0	0	0	0	0	0	0	0	0	0.0936755	ns		4_BD	4_BD
818	f642d4d3f127b63e33e8fc7c6f171da7	Bacteria	Chloroflexota	Anaerolineae	Anaerolineales	Anaerolineaceae	Unclassified 49-20	49-20 sp002436085		out	2_keep_medium			3	25	0	0	3	12.5		0	0	0	0	0.0215939	0	0	0.00913173	0	0	0	0.103336	0	0	0	0	0	0	0	0	0	0	0	0	0.219781	ns		4_BD	4_BD
819	308f1a6e98042dc247fd6c780e705ab2	Bacteria	Acidobacteriota	Vicinamibacteria	Vicinamibacterales	UBA2999	Unclassified UBA2999	Uncultured		out	2_keep_medium			4	33.3333	0	0	4	16.6667		0	0	0	0.0752646	0	0.101074	0.0619008	0	0	0	0	0.0896588	0	0	0	0	0	0	0	0	0	0	0	0	0.0427658	*		4_BD	4_BD
820	d96a5ae9247f5c7505abcb8994e6247a	Bacteria	Cyanobacteria	Cyanobacteriia	Cyanobacteriales	Coleofasciculaceae	Coleofasciculus	SIO2C1 sp010672925		out	2_keep_medium			3	25	0	0	3	12.5		0	0.0611649	0	0	0	0	0	0.138498	0	0	0	0.0638249	0	0	0	0	0	0	0	0	0	0	0	0	0.111154	ns		4_BD	3_L
821	7475899aa8dbe16c0b66414b7de29e28	Bacteria	Actinobacteriota	Actinomycetia	Propionibacteriales	Nocardioidaceae	Unclassified Nocardioidaceae	Uncultured		out	2_keep_medium			5	41.6667	0	0	5	20.8333		0	0.0519902	0.077717	0	0	0.122844	0	0	0.103731	0	0	0.0486285	0	0	0	0	0	0	0	0	0	0	0	0	0.0274819	*		4_BD	3_L
822	eeae8a9b1e42580b8b44fae242da39a5	Bacteria	Myxococcota	Polyangia	Polyangiales	Polyangiaceae	Sorangium	Uncultured		out	2_keep_medium			4	33.3333	0	0	4	16.6667		0.0987737	0	0	0.0392003	0	0	0	0.120234	0	0	0	0.0440696	0	0	0	0	0	0	0	0	0	0	0	0	0.0658199	ns		2_M	4_BD
823	cec88d261d42f7bbf22754777a2d72a8	Bacteria	Bacteroidota	Bacteroidia	Cytophagales	Cyclobacteriaceae	Chryseolinea	Chryseolinea serpens		out	2_keep_medium			5	41.6667	0	0	5	20.8333		0	0	0	0	0.0971727	0	0	0.0852294	0.0836043	0.0886594	0.148909	0	0	0	0	0	0	0	0	0	0	0	0	0	0.0217795	*		4_BD	4_BD
824	077e778c1f129fac2cd9ccb672e4b6df	Bacteria	Verrucomicrobiota	Verrucomicrobiae	Verrucomicrobiales	Akkermansiaceae	Haloferula	Uncultured		out	2_keep_medium			3	25	0	0	3	12.5		0	0	0	0	0.0632394	0.0450948	0	0	0	0	0.133714	0	0	0	0	0	0	0	0	0	0	0	0	0	0.121117	ns		4_BD	4_BD
825	cbf8bc7d2e047adacd1a6b261e7658f3	Bacteria					Unclassified Genus	Uncultured		out	2_keep_medium			4	33.3333	0	0	4	16.6667		0	0.0886891	0	0.0486084	0	0	0	0.0395708	0	0	0.106364	0	0	0	0	0	0	0	0	0	0	0	0	0	0.0579651	ns		4_BD	3_L
826	107d8fb77352b26d1c1c115a11a33856	Bacteria	Pseudomonadota	Alphaproteobacteria	Sphingomonadales	Sphingomonadaceae	Sphingomicrobium	Uncultured		out	2_keep_medium			3	25	0	0	3	12.5		0.0182351	0	0	0	0	0	0	0.108059	0	0	0.0835714	0	0	0	0	0	0	0	0	0	0	0	0	0	0.13283	ns		3_L	4_BD
827	ddc9436cdb07d42e9b38b13cec0e54bb	Bacteria	Pseudomonadota	Alphaproteobacteria	Sphingomonadales	Sphingomonadaceae	Sphingomicrobium	Sphingomicrobium edaphi		out	2_keep_medium			3	25	0	0	3	12.5		0	0	0	0	0	0	0	0.0882733	0.131599	0	0.0531818	0	0	0	0	0	0	0	0	0	0	0	0	0	0.10377	ns		4_BD	4_BD
828	1685cdbaa8e02f9b5be46818fd001419	Bacteria	Pseudomonadota	Gammaproteobacteria	Pseudomonadales	Pseudomonadaceae	Pseudomonas	Uncultured		out	2_keep_medium			5	41.6667	0	0	5	20.8333		0	0	0.0248694	0.0595845	0	0.0513147	0	0	0.130051	0	0.0364675	0	0	0	0	0	0	0	0	0	0	0	0	0	0.0507764	ns		4_BD	4_BD
829	90d816c221f233fb9c7f78214ae5a036	Bacteria	Firmicutes	Clostridia	Clostridiales	Clostridiaceae	Clostridium	Clostridium perfringens		out	2_keep_medium			3	25	0	0	3	12.5		0	0	0	0	0	0.00932995	0	0.337874	0	0	0.00607792	0	0	0	0	0	0	0	0	0	0	0	0	0	0.316487	ns		4_BD	4_BD
830	981c335e57efb4827c6f6e998c01456e	Bacteria	Bacteroidota	Bacteroidia	Bacteroidales	Marinilabiliaceae	Unclassified Marinilabiliaceae	JC017 sp004296775		out	2_keep_medium			3	25	0	0	3	12.5		0	0.0428154	0	0	0	0	0.0539648	0	0	0.138433	0	0	0	0	0	0	0	0	0	0	0	0	0	0	0.133288	ns		4_BD	3_L
831	779c8436944fdfe14e05f328eeda7e63	Bacteria	Actinobacteriota	Actinomycetia	Propionibacteriales	Nocardioidaceae	Unclassified Nocardioidaceae	Uncultured		out	2_keep_medium			3	25	0	0	3	12.5		0	0	0	0.0815367	0	0	0	0.0958831	0	0.0606617	0	0	0	0	0	0	0	0	0	0	0	0	0	0	0.0877465	ns		4_BD	4_BD
832	41bd642c84c2d7f826aee28582a13c3f	Bacteria	Cyanobacteria	Cyanobacteriia	Cyanobacteriales	Coleofasciculaceae	Coleofasciculus	SIO2C1 sp010672925		out	2_keep_medium			3	25	0	0	3	12.5		0	0	0.0746083	0	0	0	0	0	0.103731	0.0528845	0	0	0	0	0	0	0	0	0	0	0	0	0	0	0.094788	ns		4_BD	4_BD
833	f719c66eccc060f2a0ee06fe1ff5884e	Bacteria	Pseudomonadota	Gammaproteobacteria	Burkholderiales	Burkholderiaceae	Ramlibacter	Uncultured		out	2_keep_medium			4	33.3333	0	0	4	16.6667		0	0	0.0279781	0.0674245	0	0	0	0.115669	0	0.0342194	0	0	0	0	0	0	0	0	0	0	0	0	0	0	0.080302	ns		4_BD	4_BD
834	092dabe10367262d23afaec7bea79c06	Bacteria	Spirochaetota	Spirochaetia	Treponematales	Treponemataceae	Unclassified Treponemataceae	Uncultured		out	2_keep_medium			3	25	0	0	3	12.5		0	0.146796	0	0	0	0.0870796	0	0.106537	0	0	0	0	0	0	0	0	0	0	0	0	0	0	0	0	0.090369	ns		4_BD	2_M
835	fb521d717cb2b64b917a3ef530490fd9	Bacteria	Actinobacteriota	Actinomycetia	Actinomycetales	Bifidobacteriaceae	Bifidobacterium	Uncultured		out	2_keep_medium			3	25	0	0	3	12.5		0	0	0	0.0250882	0.0231364	0	0	0.105015	0	0	0	0	0	0	0	0	0	0	0	0	0	0	0	0	0.174926	ns		4_BD	4_BD
836	d909ed71613264c16b658654db85f017	Bacteria					Unclassified Genus	Uncultured		out	2_keep_medium_dupleton			2	16.6667	0	0	2	8.33333		0.0668622	0	0	0	0.115682	0	0	0	0	0	0	0	0	0	0	0	0	0	0	0	0	0	0	0	0.182356	ns		3_L	4_BD
837	1ad7db0a7fc6942be02a3287bb4b6b76	Bacteria	Actinobacteriota	Actinomycetia	Nanopelagicales	Nanopelagicaceae	Planktophila	Planktophila sp001438925		out	2_keep_medium_dupleton			1	8.33333	1	8.33333	2	8.33333		0.0273527	0	0	0	0	0	0	0	0	0	0	0	0	0	0	0	0	0	0.177632	0	0	0	0	0	0.420069	ns		3_L	4_BD
838	a6e43782a4cd35bd4370485a5c293f86	Bacteria	Acidobacteriota	Blastocatellia	Pyrinomonadales	Pyrinomonadaceae	OLB17	OLB17 sp001567505		out	2_keep_medium_dupleton			1	8.33333	1	8.33333	2	8.33333		0.0167155	0	0	0	0	0	0	0	0	0	0	0	0	0	0	0	0	0	0	0	0	0	0.360788	0	0.361148	ns		3_L	4_BD
839	6e7db6460eecc2972704cd7cc21c4b8e	Bacteria	Bacteroidota	Bacteroidia	Sphingobacteriales	Sphingobacteriaceae	Pararcticibacter	Uncultured		out	2_keep_medium_dupleton			2	16.6667	0	0	2	8.33333		0	0.0993929	0	0	0	0	0	0	0	0.0186651	0	0	0	0	0	0	0	0	0	0	0	0	0	0	0.260182	ns		4_BD	2_M
840	b2168197654f399cc4af7d0b1cb1ea8a	Bacteria	Verrucomicrobiota	Verrucomicrobiae	Chthoniobacterales	Chthoniobacteraceae	Unclassified Chthoniobacteraceae	Uncultured		out	2_keep_medium_dupleton			2	16.6667	0	0	2	8.33333		0	0	0.0295325	0	0	0	0	0.149152	0	0	0	0	0	0	0	0	0	0	0	0	0	0	0	0	0.256808	ns		4_BD	4_BD
841	ce26d9284c9fd0e7df9e7ed4e3b3beab	Bacteria	Actinobacteriota	Actinomycetia	Mycobacteriales	Geodermatophilaceae	Modestobacter	Uncultured		out	2_keep_medium_dupleton			2	16.6667	0	0	2	8.33333		0	0	0	0	0.114139	0	0	0.065444	0	0	0	0	0	0	0	0	0	0	0	0	0	0	0	0	0.182801	ns		4_BD	4_BD
842	14a1a6128b80f48dfb8491bae2e7dcb6	Bacteria	Acidobacteriota	Vicinamibacteria	Vicinamibacterales	UBA2999	Unclassified UBA2999	Uncultured		out	2_keep_medium_dupleton			2	16.6667	0	0	2	8.33333		0	0	0	0	0.0200515	0	0	0.098927	0	0	0	0	0	0	0	0	0	0	0	0	0	0	0	0	0.255289	ns		4_BD	4_BD
843	8f017a35c4ad2d6ed5f290393b8cac49	Bacteria	Pseudomonadota	Alphaproteobacteria	Sphingomonadales	Sphingomonadaceae	Allosphingosinicella	Uncultured		out	2_keep_medium_dupleton			2	16.6667	0	0	2	8.33333		0	0	0	0	0.0431879	0	0	0	0	0	0.103325	0	0	0	0	0	0	0	0	0	0	0	0	0	0.203276	ns		4_BD	4_BD
844	3f7061240256e5fd7b2a4065a20a645b	Bacteria	Pseudomonadota	Alphaproteobacteria	RUG11792	RUG11792	RUG11420	RUG11420 sp902798535		out	2_keep_medium_dupleton			1	8.33333	1	8.33333	2	8.33333		0	0	0	0	0	0.0450948	0	0	0	0	0	0	0	0	0	0	0	0.13407	0	0	0	0	0	0	0.539867	ns		4_BD	4_BD
845	88018385515ddfcbbe4bbcbc1b33c125	Bacteria	Pseudomonadota	Alphaproteobacteria	Azospirillales	Azospirillaceae	Nitrospirillum	Nitrospirillum amazonense		out	2_keep_medium_dupleton			1	8.33333	1	8.33333	2	8.33333		0	0	0	0	0	0.00777496	0	0	0	0	0	0	0	0	0	0	0	0	0.102927	0	0	0	0	0	0.376172	ns		4_BD	4_BD
846	6f8864922274d93cc5eb6f811c65b2fe	Bacteria	Actinobacteriota	Actinomycetia	Nanopelagicales	Nanopelagicaceae	Planktophila	Planktophila sp000372185		out	2_keep_medium_dupleton			1	8.33333	1	8.33333	2	8.33333		0	0	0	0	0	0	0.0222208	0	0	0	0	0	0	0	0	0	0	0	0.866577	0	0	0	0	0	0.350944	ns		4_BD	4_BD
847	8c4be2d9850eac070385f162a3ab7bd3	Bacteria	Cyanobacteria	Cyanobacteriia	Cyanobacteriales	Coleofasciculaceae	Coleofasciculus	SIO2C1 sp010672925		out	2_keep_medium_dupleton			1	8.33333	1	8.33333	2	8.33333		0	0	0	0	0	0	0.0111104	0	0	0	0	0	0	0	0	0	0	0	0.581038	0	0	0	0	0	0.347804	ns		4_BD	4_BD
848	1d40b642abfe22c34f86ab5717bd0bd1	Bacteria	Bacteroidota	Bacteroidia	Cytophagales	Spirosomaceae	Emticicia	Uncultured		out	2_keep_medium_dupleton			1	8.33333	1	8.33333	2	8.33333		0	0	0	0	0	0	0.007936	0	0	0	0	0	0	0	0	0	0	0	0.438269	0	0	0	0	0	0.347318	ns		4_BD	4_BD
849	5633d9001434513db0a7087c22af44f6	Bacteria	Armatimonadota	Armatimonadia	Armatimonadales	Armatimonadaceae	Armatimonas	Armatimonas rosea		out	2_keep_medium_dupleton			1	8.33333	1	8.33333	2	8.33333		0	0	0	0	0	0	0.015872	0	0	0	0	0	0	0	0	0	0	0	0.273918	0	0	0	0	0	0.367035	ns		4_BD	4_BD
850	f47011154ea35233e498b27adbd1161f	Bacteria	Actinobacteriota	Actinomycetia	Nanopelagicales	Nanopelagicaceae	Nanopelagicus	Uncultured		out	2_keep_medium_dupleton			1	8.33333	1	8.33333	2	8.33333		0	0	0	0	0	0	0.0111104	0	0	0	0	0	0	0	0	0	0	0	0.170991	0	0	0	0	0	0.370656	ns		4_BD	4_BD
851	3115dd40bf5a278ddbebbbca4e2b5641	Bacteria	Cyanobacteria	Cyanobacteriia	Cyanobacteriales	Coleofasciculaceae	Coleofasciculus	SIO2C1 sp010672925		out	2_keep_medium_dupleton			1	8.33333	1	8.33333	2	8.33333		0	0	0	0	0	0	0.0063488	0	0	0	0	0	0	0	0	0	0	0	0.172651	0	0	0	0	0	0.356389	ns		4_BD	4_BD
852	379192501d26af2aa678f035954b5fcd	Bacteria	Pseudomonadota	Gammaproteobacteria	Burkholderiales	Methylophilaceae	Methylopumilus	Methylopumilus turicensis		out	2_keep_medium_dupleton			1	8.33333	1	8.33333	2	8.33333		0	0	0	0	0	0	0.0095232	0	0	0	0	0	0	0	0	0	0	0	0.106247	0	0	0	0	0	0.383681	ns		4_BD	4_BD
853	9e6ed170b6840604dcadc42aaa0aa09e	Bacteria	Actinobacteriota	Actinomycetia	Mycobacteriales	Pseudonocardiaceae	Lentzea	Lentzea flaviverrucosa		out	2_keep_medium_dupleton			2	16.6667	0	0	2	8.33333		0	0	0	0	0	0	0	0.152195	0	0	0	0.0942178	0	0	0	0	0	0	0	0	0	0	0	0	0.178742	ns		4_BD	4_BD
854	f67825b9f016ebe337d49f0a10b54edf	Bacteria	Pseudomonadota	Alphaproteobacteria	Rhodobacterales	Rhodobacteraceae	Cypionkella	Uncultured		out	2_keep_medium_dupleton			1	8.33333	1	8.33333	2	8.33333		0	0	0	0	0	0	0	0	0	0.0139988	0	0	0	0	0	0	0	0	0.169331	0	0	0	0	0	0.379951	ns		4_BD	4_BD
855	0fa5d9c02b4835fa9d2591f0bb5ee399	Bacteria	Pseudomonadota	Gammaproteobacteria	Burkholderiales	Burkholderiaceae	Unclassified Burkholderiaceae	Uncultured		out	2_keep_medium_dupleton			2	16.6667	0	0	2	8.33333		0	0	0	0	0	0	0	0	0	0	0.0972467	0.0623053	0	0	0	0	0	0	0	0	0	0	0	0	0.177075	ns		4_BD	4_BD
856	9d88f181bafb82e062f8cd6b239c96d4	Bacteria	Actinobacteriota	Acidimicrobiia	Acidimicrobiales	RAAP-2	RAAP-2	RAAP-2 sp003160115		out	2_keep_medium_dupleton			0	0	2	16.6667	2	8.33333		0	0	0	0	0	0	0	0	0	0	0	0	0.126283	0	0.0746535	0	0	0	0	0	0	0	0	0	0.18113	ns		4_BD	4_BD
857	ff175270769fbe64f7bc7017d1ca9e91	Bacteria	Planctomycetota	Planctomycetia	Isosphaerales	Isosphaeraceae	Tundrisphaera	Tundrisphaera lichenicola		out	2_keep_medium_dupleton			0	0	2	16.6667	2	8.33333		0	0	0	0	0	0	0	0	0	0	0	0	0	0.0188176	0	0	0	0	0.106247	0	0	0	0	0	0.263806	ns		4_BD	4_BD
858	0016f6ee03e888b7380bf4992d3f7d87	Bacteria	Actinobacteriota	Thermoleophilia	Solirubrobacterales	Solirubrobacteraceae	Conexibacter	Uncultured		out	2_keep_medium_dupleton			0	0	2	16.6667	2	8.33333		0	0	0	0	0	0	0	0	0	0	0	0	0	0	0	0.182698	0.0230089	0	0	0	0	0	0	0	0.282546	ns		4_BD	4_BD
859	22d2de7990f8e0a01808c99fa24bc740	Bacteria	Acidobacteriota	Acidobacteriae	Acidobacteriales	Acidobacteriaceae	Granulicella	Granulicell416163 cerasi		out	2_keep_medium_dupleton			0	0	2	16.6667	2	8.33333		0	0	0	0	0	0	0	0	0	0	0	0	0	0	0	0.13462	0	0	0	0	0	0.0283163	0	0	0.252847	ns		4_BD	4_BD
860	f6497c8535fad1f6db9649d72fcae159	Bacteria	Actinobacteriota	Acidimicrobiia	Acidimicrobiales	RAAP-2	Bog-756	Bog-756 sp003138855		out	2_keep_medium_dupleton			0	0	2	16.6667	2	8.33333		0	0	0	0	0	0	0	0	0	0	0	0	0	0	0	0.116991	0	0	0	0	0	0	0.0926347	0	0.169212	ns		4_BD	4_BD
861	13ed016b783eb0d1c63a1a34935720e6	Bacteria	Bacteroidota	Bacteroidia	Flavobacteriales	Flavobacteriaceae	Flavobacterium	Flavobacterium chuncheonense		out	2_keep_medium_dupleton			0	0	2	16.6667	2	8.33333		0	0	0	0	0	0	0	0	0	0	0	0	0	0	0	0	0	0	0.109567	0	0	0	0	0.00951656	0.29844	ns		4_BD	4_BD
862	f5fae35bda73c1b40e98efb5935c809c	Bacteria	Pseudomonadota	Alphaproteobacteria	Rhizobiales	UBA4765	UBA4765	UBA4765 sp002365175		out	2_keep_medium_dupleton			0	0	2	16.6667	2	8.33333		0	0	0	0	0	0	0	0	0	0.00311086	0.00455844	0	0	0	0	0	0	0	0	0	0	0.0116597	0.0991354	0	0.319332	ns		4_BD	4_BD
863	b906338acb2642779aa1c96f7ff845ed	Bacteria	Pseudomonadota	Alphaproteobacteria	Sphingomonadales	Sphingomonadaceae	Sphingomonas	Uncultured		out	2_keep_medium_singleton			1	8.33333	0	0	1	4.16667		0	0.131505	0	0	0	0	0	0	0	0	0	0	0	0	0	0	0	0	0	0	0	0	0	0	0.338801	ns		4_BD	2_M
864	999f366079aecd54db6f4409ae005494	Archaea	Thermoproteota	Nitrososphaeria	Nitrososphaerales	Nitrososphaeraceae	TA-21	TA-21 sp005877075		out	2_keep_medium_singleton			1	8.33333	0	0	1	4.16667		0	0	0	0.100353	0	0	0	0	0	0	0	0	0	0	0	0	0	0	0	0	0	0	0	0	0.338801	ns		4_BD	4_BD
865	b349d9c8068cc6daa23010d4da1141c4	Bacteria	Firmicutes	Clostridia	Peptostreptococcales	Peptostreptococcaceae	Paraclostridium	Paraclostridium benzoelyticum		out	2_keep_medium_singleton			1	8.33333	0	0	1	4.16667		0	0	0	0	0	0	0	0.363747	0	0	0	0	0	0	0	0	0	0	0	0	0	0	0	0	0.338801	ns		4_BD	4_BD
866	7087032a8bb442e402a8e9e80d1215fa	Bacteria	Fusobacteriota	Fusobacteriia	Fusobacteriales	Leptotrichiaceae	Leptotrichia	Leptotrichi993758 buccalis		out	2_keep_medium_singleton			1	8.33333	0	0	1	4.16667		0	0	0	0	0	0	0	0.193288	0	0	0	0	0	0	0	0	0	0	0	0	0	0	0	0	0.338801	ns		4_BD	4_BD
867	f0ef664c4fa18d0f0af49e38e26cc72a	Bacteria	Firmicutes	Clostridia	Tissierellales	Sedimentibacteraceae	Sedimentibacter	Sedimentibacter hydroxybenzoicus		out	2_keep_medium_singleton			1	8.33333	0	0	1	4.16667		0	0	0	0	0	0	0	0.103493	0	0	0	0	0	0	0	0	0	0	0	0	0	0	0	0	0.338801	ns		4_BD	4_BD
868	d1ceb92ced745be71232afbb743af821	Bacteria	Pseudomonadota	Alphaproteobacteria	Acetobacterales	Acetobacteraceae	Unclassified Acetobacteraceae	Uncultured		out	2_keep_medium_singleton			1	8.33333	0	0	1	4.16667		0	0	0	0	0	0	0	0.100449	0	0	0	0	0	0	0	0	0	0	0	0	0	0	0	0	0.338801	ns		4_BD	4_BD
869	845d1c4cdee52b8327afae0e7a5c4ea0	Bacteria	Planctomycetota	Phycisphaerae	Tepidisphaerales	Tepidisphaeraceae	UBA2421	Uncultured		out	2_keep_medium_singleton			1	8.33333	0	0	1	4.16667		0	0	0	0	0	0	0	0	0	0	0.100286	0	0.00485704	0	0	0	0	0	0	0	0	0	0	0	0.362205	ns		4_BD	4_BD
870	eae0226c870a224a78d898b602e45495	Bacteria	Pseudomonadota	Gammaproteobacteria	Enterobacterales	Enterobacteriaceae	Unclassified Enterobacteriaceae	Uncultured		out	2_keep_medium_singleton			1	8.33333	0	0	1	4.16667		0	0	0	0	0	0	0	0	0	0	0	0.120052	0	0	0	0	0	0	0	0	0	0	0	0	0.338801	ns		4_BD	4_BD
871	2c0bc8c3f40aa2d18d20c85767691137	Unassigned					Unclassified Genus	Uncultured		out	2_keep_medium_singleton			1	8.33333	0	0	1	4.16667		0	0	0	0	0	0	0	0	0	0	0	0.115493	0	0	0	0	0	0	0	0	0	0	0	0	0.338801	ns		4_BD	4_BD
872	7079af7e6cb6fd364cb637fc38a2a9e4	Bacteria	Chloroflexota	Limnocylindria	Limnocylindrales	CSP1-4	GWC2-73-18	Uncultured		out	2_keep_medium_singleton			1	8.33333	0	0	1	4.16667		0	0	0	0	0	0	0	0	0	0	0	0.109414	0	0	0	0	0	0	0	0	0	0	0	0	0.338801	ns		4_BD	4_BD
873	15c2b7a895e4c59cbae87e195baddcc5	Bacteria	Actinobacteriota	Actinomycetia	Actinomycetales	Microbacteriaceae	Unclassified Microbacteriaceae	Uncultured		out	2_keep_medium_singleton			1	8.33333	0	0	1	4.16667		0	0	0	0	0	0	0	0	0	0	0	0.106375	0	0	0	0	0	0	0	0	0	0	0	0	0.338801	ns		4_BD	4_BD
874	ca5e519d2b4927553bbe874a751aedc2	Bacteria	Armatimonadota	Armatimonadia	Armatimonadales	Capsulimonadaceae	Capsulimonas	Capsulimonas corticalis		out	2_keep_medium_singleton			0	0	1	8.33333	1	4.16667		0	0	0	0	0	0	0	0	0	0	0	0	0	0	0	0.322126	0	0	0	0	0	0	0	0	0.338801	ns		4_BD	4_BD
875	7937f58fdab1a7bf69cc476165944985	Bacteria	Actinobacteriota	Actinomycetia	Mycobacteriales	Geodermatophilaceae	Modestobacter	Uncultured		out	2_keep_medium_singleton			0	0	1	8.33333	1	4.16667		0	0	0	0	0	0	0	0	0	0	0	0	0	0	0	0.190711	0	0	0	0	0	0	0	0	0.338801	ns		4_BD	4_BD
876	78758922cecfe59e59835219eaceddff	Bacteria					Unclassified Genus	Uncultured		out	2_keep_medium_singleton			0	0	1	8.33333	1	4.16667		0	0	0	0	0	0	0	0	0	0	0	0	0	0	0	0.121799	0	0	0	0	0	0	0	0	0.338801	ns		4_BD	4_BD
877	44c8b03238d3bddc791a46d8b06d4edd	Bacteria	Actinobacteriota	Thermoleophilia	Solirubrobacterales		Unclassified Genus	Uncultured		out	2_keep_medium_singleton			0	0	1	8.33333	1	4.16667		0	0	0	0	0	0	0	0	0	0	0	0	0	0	0	0.113786	0	0	0	0	0	0	0	0	0.338801	ns		4_BD	4_BD
878	92fc0956e13ec6c56317bf7e93183e63	Bacteria	Actinobacteriota	Thermoleophilia	Solirubrobacterales	Solirubrobacteraceae	Palsa-513	Palsa-513 sp003138355		out	2_keep_medium_singleton			0	0	1	8.33333	1	4.16667		0	0	0	0	0	0	0	0	0	0	0	0	0	0	0	0.105773	0	0	0	0	0	0	0	0	0.338801	ns		4_BD	4_BD
879	1cdff5898c84b23c7eac3cd00aed9ae1	Bacteria	Planctomycetota	Planctomycetia	Isosphaerales	Isosphaeraceae	Tundrisphaera	Tundrisphaera lichenicola		out	2_keep_medium_singleton			0	0	1	8.33333	1	4.16667		0	0	0	0	0	0	0	0	0	0	0	0	0	0	0	0.0961569	0	0	0	0	0	0	0	0	0.338801	ns		4_BD	4_BD
880	c74062c8b3fa7edf2d927409067a5021	Bacteria	Bacteroidota	Bacteroidia	Flavobacteriales	Flavobacteriaceae	Flavobacterium	Uncultured		out	2_keep_medium_singleton			0	0	1	8.33333	1	4.16667		0	0	0	0	0	0	0	0	0	0	0	0	0	0	0	0	0	0	0.567757	0	0	0	0	0	0.338801	ns		4_BD	4_BD
881	0911464734fdc6955bf64cc924585bab	Bacteria	Pseudomonadota	Gammaproteobacteria	Burkholderiales	Burkholderiaceae	Limnohabitans	Limnohabitans curvus		out	2_keep_medium_singleton			0	0	1	8.33333	1	4.16667		0	0	0	0	0	0	0	0	0	0	0	0	0	0	0	0	0	0	0.554476	0	0	0	0	0	0.338801	ns		4_BD	4_BD
882	f8aaee7d35347bd6fbaa23c66f874f67	Bacteria	Actinobacteriota	Actinomycetia	Nanopelagicales	Nanopelagicaceae	Planktophila	Planktophila lacus		out	2_keep_medium_singleton			0	0	1	8.33333	1	4.16667		0	0	0	0	0	0	0	0	0	0	0	0	0	0	0	0	0	0	0.488072	0	0	0	0	0	0.338801	ns		4_BD	4_BD
883	03a7b9c86f852ea529b885be08787770	Bacteria	Pseudomonadota	Gammaproteobacteria	Burkholderiales	Burkholderiaceae	Unclassified Burkholderiaceae	Uncultured		out	2_keep_medium_singleton			0	0	1	8.33333	1	4.16667		0	0	0	0	0	0	0	0	0	0	0	0	0	0	0	0	0	0	0.380165	0	0	0	0	0	0.338801	ns		4_BD	4_BD
884	bbdbba104e946267b05d360adeb5ab4a	Bacteria	Cyanobacteria	Cyanobacteriia	Cyanobacteriales	Coleofasciculaceae	Coleofasciculus	SIO2C1 sp010672925		out	2_keep_medium_singleton			0	0	1	8.33333	1	4.16667		0	0	0	0	0	0	0	0	0	0	0	0	0	0	0	0	0	0	0.380165	0	0	0	0	0	0.338801	ns		4_BD	4_BD
885	9feda50ee92c869f384563ce1bd8ffea	Bacteria	Eremiobacterota	Eremiobacteria	Baltobacterales	Baltobacteraceae	Zemynaea	Uncultured		out	2_keep_medium_singleton			0	0	1	8.33333	1	4.16667		0	0	0	0	0	0	0.0031744	0	0	0	0	0	0	0	0	0	0	0	0.366884	0	0	0	0	0	0.342836	ns		4_BD	4_BD
886	8bbb8c9872654af3a7a236f45484be75	Bacteria	Pseudomonadota	Gammaproteobacteria	Burkholderiales	Burkholderiaceae	Unclassified Burkholderiaceae	Uncultured		out	2_keep_medium_singleton			0	0	1	8.33333	1	4.16667		0	0	0	0	0	0	0	0	0	0	0	0	0	0	0	0	0	0	0.267278	0	0	0	0	0	0.338801	ns		4_BD	4_BD
887	3c4be8b506d897b9c91518213f73eb1a	Bacteria	Cyanobacteria	Cyanobacteriia	Cyanobacteriales	Coleofasciculaceae	Coleofasciculus	SIO2C1 sp010672925		out	2_keep_medium_singleton			0	0	1	8.33333	1	4.16667		0	0	0	0	0	0	0	0	0	0	0	0	0	0	0	0	0	0	0.250676	0	0	0	0	0	0.338801	ns		4_BD	4_BD
888	34ee73271642580b2f3a3cbf013c0a83	Bacteria	Actinobacteriota	Actinomycetia	Nanopelagicales	Nanopelagicaceae	Planktophila	Uncultured		out	2_keep_medium_singleton			0	0	1	8.33333	1	4.16667		0	0	0	0	0	0	0	0	0	0	0	0	0	0	0	0	0	0	0.247356	0	0	0	0	0	0.338801	ns		4_BD	4_BD
889	771c286fd0fdbc3e02399483b2d97812	Bacteria	Cyanobacteria	Cyanobacteriia	Cyanobacteriales	Coleofasciculaceae	Coleofasciculus	SIO2C1 sp010672925		out	2_keep_medium_singleton			0	0	1	8.33333	1	4.16667		0	0	0	0	0	0	0	0	0	0	0	0	0	0	0	0	0	0	0.227435	0	0	0	0	0	0.338801	ns		4_BD	4_BD
890	6083512efd16e6acd6ecad3fc764e82f	Bacteria	Bacteroidota	Bacteroidia	Chitinophagales	Chitinophagaceae	Sediminibacterium	Uncultured		out	2_keep_medium_singleton			0	0	1	8.33333	1	4.16667		0	0	0	0	0	0	0	0	0	0	0	0	0	0	0	0	0	0	0.219134	0	0	0	0	0	0.338801	ns		4_BD	4_BD
891	36e1dd946ae015990f2958d37eed4879	Bacteria	Actinobacteriota	Actinomycetia	Actinomycetales	Microbacteriaceae	Unclassified Microbacteriaceae	Uncultured		out	2_keep_medium_singleton			0	0	1	8.33333	1	4.16667		0	0	0	0	0	0	0	0	0	0	0	0	0	0	0	0	0	0	0.187592	0	0	0	0	0	0.338801	ns		4_BD	4_BD
892	bd6f75f2ef677741f4bb25e305cf622d	Bacteria	Cyanobacteria	Cyanobacteriia	Cyanobacteriales	Coleofasciculaceae	Coleofasciculus	SIO2C1 sp010672925		out	2_keep_medium_singleton			0	0	1	8.33333	1	4.16667		0	0	0	0	0	0	0	0	0	0	0	0	0	0	0	0	0	0	0.185932	0	0	0	0	0	0.338801	ns		4_BD	4_BD
893	a4bedc92c443abf5f49d6ef1e59101dc	Bacteria	Pseudomonadota	Gammaproteobacteria	Burkholderiales	Burkholderiaceae	Limnohabitans	Uncultured		out	2_keep_medium_singleton			0	0	1	8.33333	1	4.16667		0	0	0	0	0	0	0	0	0	0	0	0	0	0	0	0	0	0	0.182612	0	0	0	0	0	0.338801	ns		4_BD	4_BD
894	64f1beb4724bc007e0b4690142eb4320	Bacteria	Pseudomonadota	Alphaproteobacteria	Acetobacterales	Acetobacteraceae	Unclassified Acetobacteraceae	Uncultured		out	2_keep_medium_singleton			0	0	1	8.33333	1	4.16667		0	0	0	0	0	0	0	0	0	0	0	0	0	0	0	0	0	0	0.177632	0	0	0	0	0	0.338801	ns		4_BD	4_BD
895	99cee37f60679e512e8fad7cf70c440c	Bacteria	Bacteroidota	Bacteroidia	NS11-12g	UBA9320	Unclassified UBA9320	Uncultured		out	2_keep_medium_singleton			0	0	1	8.33333	1	4.16667		0	0	0	0	0	0	0	0	0	0	0	0	0	0	0	0	0	0	0.175972	0	0	0	0	0	0.338801	ns		4_BD	4_BD
896	f1080258597e1b743a89550abe0f6a1d	Bacteria	Actinobacteriota	Actinomycetia	Nanopelagicales	Nanopelagicaceae	Planktophila	Planktophila sp001438925		out	2_keep_medium_singleton			0	0	1	8.33333	1	4.16667		0	0	0	0	0	0	0	0	0	0	0	0	0	0	0	0	0	0	0.175972	0	0	0	0	0	0.338801	ns		4_BD	4_BD
897	7251e58c9be48eab3aa7b9e9e8b59512	Bacteria	Bacteroidota	Bacteroidia	Flavobacteriales	Flavobacteriaceae	Flavobacterium	Flavobacterium terrigena		out	2_keep_medium_singleton			0	0	1	8.33333	1	4.16667		0	0	0	0	0	0	0	0	0	0	0	0	0	0	0	0	0	0	0.172651	0	0	0	0	0	0.338801	ns		4_BD	4_BD
898	0560cff2385d8b99b3829cefd94a230f	Bacteria	Cyanobacteria	Cyanobacteriia	Cyanobacteriales	Coleofasciculaceae	Coleofasciculus	SIO2C1 sp010672925		out	2_keep_medium_singleton			0	0	1	8.33333	1	4.16667		0	0	0	0	0	0	0	0	0	0	0	0	0	0	0	0	0	0	0.167671	0	0	0	0	0	0.338801	ns		4_BD	4_BD
899	ba8977a0c1721e3558e2842f80547432	Bacteria	Cyanobacteria	Cyanobacteriia	Cyanobacteriales	Coleofasciculaceae	Coleofasciculus	SIO2C1 sp010672925		out	2_keep_medium_singleton			0	0	1	8.33333	1	4.16667		0	0	0	0	0	0	0	0	0	0	0	0	0	0	0	0	0	0	0.15605	0	0	0	0	0	0.338801	ns		4_BD	4_BD
900	6c555b2e3a25da3afa810c5ea42613d8	Bacteria	Armatimonadota	Fimbriimonadia	Fimbriimonadales	Fimbriimonadaceae	Unclassified 55-13	55-13 sp001898035		out	2_keep_medium_singleton			0	0	1	8.33333	1	4.16667		0	0	0	0	0	0	0.0047616	0	0	0	0	0	0	0	0	0	0	0	0.141109	0	0	0	0	0	0.354897	ns		4_BD	4_BD
901	22d0560cf06613dbc5793ebbe619a5d5	Bacteria	Cyanobacteria	Cyanobacteriia	Cyanobacteriales	Coleofasciculaceae	Coleofasciculus	SIO2C1 sp010672925		out	2_keep_medium_singleton			0	0	1	8.33333	1	4.16667		0	0	0	0	0	0	0	0	0	0	0	0	0	0	0	0	0	0	0.139449	0	0	0	0	0	0.338801	ns		4_BD	4_BD
902	32985c5483318a082644581db39148c5	Bacteria	Planctomycetota	Planctomycetia	Gemmatales	Gemmataceae	Fimbriiglobus	Fimbriiglobus ruber		out	2_keep_medium_singleton			0	0	1	8.33333	1	4.16667		0	0	0	0	0	0	0	0	0	0	0	0	0	0	0	0	0	0	0.137789	0	0	0	0	0	0.338801	ns		4_BD	4_BD
903	2c26fd0b14eefa2cc27d19c3c2a4b85e	Bacteria	Pseudomonadota	Gammaproteobacteria	Burkholderiales	Burkholderiaceae	Unclassified Burkholderiaceae	Uncultured		out	2_keep_medium_singleton			0	0	1	8.33333	1	4.16667		0	0	0	0	0	0	0	0	0	0	0	0	0	0	0	0	0	0	0.136129	0	0	0	0	0	0.338801	ns		4_BD	4_BD
904	338d7ade4a780131c0faa8696f7bd5be	Bacteria	Verrucomicrobiota	Verrucomicrobiae	Chthoniobacterales	Chthoniobacteraceae	VFJQ01	VFJQ01 sp009885995		out	2_keep_medium_singleton			0	0	1	8.33333	1	4.16667		0	0	0	0	0	0	0	0	0	0	0	0	0	0	0	0	0	0	0.124508	0	0	0	0	0	0.338801	ns		4_BD	4_BD
905	fa39939434c599e468c00809de5a9856	Bacteria	Pseudomonadota	Alphaproteobacteria	Sphingomonadales	Sphingomonadaceae	Sphingorhabdus	Sphingorhabdus wooponensis		out	2_keep_medium_singleton			0	0	1	8.33333	1	4.16667		0	0	0	0	0	0	0	0	0	0	0	0	0	0	0	0	0	0	0.114548	0	0	0	0	0	0.338801	ns		4_BD	4_BD
906	deb9d4cda3c5eab2965bb23d8f89289a	Bacteria	Bacteroidota	Bacteroidia	Chitinophagales	Chitinophagaceae	Parasediminibacterium	Parasediminibacterium paludis		out	2_keep_medium_singleton			0	0	1	8.33333	1	4.16667		0	0	0	0	0	0	0	0	0	0	0	0	0	0	0	0	0	0	0.112887	0	0	0	0	0	0.338801	ns		4_BD	4_BD
907	7f89ad608b576836941edfd54486cd49	Bacteria	Pseudomonadota	Alphaproteobacteria	Acetobacterales	Acetobacteraceae	Unclassified Acetobacteraceae	Uncultured		out	2_keep_medium_singleton			0	0	1	8.33333	1	4.16667		0	0	0	0	0	0	0	0	0	0	0	0	0	0	0	0	0	0	0.107907	0	0	0	0	0	0.338801	ns		4_BD	4_BD
908	60b6e6a8166019b32791d70505c92495	Bacteria	Planctomycetota	Planctomycetia	Gemmatales	Gemmataceae	Unclassified Gemmataceae	Uncultured		out	2_keep_medium_singleton			0	0	1	8.33333	1	4.16667		0	0	0	0	0	0	0	0	0	0	0	0	0	0	0	0	0	0	0.107907	0	0	0	0	0	0.338801	ns		4_BD	4_BD
909	92865e3229a0cb522872142b443a2588	Bacteria	Actinobacteriota	Actinomycetia	Nanopelagicales	Nanopelagicaceae	AAA044-D11	Uncultured		out	2_keep_medium_singleton			0	0	1	8.33333	1	4.16667		0	0	0	0	0	0	0	0	0	0	0	0	0	0	0	0	0	0	0.104587	0	0	0	0	0	0.338801	ns		4_BD	4_BD
910	c27650a5f8e738af40ddc7a8d84b3186	Bacteria	Actinobacteriota	Actinomycetia	Mycobacteriales	Mycobacteriaceae	Mycobacterium	Uncultured		out	2_keep_medium_singleton			0	0	1	8.33333	1	4.16667		0	0	0	0	0	0	0	0	0	0	0	0	0	0	0	0	0	0	0.0979464	0	0	0	0	0	0.338801	ns		4_BD	4_BD
911	4c60016b577b285e4c3f89c4cfdcd6d6	Bacteria	Pseudomonadota	Gammaproteobacteria	Burkholderiales	UBA11063	UBA11063	UBA11063 sp002892535		out	2_keep_medium_singleton			0	0	1	8.33333	1	4.16667		0	0	0	0	0	0	0	0	0	0	0	0	0	0	0	0	0	0	0.0979464	0	0	0	0	0	0.338801	ns		4_BD	4_BD
912	a5213b1d4db583c58f6b3b675f2aeff9	Bacteria	Actinobacteriota	Actinomycetia	Nanopelagicales	Nanopelagicaceae	Planktophila	Planktophila sp000372185		out	2_keep_medium_singleton			0	0	1	8.33333	1	4.16667		0	0	0	0	0	0	0	0	0	0	0	0	0	0	0	0	0	0	0.0962863	0	0	0	0	0	0.338801	ns		4_BD	4_BD
913	3c4a41a04369897ea759077e5d2d23f0	Bacteria	Chloroflexota	Ktedonobacteria	Ktedonobacterales	Ktedonobacteraceae	CF-113	Uncultured		out	2_keep_medium_singleton			0	0	1	8.33333	1	4.16667		0	0	0	0	0	0	0	0	0	0	0	0	0	0	0	0	0	0	0	0	0	0.168232	0	0	0.338801	ns		4_BD	4_BD
914	bbc0b00d5e121c2fb79036ec28cd47ab	Bacteria	Pseudomonadota	Gammaproteobacteria	Burkholderiales	Burkholderiaceae	Ampullimonas	Ampullimonas aquatilis		out	2_keep_medium_singleton			0	0	1	8.33333	1	4.16667		0	0	0	0	0	0	0	0	0	0	0	0	0	0	0	0	0	0	0	0	0	0	0.112137	0	0.338801	ns		4_BD	4_BD
915	f9b20844647504f13793c2670af15cd2	Bacteria	Patescibacteria	Gracilibacteria	Peribacterales	Peribacteraceae	GWB1-54-5	GWB1-54-5 sp002787035		out	3_keep_low			3	25	0	0	3	12.5		0.00759798	0.00764561	0.0077717	0	0	0.00310999	0	0	0	0	0	0	0	0	0	0	0	0.00327	0	0	0	0	0	0	0.0870568	ns		3_L	3_L
916	851c0e3143f188beb6903c833c4c526e	Bacteria	Acidobacteriota	Vicinamibacteria	Vicinamibacterales	UBA2999	Unclassified UBA2999	Uncultured		out	3_keep_low			3	25	0	0	3	12.5		0.0167155	0.0397572	0	0.0235202	0	0	0	0	0	0	0	0	0	0	0	0	0	0	0	0	0	0	0	0	0.105036	ns		3_L	3_L
917	8876b82f98cf445a0e555b1853875775	Bacteria	Planctomycetota	UBA1135	UBA2386	UBA2386	UBA2386	UBA2386 sp002343845		out	3_keep_low			3	25	0	0	3	12.5		0.0182351	0.0183495	0	0.0203842	0	0	0	0	0	0	0	0	0	0	0	0	0	0	0	0	0	0	0	0	0.0823432	ns		3_L	3_L
918	4d5bfce9b54922f0ca1beee61be4bf09	Bacteria	Actinobacteriota	Thermoleophilia	Solirubrobacterales	Solirubrobacteraceae	Solirubrobacter	Uncultured		out	3_keep_low			3	25	0	0	3	12.5		0.00911757	0.012233	0	0.0219522	0	0	0	0	0	0	0	0	0	0	0	0	0	0	0	0	0	0	0	0	0.107129	ns		3_L	3_L
919	0a9258054ca976a088bdd50208473e5e	Bacteria	Patescibacteria	UBA1384	2-12-FULL-50-11	2-12-FULL-50-11	Unclassified 2-12-FULL-50-11	Uncultured		out	3_keep_low			3	25	0	0	3	12.5		0.00911757	0.0137621	0	0.0203842	0	0	0	0	0	0	0	0	0	0	0	0	0	0	0	0	0	0	0	0	0.100019	ns		3_L	3_L
920	f9132e468742656807d5986718a323c3	Bacteria	Verrucomicrobiota	Verrucomicrobiae	Pedosphaerales	UBA1412	UBA1412	Uncultured		out	3_keep_low			3	25	0	0	3	12.5		0.00911757	0.00764561	0	0.0109761	0	0	0	0	0	0	0	0	0	0	0	0	0	0	0	0	0	0	0	0	0.0857127	ns		3_L	3_L
921	d16aa2442dd9f18cc86cfd827f3d0adb	Archaea	Micrarchaeota	Micrarchaeia	Micrarchaeales	Micrarchaeaceae	UBA12276	Uncultured		out	3_keep_low			3	25	0	0	3	12.5		0.0136764	0.0107039	0	0	0.00925455	0	0	0	0	0	0	0	0	0	0	0	0	0	0	0	0	0	0	0	0.086639	ns		3_L	3_L
922	bc2a9dd1c600a94b99ef1aa66400d775	Bacteria	Chloroflexota	Anaerolineae	Aggregatilineales	A4b	OLB13	OLB13 sp001567485		out	3_keep_low			3	25	0	0	3	12.5		0.00911757	0.00764561	0	0	0.00771212	0	0	0	0	0	0	0	0	0	0	0	0	0	0	0	0	0	0	0	0.0830908	ns		3_L	3_L
923	88cc8116c93a304ef0d2efbfecefd134	Bacteria	Eisenbacteria	RBG-16-71-46	SZUA-252	SZUA-252	SZUA-252	SZUA-252 sp003235575		out	3_keep_low			3	25	0	0	3	12.5		0.0197547	0.00917473	0	0	0	0.00621997	0	0	0	0	0	0	0	0	0	0	0	0	0	0	0	0	0	0	0.124778	ns		3_L	3_L
924	8e5d82232b7892d123e85227d4835302	Bacteria	Pseudomonadota	Gammaproteobacteria	Pseudomonadales	Pseudomonadaceae	Pseudomonas	Uncultured		out	3_keep_low			3	25	0	0	3	12.5		0.0440683	0.0718687	0	0	0	0	0	0.0547904	0	0	0	0	0	0	0	0	0	0	0	0	0	0	0	0	0.0890316	ns		3_L	3_L
925	eb8e172f6b3fc7997cd6e5217804748a	Bacteria	Acidobacteriota	Acidobacteriae	Acidoferrales	UBA7541	Palsa-295	Uncultured		out	3_keep_low			3	25	0	0	3	12.5		0.00911757	0.012233	0	0	0	0	0	0.0213074	0	0	0	0	0	0	0	0	0	0	0	0	0	0	0	0	0.105182	ns		3_L	3_L
926	a4ed1c02a74a193eb15f9d9604c059a0	Bacteria	Firmicutes	Clostridia	Oscillospirales	Oscillospiraceae	Unclassified Oscillospiraceae	Uncultured		out	3_keep_low			3	25	0	0	3	12.5		0.00759798	0.0107039	0	0	0	0	0	0.0152195	0	0	0	0	0	0	0	0	0	0	0	0	0	0	0	0	0.0957363	ns		3_L	3_L
927	3a006a0663c3fbdec4d79b5994519d7e	Bacteria	Bacteroidota	Bacteroidia	Bacteroidales	Muribaculaceae	Duncaniella	Duncaniella dubosii		out	3_keep_low			3	25	0	0	3	12.5		0.00911757	0.00611649	0	0	0	0	0	0.0121756	0	0	0	0	0	0	0	0	0	0	0	0	0	0	0	0	0.094833	ns		3_L	3_L
928	a2adf64aa246c0a8e8f9458fc3b79267	Bacteria	Bacteroidota	Bacteroidia	Chitinophagales	Chitinophagaceae	Unclassified Chitinophagaceae	Uncultured		out	3_keep_low			3	25	0	0	3	12.5		0.0106372	0.0152912	0	0	0	0	0	0	0.00619291	0	0	0	0	0	0	0	0	0	0	0	0	0	0	0	0.103105	ns		3_L	3_L
929	34964d783cf61b01c8a5e0932483eb9b	Bacteria	Firmicutes	Syntrophomonadia	Syntrophomonadales	Syntrophomonadaceae	Syntrophomonas	Uncultured		out	3_keep_low			3	25	0	0	3	12.5		0.00759798	0.0107039	0	0	0	0	0	0	0.00619291	0	0	0	0	0	0	0	0	0	0	0	0	0	0	0	0.0912982	ns		3_L	3_L
930	79faf539905cb06775b5b5f760930b6d	Bacteria	Chloroflexota	Chloroflexia	Thermomicrobiales		Unclassified Genus	Uncultured		out	3_keep_low			3	25	0	0	3	12.5		0.048627	0.0596358	0	0	0	0	0	0	0	0	0.0440649	0	0	0	0	0	0	0	0	0	0	0	0	0	0.0848002	ns		3_L	3_L
931	25662c8dc05b4cf9a68b4c8e34cec38f	Bacteria	Desulfobacterota	Desulfuromonadia	Desulfuromonadales	BM103	VAUL01	VAUL01 sp005774545		out	3_keep_low			3	25	0	0	3	12.5		0.0243135	0.0412863	0	0	0	0	0	0	0	0	0	0.0167161	0	0	0	0	0	0	0	0	0	0	0	0	0.106558	ns		3_L	3_L
932	6e08a5af4031f8770ba203c2db419b1a	Unassigned					Unclassified Genus	Uncultured		out	3_keep_low			2	16.6667	1	8.33333	3	12.5		0.0303919	0.0321116	0	0	0	0	0	0	0	0	0	0	0.0145711	0	0	0	0	0	0	0	0	0	0	0	0.301274	ns		3_L	3_L
933	4a577aab67c640765cbc986280054af1	Bacteria	Patescibacteria	Paceibacteria	UBA6257	2-01-FULL-56-20	CAIWCR01	Uncultured		out	3_keep_low			2	16.6667	1	8.33333	3	12.5		0.0182351	0.024466	0	0	0	0	0	0	0	0	0	0	0	0.0239496	0	0	0	0	0	0	0	0	0	0	0.624313	ns		3_L	3_L
934	b9eea5b1b2a57de05a6248ae01afe960	Bacteria					Unclassified Genus	Uncultured		out	3_keep_low			2	16.6667	1	8.33333	3	12.5		0.00607838	0.0137621	0	0	0	0	0	0	0	0	0	0	0	0	0	0	0.0262959	0	0	0	0	0	0	0	0.832404	ns		3_L	3_L
935	bde441689909ffc1776a8dbc33be3def	Bacteria	Patescibacteria	Saccharimonadia	Saccharimonadales	UBA4665	Unclassified UBA4665	Uncultured		out	3_keep_low			2	16.6667	1	8.33333	3	12.5		0.015196	0.024466	0	0	0	0	0	0	0	0	0	0	0	0	0	0	0	0	0	0.0335169	0	0	0	0	0.88879	ns		3_L	3_L
936	173a45255bb0997de522c6be4b81b583	Bacteria	Acidobacteriota	Blastocatellia	Pyrinomonadales	Pyrinomonadaceae	PSRF01	PSRF01 sp002427845		out	3_keep_low			2	16.6667	1	8.33333	3	12.5		0.0319115	0.0137621	0	0	0	0	0	0	0	0	0	0	0	0	0	0	0	0	0	0.00957625	0	0	0	0	0.320475	ns		3_L	3_L
937	87e8f054c24c610efc9de1781fec1df0	Bacteria	Pseudomonadota	Alphaproteobacteria	HIMB59	HIMB59	HIMB59	Uncultured		out	3_keep_low			2	16.6667	1	8.33333	3	12.5		0.00759798	0.0290533	0	0	0	0	0	0	0	0	0	0	0	0	0	0	0	0	0	0.0127683	0	0	0	0	0.467137	ns		3_L	3_L
938	378f1220956b48451170863ce4412228	Bacteria	Patescibacteria	Saccharimonadia	UBA4664	UBA4664	UBA4664	Uncultured		out	3_keep_low			2	16.6667	1	8.33333	3	12.5		0.0136764	0.00611649	0	0	0	0	0	0	0	0	0	0	0	0	0	0	0	0	0	0.00957625	0	0	0	0	0.562817	ns		3_L	3_L
939	dd02829b015b1e7284acf22c3fe93817	Bacteria	Patescibacteria	Saccharimonadia	Saccharimonadales	UBA1547	UBA1547	UBA1547 sp002839415		out	3_keep_low			2	16.6667	1	8.33333	3	12.5		0.00759798	0.0107039	0	0	0	0	0	0	0	0	0	0	0	0	0	0	0	0	0	0	0.0268447	0	0	0	0.776927	ns		3_L	3_L
940	81896bf9cc91a5a434ef4196fce94596	Bacteria	Actinobacteriota	Acidimicrobiia	Acidimicrobiales	Bog-793	Fen-455	Fen-455 sp003140595		out	3_keep_low			2	16.6667	1	8.33333	3	12.5		0.00607838	0.0183495	0	0	0	0	0	0	0	0	0	0	0	0	0	0	0	0.00490501	0	0	0	0.00832834	0	0	0.600615	ns		3_L	3_L
941	edf8bcdbedf0a828697d62b878820f31	Bacteria	Bacteroidota	Bacteroidia	Cytophagales	Cyclobacteriaceae	Chryseotalea	Uncultured		out	3_keep_low			3	25	0	0	3	12.5		0.0531858	0	0.0559562	0.0533124	0	0	0	0	0	0	0	0	0	0	0	0	0	0	0	0	0	0	0	0	0.0819628	ns		3_L	4_BD
942	aba8518d2582fb02ddf452dd9d1c0db3	Bacteria	Bacteroidota	Bacteroidia	Chitinophagales	Chitinophagaceae	Parasegetibacter	Parasegetibacter luojiensis		out	3_keep_low			3	25	0	0	3	12.5		0.0106372	0	0.0295325	0.0407683	0	0	0	0	0	0	0	0	0	0	0	0	0	0	0	0	0	0	0	0	0.119051	ns		3_L	4_BD
943	b81517d5c7cd790abe582c1f9d5fa16a	Bacteria	Planctomycetota	Planctomycetia	Gemmatales	Gemmataceae	Unclassified Gemmataceae	Uncultured		out	3_keep_low			3	25	0	0	3	12.5		0.0288723	0	0.00932604	0.0188162	0	0	0	0	0	0	0	0	0	0	0	0	0	0	0	0	0	0	0	0	0.112849	ns		3_L	4_BD
944	39e0208cdfff3ab6cc453b2e4dbc0815	Bacteria	Planctomycetota	Planctomycetia	Pirellulales	UBA1268	UBA1268	Uncultured		out	3_keep_low			3	25	0	0	3	12.5		0.00759798	0	0.0139891	0	0.0138818	0	0	0	0	0	0	0	0	0	0	0	0	0	0	0	0	0	0	0	0.0931676	ns		3_L	4_BD
945	989414af8e6d98cc118aea48a87578e5	Bacteria	Bacteroidota	Bacteroidia	Chitinophagales	Chitinophagaceae	Unclassified Chitinophagaceae	Uncultured		out	3_keep_low			3	25	0	0	3	12.5		0.0106372	0	0.0108804	0	0.0123394	0	0	0	0	0	0	0	0	0	0	0	0	0	0	0	0	0	0	0	0.0826504	ns		3_L	4_BD
946	8a1e187fee62dc93fdd452f53d677d13	Bacteria	Myxococcota	UBA796	UBA796	GCA-2862545	REDI01	REDI01 sp007693595		out	3_keep_low			3	25	0	0	3	12.5		0.0167155	0	0.0139891	0	0	0.0171049	0.0031744	0	0	0	0	0	0	0.00342138	0	0	0	0	0	0	0	0	0	0	0.0823684	ns		3_L	4_BD
947	a5f9437229a0ab48bb568e4dc48a30f2	Bacteria	Actinobacteriota	Actinomycetia	Actinomycetales	Bifidobacteriaceae	Aeriscardovia	Aeriscardovia aeriphila		out	3_keep_low			3	25	0	0	3	12.5		0.0167155	0	0.0077717	0	0	0.0202149	0	0	0	0	0	0	0	0	0	0	0	0	0	0	0	0	0	0	0.103678	ns		3_L	4_BD
948	ff1e45299f7cbc05288776ea3d03f42d	Bacteria	Eisenbacteria	RBG-16-71-46			Unclassified Genus	Uncultured		out	3_keep_low			3	25	0	0	3	12.5		0.0136764	0	0.0124347	0	0	0	0.0063488	0	0	0	0	0	0	0	0	0	0	0	0	0	0	0	0	0	0.0973478	ns		3_L	4_BD
949	a5e62678a967cc92de777cd750d8ab3b	Bacteria	Actinobacteriota	Actinomycetia	Propionibacteriales	Nocardioidaceae	Nocardioides	Uncultured		out	3_keep_low			3	25	0	0	3	12.5		0.0258331	0	0.0435215	0	0	0	0	0.031961	0	0	0	0	0	0	0	0	0	0	0	0	0	0	0	0	0.0902155	ns		3_L	4_BD
950	2afa1843982781d58f242dfd9c351c0c	Bacteria	Acidobacteriota	Acidobacteriae	Acidoferrales	UBA7541	Unclassified UBA7541	Uncultured		out	3_keep_low			3	25	0	0	3	12.5		0.015196	0	0.0202064	0	0	0	0	0.0167415	0	0	0	0	0	0	0	0	0	0	0	0	0	0	0	0	0.0844385	ns		3_L	4_BD
951	6222c34e65707257f0aebd2693d04068	Bacteria	Acidobacteriota	Blastocatellia	Pyrinomonadales	Blastocatellaceae	Tellurimicrobium	Tellurimicrobium multivorans		out	3_keep_low			3	25	0	0	3	12.5		0.00759798	0	0.0077717	0	0	0	0	0.00913173	0	0	0	0	0	0	0	0	0	0	0.00498033	0	0	0	0	0	0.178303	ns		3_L	4_BD
952	02c64e0a644b3d76b0f5155f1a6aa234	Bacteria	Deinococcota	Deinococci	Deinococcales	Trueperaceae	JAABTL01	JAABTL01 sp011390735		out	3_keep_low			3	25	0	0	3	12.5		0.0227939	0	0.0326411	0	0	0	0	0	0	0.00933257	0	0	0	0	0	0	0	0	0	0	0	0	0	0	0.116211	ns		3_L	4_BD
953	909d62f365bb1361d7b574af1e1fee01	Bacteria	Firmicutes	Negativicutes	Veillonellales	Veillonellaceae	Veillonella	Uncultured		out	3_keep_low			3	25	0	0	3	12.5		0.0243135	0	0.0217608	0	0	0	0	0	0	0.0186651	0	0	0	0	0	0	0	0	0	0	0	0	0	0	0.0838939	ns		3_L	4_BD
954	bbeab43265daeb915063b6337932f561	Bacteria	Dependentiae	Babeliae	Babeliales	Chromulinavoraceae	Chromulinavorax	Chromulinavorax destructans		out	3_keep_low			3	25	0	0	3	12.5		0.00911757	0	0.00932604	0	0	0	0	0	0	0.00777714	0	0	0	0	0	0	0	0	0	0	0	0	0	0	0.0829569	ns		3_L	4_BD
955	dfe84dcc76bc67dc430108810e675b8e	Bacteria	Actinobacteriota	Actinomycetia	Mycobacteriales	Micromonosporaceae	Unclassified Micromonosporaceae	Uncultured		out	3_keep_low			3	25	0	0	3	12.5		0.0212743	0	0.0264238	0	0	0	0	0	0	0	0.0698961	0	0	0	0	0	0	0	0	0	0	0	0	0	0.135468	ns		3_L	4_BD
956	baf185f772a6cb3a3e35213fa4e49ca5	Bacteria	Armatimonadota	Fimbriimonadia	Fimbriimonadales	Fimbriimonadaceae	UBA6659	UBA6659 sp002344135		out	3_keep_low			3	25	0	0	3	12.5		0.0197547	0	0.0077717	0	0	0	0	0	0	0	0.0303896	0	0	0	0	0	0	0	0	0	0	0	0	0	0.121902	ns		3_L	4_BD
957	2f8b5776af1e75d78d1eeda26e93c068	Bacteria	Pseudomonadota	Gammaproteobacteria	Burkholderiales	2013Ark19i	Unclassified 2013Ark19i	2013Ark19i sp001460935		out	3_keep_low			3	25	0	0	3	12.5		0.0258331	0	0.0202064	0	0	0	0	0	0	0	0	0.0516678	0	0	0	0	0	0	0	0	0	0	0	0	0.112947	ns		3_L	4_BD
958	a8530110d98ce95cb826c74be253db9c	Bacteria	Pseudomonadota	Gammaproteobacteria	Xanthomonadales	Xanthomonadaceae	Unclassified Xanthomonadaceae	Uncultured		out	3_keep_low			3	25	0	0	3	12.5		0.0303919	0	0.0124347	0	0	0	0	0	0	0	0	0.0182357	0	0	0	0	0	0	0	0	0	0	0	0	0.105688	ns		3_L	4_BD
959	ddc3bc26f885b0e3df56b995e9c1d5de	Bacteria	Pseudomonadota	Gammaproteobacteria	Burkholderiales	Burkholderiaceae	Cupriavidus	Uncultured		out	3_keep_low			3	25	0	0	3	12.5		0.0212743	0	0.0155434	0	0	0	0	0	0	0	0	0.0197553	0	0	0	0	0	0	0	0	0	0	0	0	0.0847926	ns		3_L	4_BD
960	418d2a2d7af624af5ce39e07a8b3e48d	Bacteria	Acidobacteriota	Acidobacteriae	Acidobacteriales	SbA1	Sulfotelmatobacter	Sulfotelmatobacter sp003166855		out	3_keep_low			3	25	0	0	3	12.5		0.0136764	0	0	0.0219522	0.0246788	0	0	0	0	0	0	0	0	0	0	0	0	0	0	0	0	0	0	0	0.0914532	ns		3_L	4_BD
961	cabbc14dd3381ddf32e71d0d95f07e58	Bacteria	Pseudomonadota	Gammaproteobacteria	Berkiellales		Unclassified Genus	Uncultured		out	3_keep_low			3	25	0	0	3	12.5		0.015196	0	0	0.00784006	0.010797	0	0	0	0	0.00466628	0	0	0.00323803	0	0	0	0	0	0	0	0	0	0	0	0.0828514	ns		3_L	4_BD
962	adf22ecf5c2700265543aded7e60985d	Bacteria	Bacteroidota	Bacteroidia	Bacteroidales	Bacteroidaceae	UBA1179	UBA1179 sp900318995		out	3_keep_low			3	25	0	0	3	12.5		0.0121568	0	0	0.00627205	0.00771212	0	0	0	0	0	0	0	0	0	0	0	0	0	0	0	0	0	0	0	0.0964753	ns		3_L	4_BD
963	d7496f71d6f5deed7ed453c18a434b92	Bacteria	Pseudomonadota	Alphaproteobacteria	Acetobacterales	Acetobacteraceae	Acidocella	Uncultured		out	3_keep_low			3	25	0	0	3	12.5		0.0167155	0	0	0.0266562	0	0.0139949	0	0	0	0	0	0	0	0	0	0	0	0	0	0	0	0	0	0	0.0961878	ns		3_L	4_BD
964	1b3d63571469399eeb64d0653869e939	Bacteria	Desulfobacterota	Desulfovibrionia	Desulfovibrionales	Desulfovibrionaceae	Lawsonia	Lawsonia intracellularis		out	3_keep_low			3	25	0	0	3	12.5		0.0182351	0	0	0.0109761	0	0.0264349	0	0	0	0	0	0	0	0	0	0	0	0	0	0	0	0	0	0	0.102324	ns		3_L	4_BD
965	f10bd8757fe00ad9b98ae3218403e517	Bacteria	Actinobacteriota	Actinomycetia	Mycobacteriales	Pseudonocardiaceae	Unclassified Pseudonocardiaceae	Uncultured		out	3_keep_low			3	25	0	0	3	12.5		0.0136764	0	0	0.0109761	0	0.00777496	0	0	0	0	0	0	0	0	0	0	0	0	0	0	0	0	0	0	0.0906823	ns		3_L	4_BD
966	792ffc8315bfa12701cb4814def1f659	Bacteria	Verrucomicrobiota	Verrucomicrobiae	Opitutales	Opitutaceae	Unclassified Opitutaceae	Uncultured		out	3_keep_low			3	25	0	0	3	12.5		0.0182351	0	0	0.0188162	0	0	0.0095232	0	0	0	0	0	0	0	0	0	0	0	0	0	0	0	0	0	0.0951246	ns		3_L	4_BD
967	1ac307bcf2b64c2bbcef22390f335943	Bacteria	Cyanobacteria	Cyanobacteriia	Cyanobacteriales	Coleofasciculaceae	Coleofasciculus	SIO2C1 sp010672925		out	3_keep_low			3	25	0	0	3	12.5		0.0243135	0	0	0.00627205	0	0	0.0142848	0	0	0	0	0	0	0	0	0	0	0	0	0	0	0	0	0	0.124366	ns		3_L	4_BD
968	c629c899d4766ad2d0dfe5efd65a8804	Bacteria	Cyanobacteria	Cyanobacteriia	Cyanobacteriales	Coleofasciculaceae	Coleofasciculus	SIO2C1 sp010672925		out	3_keep_low			3	25	0	0	3	12.5		0.0182351	0	0	0.00784006	0	0	0.0174592	0	0	0	0	0	0	0	0	0	0	0	0	0	0	0	0	0	0.100613	ns		3_L	4_BD
969	0706acaa7736172d43f9865a77e568fa	Bacteria	Firmicutes	Clostridia	TANB77	CAG-508	Unclassified CAG-508	Uncultured		out	3_keep_low			3	25	0	0	3	12.5		0.00911757	0	0	0.00940808	0	0	0	0.00608782	0	0	0	0	0	0	0	0	0	0	0	0	0	0	0	0	0.0877966	ns		3_L	4_BD
970	61928247ac88a90b41d0d56be7b36651	Bacteria	Chloroflexota	Anaerolineae	Aggregatilineales	A4b	OLB15	Uncultured		out	3_keep_low			3	25	0	0	3	12.5		0.0106372	0	0	0.0156801	0	0	0	0	0.0216752	0	0	0	0	0	0	0	0	0.00327	0	0.00478812	0	0	0	0	0.164031	ns		3_L	4_BD
971	8f98e31363239770e4e07c6fc4b8867c	Bacteria	Pseudomonadota	Gammaproteobacteria	Xanthomonadales	Xanthomonadaceae	Stenotrophomonas	Uncultured		out	3_keep_low			3	25	0	0	3	12.5		0.00911757	0	0	0.0313603	0	0	0	0	0.00928936	0	0	0	0	0	0	0	0	0	0	0	0	0	0	0	0.149707	ns		3_L	4_BD
972	6bf54ab93defd8cf7fea6f19d17cac7b	Bacteria	Bacteroidota	Bacteroidia	Bacteroidales	Tannerellaceae	Parabacteroides	Parabacteroides goldsteinii		out	3_keep_low			3	25	0	0	3	12.5		0.0121568	0	0	0.0376323	0	0	0	0	0	0	0.0167143	0	0	0	0	0	0	0	0	0	0	0	0	0	0.125531	ns		3_L	4_BD
973	3a5efd3e743e02b0f6744bedec5bf933	Bacteria	Actinobacteriota	Coriobacteriia	Coriobacteriales	Eggerthellaceae	Eggerthella	Eggerthella lenta		out	3_keep_low			3	25	0	0	3	12.5		0.0106372	0	0	0.0156801	0	0	0.0047616	0	0	0	0.0151948	0	0	0	0	0	0	0	0	0	0	0	0	0	0.0569421	ns		3_L	4_BD
974	1e2b467fd7a4939e45759c16ea9f0282	Bacteria	Pseudomonadota	Gammaproteobacteria	Enterobacterales	Alteromonadaceae	Pseudoalteromonas	Uncultured		out	3_keep_low			3	25	0	0	3	12.5		0.00911757	0	0	0.0266562	0	0	0	0	0	0	0.00607792	0	0	0	0	0	0	0	0	0	0	0	0	0	0.153916	ns		3_L	4_BD
975	665d602431e51bd4113afb72733d24f9	Bacteria	Gemmatimonadota	Gemmatimonadetes	Gemmatimonadales	Gemmatimonadaceae	AG11	Uncultured		out	3_keep_low			3	25	0	0	3	12.5		0.00911757	0	0	0.0297922	0	0	0	0	0	0	0	0.021275	0	0	0	0	0	0	0	0	0	0	0	0	0.11328	ns		3_L	4_BD
976	8c4b6f8ae6c689bf5dbe6a3375797764	Bacteria	Acidobacteriota	Holophagae	Holophagales	Holophagaceae	Geothrix	Uncultured		out	3_keep_low			2	16.6667	1	8.33333	3	12.5		0.00759798	0	0	0.0125441	0	0	0	0	0	0	0	0	0	0	0	0	0.00657397	0	0	0	0	0	0	0	0.395357	ns		3_L	4_BD
977	dcd8064deaa1c000d4c215376d7231d4	Bacteria	Pseudomonadota	Gammaproteobacteria	Burkholderiales	SG8-41	UBA5216	UBA5216 sp902825845		out	3_keep_low			2	16.6667	1	8.33333	3	12.5		0.0121568	0	0	0.0141121	0	0	0	0	0	0	0	0	0	0	0	0	0	0	0	0.00957625	0	0	0	0	0.419786	ns		3_L	4_BD
978	69dea1913e1a0fb6010b03cb9b99e7a8	Bacteria	Bacteroidota	Bacteroidia	Chitinophagales	Saprospiraceae	Unclassified Saprospiraceae	Uncultured		out	3_keep_low			3	25	0	0	3	12.5		0.00911757	0	0	0	0.010797	0.0186599	0	0	0	0	0	0	0	0	0	0	0	0	0	0	0	0	0	0	0.100348	ns		3_L	4_BD
979	a8d036dcfd6c80f027996830a405a265	Bacteria	Pseudomonadota	Alphaproteobacteria	Rhizobiales	Devosiaceae	Devosia	Uncultured		out	3_keep_low			3	25	0	0	3	12.5		0.0167155	0	0	0	0.0354758	0	0	0.031961	0	0	0	0	0	0	0	0	0	0	0	0	0	0	0	0	0.0967648	ns		3_L	4_BD
980	7ffe9b7a8f9ae29f98e29a6d288fa972	Bacteria	Pseudomonadota	Alphaproteobacteria	Rhizobiales	Devosiaceae	Devosia	Devosi502124 sp000735585		out	3_keep_low			3	25	0	0	3	12.5		0.00607838	0	0	0	0.0123394	0	0	0.0273952	0	0	0	0	0	0	0	0	0	0	0	0	0	0	0	0	0.141033	ns		3_L	4_BD
981	1daf3cd6b824c1639d66ab1230cf191e	Bacteria	Chloroflexota	Chloroflexia	Thermomicrobiales		Unclassified Genus	Uncultured		out	3_keep_low			3	25	0	0	3	12.5		0.0182351	0	0	0	0.0555273	0	0	0	0.0805078	0	0	0	0	0	0	0	0	0	0	0	0	0	0	0	0.125059	ns		3_L	4_BD
982	d70ca2e1a52a5052b23beab82f00281e	Bacteria	Firmicutes	Clostridia	Lachnospirales	Lachnospiraceae	Sporofaciens	Uncultured		out	3_keep_low			3	25	0	0	3	12.5		0.0167155	0	0	0	0.010797	0	0	0	0.00928936	0	0	0	0	0	0	0	0	0.00490501	0	0	0	0	0	0	0.14802	ns		3_L	4_BD
983	25eeca4255d6bf76dc814af05ffcba99	Bacteria	Planctomycetota	UBA1135	UBA2386	UBA2386	UBA2386	Uncultured		out	3_keep_low			3	25	0	0	3	12.5		0.0121568	0	0	0	0.00771212	0	0	0	0	0.00933257	0	0	0	0	0	0	0	0	0	0	0	0	0	0	0.0881704	ns		3_L	4_BD
984	1e9f4b54e179d969d1ac463728bd1e24	Bacteria	Pseudomonadota	Gammaproteobacteria	Burkholderiales	Burkholderiaceae	Unclassified Burkholderiaceae	Uncultured		out	3_keep_low			3	25	0	0	3	12.5		0.0364703	0	0	0	0.0323909	0	0	0	0	0	0.0531818	0	0	0	0	0	0	0	0	0	0	0	0	0	0.0905215	ns		3_L	4_BD
985	686a29576598a2aaf8593d98b52f9715	Bacteria	Bacteroidota	Bacteroidia	Bacteroidales	Muribaculaceae	Duncaniella	Uncultured		out	3_keep_low			3	25	0	0	3	12.5		0.0136764	0	0	0	0.0246788	0	0	0	0	0	0.0167143	0	0	0	0	0	0	0	0	0	0	0	0	0	0.0931697	ns		3_L	4_BD
986	e08389e67387e6255b21f9079a38463a	Bacteria	Bacteroidota	Bacteroidia	Cytophagales	Cytophagaceae	Unclassified Cytophagaceae	Uncultured		out	3_keep_low			3	25	0	0	3	12.5		0.00911757	0	0	0	0.0185091	0	0	0	0	0	0	0.0471089	0	0	0	0	0	0	0	0	0	0	0	0	0.153595	ns		3_L	4_BD
987	fe90a1b60388c85eb8c3fa2ae8f3ee80	Bacteria	Firmicutes	Clostridia	Lachnospirales	Lachnospiraceae	COE1	COE1 sp000403335		out	3_keep_low			3	25	0	0	3	12.5		0.0167155	0	0	0	0.0154242	0	0	0	0	0	0	0.0227946	0	0	0	0	0	0	0	0	0	0	0	0	0.0873206	ns		3_L	4_BD
988	236761a6a01627505b7498b3b115a240	Bacteria	Pseudomonadota	Alphaproteobacteria	Geminicoccales	Geminicoccaceae	Unclassified Geminicoccaceae	Uncultured		out	3_keep_low			3	25	0	0	3	12.5		0.0227939	0	0	0	0.00925455	0	0	0	0	0	0	0.0182357	0	0	0	0	0	0	0	0	0	0	0	0	0.101747	ns		3_L	4_BD
989	bc1ffed14a0f5c3e1f4b6276adc9bbbd	Bacteria	Gemmatimonadota	Gemmatimonadetes	Longimicrobiales	RSA9	RSA9	Uncultured		out	3_keep_low			3	25	0	0	3	12.5		0.0136764	0	0	0	0.0061697	0	0	0	0	0	0	0.0151964	0	0	0	0	0	0	0	0	0	0	0	0	0.102011	ns		3_L	4_BD
990	a6361609e7225c0e252e7c3b974cde20	Bacteria	Bacteroidota	Bacteroidia	Cytophagales	Cyclobacteriaceae	Ohtaekwangia	Ohtaekwangia flava		out	3_keep_low			2	16.6667	1	8.33333	3	12.5		0.0106372	0	0	0	0.0231364	0	0	0	0	0	0	0	0	0	0	0	0	0.00981001	0	0	0	0	0	0	0.379938	ns		3_L	4_BD
991	0171f28438985106621afcf002c8fe7a	Bacteria					Unclassified Genus	Uncultured		out	3_keep_low			3	25	0	0	3	12.5		0.00607838	0	0	0	0.00308485	0.0139949	0.007936	0	0	0	0	0	0	0	0	0	0	0	0	0	0	0.00333133	0	0	0.108466	ns		3_L	4_BD
992	e7b8027010ab745f66f28d1ffb954900	Bacteria	Pseudomonadota	Alphaproteobacteria	Acetobacterales	Acetobacteraceae	Acidocella	Acidocella aquatica		out	3_keep_low			3	25	0	0	3	12.5		0.0106372	0	0	0	0	0.0326548	0	0	0.0154823	0	0	0	0	0	0	0	0	0	0	0	0	0	0	0	0.122492	ns		3_L	4_BD
993	2f1043d25a8f0b8c07e85f1eb6631b7d	Bacteria	Pseudomonadota	Gammaproteobacteria	DSM-16500	DSM-16500	UBA4722	UBA4722 sp002404295		out	3_keep_low			3	25	0	0	3	12.5		0.0106372	0	0	0	0	0.00621997	0	0	0.00928936	0	0	0	0	0	0	0	0	0	0	0	0	0	0	0	0.08983	ns		3_L	4_BD
994	4d15832c6d59702144d87a6cfd50e53c	Bacteria	Bacteroidota	Bacteroidia	Chitinophagales	Chitinophagaceae	Unclassified Chitinophagaceae	Uncultured		out	3_keep_low			3	25	0	0	3	12.5		0.0319115	0	0	0	0	0.0248799	0	0	0	0	0.0121558	0	0	0	0	0	0	0	0	0	0	0	0	0	0.104189	ns		3_L	4_BD
995	31731cc2d50fd61568b09e8faaf92d1a	Bacteria	Bacteroidota	Ignavibacteria	SJA-28	B-1AR	UBA2330	Uncultured		out	3_keep_low			3	25	0	0	3	12.5		0.0455879	0	0	0	0	0.0124399	0	0	0	0	0.0106364	0	0	0	0	0	0	0	0	0	0	0	0	0	0.164976	ns		3_L	4_BD
996	3afa62d3cd989db168ce10ee4a0c8617	Bacteria	Bacteroidota	Bacteroidia	Cytophagales	Cyclobacteriaceae	Chryseotalea	Uncultured		out	3_keep_low			3	25	0	0	3	12.5		0.0136764	0	0	0	0	0.00777496	0	0	0	0	0.0136753	0	0	0	0	0	0	0	0	0	0	0	0	0	0.0918562	ns		3_L	4_BD
997	a9a56517dc11494bc30fcbe8a92c9075	Bacteria	Pseudomonadota	Alphaproteobacteria	Sphingomonadales	Sphingomonadaceae	Sphingomicrobium	Uncultured		out	3_keep_low			3	25	0	0	3	12.5		0.0182351	0	0	0	0	0.0233249	0	0	0	0	0	0.0395107	0	0	0	0	0	0	0	0	0	0	0	0	0.101757	ns		3_L	4_BD
998	bd642688f07f2e7b61922d97e59721dd	Bacteria	Actinobacteriota	Actinomycetia	Streptosporangiales	Streptosporangiaceae	Spirillospora	Actinomadura sputi		out	3_keep_low			3	25	0	0	3	12.5		0.00759798	0	0	0	0	0.0155499	0	0	0	0	0	0.037991	0	0	0	0	0	0	0	0	0	0	0	0	0.150083	ns		3_L	4_BD
999	cc45e97445652d70767f348b6f1091ba	Archaea	Thermoproteota	Nitrososphaeria	Nitrososphaerales	Nitrososphaeraceae	Unclassified Nitrososphaeraceae	Uncultured		out	3_keep_low			3	25	0	0	3	12.5		0.0227939	0	0	0	0	0.00777496	0	0	0	0	0	0.0258339	0	0	0	0	0	0	0	0	0	0	0	0	0.112845	ns		3_L	4_BD
1000	4a3a47553ac1751a2845e788486e52f6	Bacteria	Bacteroidota	Ignavibacteria	Ignavibacteriales	Ignavibacteriaceae	Ignavibacterium	Uncultured		out	3_keep_low			3	25	0	0	3	12.5		0.0136764	0	0	0	0	0.00932995	0	0	0	0	0	0.0227946	0	0	0	0	0	0	0	0	0	0	0	0	0.105675	ns		3_L	4_BD
1001	06dbc2ea9c282e77760a7affb4993c68	Bacteria	Acidobacteriota	Acidobacteriae	Acidobacteriales	Acidobacteriaceae	Terracidiphilus	Uncultured		out	3_keep_low			2	16.6667	1	8.33333	3	12.5		0.0653426	0	0	0	0	0.0342098	0	0	0	0	0	0	0	0.0171069	0	0	0	0	0	0	0	0	0	0	0.2802	ns		3_L	4_BD
1002	4c122781aafc7d5ecf0418f77ff34097	Bacteria	Planctomycetota	Planctomycetia	Gemmatales	Gemmataceae	Unclassified Gemmataceae	Uncultured		out	3_keep_low			2	16.6667	1	8.33333	3	12.5		0.0136764	0	0	0	0	0.0139949	0	0	0	0.00311086	0	0	0	0	0	0	0	0	0	0.00957625	0	0	0	0	0.32332	ns		3_L	4_BD
1003	1fb8db85ab7e6db9165b25d204eaf9d2	Bacteria	Actinobacteriota	Actinomycetia	Streptosporangiales	Streptosporangiaceae	Unclassified Streptosporangiaceae	Uncultured		out	3_keep_low			3	25	0	0	3	12.5		0.0106372	0	0	0	0	0	0.0142848	0.0106537	0	0	0	0	0	0	0	0	0	0	0	0	0	0	0	0	0.0855729	ns		3_L	4_BD
1004	5e27a6084793e8adbd9bd44097ba65f0	Bacteria	Pseudomonadota	Alphaproteobacteria	Caulobacterales	Caulobacteraceae	Phenylobacterium	Phenylobacterium terrae		out	3_keep_low			3	25	0	0	3	12.5		0.0227939	0	0	0	0	0	0.0142848	0	0.0154823	0	0	0	0	0	0	0	0	0	0	0	0	0	0	0	0.0900245	ns		3_L	4_BD
1005	690faf8b10b27f6492e2ae0b9aa8bea8	Archaea	Thermoproteota	Nitrososphaeria	Nitrososphaerales	Nitrosopumilaceae	TA-20	Uncultured		out	3_keep_low			3	25	0	0	3	12.5		0.0136764	0	0	0	0	0	0.0349184	0	0	0.0342194	0	0	0	0	0	0	0	0	0	0	0	0	0	0	0.104335	ns		3_L	4_BD
1006	d6e45f430fbfbb7716b5f0c035f77314	Bacteria	Patescibacteria	Saccharimonadia	Saccharimonadales	UBA5946	Unclassified UBA5946	Uncultured		out	3_keep_low			3	25	0	0	3	12.5		0.0121568	0	0	0	0	0	0.0063488	0	0	0	0.0167143	0	0	0	0	0	0	0	0	0	0	0	0	0	0.104887	ns		3_L	4_BD
1007	4595edf65d60f492c6fce79098b49613	Bacteria	Actinobacteriota	Actinomycetia	Propionibacteriales	Nocardioidaceae	Nocardioides	Nocardioides glacieisoli		out	3_keep_low			3	25	0	0	3	12.5		0.0410291	0	0	0	0	0	0.0301568	0	0	0	0	0.0258339	0	0	0	0	0	0	0	0	0	0	0	0	0.0887851	ns		3_L	4_BD
1008	54adffa9f879c9ade96b6d947a93e9b5	Bacteria	Verrucomicrobiota	Verrucomicrobiae	Opitutales	Opitutaceae	Lacunisphaera	Lacunisphaera limnophila		out	3_keep_low			2	16.6667	1	8.33333	3	12.5		0.0212743	0	0	0	0	0	0.0206336	0	0	0	0	0	0	0	0	0	0	0	0	0	0	0	0	0.0301358	0.778354	ns		3_L	4_BD
1009	9b6f9f8ea9f90842b0555877d8195195	Bacteria	Chloroflexota	Anaerolineae	Caldilineales	Caldilineaceae	Unclassified Caldilineaceae	Uncultured		out	3_keep_low			3	25	0	0	3	12.5		0.0197547	0	0	0	0	0	0	0.033483	0.020127	0	0	0	0	0	0	0	0	0	0	0	0	0	0	0	0.0939298	ns		3_L	4_BD
1010	1a1c29b0997bd1bf02f1dc9b386137bf	Bacteria	Myxococcota	Polyangia	Polyangiales	Polyangiaceae	MWCO01	Uncultured		out	3_keep_low			3	25	0	0	3	12.5		0.0136764	0	0	0	0	0	0	0.031961	0.0108376	0	0	0	0	0	0	0	0	0	0	0	0	0	0	0	0.125001	ns		3_L	4_BD
1011	b3e4babf2bce694a07ceed419f65d959	Bacteria	Actinobacteriota	Thermoleophilia	Gaiellales	Gaiellaceae	Gaiella	Gaiella occulta		out	3_keep_low			3	25	0	0	3	12.5		0.0167155	0.00458737	0	0	0	0	0	0.0136976	0.0170305	0	0	0	0	0	0	0	0	0	0	0	0	0	0	0	0.0576379	ns		3_L	4_BD
1012	3649e62530b3a3c960fa6d420c231af1	Bacteria	Firmicutes	Clostridia	Acetivibrionales	DSM-8532	Thermoclostridium	Uncultured		out	3_keep_low			3	25	0	0	3	12.5		0.0106372	0	0	0	0	0	0	0.0136976	0.00774114	0	0	0	0	0	0	0	0	0	0	0	0	0	0	0	0.0910254	ns		3_L	4_BD
1013	8f7b75952ef24f43912723d134512fab	Bacteria	Bacteroidota	Bacteroidia	CAILMK01	JAAYUY01	JAAYUY01	JAAYUY01 sp012517435		out	3_keep_low			3	25	0	0	3	12.5		0.00759798	0	0	0	0	0	0	0.0304391	0	0.0186651	0	0	0	0	0	0	0	0	0	0	0	0	0	0	0.124361	ns		3_L	4_BD
1014	63ba89c5b7abc50cf066d447b27ee9db	Bacteria	Acidobacteriota	Vicinamibacteria	Vicinamibacterales	Vicinamibacteraceae	Luteitalea	Uncultured		out	3_keep_low			3	25	0	0	3	12.5		0.015196	0	0	0	0	0	0	0.0258732	0	0.00933257	0	0	0	0	0	0	0	0	0	0	0	0	0	0	0.111077	ns		3_L	4_BD
1015	bc99c3f2442421412c05d49ee3bfcd95	Bacteria					Unclassified Genus	Uncultured		out	3_keep_low			3	25	0	0	3	12.5		0.0121568	0	0	0	0	0	0	0.0121756	0	0.0124434	0	0	0	0	0	0	0	0	0	0	0	0	0	0	0.0818844	ns		3_L	4_BD
1016	489e6d0debe00b4d794451d701c799c5	Bacteria	Bacteroidota	Bacteroidia	Cytophagales	Hymenobacteraceae	Adhaeribacter	Adhaeribacter terrae		out	3_keep_low			3	25	0	0	3	12.5		0.00911757	0	0	0	0	0	0	0.0532684	0	0	0.0258312	0	0	0	0	0	0	0	0	0	0	0	0	0	0.147552	ns		3_L	4_BD
1017	ae86fc0cf2e3a0bbeece9a951df02821	Bacteria	Desulfobacterota	Binatia	UBA9968	UBA9968	Unclassified UBA9968	Uncultured		out	3_keep_low			3	25	0	0	3	12.5		0.0121568	0	0	0	0	0	0	0.0258732	0	0	0.0471039	0	0	0	0	0	0	0	0	0	0	0	0	0	0.126594	ns		3_L	4_BD
1018	c7962dd26269414daf379417649a24bb	Bacteria	Verrucomicrobiota	Lentisphaeria	UBA1407	UBA1407	Unclassified UBA1407	Uncultured		out	3_keep_low			3	25	0	0	3	12.5		0.0136764	0	0	0	0	0	0	0.0410928	0	0	0.0273506	0	0	0	0	0	0	0	0	0	0	0	0	0	0.111264	ns		3_L	4_BD
1019	0e92b884a1cba369e8e85fe8f1027e9d	Bacteria	Pseudomonadota	Gammaproteobacteria	Steroidobacterales	Steroidobacteraceae	SCUD01	Uncultured		out	3_keep_low			3	25	0	0	3	12.5		0.0364703	0	0	0	0	0	0	0.0197854	0	0	0.0212727	0	0	0	0	0	0	0	0	0	0	0	0	0	0.0969137	ns		3_L	4_BD
1020	861b20847fa3022a2ae5d516ac515798	Bacteria	Bacteroidota	Bacteroidia	Bacteroidales	VadinHA17	SR-FBR-E99	SR-FBR-E99 sp002403305		out	3_keep_low			3	25	0	0	3	12.5		0.0349507	0	0	0	0	0	0	0.0167415	0	0	0.0227922	0	0	0	0	0	0	0	0	0	0	0	0	0	0.0983041	ns		3_L	4_BD
1021	902e6e9297aac1fe118fc4c718731aed	Bacteria	Chloroflexota	Anaerolineae	Aggregatilineales	A4b	GCA-2699585	GCA-2699585 sp002699585		out	3_keep_low			3	25	0	0	3	12.5		0.00759798	0	0	0	0	0	0	0.0258732	0	0	0.0212727	0	0	0	0	0	0	0	0	0	0	0	0	0	0.113637	ns		3_L	4_BD
1022	8a9c01bb86aa0e84aa6e7ebad1a4f7b3	Bacteria	Acidobacteriota	Vicinamibacteria	Vicinamibacterales	SCN-69-37	SCN-69-37	SCN-69-37 sp001724025		out	3_keep_low			3	25	0	0	3	12.5		0.0182351	0	0	0	0	0	0	0.0182635	0	0	0.0167143	0	0	0	0	0	0	0	0	0	0	0	0	0	0.0821592	ns		3_L	4_BD
1023	cd38dea69f6a8621a409e9fd152ddaf4	Bacteria	Pseudomonadota	Alphaproteobacteria	Reyranellales	Reyranellaceae	Reyranella	Reyranella aquatilis		out	3_keep_low			3	25	0	0	3	12.5		0.0136764	0	0	0	0	0	0	0.0243513	0	0	0.00911688	0	0	0	0	0	0	0	0	0	0	0	0	0	0.110892	ns		3_L	4_BD
1024	3e1cdffb1feb923bcf736b26f3263572	Archaea	Methanobacteriota	Methanobacteria	Methanobacteriales	Methanobacteriaceae	Methanobrevibacter	Uncultured		out	3_keep_low			3	25	0	0	3	12.5		0.00911757	0	0	0	0	0	0	0.0106537	0	0	0.0273506	0	0	0	0	0	0	0	0	0	0	0	0	0	0.129914	ns		3_L	4_BD
1025	2cb7416f8a0242c33cba8a4b2c8a534e	Bacteria	Nitrospirota	Nitrospiria	Nitrospirales	Nitrospiraceae	Unclassified Nitrospiraceae	Uncultured		out	3_keep_low			2	16.6667	1	8.33333	3	12.5		0.0136764	0	0	0	0	0	0	0.0502245	0	0	0	0	0	0	0	0	0	0	0	0.00798021	0	0	0	0	0.299369	ns		3_L	4_BD
1026	f89a064667095e1be598beea34aec796	Bacteria	Chloroflexota	Chloroflexia	Chloroflexales	Herpetosiphonaceae	Herpetosiphon	Uncultured		out	3_keep_low			2	16.6667	1	8.33333	3	12.5		0.0121568	0	0	0	0	0	0	0.0182635	0	0	0	0	0	0	0	0	0	0	0	0.0127683	0	0	0	0	0.481749	ns		3_L	4_BD
1027	9ff37d8b0f374f90a378241b6548d4e1	Bacteria	Verrucomicrobiota	Verrucomicrobiae	Pedosphaerales	Pedosphaeraceae	Pedosphaera	Pedosphaera parvula		out	3_keep_low			3	25	0	0	3	12.5		0.0227939	0	0	0	0	0	0	0	0.0108376	0.0233314	0	0	0	0	0	0	0	0	0	0	0	0	0	0	0.0981708	ns		3_L	4_BD
1028	d8176d290df7cfd96bb0f9b00627a8f9	Bacteria	Firmicutes	Bacilli	Mycoplasmatales	Mycoplasmoidaceae	Malacoplasma	Malacoplasm271108 penetrans		out	3_keep_low			3	25	0	0	3	12.5		0.0243135	0	0	0	0	0	0	0	0.0108376	0.0139988	0	0	0	0	0	0	0	0.00490501	0	0	0	0	0	0	0.142398	ns		3_L	4_BD
1029	7864861fab043801f64658e08ef45c20	Bacteria	Bacteroidota	Bacteroidia	Bacteroidales	Muribaculaceae	Sodaliphilus	Sodaliphilus sp900318255		out	3_keep_low			3	25	0	0	3	12.5		0.00607838	0	0	0.00470404	0	0	0	0	0.0185787	0.00777714	0	0	0	0	0	0	0	0	0	0	0	0	0	0	0.0837825	ns		3_L	4_BD
1030	3cc9c7ad8edee0d7f2b329525df822c7	Bacteria	Bacteroidota	Bacteroidia	Chitinophagales	Chitinophagaceae	VBAR01	VBAR01 sp005882315		out	3_keep_low			3	25	0	0	3	12.5		0.0182351	0	0	0	0	0	0	0	0.068122	0	0.0197532	0	0	0	0	0	0	0	0	0	0	0	0	0	0.154931	ns		3_L	4_BD
1031	f055c29f80908775870e52b9feac5147	Bacteria	Bacteroidota	Bacteroidia	Chitinophagales	Chitinophagaceae	Flavitalea	Uncultured		out	3_keep_low			3	25	0	0	3	12.5		0.0243135	0	0	0	0	0	0	0	0.013934	0	0.0243117	0	0	0	0	0	0	0	0	0	0	0	0	0	0.0916097	ns		3_L	4_BD
1032	259c15a842dc0dd995f61bb28ad20f72	Bacteria	Firmicutes	Clostridia	Lachnospirales	Lachnospiraceae	Velocimicrobium	Uncultured		out	3_keep_low			3	25	0	0	3	12.5		0.00759798	0	0.00466302	0	0	0	0	0	0.013934	0	0.0121558	0	0	0	0	0	0	0	0	0	0	0	0	0	0.0571646	ns		3_L	4_BD
1033	f3ef6b40e4e3f0039d8e58a75b9985a6	Bacteria	Chloroflexota	Limnocylindria	QHBO01	QHBO01	CF-167	CF-167 sp005879775		out	3_keep_low			3	25	0	0	3	12.5		0.0121568	0	0	0	0	0	0	0	0.0123858	0	0.0106364	0	0	0	0	0	0	0	0	0	0	0	0	0	0.082641	ns		3_L	4_BD
1034	f42ea387021df1562651b7dfae0b4681	Bacteria	Desulfobacterota	Syntrophobacteria	Syntrophobacterales	Syntrophobacteraceae	Unclassified Syntrophobacteraceae	Uncultured		out	3_keep_low			3	25	0	0	3	12.5		0.00607838	0	0	0	0	0	0	0	0.0108376	0	0.00911688	0	0	0	0.00324581	0	0	0	0	0	0	0	0	0	0.139765	ns		3_L	4_BD
1035	1c4739a736a042b6588b391849a83e59	Bacteria	Cloacimonadota	Cloacimonadia	Cloacimonadales	Cloacimonadaceae	Cloacimonas	Cloacimonas sp002428685		out	3_keep_low			3	25	0	0	3	12.5		0.0243135	0	0	0	0	0	0	0	0.0232234	0	0	0.021275	0	0	0	0	0	0	0	0	0	0	0	0	0.0823963	ns		3_L	4_BD
1036	7adea2a9b60ebea4658b3e3ea6722522	Bacteria	Actinobacteriota	Actinomycetia	Streptosporangiales	Streptosporangiaceae	Nonomuraea	Uncultured		out	3_keep_low			3	25	0	0	3	12.5		0.0182351	0	0	0	0	0	0	0	0.0170305	0	0	0.0288732	0	0	0	0	0	0	0	0	0	0	0	0.00317219	0.108887	ns		3_L	4_BD
1037	e03c05038888f0eff21e787ae84bc948	Bacteria	Firmicutes	Clostridia	Lachnospirales	Lachnospiraceae	Sporofaciens	Uncultured		out	3_keep_low			2	16.6667	1	8.33333	3	12.5		0.0182351	0	0	0	0	0	0	0	0.00619291	0	0	0	0	0	0	0	0	0	0	0.00798021	0	0	0	0	0.431634	ns		3_L	4_BD
1038	e06f26d3dfe4a23e5ab3ddee0f601721	Bacteria	Verrucomicrobiota	Verrucomicrobiae	Pedosphaerales	UBA11358	UBA11358	UBA11358 sp003455565		out	3_keep_low			3	25	0	0	3	12.5		0.00607838	0	0	0	0	0	0	0	0	0.021776	0.0273506	0	0	0	0	0	0	0	0	0	0	0	0	0	0.12369	ns		3_L	4_BD
1039	e8a4302d4e178ce79c47b8ec1ccf3ae3	Bacteria	Pseudomonadota	Alphaproteobacteria	Rhodobacterales	Rhodobacteraceae	Unclassified Rhodobacteraceae	Uncultured		out	3_keep_low			3	25	0	0	3	12.5		0.0212743	0	0	0	0	0	0	0	0	0.0124434	0.0075974	0	0	0	0	0	0	0	0	0	0	0	0	0	0.111583	ns		3_L	4_BD
1040	75e845824caee57039cba59462dddf94	Bacteria	Elusimicrobiota	Elusimicrobia	UBA1565	UBA9628	GWA2-66-18	GWA2-66-18 sp013044195		out	3_keep_low			2	16.6667	1	8.33333	3	12.5		0.00911757	0	0	0	0	0	0	0	0	0.00622171	0	0	0	0	0	0	0	0	0	0	0	0	0	0.00793047	0.580913	ns		3_L	4_BD
1041	49a8785ea048df705a3f66daa5a1f96e	Bacteria	Bacteroidota	Bacteroidia	Chitinophagales	Chitinophagaceae	Ginsengibacter	Ginsengibacter sp003721595		out	3_keep_low			3	25	0	0	3	12.5		0.0212743	0	0	0	0	0	0	0	0	0	0.0197532	0.0303928	0	0	0	0	0	0	0	0	0	0	0	0	0.0887627	ns		3_L	4_BD
1042	e693c5d1094c2a07b0b436844e7c5ccc	Bacteria	Chloroflexota	Dehalococcoidia	DSTF01	WHTK01	WHTK01	WHTK01 sp009377745		out	3_keep_low			3	25	0	0	3	12.5		0.0182351	0	0	0	0	0	0	0	0	0	0.0197532	0.0288732	0	0	0	0	0	0	0	0	0	0	0	0	0.0897338	ns		3_L	4_BD
1043	dfb3e8f96141e0054a1f2bc868b30986	Bacteria	Planctomycetota	Phycisphaerae	Tepidisphaerales	Tepidisphaeraceae	UBA2421	UBA2421 sp002343075		out	3_keep_low			3	25	0	0	3	12.5		0.00759798	0	0	0	0	0	0	0	0	0	0.0243117	0.0258339	0	0	0	0	0	0	0	0	0	0	0	0	0.114208	ns		3_L	4_BD
1044	78d361e44442bbe2ef94cc9fcb8168e2	Bacteria					Unclassified Genus	Uncultured		out	3_keep_low			3	25	0	0	3	12.5		0.0167155	0	0	0	0	0	0	0	0	0	0.0258312	0.0106375	0	0	0	0	0	0	0	0	0	0	0	0	0.10375	ns		3_L	4_BD
1045	a6eaa289d9cf70cbe23888fae4dd7a05	Bacteria	Verrucomicrobiota	Kiritimatiellae	SLAD01	SLAD01	SLKG01	Uncultured		out	3_keep_low			3	25	0	0	3	12.5		0.00607838	0	0	0	0	0	0	0	0	0	0.00911688	0.00607857	0	0	0	0	0	0	0	0	0	0	0	0	0.0890902	ns		3_L	4_BD
1046	92773240313282852e38c260db7e37f6	Unassigned					Unclassified Genus	Uncultured		out	3_keep_low			2	16.6667	1	8.33333	3	12.5		0.00607838	0	0	0	0.00308485	0	0	0.00304391	0	0	0.0106364	0	0.00647605	0	0.00324581	0	0	0	0	0	0	0	0	0.00317219	0.479338	ns		3_L	4_BD
1047	ca5917fbe4ca0035af14e0dc8ffb22eb	Bacteria	Myxococcota	Myxococcia	Myxococcales	Myxococcaceae	Unclassified Myxococcaceae	Uncultured		out	3_keep_low			2	16.6667	1	8.33333	3	12.5		0.0243135	0	0	0	0	0	0	0	0	0	0.0273506	0	0	0	0	0	0	0	0	0.0159604	0	0	0	0	0.36658	ns		3_L	4_BD
1048	0958cd092fbeb984432f8c24aefc0642	Bacteria	Planctomycetota	Phycisphaerae	Phycisphaerales	Phycisphaeraceae	UBA7800	UBA7800 sp002704825		out	3_keep_low			2	16.6667	1	8.33333	3	12.5		0.00911757	0	0	0	0	0	0	0	0	0	0	0.0167161	0	0	0	0	0	0	0	0.0111723	0	0	0	0	0.502693	ns		3_L	4_BD
1049	24bb3be83d90970ed16c6b44c0ef9dfa	Bacteria					Unclassified Genus	Uncultured		out	3_keep_low			1	8.33333	2	16.6667	3	12.5		0.0288723	0	0	0	0	0	0	0	0	0	0	0	0.0388563	0	0.032458	0	0	0	0	0	0	0	0	0	0.460558	ns		3_L	4_BD
1050	bb6a97e0702e9a34ca3db212098d98c9	Bacteria	Actinobacteriota	Actinomycetia			Unclassified Genus	Uncultured		out	3_keep_low			1	8.33333	2	16.6667	3	12.5		0.00911757	0	0	0	0	0	0	0	0	0	0	0	0.0145711	0	0.00811451	0	0	0	0	0	0	0	0	0	0.471478	ns		3_L	4_BD
1051	7e5b7df4b1528fdc8d923a72c7e9a94e	Bacteria					Unclassified Genus	Uncultured		out	3_keep_low			1	8.33333	2	16.6667	3	12.5		0.015196	0	0	0	0	0	0	0	0	0	0	0	0.00809507	0	0	0	0	0	0	0	0	0.009994	0	0	0.883673	ns		3_L	4_BD
1052	e20d39201efc1d9735804806fa4fbc55	Bacteria	Desulfobacterota	Binatia	Binatales	Binataceae	Unclassified Binataceae	Uncultured		out	3_keep_low			1	8.33333	2	16.6667	3	12.5		0.00607838	0	0	0	0	0	0	0	0	0	0	0	0.0113331	0	0	0	0	0	0	0	0	0	0	0.0126887	0.317938	ns		3_L	4_BD
1053	7fd65994c6fe7e0c56e313858761649e	Archaea	Nanoarchaeota	Nanoarchaeia	Pacearchaeales	GW2011-AR1	BMS3ABIN17	BMS3ABIN17 sp002897655		out	3_keep_low			1	8.33333	2	16.6667	3	12.5		0.015196	0	0	0	0	0	0	0	0	0	0	0	0	0.0153962	0.00973741	0	0.00328699	0	0	0	0	0	0	0.00317219	0.481852	ns		3_L	4_BD
1054	34a4de6cff2af0307a29402d83aaac02	Bacteria	Patescibacteria	Doudnabacteria	UBA920	O2-02-FULL-48-8	O2-12-FULL-42-9	O2-12-FULL-42-9 sp001777665		out	3_keep_low			1	8.33333	2	16.6667	3	12.5		0.0197547	0	0	0	0	0	0	0	0	0.00466628	0	0	0	0.00684275	0	0	0	0	0	0.00798021	0	0	0	0	0.672104	ns		3_L	4_BD
1055	ed082173d91958b00b2cc702cb04600c	Bacteria	Patescibacteria	Saccharimonadia	Saccharimonadales	UBA4665	GCA-2746885	GCA-2746885 sp002746885		out	3_keep_low			1	8.33333	2	16.6667	3	12.5		0.015196	0	0	0	0	0	0	0	0	0	0	0	0	0.0188176	0	0	0	0	0	0	0.0117446	0.004997	0	0	0.444026	ns		3_L	4_BD
1056	499d5cecfc62e17452857141275c1f02	Bacteria	Omnitrophota	Koll11	2-02-FULL-51-18	2-02-FULL-51-18	Unclassified 20-14-0-80-50-8	20-14-0-80-50-8 sp002779345		out	3_keep_low			1	8.33333	2	16.6667	3	12.5		0.0258331	0	0	0	0	0	0	0	0	0	0	0	0	0	0.0292122	0	0	0	0	0.0223446	0	0	0	0	0.561771	ns		3_L	4_BD
1057	188c1ac1b580a1159ae31d0e00bb8d1b	Bacteria	Patescibacteria	Paceibacteria			Unclassified Genus	Uncultured		out	3_keep_low			1	8.33333	2	16.6667	3	12.5		0.0121568	0	0	0	0	0	0	0	0	0	0	0	0	0	0	0.00641046	0.00657397	0	0	0	0	0	0	0	0.95649	ns		3_L	4_BD
1058	250f85986dbe8da82ee3bb1eaf9d17d9	Unassigned					Unclassified Genus	Uncultured		out	3_keep_low			1	8.33333	2	16.6667	3	12.5		0.00607838	0	0	0	0	0	0	0	0	0	0	0	0	0	0	0.0144235	0	0	0	0	0.00671118	0	0	0	0.376708	ns		3_L	4_BD
1059	5f33c65604cbf9e72017aa3ee8a345fe	Bacteria	Pseudomonadota	Gammaproteobacteria	Thiomicrospirales	Thiomicrospiraceae	GCA-002282575	GCA-002282575 sp002281095		out	3_keep_low			1	8.33333	2	16.6667	3	12.5		0.00607838	0	0	0	0	0	0	0	0	0	0	0	0.00485704	0	0	0.00801308	0	0	0	0	0	0.0116597	0	0	0.238765	ns		3_L	4_BD
1060	7d260b17cec34cb61f8ce94e9c85dbb2	Bacteria	Desulfobacterota	Syntrophobacteria	Syntrophobacterales	Syntrophobacteraceae	SbD1	Uncultured		out	3_keep_low			1	8.33333	2	16.6667	3	12.5		0.00607838	0	0	0	0	0	0	0	0	0	0	0	0	0	0	0	0	0	0.00996066	0.00319208	0.0151002	0	0	0	0.244468	ns		3_L	4_BD
1061	8219767be191c99b0fb7133949d559c8	Bacteria	Bacteroidota	Bacteroidia	Chitinophagales	Chitinophagaceae	Sediminibacterium	Sediminibacterium sp004294135		out	3_keep_low			1	8.33333	2	16.6667	3	12.5		0.0106372	0	0	0	0	0	0	0	0	0	0	0	0	0	0	0	0	0	0	0	0.0302003	0	0	0.0253775	0.271671	ns		3_L	4_BD
1062	355f7a8ae669e80d8c1335059f24019a	Bacteria	Bacteroidota	Bacteroidia			Unclassified Genus	Uncultured		out	3_keep_low			3	25	0	0	3	12.5		0	0.0107039	0.0170977	0	0.0215939	0	0	0	0	0	0	0	0	0	0	0	0	0	0	0	0	0	0	0	0.0948937	ns		4_BD	3_L
1063	27fae1d38a30c1003e4017897186c469	Bacteria	Planctomycetota	Planctomycetia	Isosphaerales	Isosphaeraceae	Tundrisphaera	Tundrisphaera lichenicola		out	3_keep_low			3	25	0	0	3	12.5		0	0.0168203	0.0124347	0	0.0154242	0	0	0	0	0	0	0	0	0	0	0	0	0	0	0	0	0	0	0	0.0845379	ns		4_BD	3_L
1064	2541f2c1d8b938216d7d6b5e56d48724	Bacteria	Verrucomicrobiota	Verrucomicrobiae	Chthoniobacterales	Chthoniobacteraceae	VFJQ01	VFJQ01 sp009885995		out	3_keep_low			3	25	0	0	3	12.5		0	0.0107039	0.0077717	0	0.0169667	0	0	0	0	0	0	0	0	0	0	0	0	0	0	0	0	0	0	0	0.100477	ns		4_BD	3_L
1065	1a0c04ce4ceec666bb516440ac3bbc3d	Bacteria	Firmicutes	Bacilli	RF39	UBA660	Unclassified UBA660	Uncultured		out	3_keep_low			3	25	0	0	3	12.5		0	0.0183495	0.0202064	0	0	0.0108849	0.0047616	0	0	0	0	0	0	0	0	0	0	0	0	0	0	0	0	0	0.0650659	ns		4_BD	3_L
1066	89f10799db2c0ac60972cf514ee8f8c2	Bacteria	Bacteroidota	Bacteroidia	Cytophagales	Cyclobacteriaceae	Ohtaekwangia	Ohtaekwangia flava		out	3_keep_low			3	25	0	0	3	12.5		0	0.0152912	0.0652823	0	0	0	0.0428544	0	0	0	0	0	0	0	0	0	0	0	0	0	0	0	0	0	0.124946	ns		4_BD	3_L
1067	c0efd978b315ea1bf3ac66db22b066f7	Bacteria	Bacteroidota	Bacteroidia	AKYH767	B-17BO	UBA2475	UBA2475 sp002319075		out	3_keep_low			3	25	0	0	3	12.5		0	0.0183495	0.0170977	0	0	0	0	0.0684879	0	0	0	0	0	0	0	0	0	0	0	0	0	0	0	0	0.162558	ns		4_BD	3_L
1068	c60a62fe9a464095c05d9477ecba28a0	Bacteria	Acidobacteriota	Vicinamibacteria	Vicinamibacterales	UBA2999	Unclassified UBA2999	Uncultured		out	3_keep_low			3	25	0	0	3	12.5		0	0.0152912	0.0108804	0	0	0	0	0.031961	0	0	0	0	0	0	0	0	0	0	0	0	0	0	0	0	0.120271	ns		4_BD	3_L
1069	e1fb633ea13df4b52c592231f7b01553	Bacteria	Bacteroidota	Bacteroidia	Chitinophagales	Chitinophagaceae	Gynurincola	Uncultured		out	3_keep_low			3	25	0	0	3	12.5		0	0.00917473	0.0108804	0	0	0	0	0.0106537	0	0	0	0	0	0	0	0	0	0	0	0	0	0	0	0	0.0828316	ns		4_BD	3_L
1070	b97e9f188d60ba515330a6b2db2c3ed8	Bacteria	Pseudomonadota	Gammaproteobacteria	Enterobacterales	Enterobacteriaceae	Unclassified Enterobacteriaceae	Uncultured		out	3_keep_low			3	25	0	0	3	12.5		0	0.00917473	0.0248694	0	0	0	0	0	0.020127	0	0	0	0	0	0	0	0	0	0	0	0	0	0	0	0.105223	ns		4_BD	3_L
1071	35be2a3e89f70fd1e026334006abb7ed	Bacteria	Bacteroidota	Bacteroidia	Bacteroidales	Bacteroidaceae	Bacteroides	Bacteroides luti		out	3_keep_low			3	25	0	0	3	12.5		0	0.0107039	0.0108804	0	0	0	0	0	0.00619291	0	0	0	0	0	0	0	0	0	0	0	0	0	0	0	0.0915824	ns		4_BD	3_L
1072	567e03b8f9392437c3df06e34474a64a	Bacteria	Bacteroidota	Bacteroidia	Chitinophagales	Saprospiraceae	Haliscomenobacter	Uncultured		out	3_keep_low			3	25	0	0	3	12.5		0	0.0137621	0.0202064	0	0	0	0	0	0	0	0.0471039	0	0	0	0	0	0	0	0	0	0	0	0	0	0.131457	ns		4_BD	3_L
1073	2e0156f5b5a9eab24adac4555df59db1	Bacteria	Chloroflexota				Unclassified Genus	Uncultured		out	3_keep_low			3	25	0	0	3	12.5		0	0.00917473	0.0108804	0	0	0	0	0	0	0	0.0227922	0	0	0	0	0	0	0	0	0	0	0	0	0	0.11346	ns		4_BD	3_L
1074	446624a521474e9a157703f0374bd0fe	Bacteria	Firmicutes	Bacilli	Haloplasmatales	Turicibacteraceae	Turicibacter	Uncultured		out	3_keep_low			3	25	0	0	3	12.5		0	0.00917473	0.0326411	0	0	0	0	0	0	0	0	0.0395107	0	0	0	0	0	0	0	0	0	0	0	0	0.121986	ns		4_BD	3_L
1075	472b397697d305d7302a31a2f8db72f9	Bacteria	Bacteroidota	Bacteroidia	Bacteroidales	Dysgonomonadaceae	Proteiniphilum	Uncultured		out	3_keep_low			2	16.6667	1	8.33333	3	12.5		0	0.0275242	0.0233151	0	0	0	0	0	0	0	0	0	0	0	0	0	0	0.021255	0	0	0	0	0	0	0.473807	ns		4_BD	3_L
1076	39b995492283e5aed2be172616ff16ee	Bacteria	Sumerlaeota	Sumerlaeia	Sumerlaeales	Sumerlaeaceae	HGW-BRC1-1	HGW-BRC1-1 sp002842095		out	3_keep_low			3	25	0	0	3	12.5		0	0.0336407	0	0.0266562	0.00925455	0	0	0	0	0	0	0	0	0	0	0	0	0	0	0	0	0	0	0	0.116175	ns		4_BD	3_L
1077	a29fcd5a9a6fcd8ce2a782394410609a	Bacteria	Pseudomonadota	Gammaproteobacteria	Burkholderiales	Thiobacillaceae	Thiobacillus	Thiobacillus thiophilus		out	3_keep_low			3	25	0	0	3	12.5		0	0.0183495	0	0.0250882	0.0215939	0	0	0	0	0	0	0	0	0	0	0	0	0	0	0	0	0	0	0	0.0847196	ns		4_BD	3_L
1078	b44b60315e94cea707beac3bf5c32741	Bacteria	Actinobacteriota	Actinomycetia	Propionibacteriales	Nocardioidaceae	Nocardioides	Uncultured		out	3_keep_low			3	25	0	0	3	12.5		0	0.00917473	0	0.0172481	0.0138818	0	0	0	0	0	0	0	0	0	0	0	0	0	0	0	0	0	0	0	0.0926156	ns		4_BD	3_L
1079	5dd6d658418de6ed9cb32b2c1b9487e8	Bacteria	Firmicutes	Clostridia	TANB77	CAG-508	UMGS1994	UMGS1994 sp900553945		out	3_keep_low			3	25	0	0	3	12.5		0	0.0183495	0	0.0266562	0	0.0621997	0	0	0	0	0	0	0	0	0	0	0	0	0	0	0	0	0	0	0.131072	ns		4_BD	3_L
1080	21db4707f080da7e96f0e149d4e2261b	Bacteria	Chloroflexota	Anaerolineae	Aggregatilineales	A4b	OLB15	OLB15 sp001567085		out	3_keep_low			3	25	0	0	3	12.5		0	0.012233	0	0.0329283	0	0.00777496	0	0	0	0	0	0	0	0	0	0	0	0	0	0.00478812	0	0	0	0	0.187611	ns		4_BD	3_L
1081	cee0f6e1103073f05c59393605af0b97	Bacteria	Pseudomonadota	Alphaproteobacteria	Rhizobiales	Methylopilaceae	Ga0077545	Uncultured		out	3_keep_low			3	25	0	0	3	12.5		0	0.00917473	0	0.0219522	0	0.00777496	0	0	0	0	0	0	0	0	0	0	0	0	0	0	0	0	0	0	0.124107	ns		4_BD	3_L
1082	b513117091c5d3965183fde197333f91	Bacteria	Acidobacteriota				Unclassified Genus	Uncultured		out	3_keep_low			3	25	0	0	3	12.5		0	0.00917473	0	0.0141121	0	0.0139949	0	0	0	0	0	0	0	0	0	0	0	0	0	0	0	0	0	0	0.0879341	ns		4_BD	3_L
1083	b083717a21b6b8841f89ba034b4b2508	Bacteria	Firmicutes	Clostridia	Oscillospirales	Oscillospiraceae	Dysosmobacter	Dysosmobacter sp000403435		out	3_keep_low			3	25	0	0	3	12.5		0	0.00611649	0	0.00940808	0	0.00621997	0	0	0	0	0	0	0	0	0	0	0	0	0	0	0	0	0	0	0.0897335	ns		4_BD	3_L
1084	350728ad3a2ca3c2c26b47f9c92abf22	Bacteria	Verrucomicrobiota	Verrucomicrobiae	Chthoniobacterales	UBA10450	AV40	Uncultured		out	3_keep_low			3	25	0	0	3	12.5		0	0.00764561	0	0.0219522	0	0	0.0063488	0	0	0	0	0	0	0	0	0	0	0	0	0	0	0	0	0	0.141844	ns		4_BD	3_L
1085	a15ff6c4daf8e4da653e5a84fab4b0f2	Bacteria	Bacteroidota	Bacteroidia	Bacteroidales	Bacteroidaceae	Phocaeicola	Phocaeicol858004 sartorii		out	3_keep_low			3	25	0	0	3	12.5		0	0.0137621	0	0.00627205	0	0	0	0.0228293	0	0	0	0	0	0	0	0	0	0	0	0	0	0	0	0	0.121127	ns		4_BD	3_L
1086	153ddb9b67de043771d2e1d7525b931e	Bacteria	Acidobacteriota	Blastocatellia	Pyrinomonadales	Pyrinomonadaceae	OLB17	OLB17 sp003223025		out	3_keep_low			3	25	0	0	3	12.5		0	0.0779852	0	0.0423363	0	0	0	0	0.0263199	0	0	0	0	0	0	0	0	0	0	0	0	0	0	0	0.116096	ns		4_BD	3_L
1087	59a4c65f4d4113e687860b0210758d73	Bacteria	Firmicutes	Clostridia	Saccharofermentanales	DTU023	Unclassified DTU023	Uncultured		out	3_keep_low			3	25	0	0	3	12.5		0	0.00611649	0	0.0125441	0	0	0	0	0.0123858	0	0	0	0	0	0	0	0	0	0	0	0	0	0	0	0.0966594	ns		4_BD	3_L
1088	222c36d582720406c0bd9ecef9d4ed3c	Bacteria	Pseudomonadota	Gammaproteobacteria	Burkholderiales	Burkholderiaceae	Noviherbaspirillum	Uncultured		out	3_keep_low			3	25	0	0	3	12.5		0	0.0366989	0	0.0799686	0	0	0	0	0	0.0388857	0	0	0	0	0	0	0	0	0	0	0	0	0	0	0.107813	ns		4_BD	3_L
1089	197caae5252f48f93040144d07e04aad	Bacteria	Myxococcota	UBA9160	SZUA-336	SZUA-336	SMWZ01	SMWZ01 sp004356455		out	3_keep_low			3	25	0	0	3	12.5		0	0.0290533	0	0.0376323	0	0	0	0	0	0.0124434	0	0	0	0	0	0	0	0	0	0	0	0	0	0	0.109521	ns		4_BD	3_L
1090	2dc72d01eb77c4bb24e692647e2da7b7	Bacteria	Patescibacteria	Paceibacteria	UBA9983	UBA918	OLB19	OLB19 sp002378195		out	3_keep_low			3	25	0	0	3	12.5		0	0.00764561	0	0.0141121	0	0	0	0	0	0.00311086	0.0197532	0.00303928	0	0	0	0	0	0	0	0	0	0	0	0	0.0608043	ns		4_BD	3_L
1091	85fb7fe03be7fdb74d6dc88a9bd2c9ad	Bacteria	Planctomycetota	Phycisphaerae	Tepidisphaerales	Tepidisphaeraceae	UBA2421	Uncultured		out	3_keep_low			3	25	0	0	3	12.5		0	0.0137621	0	0.0141121	0	0	0	0	0	0	0.0136753	0	0	0	0	0	0	0	0	0	0	0	0	0	0.0818972	ns		4_BD	3_L
1092	2513b27755dc53b8b571a8af630ea0bc	Bacteria	Planctomycetota	Planctomycetia	Planctomycetales	Planctomycetaceae	Caulifigura	Caulifigura coniformis		out	3_keep_low			3	25	0	0	3	12.5		0	0.00764561	0	0.0156801	0	0	0	0	0	0	0.0121558	0	0	0	0	0	0	0	0	0	0	0	0	0	0.0955378	ns		4_BD	3_L
1093	e84d57ac7baa2a2259127f6fb7714cde	Bacteria	Synergistota	Synergistia	Synergistales	Aminobacteriaceae	Aminivibrio	Aminivibrio pyruvatiphilus		out	3_keep_low			3	25	0	0	3	12.5		0	0.0152912	0	0.0172481	0	0	0	0	0	0	0	0.0136768	0	0	0	0	0	0	0	0	0	0	0	0	0.0834564	ns		4_BD	3_L
1094	edf2d7fb84d08e2d9996979e4aa2eb4b	Bacteria	Planctomycetota	Planctomycetia	Isosphaerales	Isosphaeraceae	Aquisphaera	Uncultured		out	3_keep_low			3	25	0	0	3	12.5		0	0.012233	0	0.0156801	0	0	0	0	0	0	0	0.0121571	0	0	0	0	0	0	0	0	0	0	0	0	0.084546	ns		4_BD	3_L
1095	fc062226af7be3bf1744a6b42d1289f0	Bacteria	Firmicutes	UBA4882	UBA10575	UBA10575	Capillibacterium	Capillibacterium thermochitinicola		out	3_keep_low			3	25	0	0	3	12.5		0	0.012233	0	0.0109761	0	0	0	0	0	0	0	0.0151964	0	0	0	0	0	0	0	0	0	0	0	0	0.0852487	ns		4_BD	3_L
1096	0cdbcf5faf4e47f004fdf14fbc138511	Bacteria	Bacteroidota	Bacteroidia	Bacteroidales	VadinHA17	LD21	LD21 sp009877105		out	3_keep_low			3	25	0	0	3	12.5		0	0.0214077	0	0	0.010797	0	0	0.0289171	0	0	0	0	0	0	0	0	0	0	0	0	0	0	0	0	0.105335	ns		4_BD	3_L
1097	1c8be9336697850d1323d3cd4e2021a9	Bacteria	Chloroflexota	Chloroflexia	Chloroflexales	Chloroflexaceae	JAAUSQ01	JAAUSQ01 sp012033195		out	3_keep_low			3	25	0	0	3	12.5		0	0.00764561	0	0	0.00771212	0	0	0.0136976	0	0	0	0	0	0	0	0	0	0	0	0.00319208	0	0	0	0	0.139575	ns		4_BD	3_L
1098	d75750eae2d3048284c25c6389bda1d6	Bacteria	Acidobacteriota	Vicinamibacteria	Vicinamibacterales	UBA2999	WHSN01	Uncultured		out	3_keep_low			3	25	0	0	3	12.5		0	0.0275242	0	0	0.010797	0	0	0	0.0387057	0	0	0	0	0	0	0	0	0	0	0	0	0	0	0	0.116845	ns		4_BD	3_L
1099	dbebe1c0fa02aa25814a3e3db57e65ea	Bacteria	Planctomycetota	Phycisphaerae	Phycisphaerales	SM1A02	UBA854	Uncultured		out	3_keep_low			3	25	0	0	3	12.5		0	0.0183495	0	0	0.0154242	0	0	0	0.0123858	0	0	0	0.00485704	0.00342138	0	0	0	0.00490501	0	0	0	0	0	0.00475828	0.291937	ns		4_BD	3_L
1100	6a7ba0451fa43d19172d55438c97de26	Bacteria	Bacteroidota	Bacteroidia	Cytophagales	Cyclobacteriaceae	Chryseotalea	Uncultured		out	3_keep_low			3	25	0	0	3	12.5		0	0.0107039	0	0	0.0200515	0	0	0	0.0232234	0	0	0	0	0	0	0	0	0	0	0	0	0	0	0	0.097288	ns		4_BD	3_L
1101	a8fa635fe6b7b5a4d2532f9a6c67c1d9	Bacteria	Planctomycetota	Planctomycetia	Gemmatales	Gemmataceae	Unclassified Gemmataceae	Uncultured		out	3_keep_low			3	25	0	0	3	12.5		0	0.0152912	0	0	0.0185091	0	0	0	0	0.00933257	0	0	0	0	0	0	0	0	0	0	0	0	0	0	0.094235	ns		4_BD	3_L
1102	0cdd39dd4a063f7dce6f6088160df256	Bacteria					Unclassified Genus	Uncultured		out	3_keep_low			3	25	0	0	3	12.5		0	0.0198786	0	0	0.0123394	0	0	0	0	0	0.0319091	0	0	0	0	0	0	0	0	0	0	0	0	0	0.10691	ns		4_BD	3_L
1103	a1718ea5b2fa5b3d0bffad63e5933be7	Bacteria	Planctomycetota	UBA1135	UBA1135	GCA-002686595	Unclassified GCA-002686595	Uncultured		out	3_keep_low			3	25	0	0	3	12.5		0	0.012233	0	0	0.00925455	0	0	0	0	0	0.0136753	0	0	0	0	0	0	0	0	0	0	0	0	0	0.0862341	ns		4_BD	3_L
1104	dc6499776794a6c804e826550326fb0f	Bacteria	Patescibacteria				Unclassified Genus	Uncultured		out	3_keep_low			3	25	0	0	3	12.5		0	0.0229368	0	0	0.0215939	0	0	0	0	0	0	0.0197553	0	0	0	0	0	0	0	0	0	0	0	0	0.0825205	ns		4_BD	3_L
1105	5a1c15585c92877e33f83edcee5327fa	Bacteria	Chloroflexota	Chloroflexia	Thermomicrobiales		Unclassified Genus	Uncultured		out	3_keep_low			3	25	0	0	3	12.5		0	0.0107039	0	0	0.0154242	0	0	0	0	0	0	0.0197553	0	0	0	0	0	0	0	0	0	0	0	0	0.0922042	ns		4_BD	3_L
1106	4164f5245c30f99bf27b46e7d0eadd47	Bacteria	Synergistota	Synergistia	Synergistales	Thermovirgaceae	Thermovirga	Thermovirga lienii		out	3_keep_low			3	25	0	0	3	12.5		0	0.0107039	0	0	0.00925455	0	0	0	0	0	0	0.021275	0	0	0	0	0	0	0	0	0	0	0	0	0.108617	ns		4_BD	3_L
1107	b0b5b357fe968fec1e664158de44aea5	Bacteria	Firmicutes	Clostridia	Lachnospirales	Lachnospiraceae	Mobilitalea	Uncultured		out	3_keep_low			3	25	0	0	3	12.5		0.00455879	0.012233	0	0	0.0154242	0	0	0	0	0	0	0.00759821	0	0	0	0	0	0	0	0	0	0	0	0	0.0610741	ns		4_BD	3_L
1108	04f25516e1ac0b398e109ca936fbae5d	Bacteria					Unclassified Genus	Uncultured		out	3_keep_low			3	25	0	0	3	12.5		0	0.0137621	0	0	0.00771212	0	0	0	0	0	0	0.0106375	0	0	0	0	0	0	0	0	0	0	0	0	0.0912948	ns		4_BD	3_L
1109	f01e065664c1285a3ed8cb575b23bc05	Bacteria	Firmicutes	Clostridia	Clostridiales	Clostridiaceae	ClostridiumD	Uncultured		out	3_keep_low			2	16.6667	1	8.33333	3	12.5		0	0.0168203	0	0	0.010797	0	0	0	0	0	0	0	0	0	0	0	0	0	0	0	0	0.0166567	0	0	0.670072	ns		4_BD	3_L
1110	ae763ecbb5ae6e408dedb2be05769a5d	Bacteria	Pseudomonadota	Alphaproteobacteria	Sphingomonadales	Sphingomonadaceae	Unclassified Sphingomonadaceae	Uncultured		out	3_keep_low			3	25	0	0	3	12.5		0	0.012233	0	0	0	0.0450948	0	0.033483	0	0	0	0	0	0	0	0	0	0	0	0	0	0	0	0	0.117283	ns		4_BD	3_L
1111	542872a8e8a53da579283907e785daca	Bacteria	Planctomycetota	Phycisphaerae	Tepidisphaerales	Tepidisphaeraceae	UBA2421	Uncultured		out	3_keep_low			3	25	0	0	3	12.5		0	0.0152912	0	0	0	0.0279899	0	0.0441367	0	0	0	0	0	0	0	0	0	0	0	0	0	0	0	0	0.110728	ns		4_BD	3_L
1112	f9a83e55ecc0eba787a6a8088849bf0a	Bacteria	Chloroflexota	Chloroflexia	Thermomicrobiales		Unclassified Genus	Uncultured		out	3_keep_low			3	25	0	0	3	12.5		0	0.0183495	0	0	0	0.0171049	0	0.0243513	0	0	0	0	0	0	0	0	0	0	0	0	0	0	0	0	0.0863264	ns		4_BD	3_L
1113	0e6dd8ff2ba6b1d67fe3780584fc36cc	Bacteria	Acidobacteriota	Thermoanaerobaculia	UBA5066	Gp7-AA6	Gp7-AA6	Gp7-AA6 sp003222385		out	3_keep_low			3	25	0	0	3	12.5		0	0.0428154	0	0	0	0.00777496	0	0	0.0170305	0	0	0	0	0	0	0	0	0	0	0	0	0	0	0	0.15551	ns		4_BD	3_L
1114	27eec00e5efaa4f6b97c3d2e894229c3	Bacteria	Cyanobacteria	Sericytochromatia	UBA7694	UBA7694	GCA-2770975	GCA-2770975 sp002783405		out	3_keep_low			3	25	0	0	3	12.5		0	0.00917473	0	0	0	0.00621997	0	0	0.0418021	0	0	0	0	0	0	0	0	0	0	0	0	0	0	0	0.197986	ns		4_BD	3_L
1115	94683536425ae708e0bb96a281f124fb	Bacteria	Patescibacteria	Doudnabacteria	UBA920		Unclassified Genus	Uncultured		out	3_keep_low			3	25	0	0	3	12.5		0	0.00611649	0	0	0	0.00777496	0.0047616	0	0.0325128	0	0	0	0	0	0	0	0	0	0	0	0	0	0	0	0.142066	ns		4_BD	3_L
1116	c1596d49b687e1660d080dac4f4cba01	Bacteria	Chloroflexota	Chloroflexia	Chloroflexales	Chloroflexaceae	JAAUSQ01	JAAUSQ01 sp012033195		out	3_keep_low			3	25	0	0	3	12.5		0	0.012233	0	0	0	0.0124399	0	0	0.0247716	0	0	0	0	0	0	0	0	0	0	0	0	0	0	0	0.104183	ns		4_BD	3_L
1117	9f5849f828ec7455e115e666e2b91ee1	Bacteria	Firmicutes	Clostridia	Acetivibrionales	DSM-8532	Thermoclostridium	Uncultured		out	3_keep_low			3	25	0	0	3	12.5		0	0.0305824	0	0	0	0.00621997	0	0	0.0123858	0	0	0	0	0	0	0	0	0	0	0	0	0	0	0	0.14994	ns		4_BD	3_L
1118	f7ed0a21532cdf771a7dbdd83b370ea8	Archaea	Halobacteriota	Methanosarcinia	Methanotrichales	Methanotrichaceae	Methanothrix	Methanothrix soehngenii		out	3_keep_low			3	25	0	0	3	12.5		0	0.0137621	0	0	0	0.0139949	0	0	0.0154823	0	0	0	0	0	0	0	0	0	0	0	0	0	0	0	0.0823595	ns		4_BD	3_L
1119	33e0086dc473a3c1931b0dc72557df24	Bacteria	Planctomycetota	Planctomycetia	Pirellulales	Pirellulaceae	Unclassified Pirellulaceae	Uncultured		out	3_keep_low			3	25	0	0	3	12.5		0	0.012233	0	0	0	0.0155499	0	0	0.00619291	0	0	0	0	0	0	0	0	0	0	0	0	0	0	0	0.102512	ns		4_BD	3_L
1120	3399283bba94af1ce9d643d71d2b86b9	Bacteria	Firmicutes	Clostridia	Peptostreptococcales	Anaerovoracaceae	Unclassified Anaerovoracaceae	Uncultured		out	3_keep_low			3	25	0	0	3	12.5		0.00455879	0.00611649	0	0	0	0.00777496	0	0	0	0.0139988	0	0	0	0	0	0	0	0	0	0	0	0	0	0	0.0635755	ns		4_BD	3_L
1121	d950fca1d35f8f160827ca518be10370	Bacteria	Bacteroidota	Bacteroidia	Bacteroidales		Unclassified Genus	Uncultured		out	3_keep_low			3	25	0	0	3	12.5		0	0.00611649	0	0	0	0.00777496	0	0	0	0.010888	0	0	0	0	0	0	0	0	0	0	0	0	0	0	0.0920154	ns		4_BD	3_L
1122	1caabba44309bf662b353a380a148c5f	Bacteria	Bacteroidota	Bacteroidia	Chitinophagales	Saprospiraceae	OLB9	Uncultured		out	3_keep_low			3	25	0	0	3	12.5		0	0.024466	0	0	0	0.0264349	0	0	0	0	0.041026	0	0	0	0	0	0	0	0	0	0	0	0	0	0.0921502	ns		4_BD	3_L
1123	09b2dec23ecfb1cd1ce4990ddda37869	Bacteria	Bacteroidota	Bacteroidia	Bacteroidales	Bacteroidaceae	Bacteroides	Bacteroides fragilis		out	3_keep_low			3	25	0	0	3	12.5		0	0.0183495	0	0	0	0.0295449	0	0	0	0	0.0121558	0	0	0	0	0	0	0	0	0	0	0	0	0	0.104659	ns		4_BD	3_L
1124	0d7a053a7aba5c6e95b70218e1ada42a	Bacteria	Myxococcota	Polyangia	Polyangiales	Polyangiaceae	MWCO01	Uncultured		out	3_keep_low			3	25	0	0	3	12.5		0	0.0107039	0	0	0	0.0124399	0	0	0	0	0.0151948	0	0	0	0	0	0	0	0	0	0	0	0	0	0.0855737	ns		4_BD	3_L
1125	3c852b689875a5a810483ace46621745	Bacteria	Actinobacteriota	Actinomycetia	Mycobacteriales	Mycobacteriaceae	Corynebacterium	Corynebacterium matruchotii		out	3_keep_low			3	25	0	0	3	12.5		0	0.00764561	0	0	0	0.00932995	0	0	0	0	0.0182338	0	0	0	0	0	0	0	0	0	0	0	0	0	0.109438	ns		4_BD	3_L
1126	e5c48b7beea94c867289afee5b5b81b5	Bacteria	Firmicutes	Clostridia	Clostridiales	Clostridiaceae	Clostridium	Clostridium acetobutylicum		out	3_keep_low			3	25	0	0	3	12.5		0	0.0198786	0.00466302	0	0	0.0171049	0	0	0	0	0	0.0151964	0	0	0	0	0	0	0	0	0	0	0	0	0.0595241	ns		4_BD	3_L
1127	b0d276a6af75b63aee736ac52afb4415	Bacteria	Firmicutes	Bacilli	Acholeplasmatales	UBA5453	UBA5453	UBA5453 sp002427375		out	3_keep_low			3	25	0	0	3	12.5		0.00455879	0.00917473	0.00310868	0	0	0.0202149	0	0	0	0	0	0.00607857	0	0	0	0	0	0	0	0	0	0	0	0	0.0647766	ns		4_BD	3_L
1128	e244d108d389eb2f79e53a38c481d739	Bacteria					Unclassified Genus	Uncultured		out	3_keep_low			2	16.6667	1	8.33333	3	12.5		0	0.00764561	0	0	0	0.0108849	0	0	0	0	0.00455844	0	0.00809507	0	0	0	0	0	0	0	0	0	0	0	0.338405	ns		4_BD	3_L
1129	d48deb2440ab12a54efebf6e2d4235da	Bacteria	Actinobacteriota	Acidimicrobiia	Acidimicrobiales	Ilumatobacteraceae	Unclassified Ilumatobacteraceae	Uncultured		out	3_keep_low			2	16.6667	1	8.33333	3	12.5		0	0.00917473	0	0	0	0.00777496	0	0	0	0	0	0	0.0113331	0	0	0	0	0	0	0	0	0	0	0	0.730954	ns		4_BD	3_L
1130	7686c9401da5609b0c38295165cacae1	Bacteria	Chloroflexota	Anaerolineae	Anaerolineales	UBA6663	SpSt-583	SpSt-583 sp011367385		out	3_keep_low			2	16.6667	1	8.33333	3	12.5		0	0.0259951	0	0	0	0.00932995	0	0	0	0	0	0	0	0	0	0	0	0	0	0.0111723	0	0	0	0	0.418925	ns		4_BD	3_L
1131	c4da1fcb7a9dccf716e84cc7bc123f34	Bacteria	Planctomycetota	Planctomycetia	Isosphaerales	Isosphaeraceae	Tautonia	Uncultured		out	3_keep_low			2	16.6667	1	8.33333	3	12.5		0	0.0214077	0	0	0	0.0202149	0	0	0	0	0	0	0	0	0	0	0	0	0.00498033	0	0	0.014991	0	0	0.50778	ns		4_BD	3_L
1132	7c1f978ac89a0cdd9e7b4fbc3a540258	Archaea	Thermoplasmatota	Thermoplasmata			Unclassified Genus	Uncultured		out	3_keep_low			3	25	0	0	3	12.5		0	0.0168203	0	0	0	0	0.0285696	0.0273952	0	0	0	0	0	0	0	0	0	0	0	0	0	0	0	0	0.0902629	ns		4_BD	3_L
1133	a80f3795fa4aabd95d66b9a267c32a4e	Bacteria	Verrucomicrobiota	Verrucomicrobiae	Opitutales	Opitutaceae	Unclassified Opitutaceae	Uncultured		out	3_keep_low			3	25	0	0	3	12.5		0	0.0107039	0	0	0	0	0.0174592	0	0	0.0124434	0	0	0	0	0	0	0	0	0	0	0	0	0	0	0.0897928	ns		4_BD	3_L
1134	8187e90c71b653cb9e28e5f62f65b7aa	Bacteria	Patescibacteria	Saccharimonadia	Saccharimonadales		Unclassified Genus	Uncultured		out	3_keep_low			2	16.6667	1	8.33333	3	12.5		0	0.0137621	0	0	0	0	0.0142848	0	0	0	0	0	0	0.0239496	0	0	0	0	0	0	0	0	0	0	0.894482	ns		4_BD	3_L
1135	24e0a8889945059ca35e64654e3df15a	Bacteria	Acidobacteriota	Vicinamibacteria	Vicinamibacterales	UBA2999	Unclassified UBA2999	Uncultured		out	3_keep_low			3	25	0	0	3	12.5		0	0.0183495	0	0	0	0	0	0.0197854	0.0185787	0	0	0	0	0	0	0	0	0	0	0	0	0	0	0	0.082061	ns		4_BD	3_L
1136	06ad8eac3de6c306c00ac4c3a8b53a72	Bacteria	Pseudomonadota	Gammaproteobacteria	DSM-16500	DSM-16500	UBA4722	UBA4722 sp002404295		out	3_keep_low			3	25	0	0	3	12.5		0	0.00611649	0	0	0	0	0	0.00760977	0.0154823	0	0	0	0	0	0	0	0	0	0	0	0	0	0	0	0.113149	ns		4_BD	3_L
1137	34e917218de761409ff3f1b1172116a0	Bacteria	Actinobacteriota	Actinomycetia	Propionibacteriales	Nocardioidaceae	Nocardioides	Uncultured		out	3_keep_low			3	25	0	0	3	12.5		0	0.0168203	0	0	0	0	0	0.0136976	0	0.0124434	0	0	0	0	0	0	0	0	0	0	0	0	0	0	0.0847907	ns		4_BD	3_L
1138	f975de11d947ee34f8529f253f10282a	Bacteria	Chloroflexota	Anaerolineae	Aggregatilineales	J027	JAAUUD01	JAAUUD01 sp012031655		out	3_keep_low			3	25	0	0	3	12.5		0	0.0275242	0	0	0	0	0	0.0350049	0	0	0.0319091	0	0	0	0	0	0	0	0	0	0	0	0	0	0.0835486	ns		4_BD	3_L
1139	c1140c40f2b9c30fcef34b6151f9c52b	Bacteria	Pseudomonadota	Alphaproteobacteria	Rhodobacterales	Rhodobacteraceae	Unclassified Rhodobacteraceae	Uncultured		out	3_keep_low			3	25	0	0	3	12.5		0	0.0214077	0	0	0	0	0	0.0395708	0	0	0.0106364	0	0	0	0	0	0	0	0	0	0	0	0	0	0.125498	ns		4_BD	3_L
1140	c01e2385794ca5e61e6240af9bcbdab2	Bacteria	Actinobacteriota	Actinomycetia	Actinomycetales	Bifidobacteriaceae	Bifidobacterium	Bifidobacterium vaginale		out	3_keep_low			3	25	0	0	3	12.5		0	0.0183495	0	0	0	0	0	0.0410928	0	0	0	0.0121571	0	0	0	0	0	0	0	0	0	0	0	0	0.129134	ns		4_BD	3_L
1141	1ce621f21f66ab81c25f38fdf775a678	Bacteria	Chloroflexota	Anaerolineae	Aggregatilineales	J027	JAAUUD01	Uncultured		out	3_keep_low			3	25	0	0	3	12.5		0	0.0168203	0	0	0	0	0	0.0228293	0	0	0	0.0121571	0	0	0	0	0	0	0	0	0	0	0	0	0.0931899	ns		4_BD	3_L
1142	7d027407535e2e94961d6fc6fda4140b	Bacteria	Chloroflexota	Anaerolineae	Aggregatilineales	A4b	Unclassified A4b	Uncultured		out	3_keep_low			3	25	0	0	3	12.5		0	0.0183495	0	0	0	0	0	0.0136976	0	0	0	0.0106375	0	0	0	0	0	0.00490501	0	0	0	0	0	0	0.134413	ns		4_BD	3_L
1143	e93cc32c3ca461129f136d6bd3924a5c	Bacteria	Actinobacteriota	Actinomycetia	Streptomycetales	Streptomycetaceae	Yinghuangia	Uncultured		out	3_keep_low			3	25	0	0	3	12.5		0	0.0168203	0	0	0	0	0	0	0.0356092	0.0186651	0	0	0	0	0	0	0	0	0	0	0	0	0	0	0.104321	ns		4_BD	3_L
1144	8b81e29058b2f2b031a18f460f26ad40	Bacteria	Cyanobacteria	Cyanobacteriia	Cyanobacteriales	Microcoleaceae	Microcoleus	Uncultured		out	3_keep_low			3	25	0	0	3	12.5		0	0.0214077	0	0	0	0	0	0	0.020127	0	0.041026	0	0	0	0	0	0	0	0	0	0	0	0	0	0.103178	ns		4_BD	3_L
1145	36720ed0ce25bfab8f69a8461b42d0fa	Bacteria	Chloroflexota	Anaerolineae	Aggregatilineales	A4b	Unclassified A4b	Uncultured		out	3_keep_low			3	25	0	0	3	12.5		0	0.0152912	0	0	0	0	0	0	0.0356092	0	0.0212727	0	0.00323803	0	0	0	0	0	0	0	0	0	0	0	0.119298	ns		4_BD	3_L
1146	f1104316480861f6f4edee3996d513fc	Bacteria					Unclassified Genus	Uncultured		out	3_keep_low			3	25	0	0	3	12.5		0	0.0229368	0	0	0	0	0	0	0.0309645	0	0.0075974	0	0	0	0	0	0	0	0	0	0	0	0	0	0.120978	ns		4_BD	3_L
1147	fc473574313ce29bb57b59acd5b5e28a	Bacteria	Pseudomonadota	Alphaproteobacteria	Geminicoccales	Geminicoccaceae	Unclassified Geminicoccaceae	Uncultured		out	3_keep_low			3	25	0	0	3	12.5		0	0.0137621	0	0	0	0	0	0	0.0154823	0	0.0258312	0	0	0	0	0	0	0	0	0	0	0	0	0	0.0967718	ns		4_BD	3_L
1148	eef034d99bf20c5817f5d0f16d82118f	Bacteria	Pseudomonadota	Alphaproteobacteria	Paracaedibacterales	Paracaedibacteraceae	Unclassified Paracaedibacteraceae	Uncultured		out	3_keep_low			3	25	0	0	3	12.5		0	0.0137621	0	0	0	0	0	0	0.00619291	0	0.0197532	0	0	0	0	0	0	0	0	0	0	0	0	0	0.112741	ns		4_BD	3_L
1149	ef93bcfd7b6a9956a03c215a25a5e82f	Bacteria	Chloroflexota	Limnocylindria	QHBO01	QHBO01	CF-167	CF-167 sp005879775		out	3_keep_low			3	25	0	0	3	12.5		0	0.0107039	0	0	0	0	0	0	0.00619291	0	0.0227922	0	0	0	0	0	0	0	0	0	0	0	0	0	0.130631	ns		4_BD	3_L
1150	ce3f519f9ec943d34f4cd1b258021e98	Bacteria	Pseudomonadota	Alphaproteobacteria	Rhizobiales	Xanthobacteraceae	Unclassified Xanthobacteraceae	Uncultured		out	3_keep_low			3	25	0	0	3	12.5		0	0.0397572	0	0	0	0	0	0	0.034061	0	0	0.021275	0	0	0	0	0	0	0	0	0	0	0	0	0.0923866	ns		4_BD	3_L
1151	52af49ece841001c3e413a31f70f7d0d	Bacteria	Pseudomonadota	Alphaproteobacteria	Sphingomonadales	Sphingomonadaceae	Unclassified Sphingomonadaceae	Uncultured		out	3_keep_low			3	25	0	0	3	12.5		0	0.0321116	0	0	0	0	0	0	0.0294163	0	0	0.0319125	0	0	0	0	0	0	0	0	0	0	0	0	0.0821389	ns		4_BD	3_L
1152	0c1df43273352a075e363a882ff05520	Bacteria	Bacteroidota	Bacteroidia	Bacteroidales	Muribaculaceae	Muribaculum	Muribaculum gordoncarteri		out	3_keep_low			3	25	0	0	3	12.5		0	0.0152912	0	0	0	0	0	0	0.0278681	0	0	0.0486285	0	0	0	0	0	0	0	0	0	0	0	0	0.117246	ns		4_BD	3_L
1153	99c42ebfae838e99747c05cb515d6548	Bacteria	Firmicutes	Clostridia	Clostridiales	Clostridiaceae	Clostridium	Uncultured		out	3_keep_low			3	25	0	0	3	12.5		0	0.0168203	0	0	0	0	0	0	0.0154823	0	0	0.0227946	0	0	0	0	0	0	0	0	0	0	0	0	0.0871722	ns		4_BD	3_L
1154	b585271882aabbf2cfd0ee1d816f4fd9	Bacteria	Bacteroidota	Bacteroidia	Cytophagales	Cyclobacteriaceae	ELB16-189	ELB16-189 sp001567185		out	3_keep_low			3	25	0	0	3	12.5		0	0.0137621	0	0	0	0	0	0	0.0123858	0	0	0.0288732	0	0	0	0	0	0	0	0	0	0	0	0	0.111031	ns		4_BD	3_L
1155	a06abea6dc29a4bc6724b1dd68a5a6fb	Bacteria	Firmicutes	Bacilli			Unclassified Genus	Uncultured		out	3_keep_low			3	25	0	0	3	12.5		0	0.00611649	0	0	0	0	0	0	0.0154823	0	0	0.0319125	0	0	0	0	0	0	0	0	0	0	0	0	0.143348	ns		4_BD	3_L
1156	4271b76aad8c279a9c215c3742838566	Bacteria	Acidobacteriota	Vicinamibacteria	Vicinamibacterales		Unclassified Genus	Uncultured		out	3_keep_low			3	25	0	0	3	12.5		0	0.00917473	0	0	0	0	0	0	0.013934	0	0	0.0197553	0	0	0	0	0	0	0	0	0	0	0	0	0.098074	ns		4_BD	3_L
1157	e3ff236ee0842eab2b88cd0b3b0b5799	Bacteria	Pseudomonadota	Alphaproteobacteria	Acetobacterales	Acetobacteraceae	Acidibrevibacterium	Acidibrevibacterium fodinaquatile		out	3_keep_low			2	16.6667	1	8.33333	3	12.5		0	0.0275242	0	0	0	0	0	0	0.013934	0	0	0	0	0	0	0	0	0.0408751	0	0	0	0	0	0	0.990904	ns		4_BD	3_L
1158	ceca679053e092f5f87792997b0e4830	Bacteria	Patescibacteria	Saccharimonadia	Saccharimonadales	UBA1547	UBA6175	Uncultured		out	3_keep_low			2	16.6667	1	8.33333	3	12.5		0	0.0259951	0	0	0	0	0	0	0.0154823	0	0	0	0	0	0	0	0	0	0	0.0127683	0	0	0	0	0.379437	ns		4_BD	3_L
1159	2c67f3fbac9f67be593b1aabb3cb1775	Bacteria	Firmicutes	Clostridia	Oscillospirales	Acutalibacteraceae	DTU053	DTU053 sp001512765		out	3_keep_low			3	25	0	0	3	12.5		0	0.00764561	0	0	0	0	0	0	0	0.021776	0.0182338	0	0	0	0	0	0	0	0	0	0	0	0	0	0.107025	ns		4_BD	3_L
1160	a94ec0abbe1724dfee1f95ef27ce645d	Bacteria	Bacteroidota	Bacteroidia	Bacteroidales	Muribaculaceae	Unclassified Muribaculaceae	Uncultured		out	3_keep_low			3	25	0	0	3	12.5		0	0.012233	0	0	0	0	0	0	0	0.00777714	0.0106364	0	0	0	0	0	0	0	0	0	0	0	0	0	0.087632	ns		4_BD	3_L
1161	b1e8dc5bc8baa89729505aebea5768f5	Bacteria	Verrucomicrobiota	Lentisphaeria	UBA1407	UBA1407	JAAZIY01	JAAZIY01 sp012799725		out	3_keep_low			3	25	0	0	3	12.5		0	0.0137621	0	0	0	0	0	0	0	0.0155543	0	0.0273535	0	0	0	0	0	0	0	0	0	0	0	0	0.0998618	ns		4_BD	3_L
1162	a5bc52f86d65a987b01e1e5a0f3866b1	Bacteria	Pseudomonadota	Gammaproteobacteria	Burkholderiales	Burkholderiaceae	Variovorax	Variovorax paradoxus		out	3_keep_low			3	25	0	0	3	12.5		0	0.0382281	0	0	0	0	0	0	0	0	0.0607792	0.0562267	0	0	0	0	0	0	0	0	0	0	0	0	0.0881363	ns		4_BD	3_L
1163	7a6c6151f9c45bfcda2a02da93dee8d2	Bacteria	Bacteroidota	Bacteroidia	Chitinophagales	Chitinophagaceae	Unclassified Chitinophagaceae	Uncultured		out	3_keep_low			3	25	0	0	3	12.5		0	0.0168203	0	0	0	0	0	0	0	0	0.0121558	0.0303928	0	0	0	0	0	0	0	0	0	0	0	0	0.108764	ns		4_BD	3_L
1164	9f64522672a77ad8f00f68e58c5d4510	Bacteria	Bdellovibrionota	Bdellovibrionia	Bdellovibrionales	Bdellovibrionaceae	Bdellovibrio	Bdellovibrio bacteriovorus		out	3_keep_low			3	25	0	0	3	12.5		0	0.0214077	0	0	0	0	0	0	0	0	0.00607792	0.0303928	0	0	0	0	0	0	0	0	0	0	0	0	0.128972	ns		4_BD	3_L
1165	84c03d37d19e1b41c420743e40d8386c	Bacteria	Gemmatimonadota	Gemmatimonadetes	Longimicrobiales	Longimicrobiaceae	Longimicrobium	Longimicrobium terrae		out	3_keep_low			3	25	0	0	3	12.5		0	0.0198786	0	0	0	0	0	0	0	0	0.0167143	0.0197553	0	0	0	0	0	0	0	0	0	0	0	0	0.0829401	ns		4_BD	3_L
1166	d98c254e6f8ad7ae788a74d87cf39d12	Bacteria	Firmicutes	Bacilli	Lactobacillales	Listeriaceae	Brochothrix	Brochothrix thermosphacta		out	3_keep_low			3	25	0	0	3	12.5		0	0.012233	0	0	0	0	0	0	0	0	0.0136753	0.0288732	0	0	0	0	0	0	0	0	0	0	0	0	0.111738	ns		4_BD	3_L
1167	fc521a588746eb085a6b1c399c874047	Bacteria	Pseudomonadota	Alphaproteobacteria	Sphingomonadales	Sphingomonadaceae	Sphingobium	Uncultured		out	3_keep_low			3	25	0	0	3	12.5		0	0.00917473	0	0	0	0	0	0	0	0	0.0197532	0.0151964	0	0	0	0	0	0	0	0	0	0	0	0	0.0972053	ns		4_BD	3_L
1168	9057677f36efd73726fbe421135c27aa	Bacteria	Pseudomonadota	Gammaproteobacteria	Pseudomonadales	Pseudomonadaceae	Pseudomonas	Uncultured		out	3_keep_low			2	16.6667	1	8.33333	3	12.5		0	0.0152912	0	0	0	0	0	0	0	0	0.0136753	0	0.0259042	0	0	0	0	0	0	0	0	0	0	0	0.925762	ns		4_BD	3_L
1169	4bd3e64cdbc43e83fdaf1e8e580b816a	Bacteria	Bacteroidota	Bacteroidia	Cytophagales	Cyclobacteriaceae	Chryseolinea	Chryseolinea serpens		out	3_keep_low			2	16.6667	1	8.33333	3	12.5		0	0.0152912	0	0	0	0	0	0	0	0	0.0212727	0	0	0.0119748	0	0	0	0	0	0	0	0	0	0	0.389034	ns		4_BD	3_L
1170	82497fa1873d01a06dfa70fd68ae5691	Bacteria	Pseudomonadota	Gammaproteobacteria	Burkholderiales	Burkholderiaceae	Janthinobacterium	Uncultured		out	3_keep_low			2	16.6667	1	8.33333	3	12.5		0	0.0183495	0	0	0	0	0	0	0	0	0.0197532	0	0	0	0	0	0	0	0	0	0	0	0	0.0317219	0.877306	ns		4_BD	3_L
1171	7c7a80997ebf6701d8a8164bcb184f97	Bacteria					Unclassified Genus	Uncultured		out	3_keep_low			2	16.6667	1	8.33333	3	12.5		0	0.0137621	0	0	0	0.00466498	0	0	0	0	0	0.04255	0	0.00513206	0	0	0	0	0	0	0	0	0	0	0.225065	ns		4_BD	3_L
1172	cd9bd539dcfeff6b24ea5a5d216ab07b	Bacteria	Pseudomonadota	Gammaproteobacteria	Steroidobacterales	Steroidobacteraceae	Unclassified Steroidobacteraceae	Uncultured		out	3_keep_low			1	8.33333	2	16.6667	3	12.5		0	0.00917473	0	0	0	0	0	0	0	0	0	0	0.0178092	0	0	0	0	0.02616	0	0	0	0	0	0	0.291382	ns		4_BD	3_L
1173	5205bfc3d456553633701ae079a9db6c	Bacteria	Pseudomonadota	Alphaproteobacteria	Rhizobiales	Rhizobiaceae	Agrobacterium	Uncultured		out	3_keep_low			1	8.33333	2	16.6667	3	12.5		0	0.0519902	0	0	0	0	0	0	0	0	0	0	0.0307613	0	0	0	0	0	0	0.0414971	0	0	0	0	0.780035	ns		4_BD	3_L
1174	3e0abbadc180e44d1eb7163ff7915e92	Bacteria	Patescibacteria	Paceibacteria	UBA6257	GWB1-50-10	GWB1-50-10	Uncultured		out	3_keep_low			1	8.33333	2	16.6667	3	12.5		0	0.0137621	0	0	0	0	0	0	0	0	0	0	0.00809507	0	0	0	0	0	0	0	0.00335559	0.0116597	0	0	0.633111	ns		4_BD	3_L
1175	18028097619c440ec750ed978e716a5c	Bacteria	Omnitrophota	Koll11	UBA6215	UBA6215	UBA6215	Uncultured		out	3_keep_low			1	8.33333	2	16.6667	3	12.5		0	0.00611649	0	0	0	0	0	0	0	0	0	0	0.00485704	0.0171069	0	0	0	0	0	0.0127683	0	0	0	0	0.200693	ns		4_BD	3_L
1176	361c34df581c7a42c62f9985dbcb2887	Bacteria	Firmicutes	Bacilli	Lactobacillales	Streptococcaceae	Streptococcus	Streptococcus infantarius		out	3_keep_low			1	8.33333	2	16.6667	3	12.5		0	0.0168203	0	0	0	0	0	0	0	0	0	0	0	0	0.0194748	0	0	0	0	0	0.0436227	0	0	0	0.362042	ns		4_BD	3_L
1177	78481b127fd15264bc2f3b4d4220dbbf	Bacteria	Desulfobacterota	RBG-13-43-22	RBG-13-43-22	RBG-13-43-22	RBG-13-43-22	RBG-13-43-22 sp001797675		out	3_keep_low			1	8.33333	2	16.6667	3	12.5		0	0.0198786	0	0	0	0	0	0	0	0.00311086	0	0	0.00485704	0	0.00811451	0	0	0	0	0	0	0	0.00650068	0	0.877242	ns		4_BD	3_L
1178	41343ac683da89d72d4a9b00848e0b70	Bacteria	Bacteroidota	Bacteroidia	Sphingobacteriales	Sphingobacteriaceae	Unclassified Sphingobacteriaceae	Uncultured		out	3_keep_low			3	25	0	0	3	12.5		0	0	0.0186521	0.0423363	0.0293061	0	0	0	0	0	0	0	0	0	0	0	0	0	0	0	0	0	0	0	0.100156	ns		4_BD	4_BD
1179	6c0c778516d333ae1d16890e0df6afa1	Bacteria	Chloroflexota	Anaerolineae	Anaerolineales	Anaerolineaceae	Unclassified Anaerolineaceae	Uncultured		out	3_keep_low			3	25	0	0	3	12.5		0	0	0.0233151	0.0125441	0.0323909	0	0	0	0	0	0	0	0	0	0	0	0	0	0	0	0	0	0	0	0.104292	ns		4_BD	4_BD
1180	61010594d1812e41cf8a48f1f232c576	Bacteria	Firmicutes	Clostridia	Oscillospirales	Acutalibacteraceae	Unclassified Acutalibacteraceae	Uncultured		out	3_keep_low			3	25	0	0	3	12.5		0	0	0.0139891	0.00784006	0.00925455	0	0	0	0	0	0	0	0	0	0	0	0	0	0	0	0	0	0	0	0.0932627	ns		4_BD	4_BD
1181	79bf29be5e9db0c9bfebd7c257d51215	Bacteria	Desulfobacterota	Desulfovibrionia	Desulfovibrionales	Desulfovibrionaceae	Desulfovibrio	Desulfovibrio trichonymphae		out	3_keep_low			3	25	0	0	3	12.5		0	0	0.00932604	0.0172481	0	0	0.0111104	0	0	0	0	0	0	0	0	0	0	0	0	0	0	0	0	0	0.0947729	ns		4_BD	4_BD
1182	1dae600f65d0a71d02a88d59eac226a1	Bacteria	Firmicutes	Clostridia	Lachnospirales	Lachnospiraceae	UBA3282	UBA3282 sp003611805		out	3_keep_low			3	25	0	0	3	12.5		0	0	0.0139891	0.0141121	0	0	0	0.00913173	0	0	0	0	0	0	0	0	0	0	0	0	0	0	0	0	0.0880506	ns		4_BD	4_BD
1183	ec9794360a92e9239f84fa51d39ecc34	Bacteria	Bacteroidota	Bacteroidia	Flavobacteriales	Flavobacteriaceae	Flavobacterium	Myroides aquimaris		out	3_keep_low			3	25	0	0	3	12.5		0	0	0.0077717	0.0141121	0	0	0	0.00913173	0	0	0	0	0	0	0	0	0	0	0	0	0	0	0	0	0.0941619	ns		4_BD	4_BD
1184	bed51636b451bd6b6f244cfed30303fc	Bacteria	Chloroflexota	Anaerolineae	Aggregatilineales		Unclassified Genus	Uncultured		out	3_keep_low			3	25	0	0	3	12.5		0	0	0.00621736	0.0141121	0	0	0	0	0.0123858	0	0	0	0	0	0	0	0	0	0	0	0	0	0	0	0.0989299	ns		4_BD	4_BD
1185	5c3bdb5ad64c83b4785dd8590ade400e	Bacteria	Bacteroidota	Bacteroidia	Flavobacteriales	Weeksellaceae	Chryseobacterium	Uncultured		out	3_keep_low			3	25	0	0	3	12.5		0	0	0.0279781	0.00784006	0	0	0	0	0	0.00933257	0	0	0	0	0	0	0	0	0	0	0	0	0	0	0.145513	ns		4_BD	4_BD
1186	6e6aebbc6b2cd00b297e3c06d61c635c	Bacteria	Patescibacteria	Saccharimonadia	Saccharimonadales	SZUA-47	SZUA-47	SZUA-47 sp003231925		out	3_keep_low			3	25	0	0	3	12.5		0	0	0.0077717	0.0250882	0	0	0	0	0	0.00622171	0	0	0	0	0	0	0	0	0	0	0	0	0	0	0.155237	ns		4_BD	4_BD
1187	4ab450dadb0fed5cf3def87e7bafe67e	Bacteria	Firmicutes	Bacilli	Bacillales	Planococcaceae	Psychrobacillus	Uncultured		out	3_keep_low			3	25	0	0	3	12.5		0	0	0.0419672	0.0282242	0	0	0	0	0	0	0.0136753	0	0	0	0	0	0	0	0	0	0	0	0	0	0.11188	ns		4_BD	4_BD
1188	f3033b8658f5d118fb3b0475ee613c98	Bacteria	Firmicutes	Bacilli	Lactobacillales	Lactobacillaceae	Leuconostoc	Leuconostoc falkenbergense		out	3_keep_low			3	25	0	0	3	12.5		0	0	0.0077717	0.0423363	0	0	0	0	0.00309646	0	0.0197532	0	0	0	0	0	0	0	0	0	0	0	0	0	0.128772	ns		4_BD	4_BD
1189	3a2b29ba8df6c6f498dbb2a30ce3e561	Bacteria	Firmicutes	Proteinivoracia	UBA4975	VEMY01	VEMY01	VEMY01 sp009711825		out	3_keep_low			3	25	0	0	3	12.5		0	0	0.00621736	0.0219522	0	0	0	0	0	0	0.0121558	0	0	0	0	0	0	0	0	0	0	0	0	0	0.12257	ns		4_BD	4_BD
1190	c6408dc5c6530f2b3cfd5bd6b06ff03c	Bacteria	Patescibacteria	Saccharimonadia	Saccharimonadales		Unclassified Genus	Uncultured		out	3_keep_low			3	25	0	0	3	12.5		0	0	0.0124347	0.0109761	0	0	0	0	0	0.00466628	0.0121558	0	0	0	0	0	0	0	0	0	0	0	0	0	0.0510843	ns		4_BD	4_BD
1191	9348058a8e28c9a61c73d4800f45753a	Bacteria	Pseudomonadota	Alphaproteobacteria	Acetobacterales	Acetobacteraceae	Acidocella	Acidocella aquatica		out	3_keep_low			3	25	0	0	3	12.5		0	0	0.0124347	0.00940808	0	0	0	0	0	0	0	0.00759821	0	0	0	0	0	0	0	0	0	0	0	0	0.0891853	ns		4_BD	4_BD
1192	299597dbb081a44dc6a8dae53ffb674a	Bacteria	Pseudomonadota	Alphaproteobacteria	Rhizobiales	Rhizobiaceae	Unclassified Rhizobiaceae	Uncultured		out	3_keep_low			3	25	0	0	3	12.5		0	0	0.0264238	0	0.0231364	0.0279899	0	0	0	0	0	0	0	0	0	0	0	0	0	0	0	0	0	0	0.0829491	ns		4_BD	4_BD
1193	ac882831892d28615daf9350c8169b3f	Bacteria	Chloroflexota	Anaerolineae	Aggregatilineales	A4b	Unclassified A4b	Uncultured		out	3_keep_low			3	25	0	0	3	12.5		0	0	0.0108804	0	0.0123394	0.0155499	0	0	0	0	0	0	0	0	0	0	0	0	0	0	0	0	0	0	0.0859005	ns		4_BD	4_BD
1194	a8e23f2c84464be9983c41ffb032c903	Bacteria					Unclassified Genus	Uncultured		out	3_keep_low			3	25	0	0	3	12.5		0	0	0.00621736	0	0.0154242	0.00932995	0	0	0	0	0	0	0	0	0	0	0	0	0	0	0	0	0	0	0.106045	ns		4_BD	4_BD
1195	a28cd3ca075e7c6ba2bb2d0a8216535a	Bacteria	Firmicutes	Clostridia	Lachnospirales	Lachnospiraceae	Lachnoanaerobaculum	Lachnoanaerobaculum sp000209465		out	3_keep_low			3	25	0	0	3	12.5		0	0	0.0077717	0	0.00925455	0	0.0063488	0	0	0	0	0	0	0	0	0	0	0	0	0	0	0	0	0	0.0859718	ns		4_BD	4_BD
1196	fffac981402085f1c03ed74269f8e339	Bacteria	Pseudomonadota	Alphaproteobacteria	Geminicoccales	Geminicoccaceae	Arboricoccus	Arboricoccus pini		out	3_keep_low			3	25	0	0	3	12.5		0	0	0.0202064	0	0.0061697	0	0	0.0167415	0	0	0	0	0	0	0	0	0	0	0	0	0	0	0	0	0.112193	ns		4_BD	4_BD
1197	e19e724522982bb29a361a606785f997	Bacteria	Chloroflexota	Chloroflexia	Chloroflexales	Herpetosiphonaceae	Herpetosiphon	Uncultured		out	3_keep_low			3	25	0	0	3	12.5		0	0	0.0108804	0	0.0123394	0	0	0.0136976	0	0	0.00303896	0	0	0	0	0	0	0	0	0	0	0	0	0	0.0604527	ns		4_BD	4_BD
1198	45f513856c157b65744920c0c8bcf64c	Bacteria	Bacteroidota	Bacteroidia	Sphingobacteriales	Sphingobacteriaceae	Pedobacter	Uncultured		out	3_keep_low			3	25	0	0	3	12.5		0	0	0.0388585	0	0.0832909	0	0	0	0.0572844	0	0	0	0	0	0	0	0	0	0	0	0	0	0	0	0.0982795	ns		4_BD	4_BD
1199	46c1a21d7eaa9a0f7d68ebb31ccb1eb1	Bacteria	Firmicutes	Limnochordia	DTU010	DTU012	DTU012	DTU012 sp900019385		out	3_keep_low			3	25	0	0	3	12.5		0	0	0.0108804	0	0.0169667	0	0	0	0.0278681	0	0	0	0	0	0	0	0	0	0	0	0	0	0	0	0.107091	ns		4_BD	4_BD
1200	3f7efd3e4375746dd75ad6535f1f188e	Bacteria	Synergistota	Synergistia	Synergistales	Thermovirgaceae	Thermovirga	Thermovirga lienii		out	3_keep_low			3	25	0	0	3	12.5		0	0	0.0248694	0	0.0061697	0	0	0	0	0	0.0835714	0	0	0	0	0	0	0	0	0	0	0	0	0	0.202205	ns		4_BD	4_BD
1201	6e33bf7a39bb3a8f61f7d79f06f2573e	Bacteria	Chloroflexota	Dehalococcoidia	UBA2979	UBA2979	VXMT01	VXMT01 sp009840945		out	3_keep_low			3	25	0	0	3	12.5		0	0	0.0388585	0	0.0200515	0	0	0	0	0	0.041026	0	0	0	0	0	0	0	0	0	0	0	0	0	0.0960022	ns		4_BD	4_BD
1202	793887abaf48a23d2c587db3c24537b1	Bacteria	Bacteroidota	Bacteroidia	Sphingobacteriales	Sphingobacteriaceae	Daejeonella	Uncultured		out	3_keep_low			3	25	0	0	3	12.5		0	0	0.0248694	0	0.0246788	0	0	0	0	0	0.0303896	0	0	0	0	0	0	0	0	0	0	0	0	0	0.0836147	ns		4_BD	4_BD
1203	a44579e87fca3f8b70a64f0bcd7dc957	Bacteria	Bacteroidota	Bacteroidia	Bacteroidales	UBA932	Cryptobacteroides	Cryptobacteroides sp000435075		out	3_keep_low			3	25	0	0	3	12.5		0	0	0.0108804	0	0.0061697	0	0.0031744	0	0	0	0	0.00911785	0	0	0	0	0	0	0	0	0	0	0	0	0.0589648	ns		4_BD	4_BD
1204	9e1b9e8a0f7bc04363fb81f171f47c40	Bacteria	Pseudomonadota	Gammaproteobacteria	DSM-16500	DSM-16500	Aquicella	Uncultured		out	3_keep_low			3	25	0	0	3	12.5		0	0	0.0108804	0	0.00771212	0	0	0	0	0	0	0.0106375	0	0	0	0	0	0	0	0	0	0	0	0	0.0857329	ns		4_BD	4_BD
1205	afd0e3190bd527701a7e6d45c88467d9	Bacteria	Chloroflexota	Limnocylindria	Limnocylindrales	CSP1-4	GWC2-73-18	Uncultured		out	3_keep_low			3	25	0	0	3	12.5		0	0	0.0248694	0	0	0.0248799	0.0206336	0	0	0	0	0	0	0	0	0	0	0	0	0	0	0	0	0	0.0831511	ns		4_BD	4_BD
1206	cbb59608c555b16e2cf63a7196f7c2e5	Bacteria	Planctomycetota	Phycisphaerae	Phycisphaerales	UBA1924	J022	Uncultured		out	3_keep_low			3	25	0	0	3	12.5		0	0	0.0124347	0	0	0.0139949	0.007936	0	0	0	0	0	0	0	0	0	0	0	0	0	0	0	0	0	0.0907678	ns		4_BD	4_BD
1207	6b17d4a69f74de6e2a9a2939ebe033b1	Archaea	Methanobacteriota	Methanobacteria	Methanobacteriales	Methanobacteriaceae	Methanobacterium	Uncultured		out	3_keep_low			3	25	0	0	3	12.5		0	0	0.0139891	0	0	0.00621997	0.007936	0	0	0	0	0	0	0	0	0	0	0	0	0	0	0	0	0	0.10412	ns		4_BD	4_BD
1208	f411d062db48d2a316a2893b7faca394	Bacteria	Pseudomonadota	Alphaproteobacteria	RF32	CAG-239	UBA1254	UBA1254 sp900313355		out	3_keep_low			3	25	0	0	3	12.5		0	0	0.00621736	0	0	0.00621997	0.0111104	0	0	0	0	0	0	0	0	0	0	0	0	0	0	0	0	0	0.097125	ns		4_BD	4_BD
1209	3f871e58a0e931277ffafa8dbab6b932	Bacteria	Desulfobacterota	Binatia	UBA9968	UBA9968	Unclassified UBA9968	Uncultured		out	3_keep_low			3	25	0	0	3	12.5		0	0	0.0295325	0	0	0.0310998	0	0.0517464	0	0	0	0	0	0	0	0	0	0	0	0	0	0	0	0	0.0947836	ns		4_BD	4_BD
1210	98fd9db6c0a4d6d12e79d491857edf29	Bacteria	Pseudomonadota	Gammaproteobacteria	Burkholderiales	Usitatibacteraceae	Usitatibacter	Uncultured		out	3_keep_low			3	25	0	0	3	12.5		0	0	0.0528476	0	0	0.0202149	0	0.0243513	0	0	0	0	0	0	0	0	0	0	0	0	0	0	0	0	0.116859	ns		4_BD	4_BD
1211	3f83e28ef6dc19472db09e96e51b1f59	Bacteria	Pseudomonadota	Alphaproteobacteria	Sphingomonadales	Sphingomonadaceae	Unclassified Sphingomonadaceae	Uncultured		out	3_keep_low			3	25	0	0	3	12.5		0	0	0.0155434	0	0	0.0388748	0	0.0395708	0	0	0	0	0	0	0	0	0	0	0	0	0	0	0	0	0.10427	ns		4_BD	4_BD
1212	9f61fab2808924b06a6258f289543540	Bacteria	Actinobacteriota	Actinomycetia	Actinomycetales	Bifidobacteriaceae	Bifidobacterium	Bifidobacterium adolescentis		out	3_keep_low			3	25	0	0	3	12.5		0	0	0.0264238	0	0	0.0186599	0	0.0243513	0	0	0	0	0	0	0	0	0	0	0	0	0	0	0	0	0.0854279	ns		4_BD	4_BD
1213	0bba4fc0254fc10fe1e0649b07a13a75	Bacteria	Pseudomonadota	Alphaproteobacteria	DSM-16000	Inquilinaceae	Inquilinus	Inquilinus limosus		out	3_keep_low			3	25	0	0	3	12.5		0	0	0.00621736	0	0	0.00777496	0	0.0106537	0	0	0	0	0	0	0	0	0	0	0	0	0	0	0	0	0.0907245	ns		4_BD	4_BD
1214	46a6844531f12f9b5c5d6ac13bdbffb0	Bacteria	Bacteroidota	Bacteroidia	Cytophagales	Cyclobacteriaceae	Chryseotalea	Uncultured		out	3_keep_low			3	25	0	0	3	12.5		0	0	0.0373042	0	0	0.0715296	0	0	0.088249	0	0	0	0	0	0	0	0	0	0	0	0	0	0	0	0.100266	ns		4_BD	4_BD
1215	2bb991f82fcb5d15bbfdb6fcbc16a10e	Bacteria	Myxococcota	UBA9160	UBA9160	UBA6930	DSOP01	DSOP01 sp011055735		out	3_keep_low			3	25	0	0	3	12.5		0	0	0.0233151	0	0	0.00777496	0	0	0.013934	0	0	0	0	0	0	0	0	0	0	0	0	0	0	0	0.113698	ns		4_BD	4_BD
1216	2a9a09fb14870312b3d99cc03f1bf6b8	Bacteria	Patescibacteria	WWE3	9FT-COMBO-53-11	9FT-COMBO-53-11	Unclassified 9FT-COMBO-53-11	9FT-COMBO-53-11 sp001772805		out	3_keep_low			3	25	0	0	3	12.5		0	0	0.0124347	0	0	0.00777496	0	0	0.00928936	0	0	0	0	0	0	0	0	0	0	0	0	0	0	0	0.0887645	ns		4_BD	4_BD
1217	5df1e6df0fa4bda218f46c59f3fae58b	Bacteria	Firmicutes	Clostridia	Oscillospirales	Oscillospiraceae	UBA2658	UBA2658 sp009929315		out	3_keep_low			3	25	0	0	3	12.5		0	0	0.0248694	0	0	0.00621997	0	0	0	0	0.0197532	0	0	0	0	0	0	0	0	0	0	0	0	0	0.119593	ns		4_BD	4_BD
1218	21d810a81cfbd03ffb9583da70fe343c	Bacteria	Pseudomonadota	Alphaproteobacteria	Rhizobiales	Rhizobiaceae	Chelativorans	Chelativorans composti		out	3_keep_low			3	25	0	0	3	12.5		0	0	0.0124347	0	0	0.0124399	0	0	0	0	0.0106364	0	0	0	0	0	0	0	0	0	0	0	0	0	0.0827758	ns		4_BD	4_BD
[truncated: 17,846 more rows]
[truncated: 22 more columns]
