# Supplementary material for: Microbial succession and assembly shaped by sulfur, spatial partitioning, and water flow in a volcanic acidic river of northern Patagonia
Source: ISME J. 2026 Mar 9;20(1):wrag048. doi: 10.1093/ismejo/wrag048 (PMC13122624; doi:10.1093/ismejo/wrag048)
Supplement: Supplementary_material_wrag048 [file supplementary_material_wrag048.zip › Table_S5_vf.xlsx]

## Sheet: Legend
	Table S5. Relative abundance of the microbial taxa in in situ colonized S-beads. Taxonomy (up to species-level rank) assigned against the Greengenes2 16S rRNA database is indicated. Only taxa with a relative abundance per sample above 0.01% were retained for further analysis. Abundance was ranked as high (H, > 1%), medium (M, <1% and > 0.1%) or low (< 0.1% and >0.01%) and data coloured accordingl…

## Sheet: S5
1	#ASV ID	Domain	Phylum	Class	Order	Family	Genus	Specie	CLASSIFIERS	selection_exp1	rank_abundance	timeline	Occurrence_C-SB (count)	Occurrence_C-SB (%)	relative abundance per sample	C-SB-24	C-SB-48	C-SB-72	C-SB-96	rank abundance per sample	C-SB-24	C-SB-48	C-SB-72	C-SB-96
2	7ec0bfa0e671490def3c373e3a778899	Bacteria	Pseudomonadota	Gammaproteobacteria	Acidithiobacillales	Acidithiobacillaceae	Acidithiobacillus	Acidithiobacillus ferriphilus		in	1_keep_high	E_M_L	4	100		22.6854	34.8095	30.514	35.8157		1_H	1_H	1_H	1_H
3	668530b611727a2a0afda31f96d372cc	Bacteria	Pseudomonadota	Gammaproteobacteria	Acidithiobacillales	Acidithiobacillaceae	Acidithiobacillus	Acidithiobacillus unclassified		in	1_keep_high	E_M_L	4	100		18.9325	3.31389	1.74981	4.91241		1_H	1_H	1_H	1_H
4	114f3931c219e0250a35c21ff5c2857f	Bacteria	Pseudomonadota	Gammaproteobacteria	Acidithiobacillales	Acidithiobacillaceae	Acidithiobacillus	Acidithiobacillus thiooxidans		in	1_keep_high	E_M_L	4	100		12.4969	7.71217	6.85064	13.5914		1_H	1_H	1_H	1_H
5	99d22ee049e491f09fd88ee90761bc76	Bacteria	Nitrospirota	Leptospirillia	Leptospirillales	Leptospirillaceae	Leptospirillum	Leptospirillum ferrooxidans		in	1_keep_high	E_M_L	4	100		11.7335	0.235405	0.0318423	6.29047		1_H	2_M	3_L	1_H
6	d17a2332f22b994dbdbe76710d271d16	Bacteria	Bacteroidota	Cytophagia	Cytophagales	Cytophagaceae	Aquirufa	Aquirufa antheringensis		in	1_keep_high	E_M_L	4	100		7.63434	5.42798	4.48067	6.52271		1_H	1_H	1_H	1_H
7	c629c899d4766ad2d0dfe5efd65a8804	Bacteria	Cyanobacteriota	Cyanobacteriia	Cyanobacteriales	Coleofasciculaceae	Coleofasciculus	SIO2C1 sp010672925		in	1_keep_high	E_M_L	4	100		3.12464	1.4504	0.538287	1.00894		1_H	1_H	2_M	1_H
8	c959d0bb0e4b5cda81a11b844d57d58c	Bacteria	Pseudomonadota	Betaproteobacteria	Burkholderiales	Comamonadaceae	Limnohabitans	Uncultured		in	1_keep_high	E_M_L	4	100		2.5228	0.786708	0.535254	0.532152		1_H	2_M	2_M	2_M
9	4ad2bd79f2b8a3a255edea7efea898cd	Bacteria	Bacteroidota	Bacteroidia	Bacteroidales	Marinilabiliaceae	Unclassified Marinilabiliaceae	JC017 sp004296775		in	1_keep_high	E_M_L	4	100		0.582057	1.64632	2.18499	0.956643		2_M	1_H	1_H	2_M
10	0554ea88c6a9b38f9876f5c528152701	Bacteria	Pseudomonadota	Gammaproteobacteria	Acidithiobacillales	Acidithiobacillaceae	Acidithiobacillus	Acidithiobacillus thiooxidans		in	1_keep_high	E_M_L	4	100		0.572164	1.50204	0.482183	1.10275		2_M	1_H	2_M	1_H
11	08473afcb856f7c7d10dc9647251f633	Bacteria	Pseudomonadota	Betaproteobacteria	Burkholderiales	Comamonadaceae	Limnohabitans	Uncultured		in	1_keep_high	E_M_L	4	100		0.344617	0.873276	1.0235	0.462942		2_M	2_M	1_H	2_M
12	0d4ee3a4d7a110dee4a3645099eaa8d0	Bacteria	Pseudomonadota	Gammaproteobacteria	Acidithiobacillales	Acidithiobacillaceae	Acidithiobacillus	Acidithiobacillus ferrivorans		in	1_keep_high	E_M	2	50		6.80825	0	0.171342	0		1_H	4_BD	2_M	4_BD
13	81dd7fece73f9dbb02ef209e32413ae8	Bacteria					Unclassified Genus	Uncultured		in	1_keep_high	E_M	2	50		1.09486	0.154912	0	0		1_H	2_M	4_BD	4_BD
14	05e6e2e5b7bd61e1434ecab301d0bf9f	Bacteria	Pseudomonadota	Betaproteobacteria	Burkholderiales	Burkholderiaceae	Polynucleobacter	Polynucleobacter acidiphobus		in	1_keep_high	E_L	2	50		1.43288	0.00455622	0	0.478322		1_H	4_BD	4_BD	2_M
15	42eb907d93859cf3e7066f1752036db5	Bacteria					Unclassified Genus	Uncultured		in	1_keep_high	E_L	2	50		0.339671	0	0	2.02864		2_M	4_BD	4_BD	1_H
16	0f7c9ff200cdec115195b058e79ad42c	Bacteria	Pseudomonadota	Gammaproteobacteria	Acidithiobacillales	Acidithiobacillaceae	Acidithiobacillus	Acidithiobacillus ferrivorans		in	2_keep_medium	E_M_L	4	100		0.349564	0.29008	0.689917	0.976638		2_M	2_M	2_M	2_M
17	6732e904b6b116345f1aee1b83361f0e	Bacteria	Pseudomonadota	Gammaproteobacteria	Acidithiobacillales	Acidithiobacillaceae	Acidithiobacillus	Acidithiobacillus ferrooxidans		in	2_keep_medium	E_M_L	4	100		0.766732	0.498147	0.444276	0.881281		2_M	2_M	2_M	2_M
18	cd3e0131af71e9dd5a39a7d4d27cdad5	Bacteria	Firmicutes	Bacilli	Alicyclobacillales	Acidibacillaceae	Acidibacillus	Acidibacillus ferrooxidans		in	2_keep_medium	M_L	3	75		0	0.227811	0.379075	0.778234		4_BD	2_M	2_M	2_M
19	9915b2b4086986d05d84caff602d0d4b	Bacteria	Pseudomonadota	Gammaproteobacteria	Acidithiobacillales	Acidithiobacillaceae	Acidithiobacillus	Acidithiobacillus ferrooxidans		in	2_keep_medium	M_L	2	50		0	0.502703	0	0.404497		4_BD	2_M	4_BD	2_M
20	590a054b9cb01df0db710a6e33b9d3e2	Bacteria	Actinobacteriota	Actinomycetia	Actinomycetales	Micrococcaceae	Unclassified Micrococcaceae	Uncultured		in	2_keep_medium	E_M_L	4	100		0.1484	0.475366	0.351782	0.373737		2_M	2_M	2_M	2_M
21	14e4414f8a4d90f7c452a63e65b472f2	Bacteria					Unclassified Genus	Uncultured		in	2_keep_medium	E_M_L	4	100		0.232493	0.454104	0.462472	0.302988		2_M	2_M	2_M	2_M
22	de234dced5a6b9e446bb4881cb6ef874	Bacteria	Firmicutes	Bacilli	Alicyclobacillales	Acidibacillaceae	Acidibacillus	Acidibacillus ferrooxidans		in	2_keep_medium	E_M_L	4	100		0.283608	0.0850495	0.0924943	0.27838		2_M	3_L	3_L	2_M
23	791c7841ed2cf932e95cc2fe8b6463db	Bacteria	Pseudomonadota	Alphaproteobacteria	Acetobacterales	Acetobacteraceae	Acidiphilium	Acidiphilium rubrum		in	2_keep_medium	M_L	3	75		0	0.95377	0.198635	0.246082		4_BD	2_M	2_M	2_M
24	52a8982abdf08018c5a0ea0c780b17d9	Bacteria	Actinobacteriota	Actinomycetia	Streptomycetales	Streptomycetaceae	Streptomyces	Uncultured		in	2_keep_medium	E_M_L	4	100		0.107178	0.350829	0.42608	0.204556		2_M	2_M	2_M	2_M
25	46381e6cc864d585c9dd372c30cdc8f0	Bacteria	Bacteroidota	Bacteroidia	Bacteroidales	Bacteroidaceae	UBA1179	UBA1179 sp900318995		in	2_keep_medium	E_M_L	4	100		0.159942	0.37361	0.671721	0.176871		2_M	2_M	2_M	2_M
26	806913c9a1939d02801072c077bc09ff	Bacteria	Pseudomonadota	Gammaproteobacteria	Burkholderiales	Burkholderiaceae	Unclassified Burkholderiaceae	Uncultured		in	2_keep_medium	M_L	3	75		0	0.104793	0.168309	0.176871		4_BD	2_M	2_M	2_M
27	a79b7c1829bbeb3da1ac7234f37495f1	Bacteria	Bacteroidota	Bacteroidia	Bacteroidales	Marinilabiliaceae	Breznakibacter	Breznakibacter xylanolyticus		in	2_keep_medium	E_M_L	4	100		0.107178	0.346273	0.429113	0.163029		2_M	2_M	2_M	2_M
28	70fba8bb94f865036f4c56845cd03f17	Bacteria	Pseudomonadota	Gammaproteobacteria	Xanthomonadales	Rhodanobacteraceae	Metallibacterium	Metallibacterium scheffleri		in	2_keep_medium	M_L	3	75		0	0.218699	0.168309	0.158415		4_BD	2_M	2_M	2_M
29	e2db8c1379a9fd58d535477e5d4c8cbb	Bacteria	Bacteroidota	Bacteroidia	Chitinophagales	Chitinophagaceae	Unclassified Chitinophagaceae	Uncultured		in	2_keep_medium	E_M_L	4	100		0.042871	0.293117	0.295679	0.155339		3_L	2_M	2_M	2_M
30	1519bce76b40fdcfee6d721dd5838feb	Archaea	Thermoproteota	Nitrososphaeria	Nitrososphaerales	Nitrososphaeraceae	TA-21	TA-21 sp005877075		in	2_keep_medium	E_M_L	4	100		0.0544132	0.154912	0.242608	0.153801		3_L	2_M	2_M	2_M
31	336bc91eae16a1215d9aaef712659d04	Bacteria	Firmicutes	Sulfobacillia	Sulfobacillales	Sulfobacillaceae	Sulfobacillus	Sulfobacillus thermotolerans		in	2_keep_medium	M_L	2	50		0	0	0.172858	0.123041		4_BD	4_BD	2_M	2_M
32	daec7f032a2d3bad1d8378171a8a1791	Bacteria	Pseudomonadota	Alphaproteobacteria	Sphingomonadales	Sphingomonadaceae	Sphingomicrobium	Uncultured		in	2_keep_medium	E_M_L	4	100		0.0791465	0.0804933	0.11069	0.121503		3_L	3_L	2_M	2_M
33	e5611a6c9fa7b97b977c655b7aa0abd5	Bacteria	Firmicutes	Bacilli	Alicyclobacillales	Acidibacillaceae	Acidibacillus	Uncultured		in	2_keep_medium	M_L	2	50		0	0	0.0545868	0.121503		4_BD	4_BD	3_L	2_M
34	8d8d8f8b6f252f5367b482e0bf2d8348	Bacteria	Actinobacteriota	Actinomycetia	Actinomycetales	Cellulomonadaceae	Promicromonospora	Uncultured		in	2_keep_medium	E_M_L	4	100		0.0280311	0.186805	0.212282	0.113813		3_L	2_M	2_M	2_M
35	3edf794f54c185203adf7e8875f7578b	Bacteria	Bacteroidota	Bacteroidia	Cytophagales	Cyclobacteriaceae	Chryseolinea	Chryseolinea serpens		in	2_keep_medium	M_L	2	50		0	0	0.133434	0.109199		4_BD	4_BD	2_M	2_M
36	b67ecfccbc50e5e505d92ce11af7674e	Bacteria	Bacteroidota	Bacteroidia	Bacteroidales	Marinilabiliaceae	Unclassified Marinilabiliaceae	JC017 sp004296775		in	2_keep_medium	M_L	3	75		0	0.124537	0.159212	0.103047		4_BD	2_M	2_M	2_M
37	604b48550d9b882730feb9c701a3261a	Bacteria	Bacteroidota	Bacteroidia	Bacteroidales	UBA932	Unclassified UBA932	Uncultured		in	2_keep_medium	M_L	3	75		0	0.110868	0.1395	0.103047		4_BD	2_M	2_M	2_M
38	7b187914fe7dd85824d43372fe31e94d	Bacteria	Pseudomonadota	Gammaproteobacteria	Burkholderiales	Burkholderiaceae	Massilia	Uncultured		in	2_keep_medium	M_L	3	75		0	0.19288	0.145565	0.101509		4_BD	2_M	2_M	2_M
39	848437f6cd46989db8b8dca9e3386f55	Bacteria	Pseudomonadota	Gammaproteobacteria	Xanthomonadales	Xanthomonadaceae	Unclassified Xanthomonadaceae	Uncultured		in	2_keep_medium	M_L	3	75		0	0.173137	0.124337	0.0938187		4_BD	2_M	2_M	3_L
40	faa833407e06ad9b0a9709c2e3354de5	Bacteria	Actinobacteriota	Actinomycetia	Streptomycetales	Streptomycetaceae	Streptomyces	Uncultured		in	2_keep_medium	E_M_L	4	100		0.0494666	0.118462	0.278999	0.0876667		3_L	2_M	2_M	3_L
41	30e161f9beeea877ebab48bfe39d9e72	Bacteria	Verrucomicrobiota	Verrucomicrobiae	Verrucomicrobiales	Akkermansiaceae	Haloferula	Uncultured		in	2_keep_medium	E_M_L	3	75		0.0692532	0	0.200152	0.0815146		3_L	4_BD	2_M	3_L
42	dc7d3a5861e263a35fd888f13e3053ab	Bacteria	Verrucomicrobiota	Verrucomicrobiae	Verrucomicrobiales	Akkermansiaceae	Akkermansia	Akkermansia muciniphila		in	2_keep_medium	E_M_L	4	100		0.0395733	0.118462	0.29113	0.0784386		3_L	2_M	2_M	3_L
43	cbf8bc7d2e047adacd1a6b261e7658f3	Bacteria					Unclassified Genus	Uncultured		in	2_keep_medium	M_L	2	50		0	0	0.175891	0.0784386		4_BD	4_BD	2_M	3_L
44	2da5cd5561250c432a18ca347d26e972	Bacteria	Actinobacteriota	Actinomycetia	Mycobacteriales	Micromonosporaceae	Glycomyces	Uncultured		in	2_keep_medium	E_M_L	4	100		0.0610088	0.0971994	0.0818802	0.0707485		3_L	2_M	3_L	3_L
45	d771a9fb3f4d7b14d4f8e5a83d8e53b0	Bacteria	Pseudomonadota	Alphaproteobacteria	Sphingomonadales	Sphingomonadaceae	Sphingomicrobium	Sphingomicrobium sediminicola		in	2_keep_medium	M_L	2	50		0	0	0.107657	0.0692105		4_BD	4_BD	2_M	3_L
46	e151d38391a1f02576867bdabbb21c8d	Bacteria	Pseudomonadota	Gammaproteobacteria	Xanthomonadales	Xanthomonadaceae	Lysobacter	Uncultured		in	2_keep_medium	E_M_L	4	100		0.0164889	0.110868	0.121304	0.0661345		3_L	2_M	2_M	3_L
47	383e2973eeefab40a5d99da0905b0656	Bacteria	Pseudomonadota	Alphaproteobacteria	Rhizobiales	Devosiaceae	Devosia	Uncultured		in	2_keep_medium	E_M_L	4	100		0.057711	0.088087	0.115239	0.0661345		3_L	3_L	2_M	3_L
48	94d64b7dfeb1dbccee9fecfffd3c4e53	Bacteria	Pseudomonadota	Gammaproteobacteria	Xanthomonadales	Xanthomonadaceae	Thermomonas	Thermomonas carbonis		in	2_keep_medium	M_L	3	75		0	0.100237	0.107657	0.0661345		4_BD	2_M	2_M	3_L
49	798adbfded3d0c388fb1bf122b12b3ad	Bacteria	Pseudomonadota	Alphaproteobacteria	Sphingomonadales	Sphingomonadaceae	Alteraurantiacibacter	Uncultured		in	2_keep_medium	E_M_L	3	75		0.0478177	0.107831	0	0.0645965		3_L	2_M	4_BD	3_L
50	be8bdaa4c5360457b62d16218ecc70ab	Bacteria	Cyanobacteriota	Cyanobacteriia	PCC-6307	Cyanobiaceae	Synechococcus	Synechococcus sp000014585		in	2_keep_medium	M_L	3	75		0	0.124537	0.150114	0.0630585		4_BD	2_M	2_M	3_L
51	43c8c8093c37e92e18b29866bf7921b8	Bacteria	Bacteroidota	Bacteroidia	Cytophagales	Cyclobacteriaceae	Chryseotalea	Uncultured		in	2_keep_medium	E_M_L	4	100		0.01484	0.101756	0.075815	0.0630585		3_L	2_M	3_L	3_L
52	947a86da3622baea7a4ff77b0f956253	Bacteria	Pseudomonadota	Alphaproteobacteria	Sphingomonadales	Sphingomonadaceae	Sphingomicrobium	Uncultured		in	2_keep_medium	M_L	3	75		0	0.109349	0.113723	0.0584445		4_BD	2_M	2_M	3_L
53	4fda0f2d4063ead97ae1c067cd235273	Bacteria	Pseudomonadota	Gammaproteobacteria	Pseudomonadales	Moraxellaceae	Acinetobacter	Uncultured		in	2_keep_medium	M_L	2	50		0	0.0971994	0	0.0584445		4_BD	2_M	4_BD	3_L
54	3fed9b128d204846482c6ad6aa0fd033	Bacteria	Bacteroidota	Bacteroidia	Bacteroidales	Dysgonomonadaceae	Fermentimonas	Fermentimonas massiliensis		in	2_keep_medium	E_M_L	4	100		0.0181377	0.094162	0.0970432	0.0553684		3_L	3_L	2_M	3_L
55	f126306d88a7dd4308858380b3e22179	Bacteria	Bacteroidota	Bacteroidia	Chitinophagales	Chitinophagaceae	Chitinophaga	Uncultured		in	2_keep_medium	E_M_L	4	100		0.0313288	0.103274	0.124337	0.0538304		3_L	2_M	2_M	3_L
56	c06ce878417b21c70e20819c4604f053	Bacteria	Firmicutes	Bacilli	Lactobacillales	Lactobacillaceae	Lactobacillus	Uncultured		in	2_keep_medium	M_L	3	75		0	0.154912	0.124337	0.0476784		4_BD	2_M	2_M	3_L
57	b3d556c5517f2180196c2c4a757c1c09	Bacteria	Actinobacteriota	Actinomycetia	Mycobacteriales	Pseudonocardiaceae	Actinosynnema	Uncultured		in	2_keep_medium	E_M_L	4	100		0.0329777	0.088087	0.0955269	0.0461404		3_L	3_L	2_M	3_L
58	7d0bf00a776edd902782698a93ac9483	Bacteria	Firmicutes	Bacilli	Lactobacillales	Lactobacillaceae	Ligilactobacillus	Uncultured		in	2_keep_medium	M_L	3	75		0	0.088087	0.101592	0.0430643		4_BD	3_L	2_M	3_L
59	7dae023f5799f7189dd88328b2ec9b02	Bacteria	Acidobacteriota	Blastocatellia	Pyrinomonadales	Pyrinomonadaceae	OLB17	OLB17 sp003223025		in	2_keep_medium	M_L	3	75		0	0.034931	0.0985595	0.0399883		4_BD	3_L	2_M	3_L
60	0ca8651504e11774c80e2c4a901392b5	Bacteria	Actinobacteriota	Actinomycetia	Streptomycetales	Streptomycetaceae	Streptomyces	Uncultured		in	2_keep_medium	M_L	2	50		0	0	0.131918	0.0369123		4_BD	4_BD	2_M	3_L
61	93067f9aa89ef4865b2dba7c2951ca9d	Bacteria	Verrucomicrobiota	Verrucomicrobiae	Opitutales	Opitutaceae	Rariglobus	Rariglobus hedericola		in	2_keep_medium	E_M_L	4	100		0.0115422	0.0971994	0.118271	0.0338363		3_L	2_M	2_M	3_L
62	c2017cabbe3033362a5e1c30ac861225	Bacteria	Pseudomonadota	Gammaproteobacteria	Xanthomonadales	Xanthomonadaceae	Lysobacter	Lysobacter dokdonensis		in	2_keep_medium	M_L	3	75		0	0.0303748	0.104625	0.0338363		4_BD	3_L	2_M	3_L
63	9d86794571b10a2f154ff1bce31bff9a	Bacteria	Verrucomicrobiota	Verrucomicrobiae	Verrucomicrobiales	Akkermansiaceae	Haloferula	Haloferula sp000739615		in	2_keep_medium	E_M_L	4	100		0.0346266	0.0288561	0.106141	0.0246082		3_L	3_L	2_M	3_L
64	33682dea170a3786983a8b4d8cd07790	Bacteria					Unclassified Genus	Uncultured		in	2_keep_medium	M_L	3	75		0	0.109349	0.0576194	0.0199942		4_BD	2_M	3_L	3_L
65	5c5fddaed813310fbdf06de4da70273d	Bacteria	Bacteroidota	Bacteroidia	Bacteroidales	Muribaculaceae	UBA7173	Uncultured		in	2_keep_medium	M_L	2	50		0	0	0.127369	0.0184561		4_BD	4_BD	2_M	3_L
66	a5301ad4b6d5b4e6d5edbb448f96a910	Bacteria	Bacteroidota	Bacteroidia	Sphingobacteriales	Sphingobacteriaceae	Olivibacter	Uncultured		in	2_keep_medium	E_M_L	4	100		0.00659555	0.0334123	0.0985595	0.0123041		3_L	3_L	2_M	3_L
67	f9882c8c2a310d5cad576c5c5b546acf	Bacteria	Pseudomonadota	Alphaproteobacteria	Sphingomonadales	Sphingomonadaceae	Sphingomicrobium	Sphingomicrobium daechungense		in	3_keep_low	E_M_L	4	100		0.0395733	0.0425248	0.0591357	0.0123041		3_L	3_L	3_L	3_L
68	ec942120fd9462341dab269e138ac881	Bacteria	Firmicutes	Bacilli	Alicyclobacillales	Acidibacillaceae	Acidibacillus	Acidibacillus sulfuroxidans		in	2_keep_medium	M_L	2	50		0	0	0.169826	0.00922807		4_BD	4_BD	2_M	3_L
69	74a878513a7bd544e893c1712ec04771	Bacteria	Pseudomonadota	Alphaproteobacteria	Acetobacterales	Acetobacteraceae	Unclassified Acetobacteraceae	Uncultured		in	2_keep_medium	M_M	2	50		0	0.0698621	0.597422	0		4_BD	3_L	2_M	4_BD
70	96a499283688a0f8c61a41253f7f69d5	Bacteria	Spirochaetota	Spirochaetia	Treponematales	Treponemataceae	Unclassified Treponemataceae	Uncultured		in	2_keep_medium	M_M	2	50		0	0.195918	0.171342	0		4_BD	2_M	2_M	4_BD
71	c10006be283610762b4eeb6a57298e7a	Bacteria	Pseudomonadota	Gammaproteobacteria	Pseudomonadales	Pseudomonadaceae	Pseudomonas	Uncultured		in	2_keep_medium	E_M	3	75		0.0527644	0.0835308	0.162244	0		3_L	3_L	2_M	4_BD
72	49a82b34c12753bb7c268a3940c4fdcc	Bacteria	Pseudomonadota	Gammaproteobacteria	Burkholderiales	Burkholderiaceae	Ramlibacter	Uncultured		in	2_keep_medium	M_M	2	50		0	0.103274	0.159212	0		4_BD	2_M	2_M	4_BD
73	22a83765a6a49b50a699c63b26ff1c35	Bacteria	Bacteroidota	Bacteroidia	Sphingobacteriales	Sphingobacteriaceae	Pedobacter	Uncultured		in	2_keep_medium	M_M	2	50		0	0.0926432	0.153146	0		4_BD	3_L	2_M	4_BD
74	3974f0a9978892500ecf2dc3cac8d4f0	Bacteria	Firmicutes	Bacilli	Lactobacillales	Lactobacillaceae	Latilactobacillus	Uncultured		in	2_keep_medium	E_M	3	75		0.0131911	0.116943	0.125853	0		3_L	2_M	2_M	4_BD
75	e0aa87fec0312362c08e2302317d2091	Bacteria	Actinobacteriota	Actinomycetia	Actinomycetales	Micrococcaceae	Paeniglutamicibacter	Uncultured		in	2_keep_medium	M_M	2	50		0	0.0531559	0.121304	0		4_BD	3_L	2_M	4_BD
76	cc2ae8394c7629423fc37d3b0b23027c	Bacteria	Acidobacteriota	Blastocatellia	Pyrinomonadales	Pyrinomonadaceae	PSRF01	PSRF01 sp002427845		in	2_keep_medium	M_M	2	50		0	0.0242999	0.119788	0		4_BD	3_L	2_M	4_BD
77	6e2baa04a02a263747e4a9c11906d81b	Bacteria	Verrucomicrobiota	Verrucomicrobiae	Pedosphaerales	Pedosphaeraceae	Pedosphaera	Pedosphaera parvula		in	2_keep_medium	M_M	2	50		0	0.0911245	0.118271	0		4_BD	3_L	2_M	4_BD
78	224cf34b7bc25d141e04b2b7ad41163b	Archaea	Thermoproteota	Nitrososphaeria	Nitrososphaerales	Nitrososphaeraceae	TA-21	TA-21 sp005877075		in	2_keep_medium	E_M	2	50		0.0478177	0	0.11069	0		3_L	4_BD	2_M	4_BD
79	5628f84a4a0e31f894b3df9528cb87fc	Bacteria	Chloroflexota				Unclassified Genus	Uncultured		in	2_keep_medium	E_M	2	50		0.0395733	0	0.106141	0		3_L	4_BD	2_M	4_BD
80	0a12664e0df2851743adc491ac7e476a	Bacteria	Actinobacteriota	Actinomycetia	Actinomycetales	Microbacteriaceae	Agromyces	Uncultured		in	2_keep_medium	M_M	2	50		0	0.0850495	0.104625	0		4_BD	3_L	2_M	4_BD
81	a0a8566bdc37e67d75004c058ad9ebd7	Bacteria	Bacteroidota	Bacteroidia	Cytophagales	Hymenobacteraceae	Adhaeribacter	Uncultured		in	2_keep_medium	M_M	2	50		0	0.0182249	0.104625	0		4_BD	3_L	2_M	4_BD
82	957ed4458aec8262f26b593a09a06fc1	Bacteria	Actinobacteriota	Actinomycetia	Mycobacteriales	Mycobacteriaceae	Mycobacterium	Uncultured		in	2_keep_medium	E_M	3	75		0.057711	0.109349	0.101592	0		3_L	2_M	2_M	4_BD
83	164e256f3dc41e880ab75c393b3c889b	Bacteria	Verrucomicrobiota	Verrucomicrobiae	Verrucomicrobiales	Akkermansiaceae	Haloferula	Haloferula sp000739615		in	2_keep_medium	M_M	2	50		0	0.115424	0.0833965	0		4_BD	2_M	3_L	4_BD
84	5f745f91f6dee8729be0b848005078f7	Bacteria	Actinobacteriota	Actinomycetia	Streptomycetales	Streptomycetaceae	Streptomyces	Uncultured		in	2_keep_medium	M_M	2	50		0	0.0971994	0.0409401	0		4_BD	2_M	3_L	4_BD
85	279a77346936356f87173f9e0062770c	Bacteria	Gemmatimonadota	Gemmatimonadetes	Gemmatimonadales	GWC2-71-9	JABFSM01	JABFSM01 sp009692115		in	2_keep_medium	E_M	2	50		0.02968	0.103274	0	0		3_L	2_M	4_BD	4_BD
86	0a88290f98d80bf928666362ea5ab857	Bacteria	Patescibacteria	Paceibacteria	Paceibacterales	Staskawiczbacteraceae	GWA2-37-10	Uncultured		in	3_keep_low	E_M_L	4	100		0.0923376	0.0318936	0.015163	0.0615205		3_L	3_L	3_L	3_L
87	99d437bee811940d46d203264e846c39	Bacteria					Unclassified Genus	Uncultured		in	3_keep_low	E_M_L	4	100		0.0214355	0.0622684	0.0166793	0.0230702		3_L	3_L	3_L	3_L
88	9badac50c8c3cafa63967aa5cbcb19b1	Bacteria	Verrucomicrobiota	Verrucomicrobiae	Verrucomicrobiales	Akkermansiaceae	Luteolibacter	Luteolibacter ambystomatis		in	3_keep_low	E_M_L	4	100		0.0164889	0.0227811	0.0682335	0.0184561		3_L	3_L	3_L	3_L
89	457c76bfa10f93d94bbb83ccee0f434d	Bacteria	Actinobacteriota	Actinomycetia	Mycobacteriales	Geodermatophilaceae	Geodermatophilus	Uncultured		in	3_keep_low	E_M_L	4	100		0.01484	0.0546747	0.0394238	0.0169181		3_L	3_L	3_L	3_L
90	aa93f6dad48921c08d3ed1451772a045	Bacteria	Actinobacteriota	Thermoleophilia	Solirubrobacterales	70-9	Unclassified 67-14	67-14 sp001897355		in	3_keep_low	E_M_L	4	100		0.0131911	0.0561934	0.0409401	0.0184561		3_L	3_L	3_L	3_L
91	e2196fecae39902703639c5ddc6de80a	Bacteria	Bacteroidota	Bacteroidia	Bacteroidales	Dysgonomonadaceae	Proteiniphilum	Uncultured		in	3_keep_low	E_M_L	4	100		0.0131911	0.0318936	0.0121304	0.0184561		3_L	3_L	3_L	3_L
92	66094cecb2c501c1a2e1ccb0f4a15549	Bacteria	Pseudomonadota	Alphaproteobacteria	Acetobacterales	Acetobacteraceae	Acidiphilium	Acidiphilium organovorum		in	3_keep_low	E_M_L	4	100		0.00989332	0.0273373	0.0591357	0.0153801		3_L	3_L	3_L	3_L
93	bb451d950fe85db4028695a62993e160	Archaea	Halobacteriota	Methanosarcinia	Methanosarcinales	Methanosarcinaceae	Methanosarcina	Methanosarcina flavescens		in	3_keep_low	E_M_L	4	100		0.0181377	0.0394873	0.0803639	0.0292222		3_L	3_L	3_L	3_L
94	9b753cc832acf9a5a7c6289079f1608a	Bacteria	Firmicutes	Bacilli	Lactobacillales	Lactobacillaceae	Limosilactobacillus	Uncultured		in	3_keep_low	E_M_L	4	100		0.0214355	0.0273373	0.0727824	0.0369123		3_L	3_L	3_L	3_L
95	edb3e2e73bea85c7a9a2908113f36849	Bacteria	Bacteroidota	Bacteroidia	Cytophagales	Cyclobacteriaceae	Ohtaekwangia	Ohtaekwangia flava		in	3_keep_low	E_M_L	4	100		0.0164889	0.0683434	0.0712661	0.0292222		3_L	3_L	3_L	3_L
96	b2c0d91ad8829f662fe1b3a5c45ed4ba	Bacteria	Actinobacteriota	Actinomycetia	Actinomycetales	Cellulomonadaceae	Promicromonospora	Uncultured		in	3_keep_low	E_M_L	4	100		0.0230844	0.0151874	0.0636846	0.0415263		3_L	3_L	3_L	3_L
97	1295c99b78afcbe61c909702b4e42dbb	Bacteria	Pseudomonadota	Gammaproteobacteria	Pseudomonadales	Pseudomonadaceae	Unclassified Pseudomonadaceae	Uncultured		in	3_keep_low	E_M_L	4	100		0.0263822	0.0759371	0.060652	0.0492164		3_L	3_L	3_L	3_L
98	f90cc6a440d71242c240854c34d3156d	Bacteria	Pseudomonadota	Gammaproteobacteria	Xanthomonadales	Xanthomonadaceae	Lysobacter	Lysobacter erysipheiresistens		in	3_keep_low	E_M_L	4	100		0.00824443	0.0516372	0.0348749	0.0153801		3_L	3_L	3_L	3_L
99	a6e78f1d4d3524390a5e68b3277c9add	Bacteria	Firmicutes	Bacilli	Erysipelotrichales	Erysipelotrichaceae	Faecalibaculum	Faecalibaculum rodentium		in	3_keep_low	E_M_L	4	100		0.0131911	0.0364498	0.0227445	0.0276842		3_L	3_L	3_L	3_L
100	2c49b642cdbf0cded7a5be799fd5be4d	Bacteria	Pseudomonadota	Gammaproteobacteria	Enterobacterales	Enterobacteriaceae	Escherichia	Uncultured		in	3_keep_low	E_M_L	4	100		0.0164889	0.0911245	0.0803639	0.0430643		3_L	3_L	3_L	3_L
101	4c7bc2d6fa7591d67acf1bc63e2c4613	Bacteria	Fibrobacterota	Chitinivibrionia	Chitinivibrionales	Chitinispirillaceae	Chitinispirillum	Chitinispirillum alkaliphilum		in	3_keep_low	E_M_L	4	100		0.01484	0.0804933	0.0894617	0.0399883		3_L	3_L	3_L	3_L
102	35baf761a993e407c5b2099d7f6b804f	Bacteria	Firmicutes	Bacilli	Lactobacillales	Streptococcaceae	Lactococcus	Uncultured		in	3_keep_low	E_M_L	4	100		0.00989332	0.0653059	0.060652	0.0307602		3_L	3_L	3_L	3_L
103	07dc54b00af5982fa1d3b609a97c09d8	Bacteria	Actinobacteriota	Actinomycetia			Unclassified Genus	Uncultured		in	3_keep_low	E_M_L	4	100		0.00824443	0.0607497	0.0197119	0.0307602		3_L	3_L	3_L	3_L
104	6c04031b5a688f423fdf0d3f94dfc55a	Bacteria	Actinobacteriota	Acidimicrobiia	Acidimicrobiales	SZUA-35	CADEDH01	CADEDH01 sp902826025		in	3_keep_low	E_M_L	4	100		0.0131911	0.0592309	0.0773313	0.0522924		3_L	3_L	3_L	3_L
105	aef8e5e767d1c9e2a664f6860c0f4ae7	Bacteria	Firmicutes	Bacilli	Erysipelotrichales	Erysipelotrichaceae	Allobaculum	Uncultured		in	3_keep_low	E_M_L	4	100		0.00659555	0.0865683	0.0333586	0.0369123		3_L	3_L	3_L	3_L
106	519200ec4f11297f886ad5673aeff44a	Bacteria	Firmicutes	Clostridia	Lachnospirales	Lachnospiraceae	Mobilitalea	Uncultured		in	3_keep_low	E_M_L	4	100		0.0115422	0.0167062	0.045489	0.0753626		3_L	3_L	3_L	3_L
107	fc22bfdc17995f5fe8a7fa0bd4d2bc95	Bacteria	Bacteroidota	Bacteroidia	Bacteroidales	WCHB1-69	Unclassified WCHB1-69	Uncultured		in	3_keep_low	E_M_L	4	100		0.00824443	0.0501185	0.0561031	0.0553684		3_L	3_L	3_L	3_L
108	e8d91900fa83265dc035dcb9d4e20bc5	Bacteria	Firmicutes	Clostridia	Tissierellales	Sedimentibacteraceae	Sedimentibacter	Sedimentibacter hydroxybenzoicus		in	3_keep_low	E_M_L	4	100		0.00989332	0.047081	0.0166793	0.0769006		3_L	3_L	3_L	3_L
109	390157b4d93e36f9c8865107bda8b081	Bacteria	Bacteroidota	Bacteroidia	Bacteroidales	Bacteroidaceae	Alloprevotella	Alloprevotella sp002933955		in	3_keep_low	E_M_L	3	75		0.0230844	0.0804933	0	0.0184561		3_L	3_L	4_BD	3_L
110	65c2ad45389a1104abf67080813c00e8	Bacteria	Pseudomonadota	Gammaproteobacteria	Acidithiobacillales	Acidithiobacillaceae	Acidithiobacillus	Acidithiobacillus unclassified		in	3_keep_low	E_M_L	3	75		0.01484	0.0744183	0	0.0184561		3_L	3_L	4_BD	3_L
111	3785c17e8d599e101a41e2b4dab44d2d	Bacteria	Bacteroidota	Bacteroidia	Bacteroidales	ML635J-15	Bact-19	Bact-19 sp002412425		in	3_keep_low	E_M_L	3	75		0.0280311	0.0744183	0	0.0553684		3_L	3_L	4_BD	3_L
112	19be80fd473b5257d860e5d53e83a9be	Bacteria	Bacteroidota	Bacteroidia	Bacteroidales	Dysgonomonadaceae	Petrimonas	Petrimonas mucosa		in	3_keep_low	E_M_L	3	75		0.0214355	0.0683434	0	0.0553684		3_L	3_L	4_BD	3_L
113	b7eb3d630ac82446af82c5024fdb8dcd	Bacteria	Bacteroidota	Bacteroidia	Flavobacteriales	Flavobacteriaceae	Flavobacterium	Flavobacterium flevense		in	3_keep_low	E_M_L	3	75		0.0247333	0.0653059	0	0.0307602		3_L	3_L	4_BD	3_L
114	25c051f19ba88e153df060aa36818830	Bacteria	Firmicutes	UBA4882	UBA8346	UBA8346	Hydrogenispora	Hydrogenispora ethanolica		in	3_keep_low	E_M_L	3	75		0.00824443	0.0258186	0	0.0338363		3_L	3_L	4_BD	3_L
115	46dd3001a3a2a39b1c9739b5b2137e66	Bacteria	Bacteroidota	Bacteroidia	Bacteroidales	Marinilabiliaceae	Unclassified Marinilabiliaceae	JC017 sp004296775		in	3_keep_low	E_M_L	4	100		0.00659555	0.0212624	0.0257771	0.00615205		3_L	3_L	3_L	3_L
116	2e9ac021e7e89e27287a9f706af49f22	Bacteria	Pseudomonadota	Alphaproteobacteria	Pelagibacterales	Pelagibacteraceae	Fonsibacter	Fonsibacter ubiquis		in	3_keep_low	E_M_L	3	75		0.00824443	0.0106312	0	0.0215322		3_L	3_L	4_BD	3_L
117	02d558841eed454de336224976b553b8	Unassigned					Unclassified Genus	Uncultured		in	3_keep_low	E_M_L	4	100		0.00989332	0.00911245	0.0121304	0.0107661		3_L	3_L	3_L	3_L
118	f20302c3d84612774f7b2965ac9b26de	Bacteria	Patescibacteria	Paceibacteria	UBA9983		Unclassified Genus	Uncultured		in	3_keep_low	E_M_L	3	75		0.00659555	0.00759371	0	0.0199942		3_L	3_L	4_BD	3_L
119	64221cb16fd7e0ddfbe5393a3c54c9ca	Bacteria					Unclassified Genus	Uncultured		in	3_keep_low	E_M_L	3	75		0.0131911	0	0.0136467	0.00769006		3_L	4_BD	3_L	3_L
120	34b12ed2d1edbc5df6bf1155e75e1aac	Bacteria	Pseudomonadota	Gammaproteobacteria	Steroidobacterales	Steroidobacteraceae	Steroidobacter	Steroidobacter soli		in	3_keep_low	E_M_L	3	75		0.0230844	0	0.0227445	0.0184561		3_L	4_BD	3_L	3_L
121	85232201a9ae322ed33bb3bad22d6e29	Bacteria	Bacteroidota	Bacteroidia	Flavobacteriales	Crocinitomicaceae	Fluviicola	Fluviicola taffensis		in	3_keep_low	E_M_L	3	75		0.0115422	0	0.0348749	0.0123041		3_L	4_BD	3_L	3_L
122	b50fc1a94fedeeecf2142c888fb35d74	Bacteria	Firmicutes	Bacilli	Staphylococcales	Staphylococcaceae	Staphylococcus	Uncultured		in	3_keep_low	E_M_L	3	75		0.0379244	0	0.0773313	0.0492164		3_L	4_BD	3_L	3_L
123	3fbe6ab1631d5863a23b27aa35c26e41	Bacteria	Planctomycetota	Phycisphaerae	Tepidisphaerales	Tepidisphaeraceae	UBA2421	Uncultured		in	3_keep_low	E_M_L	3	75		0.01484	0	0.0181956	0.0215322		3_L	4_BD	3_L	3_L
124	d75750eae2d3048284c25c6389bda1d6	Bacteria	Acidobacteriota	Vicinamibacteria	Vicinamibacterales	UBA2999	WHSN01	Uncultured		in	3_keep_low	E_M_L	3	75		0.0131911	0	0.0515542	0.0230702		3_L	4_BD	3_L	3_L
125	faa940efaa221f10f5d5633b2925ee76	Bacteria	Planctomycetota	Phycisphaerae	Tepidisphaerales	Tepidisphaeraceae	UBA2421	Uncultured		in	3_keep_low	E_M_L	3	75		0.0131911	0	0.0515542	0.0292222		3_L	4_BD	3_L	3_L
126	4ffe17a7c81d0281f08c5b67d4c290cb	Bacteria	Pseudomonadota	Gammaproteobacteria	Xanthomonadales	Xanthomonadaceae	Lysobacter	Lysobacter dokdonensis		in	3_keep_low	E_M_L	3	75		0.01484	0	0.0166793	0.0384503		3_L	4_BD	3_L	3_L
127	cc3ca6baaed013f0250be1485d53c76a	Bacteria	Bacteroidota	Bacteroidia	Chitinophagales	Chitinophagaceae	Flavitalea	Flavitalea populi		in	3_keep_low	E_M_L	3	75		0.00659555	0	0.0242608	0.0246082		3_L	4_BD	3_L	3_L
128	36304e4bddbc7690d82f47df1980853d	Bacteria	Patescibacteria				Unclassified Genus	Uncultured		in	3_keep_low	E_M_L	3	75		0.0164889	0	0.0940106	0.0707485		3_L	4_BD	3_L	3_L
129	67647497d03b64a19569d12e73d93c53	Bacteria	Pseudomonadota	Gammaproteobacteria	Acidithiobacillales	Acidithiobacillaceae	Acidithiobacillus	Acidithiobacillus ferridurans		in	3_keep_low	E_M	3	75		0.0362755	0.0896057	0.0894617	0		3_L	3_L	3_L	4_BD
130	00ba1a2f44d89228975999cc2d073471	Bacteria	Verrucomicrobiota	Verrucomicrobiae	Verrucomicrobiales	Akkermansiaceae	Luteolibacter	Uncultured		in	3_keep_low	E_M	3	75		0.02968	0.0485997	0.0788476	0		3_L	3_L	3_L	4_BD
131	96254a94c024bdde2bdbe5eeb8575f8e	Bacteria	Actinobacteriota	Actinomycetia	Actinomycetales	Micrococcaceae	Unclassified Micrococcaceae	Uncultured		in	3_keep_low	E_M	3	75		0.0230844	0.0334123	0.0576194	0		3_L	3_L	3_L	4_BD
132	1b242bea889b4e4102c20e2faa6f3faf	Bacteria	Firmicutes	Bacilli	Bacillales	Bacillaceae	Bacillus	Uncultured		in	3_keep_low	E_M	3	75		0.01484	0.0318936	0.0545868	0		3_L	3_L	3_L	4_BD
133	0c56361c32cc74053e7643ad56be9039	Bacteria	Verrucomicrobiota	Verrucomicrobiae	Pedosphaerales	Pedosphaeraceae	Pedosphaera	Pedosphaera parvula		in	3_keep_low	E_M	3	75		0.0329777	0.0637871	0.0500379	0		3_L	3_L	3_L	4_BD
134	2f8863b9319e9b04a536452f3a39a998	Bacteria	Acidobacteriota	Blastocatellia	Pyrinomonadales	Blastocatellaceae	Aridibacter	Uncultured		in	3_keep_low	E_M	3	75		0.0115422	0.0151874	0.0333586	0		3_L	3_L	3_L	4_BD
135	434bb511ea6ab14fb3d2c3f11b55e680	Bacteria	Verrucomicrobiota	Verrucomicrobiae	Verrucomicrobiales	Akkermansiaceae	Haloferula	Haloferula sp000739615		in	3_keep_low	E_M	3	75		0.0214355	0.0318936	0.0272934	0		3_L	3_L	3_L	4_BD
136	9f344a249a91502fb3012f7e6c6049c9	Bacteria	Chloroflexota	Anaerolineae	Aggregatilineales	J027	JAAUUD01	JAAUUD01 sp012031655		in	3_keep_low	E_M	3	75		0.0313288	0.0151874	0.0257771	0		3_L	3_L	3_L	4_BD
137	fddec4efb2a1679e4273d7e7782ddbb7	Bacteria	Firmicutes	Bacilli	Lactobacillales	Lactobacillaceae	Weissella	Uncultured		in	3_keep_low	E_M	3	75		0.0131911	0.0303748	0.0212282	0		3_L	3_L	3_L	4_BD
138	a6e582e833fc91bb08de849cb6dc2f6f	Bacteria	Actinobacteriota	Thermoleophilia	Gaiellales	Gaiellaceae	Gaiella	Gaiella occulta		in	3_keep_low	E_M	3	75		0.01484	0.0182249	0.0212282	0		3_L	3_L	3_L	4_BD
139	d859c1cea91a06c9ce02417cf5c43133	Bacteria	Bacteroidota	Bacteroidia	Chitinophagales	Chitinophagaceae	Parasegetibacter	Parasegetibacter terrae		in	3_keep_low	E_M	3	75		0.0230844	0.0318936	0.0166793	0		3_L	3_L	3_L	4_BD
140	a98e34ca62a855d37e2077b9654ad134	Bacteria	Firmicutes	Clostridia	Oscillospirales	Acutalibacteraceae	UBA5905	UBA5905 sp002437905		in	3_keep_low	E_M	3	75		0.00659555	0.0197436	0.0075815	0		3_L	3_L	3_L	4_BD
141	9f21877cf9fe64a7277b79d56828758f	Bacteria	Verrucomicrobiota	Verrucomicrobiae	Chthoniobacterales	Chthoniobacteraceae	VFJQ01	VFJQ01 sp009885995		in	3_keep_low	E_M	2	50		0.0329777	0.0713808	0	0		3_L	3_L	4_BD	4_BD
142	618ceb70a44efa83118ae0b429c8fbf9	Bacteria	Bacteroidota	Bacteroidia	Bacteroidales	Tannerellaceae	Parabacteroides	Parabacteroides distasonis		in	3_keep_low	E_M	2	50		0.0197866	0.0577122	0	0		3_L	3_L	4_BD	4_BD
143	65ef3c104990bf699b5e8b3020eb50f1	Bacteria	Pseudomonadota	Gammaproteobacteria	Burkholderiales	Burkholderiaceae	Piscinibacter	Uncultured		in	3_keep_low	E_M	2	50		0.0791465	0.0561934	0	0		3_L	3_L	4_BD	4_BD
144	0905f823b5900c9572a14c8ac338ef64	Bacteria	Firmicutes				Unclassified Genus	Uncultured		in	3_keep_low	E_M	2	50		0.0280311	0.0531559	0	0		3_L	3_L	4_BD	4_BD
145	d508453c36715a6aa37640eb9683c0e7	Archaea	Thermoproteota	Nitrososphaeria	Nitrososphaerales	Nitrososphaeraceae	TA-21	TA-21 sp005877075		in	3_keep_low	E_M	2	50		0.0181377	0.0485997	0	0		3_L	3_L	4_BD	4_BD
146	0192a6b69748fc96016ec1a7383e9ece	Bacteria	Actinobacteriota	Actinomycetia	Actinomycetales	Microbacteriaceae	Unclassified Microbacteriaceae	Uncultured		in	3_keep_low	E_M	2	50		0.0379244	0.047081	0	0		3_L	3_L	4_BD	4_BD
147	0e2300cc3f419b27141891855fd61042	Bacteria	Cyanobacteriota	Cyanobacteriia	Cyanobacteriales	Coleofasciculaceae	Coleofasciculus	SIO2C1 sp010672925		in	3_keep_low	E_M	2	50		0.0280311	0.0455622	0	0		3_L	3_L	4_BD	4_BD
148	bf3574ff9a95ff2aad89b724c205d3f9	Bacteria	Planctomycetota	Planctomycetia	Planctomycetales	UBA10511	UBA10511	Uncultured		in	3_keep_low	E_M	2	50		0.0197866	0.034931	0	0		3_L	3_L	4_BD	4_BD
149	38d4ab99040ed245b6ebf8b53682fec0	Bacteria	Desulfobacterota	Desulfovibrionia	Desulfovibrionales	Desulfovibrionaceae	Mailhella	Mailhella massiliensis		in	3_keep_low	E_M	2	50		0.00659555	0.034931	0	0		3_L	3_L	4_BD	4_BD
150	a77c13fbff705550c8efb624de276f17	Bacteria	Bacteroidota	Bacteroidia	Flavobacteriales	Flavobacteriaceae	Zeaxanthinibacter	Zeaxanthinibacter sp001683825		in	3_keep_low	E_M	2	50		0.0181377	0.0334123	0	0		3_L	3_L	4_BD	4_BD
151	5e32c8c901754f4447a74386424ab34b	Bacteria	Chloroflexota	Chloroflexia	Chloroflexales	Roseiflexaceae	Unclassified Roseiflexaceae	Uncultured		in	3_keep_low	E_M	2	50		0.00659555	0.0334123	0	0		3_L	3_L	4_BD	4_BD
152	e63e4ae9d214fb661994969628890054	Bacteria	Firmicutes	Bacilli	Lactobacillales	Streptococcaceae	Streptococcus	Uncultured		in	3_keep_low	E_M	2	50		0.00659555	0.0318936	0	0		3_L	3_L	4_BD	4_BD
153	300182ebfa0b882397b2e71849f01235	Bacteria	Patescibacteria	Saccharimonadia	Saccharimonadales		Unclassified Genus	Uncultured		in	3_keep_low	E_M	2	50		0.0230844	0.0303748	0	0		3_L	3_L	4_BD	4_BD
154	ee69563d536a8fcbe9da12643f5d1772	Bacteria	Pseudomonadota	Gammaproteobacteria	Enterobacterales	Enterobacteriaceae	Buchnera	Uncultured		in	3_keep_low	E_M	2	50		0.00659555	0.0273373	0	0		3_L	3_L	4_BD	4_BD
155	a574942ff331f5b4fe60211fc7edffa1	Bacteria	Bacteroidota	Bacteroidia	Cytophagales	Cyclobacteriaceae	Chryseolinea	Chryseolinea serpens		in	3_keep_low	E_M	2	50		0.0131911	0.0242999	0	0		3_L	3_L	4_BD	4_BD
156	eed19739907e45a61ca4df43a5e8a730	Bacteria	Planctomycetota	Phycisphaerae	Tepidisphaerales	Tepidisphaeraceae	UBA2421	Uncultured		in	3_keep_low	E_M	2	50		0.0280311	0.0212624	0	0		3_L	3_L	4_BD	4_BD
157	127f98a67c13a36fdaa8bc808565d684	Bacteria	Actinobacteriota	Actinomycetia	Propionibacteriales	Nocardioidaceae	Aeromicrobium	Uncultured		in	3_keep_low	E_M	2	50		0.00989332	0.0197436	0	0		3_L	3_L	4_BD	4_BD
158	9f76fca92a169c8dbb100246555dcbf4	Bacteria	Acidobacteriota	Vicinamibacteria	Vicinamibacterales		Unclassified Genus	Uncultured		in	3_keep_low	E_M	2	50		0.00989332	0.0182249	0	0		3_L	3_L	4_BD	4_BD
159	966fbb5c61dd82ba87dbd043787737fb	Bacteria	Firmicutes	Moorellia			Unclassified Genus	Uncultured		in	3_keep_low	E_M	2	50		0.0197866	0.0136687	0	0		3_L	3_L	4_BD	4_BD
160	ab0397a37b28af7e60c980ee34b3627b	Bacteria					Unclassified Genus	Uncultured		in	3_keep_low	E_M	2	50		0.00824443	0.0136687	0	0		3_L	3_L	4_BD	4_BD
161	c1596d49b687e1660d080dac4f4cba01	Bacteria	Chloroflexota	Chloroflexia	Chloroflexales	Chloroflexaceae	JAAUSQ01	JAAUSQ01 sp012033195		in	3_keep_low	E_M	2	50		0.00824443	0.0136687	0	0		3_L	3_L	4_BD	4_BD
162	8a8e86e77fd9d97c241b78a8e3dfd1a1	Bacteria	Planctomycetota	Phycisphaerae	Tepidisphaerales	Tepidisphaeraceae	UBA2421	Uncultured		in	3_keep_low	E_M	2	50		0.0131911	0.0121499	0	0		3_L	3_L	4_BD	4_BD
163	f15b715829e01882c0d7adff216f56b3	Bacteria	Planctomycetota	Phycisphaerae	Tepidisphaerales	Tepidisphaeraceae	UBA2421	Uncultured		in	3_keep_low	E_M	2	50		0.0247333	0.0106312	0	0		3_L	3_L	4_BD	4_BD
164	5bc7ad264440eeca9ec8885769550af9	Bacteria					Unclassified Genus	Uncultured		in	3_keep_low	E_M	2	50		0.00824443	0.0106312	0	0		3_L	3_L	4_BD	4_BD
165	7f889fcddb7c8024e8e855a3609bf34f	Bacteria	CSP1-3	CSP1-3	CSP1-3	13-1-40CM-64-14	NP-4	NP-4 sp005882295		in	3_keep_low	E_M	2	50		0.00659555	0.0106312	0	0		3_L	3_L	4_BD	4_BD
166	9ddbaeaa6a63474ecf7acbc6b6bc7ade	Bacteria	Cyanobacteriota	Vampirovibrionia	Gastranaerophilales	UBA9579	GWF2-37-15	GWF2-37-15 sp001784565		in	3_keep_low	E_M	2	50		0.0115422	0.00911245	0	0		3_L	3_L	4_BD	4_BD
167	902e6e9297aac1fe118fc4c718731aed	Bacteria	Chloroflexota	Anaerolineae	Aggregatilineales	A4b	GCA-2699585	GCA-2699585 sp002699585		in	3_keep_low	E_M	2	50		0.0115422	0.00759371	0	0		3_L	3_L	4_BD	4_BD
168	49cab4b1667e795d04646bac615248b1	Bacteria	Patescibacteria	Saccharimonadia	Saccharimonadales		Unclassified Genus	Uncultured		in	3_keep_low	E_M	2	50		0.00659555	0.00759371	0	0		3_L	3_L	4_BD	4_BD
169	cec88d261d42f7bbf22754777a2d72a8	Bacteria	Bacteroidota	Bacteroidia	Cytophagales	Cyclobacteriaceae	Chryseolinea	Chryseolinea serpens		in	3_keep_low	E_M	2	50		0.0362755	0	0.0773313	0		3_L	4_BD	3_L	4_BD
170	87b62ce72eb3db49b25f741eaf4ba81c	Bacteria	Chloroflexota	Anaerolineae			Unclassified Genus	Uncultured		in	3_keep_low	E_M	2	50		0.0214355	0	0.0773313	0		3_L	4_BD	3_L	4_BD
171	f559f687255ada7a9f31448021807a97	Bacteria	Acidobacteriota	Blastocatellia	Pyrinomonadales	Pyrinomonadaceae	PSRF01	PSRF01 sp002427845		in	3_keep_low	E_M	2	50		0.0214355	0	0.0682335	0		3_L	4_BD	3_L	4_BD
172	468664333b4ce56005369c5222af1691	Bacteria	Acidobacteriota	Thermoanaerobaculia	UBA5066	Gp7-AA6	Gp7-AA6	Gp7-AA6 sp003222385		in	3_keep_low	E_M	2	50		0.0230844	0	0.0424564	0		3_L	4_BD	3_L	4_BD
173	c4635ed00a0ad57ce442db55b850d556	Bacteria	Pseudomonadota	Gammaproteobacteria	Pseudomonadales	Moraxellaceae	Acinetobacter	Uncultured		in	3_keep_low	E_M	2	50		0.0181377	0	0.045489	0		3_L	4_BD	3_L	4_BD
174	7f088f083decc68b8f13cc94b6081536	Bacteria	Bacteroidota	Bacteroidia	Sphingobacteriales	Sphingobacteriaceae	Pedobacter	Uncultured		in	3_keep_low	E_M	2	50		0.01484	0	0.0424564	0		3_L	4_BD	3_L	4_BD
175	39bf9a538d145647b72dd47c0d64a17d	Bacteria	Pseudomonadota	Alphaproteobacteria	Micropepsales	Micropepsaceae	Unclassified Micropepsaceae	Uncultured		in	3_keep_low	E_M	2	50		0.01484	0	0.0363912	0		3_L	4_BD	3_L	4_BD
176	a15ff6c4daf8e4da653e5a84fab4b0f2	Bacteria	Bacteroidota	Bacteroidia	Bacteroidales	Bacteroidaceae	Phocaeicola	Phocaeicol858004 sartorii		in	3_keep_low	E_M	2	50		0.0131911	0	0.0363912	0		3_L	4_BD	3_L	4_BD
177	68a64f860dbd675dd7d452e176b4cd15	Bacteria	Fusobacteriota	Fusobacteriia	Fusobacteriales	Fusobacteriaceae	Cetobacterium	Cetobacterium somerae		in	3_keep_low	E_M	2	50		0.0115422	0	0.0379075	0		3_L	4_BD	3_L	4_BD
178	63218a45dd7793cdd1a59d87a05ee0d4	Bacteria	Chloroflexota	Chloroflexia	Chloroflexales	Roseiflexaceae	Kouleothrix	Uncultured		in	3_keep_low	E_M	2	50		0.0247333	0	0.0242608	0		3_L	4_BD	3_L	4_BD
179	56974dd8f42aeb9450e003cc28c9e34f	Bacteria	Pseudomonadota	Alphaproteobacteria	Sphingomonadales	Sphingomonadaceae	Unclassified Sphingomonadaceae	Uncultured		in	3_keep_low	E_M	2	50		0.0263822	0	0.0181956	0		3_L	4_BD	3_L	4_BD
180	bbd7596706925ed8877ad39cbbdfc7d1	Bacteria	Bacteroidota	Bacteroidia	Bacteroidales	Muribaculaceae	CAG-873	CAG-873 sp011959565		in	3_keep_low	E_M	2	50		0.0214355	0	0.0166793	0		3_L	4_BD	3_L	4_BD
181	f9fe8c99f51b5425bda472c01db39269	Bacteria	Bacteroidota	Bacteroidia	Bacteroidales	Muribaculaceae	Amulumruptor	Amulumruptor caecigallinarius		in	3_keep_low	E_M	2	50		0.0115422	0	0.0227445	0		3_L	4_BD	3_L	4_BD
182	a26aee424186414352a265cae6f75e67	Bacteria	Chloroflexota	Chloroflexia	Chloroflexales	Herpetosiphonaceae	Herpetosiphon	Uncultured		in	3_keep_low	E_M	2	50		0.01484	0	0.0181956	0		3_L	4_BD	3_L	4_BD
183	c8728c64f8e682485e39f3246d720148	Bacteria	Bacteroidota	Bacteroidia	Bacteroidales	Muribaculaceae	Duncaniella	Duncaniella freteri		in	3_keep_low	E_M	2	50		0.0115422	0	0.0197119	0		3_L	4_BD	3_L	4_BD
184	504ebd12b50b0dd794313e4a0a23f839	Bacteria	Bacteroidota	Bacteroidia	Flavobacteriales	Flavobacteriaceae	Flavobacterium	Flavobacterium caeni		in	3_keep_low	E_M	2	50		0.0131911	0	0.0121304	0		3_L	4_BD	3_L	4_BD
185	ef514297454d1e64cceb2610b5a4cf42	Bacteria	Fusobacteriota	Fusobacteriia	Fusobacteriales	Leptotrichiaceae	Leptotrichia	LeptotrichiA sp001274535		in	3_keep_low	E_M	2	50		0.00989332	0	0.0272934	0		3_L	4_BD	3_L	4_BD
186	ec137d2b421a4614fbfe930e7427384d	Bacteria	Actinobacteriota				Unclassified Genus	Uncultured		in	3_keep_low	E_M	2	50		0.00989332	0	0.0272934	0		3_L	4_BD	3_L	4_BD
187	ea36d5806bf0a5020dd41c81f9f7f7e2	Bacteria	Bacteroidota	Bacteroidia	Chitinophagales	Chitinophagaceae	VBAR01	VBAR01 sp005882315		in	3_keep_low	E_M	2	50		0.00989332	0	0.0197119	0		3_L	4_BD	3_L	4_BD
188	f219e052ef82db2ab8fdfaed8f3c42e0	Bacteria	Bacteroidota	Bacteroidia	Bacteroidales	Tannerellaceae	Parabacteroides	Parabacteroides gordonii		in	3_keep_low	E_M	2	50		0.00989332	0	0.0197119	0		3_L	4_BD	3_L	4_BD
189	3280fac41bd6b4912a10e6289022e0ff	Bacteria	Chloroflexota	Limnocylindria	P2-11E	CF-107	CF-107	CF-107 sp005881435		in	3_keep_low	E_M	2	50		0.00659555	0	0.0197119	0		3_L	4_BD	3_L	4_BD
190	f082f276e6144ec677ed43d72f1dc787	Archaea	Thermoproteota	Nitrososphaeria	Nitrososphaerales	Nitrososphaeraceae	Unclassified Nitrososphaeraceae	Uncultured		in	3_keep_low	E_M	2	50		0.0115422	0	0.0090978	0		3_L	4_BD	3_L	4_BD
191	41d0e3e4274427fca486f934f063be08	Bacteria	Bacteroidota	Bacteroidia	Bacteroidales	P3	Unclassified P3	Uncultured		in	3_keep_low	E_M	2	50		0.00659555	0	0.0136467	0		3_L	4_BD	3_L	4_BD
192	7ba3f47d0525b7d23a93c0163de730c9	Bacteria					Unclassified Genus	Uncultured		in	3_keep_low	E_M	2	50		0.00659555	0	0.0121304	0		3_L	4_BD	3_L	4_BD
193	ae62379b0f06d4afd501505b5cf25000	Bacteria	Pseudomonadota	Alphaproteobacteria	Dongiales	Dongiaceae	Dongia	Dongia sp000620685		in	3_keep_low	E_M	2	50		0.00659555	0	0.0121304	0		3_L	4_BD	3_L	4_BD
194	34e917218de761409ff3f1b1172116a0	Bacteria	Actinobacteriota	Actinomycetia	Propionibacteriales	Nocardioidaceae	Nocardioides	Uncultured		in	3_keep_low	E_M	2	50		0.00824443	0	0.0090978	0		3_L	4_BD	3_L	4_BD
195	3d1729bf4483bf5b4099bb692d4751b0	Bacteria	Pseudomonadota	Alphaproteobacteria	Caulobacterales	Caulobacteraceae	Asticcacaulis	Asticcacaulis excentricus		in	3_keep_low	E_M	2	50		0.00824443	0	0.0090978	0		3_L	4_BD	3_L	4_BD
196	92773240313282852e38c260db7e37f6	Unassigned					Unclassified Genus	Uncultured		in	3_keep_low	E_L	2	50		0.0824443	0	0	0.0107661		3_L	4_BD	4_BD	3_L
197	125642af19c16cc8ecfbf302b083c411	Bacteria	Pseudomonadota	Alphaproteobacteria	Sphingomonadales	Sphingomonadaceae	Allosphingosinicella	Uncultured		in	3_keep_low	E_L	2	50		0.0445199	0	0	0.0169181		3_L	4_BD	4_BD	3_L
198	30c4d4ca85c507378ee35bbbeceaf503	Bacteria					Unclassified Genus	Uncultured		in	3_keep_low	E_L	2	50		0.0379244	0	0	0.0169181		3_L	4_BD	4_BD	3_L
199	ee464cf2cf07a0dedfe9521058b493d9	Bacteria					Unclassified Genus	Uncultured		in	3_keep_low	E_L	2	50		0.0197866	0	0	0.00922807		3_L	4_BD	4_BD	3_L
200	c21f9fbb57779529b3156ff175ebead9	Bacteria	Chloroflexota	Anaerolineae	Aggregatilineales	J027	JAAUUD01	Uncultured		in	3_keep_low	E_L	2	50		0.0131911	0	0	0.00615205		3_L	4_BD	4_BD	3_L
201	f5f49a7d2f151adc466511e6c145f80b	Bacteria					Unclassified Genus	Uncultured		in	3_keep_low	E_L	2	50		0.057711	0	0	0.0322983		3_L	4_BD	4_BD	3_L
202	212e52d95d2cf9b4509eb8d510f25013	Bacteria					Unclassified Genus	Uncultured		in	3_keep_low	E_L	2	50		0.0263822	0	0	0.0153801		3_L	4_BD	4_BD	3_L
203	a9ea0fed28c95a399aebcbc01d3c9701	Bacteria					Unclassified Genus	Uncultured		in	3_keep_low	E_L	2	50		0.00659555	0	0	0.00615205		3_L	4_BD	4_BD	3_L
204	4fbb134a439c7eae171a0c62b30ffcad	Bacteria	Gemmatimonadota	Gemmatimonadetes	Gemmatimonadales	Gemmatimonadaceae	Gemmatimonas	Gemmatimonas aurantiaca		in	3_keep_low	E_L	2	50		0.0181377	0	0	0.0169181		3_L	4_BD	4_BD	3_L
205	9f61fab2808924b06a6258f289543540	Bacteria	Actinobacteriota	Actinomycetia	Actinomycetales	Bifidobacteriaceae	Bifidobacterium	Bifidobacterium adolescentis		in	3_keep_low	E_L	2	50		0.0181377	0	0	0.0184561		3_L	4_BD	4_BD	3_L
206	072bc6811dfc5dd8389b96efb49f4e30	Bacteria	Actinobacteriota	Thermoleophilia	Solirubrobacterales	70-9	Unclassified 70-9	Uncultured		in	3_keep_low	E_L	2	50		0.00989332	0	0	0.0107661		3_L	4_BD	4_BD	3_L
207	54e6baa25c35b3fc391c5de09093e1d7	Bacteria	Pseudomonadota	Alphaproteobacteria	Caulobacterales	Caulobacteraceae	Phenylobacterium	Phenylobacterium haematophilum		in	3_keep_low	E_L	2	50		0.00824443	0	0	0.00922807		3_L	4_BD	4_BD	3_L
208	5a0bde5925558c30592099fe03ef8f29	Bacteria	Bacteroidota	Bacteroidia	Bacteroidales	Bacteroidaceae	Phocaeicola	Phocaeicol858004 vulgatus		in	3_keep_low	E_L	2	50		0.00989332	0	0	0.0153801		3_L	4_BD	4_BD	3_L
209	046eb3d02b93865db06d6eff521ac45b	Bacteria	Gemmatimonadota	Gemmatimonadetes	Gemmatimonadales	Gemmatimonadaceae	AG11	Uncultured		in	3_keep_low	E_L	2	50		0.0131911	0	0	0.0230702		3_L	4_BD	4_BD	3_L
210	e3f1c7d5f340ffc95f674b1c8d06f8be	Bacteria	Planctomycetota	Phycisphaerae	Phycisphaerales	UBA1924	UBA1924	UBA1924 sp002364005		in	3_keep_low	E_L	2	50		0.00824443	0	0	0.0153801		3_L	4_BD	4_BD	3_L
211	028a715f9f13a0fe76f5e044649c1b68	Bacteria	Actinobacteriota	Actinomycetia	Propionibacteriales	Propionibacteriaceae	Cutibacterium	Cutibacterium acnes		in	3_keep_low	E_L	2	50		0.0164889	0	0	0.0338363		3_L	4_BD	4_BD	3_L
212	87d6727f75a7917f8a0f77c4210e6beb	Bacteria	Gemmatimonadota	Gemmatimonadetes	Gemmatimonadales	Gemmatimonadaceae	AG11	AG11 sp003223455		in	3_keep_low	E_L	2	50		0.00824443	0	0	0.0199942		3_L	4_BD	4_BD	3_L
213	1607eb822317cc76e8e6f2dea82c84e3	Bacteria	Bacteroidota	Bacteroidia	Bacteroidales	Bacteroidaceae	Bacteroides	Uncultured		in	3_keep_low	E_L	2	50		0.0280311	0	0	0.0799766		3_L	4_BD	4_BD	3_L
214	a0eae80ffd4e0c77001780e3fdaa2d42	Bacteria	Campylobacterota	Campylobacteria	Campylobacterales	Helicobacteraceae	Helicobacter	Helicobacter typhlonius		in	3_keep_low	E_L	2	50		0.00659555	0	0	0.0292222		3_L	4_BD	4_BD	3_L
215	092dabe10367262d23afaec7bea79c06	Bacteria	Spirochaetota	Spirochaetia	Treponematales	Treponemataceae	Unclassified Treponemataceae	Uncultured		in	3_keep_low	E_L	2	50		0.0181377	0	0	0.0815146		3_L	4_BD	4_BD	3_L
216	1e29032dc8eae527bb482a6a2a1536b8	Bacteria	Pseudomonadota	Gammaproteobacteria	Enterobacterales	Vibrionaceae	Vibrio	Uncultured		in	3_keep_low	E_L	2	50		0.0115422	0	0	0.0630585		3_L	4_BD	4_BD	3_L
217	13b32000908db2eb9356904abc4b2fc4	Bacteria	Pseudomonadota	Alphaproteobacteria	Sphingomonadales	Sphingomonadaceae	Sphingomicrobium	Sphingomicrobium sediminicola		in	3_keep_low	M_L	3	75		0	0.0653059	0.0742987	0.0153801		4_BD	3_L	3_L	3_L
218	2bbe5bf625c2499966a27fd5332687c4	Archaea	Thermoproteota	Nitrososphaeria	Nitrososphaerales	Nitrososphaeraceae	Nitrososphaera	Uncultured		in	3_keep_low	M_L	3	75		0	0.0683434	0.0424564	0.0184561		4_BD	3_L	3_L	3_L
219	71920ccff5c0c8982a54d621e65d990c	Bacteria	Firmicutes	Bacilli	Lactobacillales	Lactobacillaceae	Lactobacillus	Uncultured		in	3_keep_low	M_L	3	75		0	0.082012	0.0197119	0.0230702		4_BD	3_L	3_L	3_L
220	94a5bc2881ee84c89538296c64f22c37	Bacteria	Verrucomicrobiota	Verrucomicrobiae	Opitutales	Opitutaceae	ER46	ER46 sp003054705		in	3_keep_low	M_L	3	75		0	0.0242999	0.0090978	0.00769006		4_BD	3_L	3_L	3_L
221	1081e588531936ffeb71325106529b0c	Bacteria	Actinobacteriota	Thermoleophilia	Solirubrobacterales	70-9	VAYN01	VAYN01 sp005885405		in	3_keep_low	M_L	3	75		0	0.0288561	0.0652009	0.00922807		4_BD	3_L	3_L	3_L
222	23209333f193cac728007e543c612491	Bacteria	Bacteroidota	Bacteroidia	Bacteroidales	Rikenellaceae	Rikenella	Rikenella microfusus		in	3_keep_low	M_L	3	75		0	0.0334123	0.0318423	0.0107661		4_BD	3_L	3_L	3_L
223	a57dbd49e335e84d24c251af4c8ad465	Bacteria	Actinobacteriota	Actinomycetia	Actinomycetales	Dermatophilaceae	Unclassified Dermatophilaceae	Uncultured		in	3_keep_low	M_L	3	75		0	0.0485997	0.0500379	0.0184561		4_BD	3_L	3_L	3_L
224	5457b43561bba382459a7518c1383f23	Bacteria	Elusimicrobiota	Elusimicrobia			Unclassified Genus	Uncultured		in	3_keep_low	M_L	3	75		0	0.0136687	0.0181956	0.00615205		4_BD	3_L	3_L	3_L
225	cb46bd658baf53f09e1c900a23969eb4	Bacteria	Pseudomonadota	Gammaproteobacteria	Enterobacterales	Aeromonadaceae	Aeromonas	Uncultured		in	3_keep_low	M_L	3	75		0	0.034931	0.0333586	0.0184561		4_BD	3_L	3_L	3_L
226	b4b9264240c5406f7dbd947751b685c7	Bacteria	Actinobacteriota	Acidimicrobiia	UBA5794	UBA5794	SZUA-442	SZUA-442 sp003235475		in	3_keep_low	M_L	3	75		0	0.0167062	0.0379075	0.00922807		4_BD	3_L	3_L	3_L
227	2b3bae40cde0a39dea2f060e07acf4fc	Bacteria	Bacteroidota	Bacteroidia	Cytophagales	Spirosomaceae	Dyadobacter	Uncultured		in	3_keep_low	M_L	3	75		0	0.0546747	0.060652	0.0338363		4_BD	3_L	3_L	3_L
228	6e3ba77a20e56d6a08a5817f11ba1397	Bacteria	Pseudomonadota	Gammaproteobacteria	Xanthomonadales	Xanthomonadaceae	Unclassified Xanthomonadaceae	Uncultured		in	3_keep_low	M_L	3	75		0	0.082012	0.0833965	0.0507544		4_BD	3_L	3_L	3_L
229	4ee445ed0715973a5aa1a55340bf7694	Bacteria	Pseudomonadota	Gammaproteobacteria	Enterobacterales	Enterobacteriaceae	Unclassified Enterobacteriaceae	Uncultured		in	3_keep_low	M_L	3	75		0	0.0683434	0.0803639	0.0430643		4_BD	3_L	3_L	3_L
230	6eac4804c698277abea02266e7b591e7	Bacteria	Firmicutes	Bacilli	Mycoplasmatales	Metamycoplasmataceae	Mycoplasmopsis	Mycoplasmopsis pulmonis		in	3_keep_low	M_L	3	75		0	0.0531559	0.0545868	0.0338363		4_BD	3_L	3_L	3_L
231	2012a432d50a05330adcac2e9bcf2c72	Bacteria	Gemmatimonadota	Gemmatimonadetes	Gemmatimonadales	Gemmatimonadaceae	JAABRT01	JAABRT01 sp011390935		in	3_keep_low	M_L	3	75		0	0.0334123	0.0212282	0.0215322		4_BD	3_L	3_L	3_L
232	9c2c928644db4396f7bf7d6d49995f5e	Bacteria	Pseudomonadota	Gammaproteobacteria	Pseudomonadales	Pseudomonadaceae	Pseudomonas	Uncultured		in	3_keep_low	M_L	3	75		0	0.0455622	0.0545868	0.0307602		4_BD	3_L	3_L	3_L
233	1897c3bc4e88de7b0a44c885b07c65de	Bacteria	Acidobacteriota	Blastocatellia	Pyrinomonadales	Blastocatellaceae	Unclassified Blastocatellaceae	Uncultured		in	3_keep_low	M_L	3	75		0	0.041006	0.015163	0.0276842		4_BD	3_L	3_L	3_L
234	d4fb81463ce46a6e719aa43db46f00a9	Bacteria	Pseudomonadota	Gammaproteobacteria	Xanthomonadales	Xanthomonadaceae	Stenotrophomonas	Stenotrophomonas rhizophila		in	3_keep_low	M_L	3	75		0	0.0273373	0.0636846	0.0184561		4_BD	3_L	3_L	3_L
235	3c6faa52b1200d69961ca39105e2632c	Bacteria	Firmicutes	Bacilli	Lactobacillales	Aerococcaceae	Aerococcus	Uncultured		in	3_keep_low	M_L	3	75		0	0.0136687	0.0227445	0.00922807		4_BD	3_L	3_L	3_L
236	f38d62516e744fbe0c9a4715fc2f4f29	Bacteria					Unclassified Genus	Uncultured		in	3_keep_low	M_L	3	75		0	0.0774558	0.0940106	0.0538304		4_BD	3_L	3_L	3_L
237	1efa3ce59e17f1830bf3e79a1922e8cc	Bacteria	Acidobacteriota	Blastocatellia	Pyrinomonadales	Pyrinomonadaceae	PSRF01	Uncultured		in	3_keep_low	M_L	3	75		0	0.0653059	0.0682335	0.0492164		4_BD	3_L	3_L	3_L
238	c8fb89694af9574a3208ee521305c971	Bacteria	Chloroflexota	Chloroflexia	Chloroflexales	Herpetosiphonaceae	Herpetosiphon	Uncultured		in	3_keep_low	M_L	3	75		0	0.0197436	0.0272934	0.0153801		4_BD	3_L	3_L	3_L
239	82eec0d41079c1f964773fa87d361c4d	Bacteria	Chloroflexota	Chloroflexia	Chloroflexales	Chloroflexaceae	JAAUTF01	JAAUTF01 sp012031775		in	3_keep_low	M_L	3	75		0	0.0197436	0.0136467	0.0153801		4_BD	3_L	3_L	3_L
240	497ae6e82d537f824d7624a4fb2f1ffd	Bacteria	Pseudomonadota	Gammaproteobacteria	Enterobacterales	Vibrionaceae	Photobacterium	Photobacterium damselae		in	3_keep_low	M_L	3	75		0	0.0212624	0.0515542	0.0169181		4_BD	3_L	3_L	3_L
241	f46bffdc9746b8b803c3abd76703cf38	Bacteria	Actinobacteriota	Actinomycetia	Nitriliruptorales	Nitriliruptoraceae	CSBr16-57R1	CSBr16-57R1 sp007116505		in	3_keep_low	M_L	3	75		0	0.0288561	0.0500379	0.0230702		4_BD	3_L	3_L	3_L
242	4071ad5321496b8ebdd5ff8cc9538501	Bacteria	Pseudomonadota	Gammaproteobacteria	Burkholderiales	Burkholderiaceae	Unclassified Burkholderiaceae	Uncultured		in	3_keep_low	M_L	3	75		0	0.0546747	0.0242608	0.0522924		4_BD	3_L	3_L	3_L
243	a8e23f2c84464be9983c41ffb032c903	Bacteria					Unclassified Genus	Uncultured		in	3_keep_low	M_L	3	75		0	0.0106312	0.0212282	0.0107661		4_BD	3_L	3_L	3_L
244	257a9606abf774a620e94520d67bb14a	Bacteria	Actinobacteriota	Actinomycetia	Mycobacteriales	Mycobacteriaceae	Corynebacterium	Uncultured		in	3_keep_low	M_L	3	75		0	0.0774558	0.0742987	0.0815146		4_BD	3_L	3_L	3_L
245	3847569b8f2b5efc4308647230a51ac0	Bacteria	Acidobacteriota	Blastocatellia	Pyrinomonadales		Unclassified Genus	Uncultured		in	3_keep_low	M_L	3	75		0	0.0212624	0.0394238	0.0246082		4_BD	3_L	3_L	3_L
246	ac8c066c5754c6a511fb925ca4721b51	Bacteria	Bacteroidota	Rhodothermia	Rhodothermales	Salinibacteraceae	Unclassified Salinibacteraceae	Uncultured		in	3_keep_low	M_L	3	75		0	0.0167062	0.0075815	0.0199942		4_BD	3_L	3_L	3_L
247	5f06825e2e4c2ed3afe477b3e5095fc4	Bacteria	Firmicutes	Clostridia	Lachnospirales		Unclassified Genus	Uncultured		in	3_keep_low	M_L	3	75		0	0.0151874	0.0181956	0.0184561		4_BD	3_L	3_L	3_L
248	2b9990dead7ef86061f1d2f6d1e0d960	Bacteria	Bacteroidota	Bacteroidia	Bacteroidales	Bacteroidaceae	Prevotella	Prevotella sp902776665		in	3_keep_low	M_L	3	75		0	0.0303748	0.0181956	0.0369123		4_BD	3_L	3_L	3_L
249	0d8cb1fb6fcb4f5cdd20c0c0d5b90629	Bacteria	Pseudomonadota	Gammaproteobacteria	Xanthomonadales	Xanthomonadaceae	Lysobacter	Uncultured		in	3_keep_low	M_L	3	75		0	0.0121499	0.0394238	0.0153801		4_BD	3_L	3_L	3_L
250	c444ee5626c925fdf0bfc0bf6dce47bc	Bacteria	Firmicutes	Clostridia	Peptostreptococcales	Peptostreptococcaceae	Romboutsia	Romboutsia ilealis		in	3_keep_low	M_L	3	75		0	0.0318936	0.0242608	0.0446023		4_BD	3_L	3_L	3_L
251	e0ccb7e3061bd8b914221148a81d1fe2	Bacteria	Actinobacteriota	Actinomycetia	Propionibacteriales	Nocardioidaceae	Aeromicrobium	Uncultured		in	3_keep_low	M_L	3	75		0	0.0258186	0.0166793	0.0384503		4_BD	3_L	3_L	3_L
252	ccffafeaa9a0d4c72422523ea7ef9093	Bacteria	Bacteroidota	Bacteroidia	Sphingobacteriales	Sphingobacteriaceae	Pedobacter	Pedobacter mongoliensis		in	3_keep_low	M_L	3	75		0	0.0288561	0.045489	0.0446023		4_BD	3_L	3_L	3_L
253	ee170b8176ebb242e36a8dd5e9240617	Bacteria	Pseudomonadota	Gammaproteobacteria	Burkholderiales	Burkholderiaceae	Ramlibacter	Uncultured		in	3_keep_low	M_L	3	75		0	0.0242999	0.0272934	0.0399883		4_BD	3_L	3_L	3_L
254	9d52b51bd494aa9ef65d408360d280c4	Bacteria	Chloroflexota	Chloroflexia	Chloroflexales	Roseiflexaceae	Kouleothrix	Uncultured		in	3_keep_low	M_L	3	75		0	0.0242999	0.0818802	0.0476784		4_BD	3_L	3_L	3_L
255	c8f25e2b573998443f2a4827e26a2493	Bacteria	Pseudomonadota	Gammaproteobacteria	Burkholderiales	SG8-39	SCGC-AG-212-J23	SCGC-AG-212-J23 sp005881595		in	3_keep_low	M_L	3	75		0	0.0182249	0.0333586	0.0399883		4_BD	3_L	3_L	3_L
256	f65a59b14baefdae2757f8534eb6f96c	Bacteria	Pseudomonadota	Gammaproteobacteria	Burkholderiales	Methylophilaceae	Unclassified Methylophilaceae	Uncultured		in	3_keep_low	M_L	2	50		0	0	0.0485216	0.00922807		4_BD	4_BD	3_L	3_L
257	facdd918ceb0f79c1bb06f90006d04df	Bacteria	Bacteroidota	Bacteroidia	Bacteroidales	Bacteroidaceae	Prevotella	Uncultured		in	3_keep_low	M_L	2	50		0	0	0.0545868	0.0107661		4_BD	4_BD	3_L	3_L
258	a59f1781705cd666ec71c2a68ca90a31	Bacteria	Actinobacteriota	Acidimicrobiia	Acidimicrobiales	UBA8139	Rhabdothermincola	Uncultured		in	3_keep_low	M_L	2	50		0	0	0.0591357	0.0123041		4_BD	4_BD	3_L	3_L
259	4c9bcbc9387dc6ab9a8645d5610bb10b	Bacteria	Bacteroidota	Bacteroidia	Bacteroidales	UBA932	Bact-08	Bact-08 sp003542575		in	3_keep_low	M_L	2	50		0	0	0.0363912	0.00922807		4_BD	4_BD	3_L	3_L
260	0676fb24756b72818443f173fed07171	Bacteria	Pseudomonadota	Gammaproteobacteria	Enterobacterales	Pasteurellaceae	Haemophilus	Uncultured		in	3_keep_low	M_L	2	50		0	0	0.0272934	0.00769006		4_BD	4_BD	3_L	3_L
261	0f3aafbfbb1d3e896974b1451dcc9bed	Bacteria	Actinobacteriota	Thermoleophilia	Gaiellales	Gaiellaceae	Gaiella	Gaiella occulta		in	3_keep_low	M_L	2	50		0	0	0.0379075	0.0107661		4_BD	4_BD	3_L	3_L
262	234912162b04e860699fb904f35248bb	Bacteria	Pseudomonadota	Gammaproteobacteria	Xanthomonadales	Xanthomonadaceae	Arenimonas	Arenimonas oryziterrae		in	3_keep_low	M_L	2	50		0	0	0.0348749	0.0107661		4_BD	4_BD	3_L	3_L
263	0f191e72fd0c00281ee0875df82ca52d	Bacteria	Pseudomonadota	Gammaproteobacteria	Burkholderiales	Burkholderiaceae	Parasutterella	Uncultured		in	3_keep_low	M_L	2	50		0	0	0.0166793	0.00615205		4_BD	4_BD	3_L	3_L
264	1c98492134c2b7c17f23d94eb26da925	Bacteria	Chloroflexota	Chloroflexia	Chloroflexales	Roseiflexaceae	Kouleothrix	Kouleothrix aurantiaca		in	3_keep_low	M_L	2	50		0	0	0.0500379	0.0184561		4_BD	4_BD	3_L	3_L
265	a56511ecb5290c88ea9b046a5d4ab2c9	Bacteria	Cyanobacteriota	Cyanobacteriia	PCC-6307	Cyanobiaceae	Cyanobium	Cyanobium gracile		in	3_keep_low	M_L	2	50		0	0	0.0333586	0.0123041		4_BD	4_BD	3_L	3_L
266	41139900278b83ccdefdf60e1fdc4f51	Bacteria	Planctomycetota	Planctomycetia	Gemmatales	Gemmataceae	Unclassified Gemmataceae	Uncultured		in	3_keep_low	M_L	2	50		0	0	0.0363912	0.0138421		4_BD	4_BD	3_L	3_L
267	0e410be7b5ac1cfcc13908f50561d45a	Bacteria	Firmicutes	Bacilli	Erysipelotrichales	Erysipelotrichaceae	RUG521	RUG521 sp900319675		in	3_keep_low	M_L	2	50		0	0	0.0181956	0.00769006		4_BD	4_BD	3_L	3_L
268	789e0138cfc8014b1ec11e369d2faf90	Bacteria	Pseudomonadota	Gammaproteobacteria	DSM-16500	DSM-16500	UBA4722	UBA4722 sp002404295		in	3_keep_low	M_L	2	50		0	0	0.0181956	0.00769006		4_BD	4_BD	3_L	3_L
269	48ad7e0b74e82293cd418c0a33c4025d	Bacteria	Chloroflexota	Dehalococcoidia	SM23-28-2	RBG-16-64-32	CF-163	CF-163 sp005882715		in	3_keep_low	M_L	2	50		0	0	0.0181956	0.00769006		4_BD	4_BD	3_L	3_L
270	dfc6150595fdc58ac9b1aea78cca9970	Bacteria	Bacteroidota	Bacteroidia	Bacteroidales	UBA932	Cryptobacteroides	Uncultured		in	3_keep_low	M_L	2	50		0	0	0.0166793	0.00769006		4_BD	4_BD	3_L	3_L
271	a3fe6b2aa29a92fc997a49e8e5fa5f6a	Bacteria	Synergistota	Synergistia	Synergistales	Aminobacteriaceae	Aminobacterium	Aminobacterium colombiense		in	3_keep_low	M_L	2	50		0	0	0.0197119	0.00922807		4_BD	4_BD	3_L	3_L
272	747952e4b97848d61dccca5685a3aac7	Bacteria	Chloroflexota	Anaerolineae	Caldilineales	Caldilineaceae	Unclassified Caldilineaceae	Uncultured		in	3_keep_low	M_L	2	50		0	0	0.0227445	0.0107661		4_BD	4_BD	3_L	3_L
273	7b5d940987b2b833178009f7ad6dc494	Bacteria	Myxococcota	Polyangia	Polyangiales	Polyangiaceae	Unclassified Polyangiaceae	Uncultured		in	3_keep_low	M_L	2	50		0	0	0.0257771	0.0123041		4_BD	4_BD	3_L	3_L
274	227236457d1a257b12ba8d73430722b9	Bacteria	Fibrobacterota	Fibrobacteria	Fibrobacterales	Fibrobacteraceae	Unclassified Fibrobacteraceae	Uncultured		in	3_keep_low	M_L	2	50		0	0	0.060652	0.0292222		4_BD	4_BD	3_L	3_L
275	adde8099c555d6c1765da512304ff3d8	Bacteria	Chloroflexota	Anaerolineae	Anaerolineales	UBA6663	SpSt-583	SpSt-583 sp011367385		in	3_keep_low	M_L	2	50		0	0	0.0121304	0.00615205		4_BD	4_BD	3_L	3_L
276	794b2ecb220027c28ef6b291cf3671aa	Bacteria	Bacteroidota	Bacteroidia	Bacteroidales	Bacteroidaceae	Phocaeicola	Uncultured		in	3_keep_low	M_L	2	50		0	0	0.015163	0.00769006		4_BD	4_BD	3_L	3_L
277	5c1249c2e00639773a2729b392299cdc	Bacteria	Firmicutes	Clostridia	Lachnospirales	Lachnospiraceae	Kineothrix	Kineothrix sp000403275		in	3_keep_low	M_L	2	50		0	0	0.0288097	0.0153801		4_BD	4_BD	3_L	3_L
278	9c31852c6f300c3221edfc7e327b8b63	Bacteria	Acidobacteriota	Vicinamibacteria	Vicinamibacterales	UBA2999	Unclassified UBA2999	Uncultured		in	3_keep_low	M_L	2	50		0	0	0.075815	0.0415263		4_BD	4_BD	3_L	3_L
279	c7c2e264baf88f9cab15b439229fc40b	Bacteria	Synergistota	Synergistia	Synergistales	Aminobacteriaceae	Aminivibrio	Aminivibrio pyruvatiphilus		in	3_keep_low	M_L	2	50		0	0	0.0136467	0.00769006		4_BD	4_BD	3_L	3_L
280	0c79cdedfdc93bc20dc5f9b4840656a6	Bacteria	Chloroflexota	Chloroflexia	Thermomicrobiales		Unclassified Genus	Uncultured		in	3_keep_low	M_L	2	50		0	0	0.0106141	0.00615205		4_BD	4_BD	3_L	3_L
281	dcc92c99c6a96989dd1fa6ef116c646c	Bacteria	Pseudomonadota	Gammaproteobacteria	Competibacterales	Competibacteraceae	Competibacter	Uncultured		in	3_keep_low	M_L	2	50		0	0	0.0181956	0.0107661		4_BD	4_BD	3_L	3_L
282	13e63ef5782e04e8ed64875d00575b90	Bacteria					Unclassified Genus	Uncultured		in	3_keep_low	M_L	2	50		0	0	0.0363912	0.0215322		4_BD	4_BD	3_L	3_L
283	b47e35e2b90a7fbe0111e2c765e571de	Bacteria	Actinobacteriota	Actinomycetia	Mycobacteriales	Pseudonocardiaceae	Pseudonocardia	Uncultured		in	3_keep_low	M_L	2	50		0	0	0.0333586	0.0199942		4_BD	4_BD	3_L	3_L
284	1fe5ab3684883b2b35322a530c4df513	Bacteria	Pseudomonadota	Alphaproteobacteria	Rickettsiales	Anaplasmataceae	Wolbachia	Uncultured		in	3_keep_low	M_L	2	50		0	0	0.0121304	0.00769006		4_BD	4_BD	3_L	3_L
285	ea55d0ab2fff0b08ec26e59e8030665a	Bacteria	Bacteroidota	Bacteroidia	Bacteroidales	Muribaculaceae	Unclassified Muribaculaceae	Uncultured		in	3_keep_low	M_L	2	50		0	0	0.0288097	0.0184561		4_BD	4_BD	3_L	3_L
286	6607bb600d651bef90a49f89badf7045	Bacteria	Fibrobacterota	Chitinivibrionia	Chitinivibrionales	Chitinispirillaceae	Chitinispirillum	Chitinispirillum alkaliphilum		in	3_keep_low	M_L	2	50		0	0	0.0333586	0.0215322		4_BD	4_BD	3_L	3_L
287	ea82bb20263c82cbb21519782a1eb590	Bacteria	Planctomycetota	Planctomycetia	Isosphaerales	Isosphaeraceae	Singulisphaera	Singulisphaera acidiphila		in	3_keep_low	M_L	2	50		0	0	0.0212282	0.0138421		4_BD	4_BD	3_L	3_L
288	91500e2bf8afd73cbd7333388e6d2eb1	Archaea	Thermoplasmatota	Thermoplasmata			Unclassified Genus	Uncultured		in	3_keep_low	M_L	2	50		0	0	0.030326	0.0199942		4_BD	4_BD	3_L	3_L
289	67010c7634ac00b1438b45427a60db99	Bacteria	Acidobacteriota	Thermoanaerobaculia	UBA5066	Gp7-AA6	Gp7-AA6	Gp7-AA6 sp003222385		in	3_keep_low	M_L	2	50		0	0	0.0197119	0.0138421		4_BD	4_BD	3_L	3_L
290	96e213fc4a076146b1c2472d872f4ecb	Bacteria	Bacteroidota	Bacteroidia	Sphingobacteriales	Sphingobacteriaceae	Daejeonella	Daejeonella oryzae		in	3_keep_low	M_L	2	50		0	0	0.0712661	0.0507544		4_BD	4_BD	3_L	3_L
291	f3b7b3bdb059e94e86525fda321622ea	Bacteria	Gemmatimonadota	Gemmatimonadetes	Gemmatimonadales	Gemmatimonadaceae	AG11	AG11 sp003223455		in	3_keep_low	M_L	2	50		0	0	0.0318423	0.0230702		4_BD	4_BD	3_L	3_L
292	018eb58771f81d5202087719e7ba9a90	Bacteria	Bacteroidota	Bacteroidia	Chitinophagales	Chitinophagaceae	Niastella	Niastella vici		in	3_keep_low	M_L	2	50		0	0	0.0697498	0.0507544		4_BD	4_BD	3_L	3_L
293	6b9f536182f98e6eba8b45d155b929f0	Bacteria	Bacteroidota	Bacteroidia	Chitinophagales	Chitinophagaceae	Flavisolibacter	Flavisolibacter ginsengiterrae		in	3_keep_low	M_L	2	50		0	0	0.075815	0.0569064		4_BD	4_BD	3_L	3_L
294	99c42ebfae838e99747c05cb515d6548	Bacteria	Firmicutes	Clostridia	Clostridiales	Clostridiaceae	Clostridium	Uncultured		in	3_keep_low	M_L	2	50		0	0	0.0136467	0.0107661		4_BD	4_BD	3_L	3_L
295	44482631ea71239447f00b11447dc6ae	Bacteria	Thermotogota	Thermotogae	Petrotogales	Kosmotogaceae	Mesotoga	Mesotoga infera		in	3_keep_low	M_L	2	50		0	0	0.0363912	0.0292222		4_BD	4_BD	3_L	3_L
296	69beab81bb449c13e5d6988e021f797c	Bacteria	Bacteroidota	Bacteroidia	Cytophagales	Hymenobacteraceae	Pontibacter	Uncultured		in	3_keep_low	M_L	2	50		0	0	0.0257771	0.0215322		4_BD	4_BD	3_L	3_L
297	952cce5f234d55c740af91e1407abfef	Bacteria	Bacteroidota	Bacteroidia	Chitinophagales	Chitinophagaceae	Aurantisolimonas	Aurantisolimonas haloimpatiens		in	3_keep_low	M_L	2	50		0	0	0.0090978	0.00769006		4_BD	4_BD	3_L	3_L
298	acfde01241206475ca7c968dc34ad622	Bacteria	Pseudomonadota	Alphaproteobacteria	Sphingomonadales	Sphingomonadaceae	Unclassified Sphingomonadaceae	Uncultured		in	3_keep_low	M_L	2	50		0	0	0.0242608	0.0215322		4_BD	4_BD	3_L	3_L
299	ced957b1dba28e0918fa24af5818809c	Bacteria					Unclassified Genus	Uncultured		in	3_keep_low	M_L	2	50		0	0	0.0121304	0.0107661		4_BD	4_BD	3_L	3_L
300	ef67a2e3442390e03370d55db12de5fe	Bacteria	Pseudomonadota	Alphaproteobacteria	Rhizobiales	Rhizobiaceae	Neorhizobium	Uncultured		in	3_keep_low	M_L	2	50		0	0	0.0272934	0.0246082		4_BD	4_BD	3_L	3_L
301	d475885ae751b1a1d77c2f890203758f	Bacteria	Acidobacteriota	Thermoanaerobaculia	UBA5066		Unclassified Genus	Uncultured		in	3_keep_low	M_L	2	50		0	0	0.015163	0.0138421		4_BD	4_BD	3_L	3_L
302	5620216c80c46e9784dbfcfb0becc407	Bacteria	Patescibacteria	Saccharimonadia	Saccharimonadales	OMJO01	OMJO01	OMJO01 sp900299395		in	3_keep_low	M_L	2	50		0	0	0.0166793	0.0153801		4_BD	4_BD	3_L	3_L
303	f943274b4fc72d488f0ae1bae81a96c1	Bacteria	Bacteroidota	Bacteroidia	Chitinophagales	Chitinophagaceae	Flavipsychrobacter	Flavipsychrobacter sp902168085		in	3_keep_low	M_L	2	50		0	0	0.0242608	0.0230702		4_BD	4_BD	3_L	3_L
304	dcab1cbb72922eadc54c22f31e2b9c0a	Bacteria	Actinobacteriota	Thermoleophilia	Gaiellales	Gaiellaceae	GMQP-bins7	GMQP-bins7 sp004366385		in	3_keep_low	M_L	2	50		0	0	0.0166793	0.0169181		4_BD	4_BD	3_L	3_L
305	69ef22f6025e48f7ed69b3839f121a5e	Bacteria	Actinobacteriota	Actinomycetia	Propionibacteriales	Nocardioidaceae	Aeromicrobium	Uncultured		in	3_keep_low	M_L	2	50		0	0	0.0530705	0.0538304		4_BD	4_BD	3_L	3_L
306	0cf52efb07ff4fb7e477b1a9c509bf64	Bacteria	Actinobacteriota	Acidimicrobiia	Acidimicrobiales		Unclassified Genus	Uncultured		in	3_keep_low	M_L	2	50		0	0	0.0181956	0.0184561		4_BD	4_BD	3_L	3_L
307	aefb813ceafa96e7a09326bef971d7e3	Bacteria	Acidobacteriota	Vicinamibacteria	Vicinamibacterales	Vicinamibacteraceae	Unclassified Vicinamibacteraceae	Uncultured		in	3_keep_low	M_L	2	50		0	0	0.0181956	0.0184561		4_BD	4_BD	3_L	3_L
308	f4c1f395d4921f2b150bdd62a3b903a0	Bacteria					Unclassified Genus	Uncultured		in	3_keep_low	M_L	2	50		0	0	0.0060652	0.00615205		4_BD	4_BD	3_L	3_L
309	4411819715f38674e40e10fff4e15e0e	Bacteria	Firmicutes	Moorellia			Unclassified Genus	Uncultured		in	3_keep_low	M_L	2	50		0	0	0.0136467	0.0138421		4_BD	4_BD	3_L	3_L
310	989414af8e6d98cc118aea48a87578e5	Bacteria	Bacteroidota	Bacteroidia	Chitinophagales	Chitinophagaceae	Unclassified Chitinophagaceae	Uncultured		in	3_keep_low	M_L	2	50		0	0	0.015163	0.0153801		4_BD	4_BD	3_L	3_L
311	789017f6ca9c371810ee22a526c13e06	Bacteria	Gemmatimonadota	Gemmatimonadetes	Longimicrobiales	RSA9	RSA9	Uncultured		in	3_keep_low	M_L	2	50		0	0	0.0075815	0.00769006		4_BD	4_BD	3_L	3_L
312	db2deef04678df4c3166acb7630acd6b	Bacteria	Bacteroidota	Bacteroidia	Flavobacteriales	Flavobacteriaceae	Flavobacterium	Uncultured		in	3_keep_low	M_L	2	50		0	0	0.0379075	0.0399883		4_BD	4_BD	3_L	3_L
313	c389a5fe41c9bbd665ef6cb6c6e4d2d3	Bacteria	Actinobacteriota	Actinomycetia	Actinomycetales	Dermatophilaceae	Phycicoccus	Uncultured		in	3_keep_low	M_L	2	50		0	0	0.0181956	0.0199942		4_BD	4_BD	3_L	3_L
314	1e8e90c0b51b30fa0a36b445ccfb974d	Bacteria	Pseudomonadota	Alphaproteobacteria	Caulobacterales	Caulobacteraceae	Phenylobacterium	Uncultured		in	3_keep_low	M_L	2	50		0	0	0.0121304	0.0138421		4_BD	4_BD	3_L	3_L
315	2217b96455f099abf2fc9df270ace5b9	Archaea	Halobacteriota	Halobacteria	Halobacteriales		Unclassified Genus	Uncultured		in	3_keep_low	M_L	2	50		0	0	0.0106141	0.0123041		4_BD	4_BD	3_L	3_L
316	289adaabb0b633718d69f49de92f45ef	Bacteria	Actinobacteriota	Acidimicrobiia	Acidimicrobiales		Unclassified Genus	Uncultured		in	3_keep_low	M_L	2	50		0	0	0.0106141	0.0123041		4_BD	4_BD	3_L	3_L
317	7952dd316b926684c719cb2dfaa20903	Bacteria	Chloroflexota	Chloroflexia	Thermomicrobiales		Unclassified Genus	Uncultured		in	3_keep_low	M_L	2	50		0	0	0.015163	0.0184561		4_BD	4_BD	3_L	3_L
318	f47011154ea35233e498b27adbd1161f	Bacteria	Actinobacteriota	Actinomycetia	Nanopelagicales	Nanopelagicaceae	Nanopelagicus	Uncultured		in	3_keep_low	M_L	2	50		0	0	0.0075815	0.00922807		4_BD	4_BD	3_L	3_L
319	f8735b631c2be35d945b0589c0ead7cd	Bacteria	Pseudomonadota	Alphaproteobacteria	Sphingomonadales	Sphingomonadaceae	Croceibacterium	Croceibacterium sp001427865		in	3_keep_low	M_L	2	50		0	0	0.0409401	0.0507544		4_BD	4_BD	3_L	3_L
320	b5b893ce9318ed2b9e935f2b067769f0	Bacteria	Bacteroidota	Bacteroidia	Cytophagales	Cyclobacteriaceae	Chryseolinea	Chryseolinea serpens		in	3_keep_low	M_L	2	50		0	0	0.0500379	0.0645965		4_BD	4_BD	3_L	3_L
321	ec3f285f3459e19b48f1faad8574d5c4	Bacteria	Firmicutes	Clostridia	Lachnospirales	Lachnospiraceae	Kineothrix	Kineothrix sp000403275		in	3_keep_low	M_L	2	50		0	0	0.0136467	0.0184561		4_BD	4_BD	3_L	3_L
322	da717ebdcb12ca475bf402cb9be75cb7	Bacteria	Chloroflexota	Anaerolineae	Aggregatilineales	J027	JAAUUD01	JAAUUD01 sp012031655		in	3_keep_low	M_L	2	50		0	0	0.0121304	0.0169181		4_BD	4_BD	3_L	3_L
323	ac91de9c02124c4ffd15d536c4fe2784	Bacteria	Firmicutes	Desulfitobacteriia	Desulfitobacteriales	Syntrophobotulaceae	Gracilibacter	Gracilibacter thermotolerans		in	3_keep_low	M_L	2	50		0	0	0.0075815	0.0107661		4_BD	4_BD	3_L	3_L
324	98328fdc7f30a7afcd89de916f7f1d26	Bacteria	Pseudomonadota	Alphaproteobacteria	Caulobacterales	Caulobacteraceae	Phenylobacterium	Phenylobacterium kunshanense		in	3_keep_low	M_L	2	50		0	0	0.0197119	0.0292222		4_BD	4_BD	3_L	3_L
325	32bcb37ab908df8a44a06d9b6dd0bcb5	Bacteria	Acidobacteriota	Blastocatellia	Pyrinomonadales	Pyrinomonadaceae	PSRF01	Uncultured		in	3_keep_low	M_L	2	50		0	0	0.0485216	0.0722866		4_BD	4_BD	3_L	3_L
326	ace0460e6bd01ebcfdb0f75e81457706	Bacteria	Firmicutes	Sulfobacillia	Sulfobacillales	Sulfobacillaceae	Sulfobacillus	Sulfobacillus thermosulfidooxidans		in	3_keep_low	M_L	2	50		0	0	0.0181956	0.0276842		4_BD	4_BD	3_L	3_L
327	0cdd39dd4a063f7dce6f6088160df256	Bacteria					Unclassified Genus	Uncultured		in	3_keep_low	M_L	2	50		0	0	0.0075815	0.0123041		4_BD	4_BD	3_L	3_L
328	22a1d4112f1262155bcedd6efaa5ff81	Bacteria	Bacteroidota	Bacteroidia	Bacteroidales	Muribaculaceae	CAG-485	CAG-485 sp002362485		in	3_keep_low	M_L	2	50		0	0	0.0090978	0.0153801		4_BD	4_BD	3_L	3_L
329	e3541f1798f249a9789c9816b00ef575	Bacteria	Bacteroidota	Bacteroidia	Cytophagales	Cyclobacteriaceae	Chryseotalea	Uncultured		in	3_keep_low	M_L	2	50		0	0	0.0197119	0.0353743		4_BD	4_BD	3_L	3_L
330	3b5804388984a4a452647896da154bd3	Bacteria	Firmicutes	Bacilli	Alicyclobacillales	Acidibacillaceae	Acidibacillus	Acidibacillus ferrooxidans		in	3_keep_low	M_L	2	50		0	0	0.0424564	0.0876667		4_BD	4_BD	3_L	3_L
331	14efe5d8d07023f9fff1a9cb8e119d45	Bacteria	Bacteroidota	Bacteroidia	Chitinophagales	Chitinophagaceae	Ferruginibacter	Uncultured		in	3_keep_low	M_L	2	50		0	0	0.015163	0.0322983		4_BD	4_BD	3_L	3_L
332	5fa63073754694717c86ea332ef63a91	Bacteria	Bacteroidota	Bacteroidia	AKYH767	B-17BO	UBA2475	UBA2475 sp002319075		in	3_keep_low	M_L	2	50		0	0	0.0075815	0.0184561		4_BD	4_BD	3_L	3_L
333	8db25c27736f014722746bec18d50094	Bacteria	Cyanobacteriota	Cyanobacteriia	Cyanobacteriales	Microcoleaceae	Planktothrix	Uncultured		in	3_keep_low	M_L	2	50		0	0	0.0257771	0.0815146		4_BD	4_BD	3_L	3_L
334	f5a73bd7ef2de8d1b9ce7d7decd45471	Bacteria	Pseudomonadota	Alphaproteobacteria	Sphingomonadales	Sphingomonadaceae	Sphingomicrobium	Sphingomicrobium piscis		in	3_keep_low	M_L	2	50		0	0	0.0075815	0.0261462		4_BD	4_BD	3_L	3_L
335	326076681089f625996702a3b2da3429	Bacteria	Pseudomonadota	Gammaproteobacteria	Pseudomonadales	Moraxellaceae	Acinetobacter	Uncultured		in	3_keep_low	M_L	2	50		0	0.0334123	0	0.00769006		4_BD	3_L	4_BD	3_L
336	1b3d63571469399eeb64d0653869e939	Bacteria	Desulfobacterota	Desulfovibrionia	Desulfovibrionales	Desulfovibrionaceae	Lawsonia	Lawsonia intracellularis		in	3_keep_low	M_L	2	50		0	0.0379685	0	0.0107661		4_BD	3_L	4_BD	3_L
337	915930f07b6fda03cf991cedcc5d4101	Bacteria	Myxococcota	UBA4151	UBA4151	UBA4151	CACGMS01	Uncultured		in	3_keep_low	M_L	2	50		0	0.0318936	0	0.00922807		4_BD	3_L	4_BD	3_L
338	18d896b224d7c04f2c2ccf5f6bde4063	Bacteria	Bacteroidota	Bacteroidia	Bacteroidales	UBA932	Cryptobacteroides	Uncultured		in	3_keep_low	M_L	2	50		0	0.0288561	0	0.00922807		4_BD	3_L	4_BD	3_L
339	74a733de747e780effc1189b12d25d00	Bacteria	Actinobacteriota	Coriobacteriia	Coriobacteriales	Coriobacteriaceae	Collinsella	Uncultured		in	3_keep_low	M_L	2	50		0	0.0318936	0	0.0107661		4_BD	3_L	4_BD	3_L
340	b2d84e55112763778b5d60b55f24854d	Bacteria	Bacteroidota	Bacteroidia	Bacteroidales	Salinivirgaceae	Salinivirga	Salinivirga cyanobacteriivorans		in	3_keep_low	M_L	2	50		0	0.041006	0	0.0138421		4_BD	3_L	4_BD	3_L
341	3f18b8d004793956d1b0ee89415ac00e	Bacteria	Bacteroidota	Bacteroidia	Bacteroidales	Muribaculaceae	Paramuribaculum	Paramuribaculum intestinale		in	3_keep_low	M_L	2	50		0	0.0546747	0	0.0215322		4_BD	3_L	4_BD	3_L
342	c7962dd26269414daf379417649a24bb	Bacteria	Verrucomicrobiota	Lentisphaeria	UBA1407	UBA1407	Unclassified UBA1407	Uncultured		in	3_keep_low	M_L	2	50		0	0.0151874	0	0.00615205		4_BD	3_L	4_BD	3_L
343	69bb50671b3148810bc65af49994cfec	Bacteria	Pseudomonadota	Alphaproteobacteria	Rhizobiales	Xanthobacteraceae	Bradyrhizobium	Uncultured		in	3_keep_low	M_L	2	50		0	0.0577122	0	0.0246082		4_BD	3_L	4_BD	3_L
344	6c4dd4c50abeb4c65318fe1ff8a3fe79	Bacteria	Cyanobacteriota	Cyanobacteriia	PCC-6307	Cyanobiaceae	Unclassified Cyanobiaceae	Uncultured		in	3_keep_low	M_L	2	50		0	0.0531559	0	0.0230702		4_BD	3_L	4_BD	3_L
345	77ad40ede34e1225123831433db46e6c	Bacteria	Firmicutes	Clostridia	Tissierellales	Sporanaerobacteraceae	Anaerosalibacter	Anaerosalibacter bizertensis		in	3_keep_low	M_L	2	50		0	0.0455622	0	0.0199942		4_BD	3_L	4_BD	3_L
346	4c5e9e3381d74916d25eac087db08a2c	Bacteria	Gemmatimonadota	Gemmatimonadetes	Longimicrobiales	RSA9	RSA9	Uncultured		in	3_keep_low	M_L	2	50		0	0.0197436	0	0.00922807		4_BD	3_L	4_BD	3_L
347	faf40706b1e2e5e73a156b62ed2c5080	Bacteria	Bacteroidota	Bacteroidia	Bacteroidales	Muribaculaceae	Amulumruptor	Amulumruptor caecigallinarius		in	3_keep_low	M_L	2	50		0	0.0258186	0	0.0123041		4_BD	3_L	4_BD	3_L
348	42a529069700852aeca2302fccb2787b	Bacteria	Chloroflexota	Dehalococcoidia	DSTF01	WHTK01	WHTK01	WHTK01 sp009377745		in	3_keep_low	M_L	2	50		0	0.0303748	0	0.0153801		4_BD	3_L	4_BD	3_L
349	5ae4c608e4d1240d5e43e9edcf7bc459	Bacteria	Acidobacteriota	UBA6911	UBA6911	UBA6911	Gp18-AA60	Uncultured		in	3_keep_low	M_L	2	50		0	0.0121499	0	0.00615205		4_BD	3_L	4_BD	3_L
350	38cbce1d6776f1779c01d9d5116ebbc8	Bacteria	Pseudomonadota	Gammaproteobacteria	Burkholderiales	Thiobacillaceae	Thiobacillus	Thiobacillus thiophilus		in	3_keep_low	M_L	2	50		0	0.0516372	0	0.0276842		4_BD	3_L	4_BD	3_L
351	909d62f365bb1361d7b574af1e1fee01	Bacteria	Firmicutes	Negativicutes	Veillonellales	Veillonellaceae	Veillonella	Uncultured		in	3_keep_low	M_L	2	50		0	0.0622684	0	0.0338363		4_BD	3_L	4_BD	3_L
352	845d1c4cdee52b8327afae0e7a5c4ea0	Bacteria	Planctomycetota	Phycisphaerae	Tepidisphaerales	Tepidisphaeraceae	UBA2421	Uncultured		in	3_keep_low	M_L	2	50		0	0.0394873	0	0.0215322		4_BD	3_L	4_BD	3_L
353	61bc0eb2bc066f31c85bc2f12cc99a29	Bacteria	Bacteroidota	Bacteroidia	Flavobacteriales	Crocinitomicaceae	Fluviicola	Fluviicola taffensis		in	3_keep_low	M_L	2	50		0	0.0242999	0	0.0138421		4_BD	3_L	4_BD	3_L
354	f2d3789b7a2d4739ed95e9cce905863b	Bacteria	Firmicutes	Negativicutes	Selenomonadales	Selenomonadaceae	Megamonas	Megamonas funiformis		in	3_keep_low	M_L	2	50		0	0.0182249	0	0.0107661		4_BD	3_L	4_BD	3_L
355	64120bddafbe73c7327ab33d3b7f96e2	Bacteria	Bacteroidota	Bacteroidia	Bacteroidales	Rikenellaceae	Alistipes	Uncultured		in	3_keep_low	M_L	2	50		0	0.0151874	0	0.00922807		4_BD	3_L	4_BD	3_L
356	8a7a5eea26d759086f2bad430a33fbd5	Bacteria	Gemmatimonadota	Gemmatimonadetes	Gemmatimonadales	Gemmatimonadaceae	AG11	Uncultured		in	3_keep_low	M_L	2	50		0	0.0121499	0	0.00769006		4_BD	3_L	4_BD	3_L
357	d57b44e5bfe968f6cd8b62642c6f8432	Bacteria	Pseudomonadota	Alphaproteobacteria	Sphingomonadales	Sphingomonadaceae	Sphingorhabdus	Sphingorhabdus planktonica		in	3_keep_low	M_L	2	50		0	0.0121499	0	0.00769006		4_BD	3_L	4_BD	3_L
358	aad441b23ebc902d9853a4f10d768cf9	Bacteria	Actinobacteriota	Acidimicrobiia	UBA5794	UBA5794	SZUA-442	Uncultured		in	3_keep_low	M_L	2	50		0	0.0212624	0	0.0138421		4_BD	3_L	4_BD	3_L
359	173bfc885678d576443a217c7283f600	Bacteria	Chloroflexota	Anaerolineae	Caldilineales	Caldilineaceae	Unclassified Caldilineaceae	Uncultured		in	3_keep_low	M_L	2	50		0	0.0227811	0	0.0153801		4_BD	3_L	4_BD	3_L
360	29db19990901b8e986b5cb01d3cbe44b	Bacteria	Actinobacteriota	Actinomycetia	Actinomycetales	Beutenbergiaceae	Unclassified Beutenbergiaceae	Uncultured		in	3_keep_low	M_L	2	50		0	0.0182249	0	0.0123041		4_BD	3_L	4_BD	3_L
361	38312a5a3e7f781451e16f9d2d8450fa	Bacteria	Actinobacteriota	Acidimicrobiia	Actinomarinales	Actinomarinaceae	Actinomarina	Uncultured		in	3_keep_low	M_L	2	50		0	0.0273373	0	0.0215322		4_BD	3_L	4_BD	3_L
362	7ffd4c197d53f0c228a6140f721120db	Bacteria	Chloroflexota	Anaerolineae	Anaerolineales	UBA6663	SpSt-583	SpSt-583 sp011367385		in	3_keep_low	M_L	2	50		0	0.00759371	0	0.00615205		4_BD	3_L	4_BD	3_L
363	b08946a0f38e589596a8b7094fa44171	Bacteria	Patescibacteria	UBA1384	2-12-FULL-50-11		Unclassified Genus	Uncultured		in	3_keep_low	M_L	2	50		0	0.00911245	0	0.00769006		4_BD	3_L	4_BD	3_L
364	a565cd862eeb85478ac1aa32408ad9b9	Bacteria	Planctomycetota	Phycisphaerae	Tepidisphaerales	Tepidisphaeraceae	UBA2421	Uncultured		in	3_keep_low	M_L	2	50		0	0.0182249	0	0.0153801		4_BD	3_L	4_BD	3_L
365	80149639a62ad14bd475b10f0a0d4c54	Bacteria	Chloroflexota	Chloroflexia	Thermomicrobiales		Unclassified Genus	Uncultured		in	3_keep_low	M_L	2	50		0	0.0379685	0	0.0322983		4_BD	3_L	4_BD	3_L
366	542141f1fcba2b63fabef1eb5afa87fc	Bacteria	Pseudomonadota	Alphaproteobacteria	Rhizobiales	Beijerinckiaceae	Microvirga	Uncultured		in	3_keep_low	M_L	2	50		0	0.0212624	0	0.0184561		4_BD	3_L	4_BD	3_L
367	6bd88003df9b046ecdf98493539d8046	Bacteria	Bacteroidota	Bacteroidia	Bacteroidales	Rikenellaceae	Alistipes	Uncultured		in	3_keep_low	M_L	2	50		0	0.0121499	0	0.0107661		4_BD	3_L	4_BD	3_L
368	679bf18b03211e34b1da7f997324e281	Bacteria	Myxococcota	Polyangia	Nannocystales		Unclassified Genus	Uncultured		in	3_keep_low	M_L	2	50		0	0.0121499	0	0.0107661		4_BD	3_L	4_BD	3_L
369	1477416d123c5606306e8da8610ad531	Bacteria	Pseudomonadota	Alphaproteobacteria			Unclassified Genus	Uncultured		in	3_keep_low	M_L	2	50		0	0.0136687	0	0.0123041		4_BD	3_L	4_BD	3_L
370	fc90920a7801ad71a87522e6e9562bb0	Bacteria	Acidobacteriota	Vicinamibacteria	Vicinamibacterales	Vicinamibacteraceae	Luteitalea	Uncultured		in	3_keep_low	M_L	2	50		0	0.0273373	0	0.0261462		4_BD	3_L	4_BD	3_L
371	561d97e3cf532d49703110e2ec125aa3	Bacteria	Methylomirabilota	Methylomirabilia	Rokubacteriales	CSP1-6	GWA2-73-35	GWA2-73-35 sp001788495		in	3_keep_low	M_L	2	50		0	0.047081	0	0.0461404		4_BD	3_L	4_BD	3_L
372	221609043d1171c7a0504d537ca0326c	Bacteria	Planctomycetota	Phycisphaerae	Phycisphaerales	SM1A02	Unclassified SM1A02	Uncultured		in	3_keep_low	M_L	2	50		0	0.0106312	0	0.0107661		4_BD	3_L	4_BD	3_L
373	dc36a6d9bce1c225ac76bff7937d3394	Bacteria	Verrucomicrobiota	Verrucomicrobiae	Opitutales	Opitutaceae	Alterococcus	Alterococcus agarolyticus		in	3_keep_low	M_L	2	50		0	0.00607496	0	0.00615205		4_BD	3_L	4_BD	3_L
374	091c50dcb6493ef8a64ef39fe0a7d76b	Bacteria	Firmicutes	Bacilli	Erysipelotrichales	Erysipelotrichaceae	Ileibacterium	Ileibacterium valens		in	3_keep_low	M_L	2	50		0	0.00911245	0	0.0107661		4_BD	3_L	4_BD	3_L
375	bc467caeee3d68f4da6d3c30f330ce0d	Bacteria	Firmicutes	Clostridia	Christensenellales	CAG-74	SFMI01	Uncultured		in	3_keep_low	M_L	2	50		0	0.00759371	0	0.00922807		4_BD	3_L	4_BD	3_L
376	ae7963feec4fdc1d0ffaa07656329fb0	Bacteria	Pseudomonadota	Gammaproteobacteria	Burkholderiales	Methylophilaceae	Pseudomethylobacillus	Uncultured		in	3_keep_low	M_L	2	50		0	0.0167062	0	0.0215322		4_BD	3_L	4_BD	3_L
377	b95636a5b6f207f2afef2471a4efb866	Bacteria	Chloroflexota	Limnocylindria	QHBO01	QHBO01	CF-167	CF-167 sp005879775		in	3_keep_low	M_L	2	50		0	0.0531559	0	0.0707485		4_BD	3_L	4_BD	3_L
378	5e2de21f3ffd341fd765d3d3d4e6f9a9	Bacteria	Firmicutes	Dethiobacteria	Dethiobacterales	Dethiobacteraceae	Dethiobacter	Dethiobacter alkaliphilus		in	3_keep_low	M_L	2	50		0	0.00911245	0	0.0123041		4_BD	3_L	4_BD	3_L
379	be2b89c9efe716b32d9ebb25b574b536	Bacteria	Methylomirabilota	Methylomirabilia	Rokubacteriales	CSP1-6	GWA2-73-35	GWA2-73-35 sp001788495		in	3_keep_low	M_L	2	50		0	0.0136687	0	0.0184561		4_BD	3_L	4_BD	3_L
380	4d85afd4af804c25dc471d22148cf079	Bacteria	Bacteroidota	Bacteroidia	Chitinophagales	Chitinophagaceae	VBAT01	VBAT01 sp005884665		in	3_keep_low	M_L	2	50		0	0.00759371	0	0.0107661		4_BD	3_L	4_BD	3_L
381	326d828655a54c8382e8fe2e95667cd4	Bacteria	Firmicutes	UBA4882	UBA10575	UBA10575	Capillibacterium	Capillibacterium thermochitinicola		in	3_keep_low	M_L	2	50		0	0.0258186	0	0.0384503		4_BD	3_L	4_BD	3_L
382	9e32e1bf68c5a5d0071501f478d712ee	Bacteria	Bacteroidota	Bacteroidia	Chitinophagales	Chitinophagaceae	Niastella	Uncultured		in	3_keep_low	M_L	2	50		0	0.0334123	0	0.0553684		4_BD	3_L	4_BD	3_L
383	0e29492fe9e221202b7827a1ec52aa64	Bacteria	Firmicutes	Clostridia	Oscillospirales	Ruminococcaceae	Faecalibacterium	Faecalibacterium prausnitzii		in	3_keep_low	M_L	2	50		0	0.0258186	0	0.0461404		4_BD	3_L	4_BD	3_L
384	ae86fc0cf2e3a0bbeece9a951df02821	Bacteria	Desulfobacterota	Binatia	UBA9968	UBA9968	Unclassified UBA9968	Uncultured		in	3_keep_low	M_L	2	50		0	0.0136687	0	0.0246082		4_BD	3_L	4_BD	3_L
385	3346b61417c62fef56ed0cd50d5d9e91	Bacteria	Acidobacteriota	UBA6911	UBA6911	UBA6911	Gp18-AA60	Gp18-AA60 sp003225335		in	3_keep_low	M_L	2	50		0	0.0197436	0	0.0369123		4_BD	3_L	4_BD	3_L
386	2f8b5776af1e75d78d1eeda26e93c068	Bacteria	Pseudomonadota	Gammaproteobacteria	Burkholderiales	2013Ark19i	Unclassified 2013Ark19i	2013Ark19i sp001460935		in	3_keep_low	M_L	2	50		0	0.0106312	0	0.0215322		4_BD	3_L	4_BD	3_L
387	55892193c122aed11ee5847cac000192	Bacteria	Actinobacteriota	Actinomycetia	Streptosporangiales	Streptosporangiaceae	Bog-532	Bog-532 sp003164955		in	3_keep_low	M_L	2	50		0	0.00759371	0	0.0184561		4_BD	3_L	4_BD	3_L
388	f6a2ecb34f69d66e6eaedd69855458f7	Bacteria	Chloroflexota	Anaerolineae	Anaerolineales	EnvOPS12	OLB14	OLB14 sp001567105		in	3_keep_low	M_L	2	50		0	0.0197436	0	0.0538304		4_BD	3_L	4_BD	3_L
389	24d71e98dde6185a2709e6ced559c4b7	Bacteria	Acidobacteriota	Acidobacteriae	Acidoferrales	UBA7541	Palsa-295	Uncultured		in	3_keep_low	M_L	2	50		0	0.00759371	0	0.0276842		4_BD	3_L	4_BD	3_L
390	a5abc3f5ff7e7e953ec16cf8f882b53f	Bacteria	Acidobacteriota	Aminicenantia	Aminicenantales	Aminicenantaceae	Unclassified Aminicenantaceae	Uncultured		in	3_keep_low	M_L	2	50		0	0.00911245	0	0.0353743		4_BD	3_L	4_BD	3_L
391	63661802e87ada87782feedc61d75df6	Bacteria	Acidobacteriota	Vicinamibacteria	Vicinamibacterales	SCN-69-37	SCN-69-37	SCN-69-37 sp001724025		in	3_keep_low	M_M	2	50		0	0.0835308	0.0727824	0		4_BD	3_L	3_L	4_BD
392	2b6b055789a69c6a55aef18e35272654	Bacteria	Pseudomonadota	Gammaproteobacteria	Burkholderiales	Burkholderiaceae	Massilia	Uncultured		in	3_keep_low	M_M	2	50		0	0.0728996	0.0833965	0		4_BD	3_L	3_L	4_BD
393	2f3a0897a9a675ff0ada672ab6bddc0e	Bacteria	Firmicutes	Bacilli	Bacillales	Bacillaceae	Bacillus	Uncultured		in	3_keep_low	M_M	2	50		0	0.0713808	0.0849128	0		4_BD	3_L	3_L	4_BD
394	89f1d7f8219f06eceb3bdfac2803a898	Bacteria	Bacteroidota	Bacteroidia	Cytophagales	Cyclobacteriaceae	Ohtaekwangia	Ohtaekwangia flava		in	3_keep_low	M_M	2	50		0	0.0698621	0.0864291	0		4_BD	3_L	3_L	4_BD
395	f719c66eccc060f2a0ee06fe1ff5884e	Bacteria	Pseudomonadota	Gammaproteobacteria	Burkholderiales	Burkholderiaceae	Ramlibacter	Uncultured		in	3_keep_low	M_M	2	50		0	0.0698621	0.0333586	0		4_BD	3_L	3_L	4_BD
396	947c303e8cee1e6613cdef4959e00e72	Bacteria	Pseudomonadota	Gammaproteobacteria	Xanthomonadales	Xanthomonadaceae	Lysobacter	Lysobacter dokdonensis		in	3_keep_low	M_M	2	50		0	0.0653059	0.0940106	0		4_BD	3_L	3_L	4_BD
397	7eb45552577903e0f0cacaca5f09557b	Bacteria	Synergistota	Synergistia	Synergistales	Synergistaceae	Syner-03	Syner-03 sp002839185		in	3_keep_low	M_M	2	50		0	0.0592309	0.0500379	0		4_BD	3_L	3_L	4_BD
398	3c367d6bc00092788ea66364990136df	Bacteria	Actinobacteriota	Actinomycetia	Nitriliruptorales	Nitriliruptoraceae	CSBr16-57R1	CSBr16-57R1 sp007116505		in	3_keep_low	M_M	2	50		0	0.0561934	0.0348749	0		4_BD	3_L	3_L	4_BD
399	82f425e17ecd9e4064c4d24e8057c7ac	Bacteria	Bacteroidota	Bacteroidia	Bacteroidales	WCHB1-69	UBA1205	UBA1205 sp002309475		in	3_keep_low	M_M	2	50		0	0.0531559	0.030326	0		4_BD	3_L	3_L	4_BD
400	69037bf75b211df95946e6f60119e805	Bacteria	Pseudomonadota	Alphaproteobacteria	Sphingomonadales	Sphingomonadaceae	Sphingomicrobium	Sphingomicrobium sp000620665		in	3_keep_low	M_M	2	50		0	0.0516372	0.0864291	0		4_BD	3_L	3_L	4_BD
401	1589c9af61e1f239a4c4d2a95880903b	Bacteria	Gemmatimonadota	Gemmatimonadetes	Gemmatimonadales	Gemmatimonadaceae	AG11	AG11 sp003223455		in	3_keep_low	M_M	2	50		0	0.0516372	0.0621683	0		4_BD	3_L	3_L	4_BD
402	6fdd2842e6600d53ddcbf649e92c56dd	Bacteria	Bacteroidota	Bacteroidia	Flavobacteriales	Flavobacteriaceae	Flavobacterium	Uncultured		in	3_keep_low	M_M	2	50		0	0.0516372	0.0181956	0		4_BD	3_L	3_L	4_BD
403	17259eee96d05cde754ce885b28c8fad	Bacteria	Actinobacteriota	Actinomycetia	Streptomycetales	Streptomycetaceae	Streptomyces	Uncultured		in	3_keep_low	M_M	2	50		0	0.0455622	0.0424564	0		4_BD	3_L	3_L	4_BD
404	51499b7f92870825c92a30b58e6c9069	Bacteria	Pseudomonadota	Alphaproteobacteria	Sphingomonadales	Sphingomonadaceae	Sphingomicrobium	Sphingomicrobium edaphi		in	3_keep_low	M_M	2	50		0	0.0455622	0.0379075	0		4_BD	3_L	3_L	4_BD
405	5d25b2dd01a5b778fb8bce27c27b7fd3	Bacteria	Actinobacteriota	Thermoleophilia	Gaiellales	Gaiellaceae	Gaiella	Uncultured		in	3_keep_low	M_M	2	50		0	0.0455622	0.015163	0		4_BD	3_L	3_L	4_BD
406	150e8401348f52e748d504daa240aca6	Bacteria	Bacteroidota	Bacteroidia	Bacteroidales	Bacteroidaceae	Phocaeicola	Phocaeicol858004 dorei		in	3_keep_low	M_M	2	50		0	0.0440435	0.0545868	0		4_BD	3_L	3_L	4_BD
407	f2edb0d85717d7719d553d6694ae2e1a	Bacteria	Patescibacteria				Unclassified Genus	Uncultured		in	3_keep_low	M_M	2	50		0	0.0425248	0.0409401	0		4_BD	3_L	3_L	4_BD
408	933bad3939d997be30bc2912af4ebf85	Bacteria	Pseudomonadota	Alphaproteobacteria	Rhizobiales	Devosiaceae	Devosia	Uncultured		in	3_keep_low	M_M	2	50		0	0.0425248	0.0272934	0		4_BD	3_L	3_L	4_BD
409	287612da980c91be70d0e19acb68c909	Bacteria	Pseudomonadota	Gammaproteobacteria	Burkholderiales	Burkholderiaceae	Ramlibacter	Uncultured		in	3_keep_low	M_M	2	50		0	0.0364498	0.0166793	0		4_BD	3_L	3_L	4_BD
410	272e0d50592ed0a6af770fe02f0fb13e	Bacteria	Bacteroidota	Bacteroidia	Cytophagales	Cyclobacteriaceae	Chryseolinea	Chryseolinea serpens		in	3_keep_low	M_M	2	50		0	0.0334123	0.0712661	0		4_BD	3_L	3_L	4_BD
411	ccc05b58ef76e048252536270cf4fbaa	Bacteria	Gemmatimonadota	Gemmatimonadetes	Longimicrobiales	Longimicrobiaceae	Longimicrobium	Longimicrobium terrae		in	3_keep_low	M_M	2	50		0	0.0334123	0.0561031	0		4_BD	3_L	3_L	4_BD
412	ee6f8231e851158fb9d2e62215b7248b	Bacteria	Bacteroidota	Bacteroidia	Chitinophagales	Chitinophagaceae	Niastella	Uncultured		in	3_keep_low	M_M	2	50		0	0.0334123	0.0394238	0		4_BD	3_L	3_L	4_BD
413	dc6499776794a6c804e826550326fb0f	Bacteria	Patescibacteria				Unclassified Genus	Uncultured		in	3_keep_low	M_M	2	50		0	0.0318936	0.0166793	0		4_BD	3_L	3_L	4_BD
414	cbd58ccfe2f06979d44b68abb25fd4d8	Bacteria	Pseudomonadota	Gammaproteobacteria	Pseudomonadales	Pseudomonadaceae	Unclassified Pseudomonadaceae	Uncultured		in	3_keep_low	M_M	2	50		0	0.0303748	0.0106141	0		4_BD	3_L	3_L	4_BD
415	fba79f5742de65f71fa8eb25df89de5a	Bacteria	Myxococcota	Polyangia	Polyangiales	Polyangiaceae	Unclassified Polyangiaceae	Uncultured		in	3_keep_low	M_M	2	50		0	0.0288561	0.0166793	0		4_BD	3_L	3_L	4_BD
416	c9ebe4ec9aa044a208cc449415c2c632	Bacteria	Verrucomicrobiota	Verrucomicrobiae	Chthoniobacterales		Unclassified Genus	Uncultured		in	3_keep_low	M_M	2	50		0	0.0288561	0.015163	0		4_BD	3_L	3_L	4_BD
417	9456d8875d5d35336834abf5786b85cd	Bacteria	Pseudomonadota	Gammaproteobacteria	Pseudomonadales	Moraxellaceae	Unclassified Moraxellaceae	Uncultured		in	3_keep_low	M_M	2	50		0	0.0273373	0.0075815	0		4_BD	3_L	3_L	4_BD
418	aa71a3800d35603c76b8ec9ec5a2fa8d	Bacteria	Verrucomicrobiota	Verrucomicrobiae	Chthoniobacterales	Chthoniobacteraceae	Unclassified Chthoniobacteraceae	Uncultured		in	3_keep_low	M_M	2	50		0	0.0258186	0.0621683	0		4_BD	3_L	3_L	4_BD
419	fed7bfbf7c6017eddf92f060db33ad35	Bacteria	Chloroflexota	Limnocylindria	QHBO01	QHBO01	CF-167	CF-167 sp005879775		in	3_keep_low	M_M	2	50		0	0.0258186	0.0424564	0		4_BD	3_L	3_L	4_BD
420	26604f3c5731be322b823d8a8980a022	Bacteria					Unclassified Genus	Uncultured		in	3_keep_low	M_M	2	50		0	0.0258186	0.0394238	0		4_BD	3_L	3_L	4_BD
421	4767ce55781f0bdbefdb92140667b899	Bacteria	Pseudomonadota	Alphaproteobacteria			Unclassified Genus	Uncultured		in	3_keep_low	M_M	2	50		0	0.0258186	0.0257771	0		4_BD	3_L	3_L	4_BD
422	bde4b6b236e55cfb21016ed444b29020	Bacteria	Pseudomonadota	Gammaproteobacteria	Burkholderiales	Burkholderiaceae	Unclassified Burkholderiaceae	Uncultured		in	3_keep_low	M_M	2	50		0	0.0258186	0.015163	0		4_BD	3_L	3_L	4_BD
423	2b4b06540084cecd18e91c2551510eea	Bacteria	Actinobacteriota	Thermoleophilia	Solirubrobacterales		Unclassified Genus	Uncultured		in	3_keep_low	M_M	2	50		0	0.0258186	0.0106141	0		4_BD	3_L	3_L	4_BD
424	217184527f7f02ad0281b5cafd475730	Bacteria	Acidobacteriota	Blastocatellia	Pyrinomonadales	Blastocatellaceae	Stenotrophobacter	Uncultured		in	3_keep_low	M_M	2	50		0	0.0242999	0.0697498	0		4_BD	3_L	3_L	4_BD
425	ce2aaa2e80f1deda12fbffdb67ad0a7a	Bacteria	Firmicutes	Clostridia	Peptostreptococcales	Peptostreptococcaceae	Unclassified Peptostreptococcaceae	Eubacterium tenue		in	3_keep_low	M_M	2	50		0	0.0242999	0.0333586	0		4_BD	3_L	3_L	4_BD
426	33b47118f0c4aefd960d1ec350f5db20	Bacteria	Actinobacteriota	Thermoleophilia	Gaiellales	Gaiellaceae	Unclassified Gaiellaceae	Uncultured		in	3_keep_low	M_M	2	50		0	0.0242999	0.030326	0		4_BD	3_L	3_L	4_BD
427	c59fce1c67d63fd7114d2c0f276b97b8	Bacteria	Firmicutes	Bacilli	Lactobacillales	Lactobacillaceae	Ligilactobacillus	Uncultured		in	3_keep_low	M_M	2	50		0	0.0242999	0.0242608	0		4_BD	3_L	3_L	4_BD
428	6eafc16dd448dbf4c5c8445c7d1d70bb	Bacteria	Bacteroidota	Bacteroidia	Cytophagales	Cyclobacteriaceae	Chryseotalea	Uncultured		in	3_keep_low	M_M	2	50		0	0.0227811	0.0788476	0		4_BD	3_L	3_L	4_BD
429	659790d0b11b9ed0761319ebb269aecd	Bacteria	Gemmatimonadota	Gemmatimonadetes	Gemmatimonadales	GWC2-71-9	Palsa-1233	Palsa-1233 sp003169895		in	3_keep_low	M_M	2	50		0	0.0212624	0.0333586	0		4_BD	3_L	3_L	4_BD
430	0bedea770e2f8cf3a6bc31fd349542ff	Bacteria	Pseudomonadota	Alphaproteobacteria	Rhizobiales	Devosiaceae	Devosia	Uncultured		in	3_keep_low	M_M	2	50		0	0.0212624	0.0318423	0		4_BD	3_L	3_L	4_BD
431	ddb1d3df254674d21f71e4f157a45c4d	Bacteria	Actinobacteriota	Actinomycetia	Mycobacteriales	Mycobacteriaceae	Mycobacterium	Uncultured		in	3_keep_low	M_M	2	50		0	0.0212624	0.0272934	0		4_BD	3_L	3_L	4_BD
432	218ae554e04bd68f2d22158c375f3233	Bacteria	Pseudomonadota	Gammaproteobacteria			Unclassified Genus	Uncultured		in	3_keep_low	M_M	2	50		0	0.0212624	0.0121304	0		4_BD	3_L	3_L	4_BD
433	4952359c6b1c567299aec9b80e1dbc89	Bacteria	Patescibacteria	Saccharimonadia	Saccharimonadales	OMJO01	OMJO01	OMJO01 sp900299395		in	3_keep_low	M_M	2	50		0	0.0212624	0.0106141	0		4_BD	3_L	3_L	4_BD
434	b0964d5705898c5c53bdf8b9b957214e	Bacteria	Bacteroidota	Bacteroidia	Sphingobacteriales	Sphingobacteriaceae	Pedobacter	Uncultured		in	3_keep_low	M_M	2	50		0	0.0197436	0.0667172	0		4_BD	3_L	3_L	4_BD
435	77891f3c4b2d67ae37258d85fda04d9d	Bacteria	Actinobacteriota	Actinomycetia	Mycobacteriales	Geodermatophilaceae	Blastococcus	Uncultured		in	3_keep_low	M_M	2	50		0	0.0197436	0.0530705	0		4_BD	3_L	3_L	4_BD
436	1a0c04ce4ceec666bb516440ac3bbc3d	Bacteria	Firmicutes	Bacilli	RF39	UBA660	Unclassified UBA660	Uncultured		in	3_keep_low	M_M	2	50		0	0.0197436	0.030326	0		4_BD	3_L	3_L	4_BD
437	268228a64164a8836e28722428096d28	Bacteria	Acidobacteriota	Vicinamibacteria	Vicinamibacterales	UBA2999	Unclassified UBA2999	Uncultured		in	3_keep_low	M_M	2	50		0	0.0182249	0.0333586	0		4_BD	3_L	3_L	4_BD
438	23a5dc19f6b6d0b549f3b2a92436aed1	Archaea	Thermoproteota	Nitrososphaeria	Nitrososphaerales	Nitrososphaeraceae	Unclassified Nitrososphaeraceae	Uncultured		in	3_keep_low	M_M	2	50		0	0.0182249	0.0257771	0		4_BD	3_L	3_L	4_BD
439	83d415473f37792d08bbb0624cfcbae1	Bacteria	Verrucomicrobiota	Verrucomicrobiae	Pedosphaerales	J093	Unclassified J093	Uncultured		in	3_keep_low	M_M	2	50		0	0.0182249	0.0090978	0		4_BD	3_L	3_L	4_BD
440	a94ec0abbe1724dfee1f95ef27ce645d	Bacteria	Bacteroidota	Bacteroidia	Bacteroidales	Muribaculaceae	Unclassified Muribaculaceae	Uncultured		in	3_keep_low	M_M	2	50		0	0.0182249	0.0060652	0		4_BD	3_L	3_L	4_BD
441	5f3d1cd7c7b3452a791792d16a9935db	Bacteria	Acidobacteriota	Vicinamibacteria	Vicinamibacterales	UBA2999	Unclassified UBA2999	Uncultured		in	3_keep_low	M_M	2	50		0	0.0182249	0.0060652	0		4_BD	3_L	3_L	4_BD
442	113cfc30593ae9d360aa7327029b25dc	Bacteria					Unclassified Genus	Uncultured		in	3_keep_low	M_M	2	50		0	0.0167062	0.0242608	0		4_BD	3_L	3_L	4_BD
443	4864a93e6d3007767e9bdc38d8bf5519	Bacteria					Unclassified Genus	Uncultured		in	3_keep_low	M_M	2	50		0	0.0167062	0.0197119	0		4_BD	3_L	3_L	4_BD
444	338ee2d016b3566c40593f24a01de33d	Bacteria	Eisenbacteria	RBG-16-71-46			Unclassified Genus	Uncultured		in	3_keep_low	M_M	2	50		0	0.0167062	0.0136467	0		4_BD	3_L	3_L	4_BD
445	d57ab0bd2e0ec01c25be99d355c17011	Bacteria	Planctomycetota	Phycisphaerae	Phycisphaerales		Unclassified Genus	Uncultured		in	3_keep_low	M_M	2	50		0	0.0167062	0.0106141	0		4_BD	3_L	3_L	4_BD
446	53d249ab720583bf196d5a40f774444a	Bacteria	Gemmatimonadota	Gemmatimonadetes	Gemmatimonadales	Gemmatimonadaceae	Unclassified Gemmatimonadaceae	Uncultured		in	3_keep_low	M_M	2	50		0	0.0151874	0.0439727	0		4_BD	3_L	3_L	4_BD
447	901dd48b41eac39f69faad3d00ffda95	Bacteria	Pseudomonadota	Gammaproteobacteria	Enterobacterales	Shewanellaceae	Shewanella	Uncultured		in	3_keep_low	M_M	2	50		0	0.0151874	0.0348749	0		4_BD	3_L	3_L	4_BD
448	09f7e509294233330f70a8416128744f	Bacteria	Gemmatimonadota	Gemmatimonadetes	Gemmatimonadales	Gemmatimonadaceae	Unclassified Gemmatimonadaceae	Uncultured		in	3_keep_low	M_M	2	50		0	0.0151874	0.0227445	0		4_BD	3_L	3_L	4_BD
449	6b17e2c7abb31c0a883f53d1d8b957ba	Bacteria	CSP1-3	CSP1-3	CSP1-3	13-1-40CM-64-14	NP-4	Uncultured		in	3_keep_low	M_M	2	50		0	0.0151874	0.0212282	0		4_BD	3_L	3_L	4_BD
450	75bbbf8dead1bdd5b3b4345368ba6b09	Bacteria	Pseudomonadota	Gammaproteobacteria	Steroidobacterales	Steroidobacteraceae	Unclassified Steroidobacteraceae	Uncultured		in	3_keep_low	M_M	2	50		0	0.0151874	0.0197119	0		4_BD	3_L	3_L	4_BD
451	07de9a9582f7902f2fa43ade293e084b	Bacteria	Bacteroidota	Bacteroidia	Cytophagales	Cyclobacteriaceae	Chryseotalea	Uncultured		in	3_keep_low	M_M	2	50		0	0.0151874	0.0166793	0		4_BD	3_L	3_L	4_BD
452	fc0dab54bf3fb5445b3a2c45f4c84a44	Bacteria	Bacteroidota	Bacteroidia	Chitinophagales	Chitinophagaceae	Chitinophaga	Uncultured		in	3_keep_low	M_M	2	50		0	0.0151874	0.0166793	0		4_BD	3_L	3_L	4_BD
453	d7fb6c6f09c8868f21875a3812b75b86	Bacteria	Pseudomonadota	Gammaproteobacteria	Burkholderiales	Burkholderiaceae	Pseudoduganella	Uncultured		in	3_keep_low	M_M	2	50		0	0.0151874	0.015163	0		4_BD	3_L	3_L	4_BD
454	6def1293bf3a70678763b8529b619cdc	Bacteria	Sumerlaeota	Sumerlaeia	Sumerlaeales	Sumerlaeaceae	Unclassified Sumerlaeaceae	Uncultured		in	3_keep_low	M_M	2	50		0	0.0151874	0.0136467	0		4_BD	3_L	3_L	4_BD
455	183ef53a4d012bac7915a4cea672f342	Bacteria	Acidobacteriota	Thermoanaerobaculia	UBA5066		Unclassified Genus	Uncultured		in	3_keep_low	M_M	2	50		0	0.0151874	0.0121304	0		4_BD	3_L	3_L	4_BD
456	74e91f14c85aa25f3eb8fa42ae6b2e8a	Bacteria	Acidobacteriota	Acidobacteriae	Acidobacteriales	Gp1-AA112	Gp1-AA112	Gp1-AA112 sp003225175		in	3_keep_low	M_M	2	50		0	0.0151874	0.0090978	0		4_BD	3_L	3_L	4_BD
457	5f8310dff4b2b84fcb136fb0b580e7a7	Bacteria	Firmicutes	Clostridia	Acetivibrionales	Acetivibrionaceae	Unclassified Acetivibrionaceae	Uncultured		in	3_keep_low	M_M	2	50		0	0.0151874	0.0075815	0		4_BD	3_L	3_L	4_BD
458	8cc51372dea0b05d71e03bc045e85f19	Bacteria	Gemmatimonadota	Gemmatimonadetes	Longimicrobiales	RSA9	RSA9	Uncultured		in	3_keep_low	M_M	2	50		0	0.0136687	0.0470053	0		4_BD	3_L	3_L	4_BD
459	a9e16a2162886425d3ca4f68c7ec9c9b	Bacteria	Pseudomonadota	Alphaproteobacteria	Geminicoccales	Geminicoccaceae	Unclassified Geminicoccaceae	Uncultured		in	3_keep_low	M_M	2	50		0	0.0136687	0.0318423	0		4_BD	3_L	3_L	4_BD
460	1901ae870a9e529374c0e000923816a8	Bacteria	Acidobacteriota	Thermoanaerobaculia	UBA5066	Gp7-AA6	Gp7-AA6	Gp7-AA6 sp003222385		in	3_keep_low	M_M	2	50		0	0.0136687	0.0197119	0		4_BD	3_L	3_L	4_BD
461	942471bd0155168cc90eb0828e0a07b3	Bacteria	Chloroflexota	Anaerolineae	Aggregatilineales	A4b	Unclassified A4b	Uncultured		in	3_keep_low	M_M	2	50		0	0.0136687	0.0166793	0		4_BD	3_L	3_L	4_BD
462	26044f25520abdf8c88b8b925425f139	Bacteria	Planctomycetota	UBA1135	UBA1135	GCA-002686595	Unclassified GCA-002686595	Uncultured		in	3_keep_low	M_M	2	50		0	0.0136687	0.0136467	0		4_BD	3_L	3_L	4_BD
463	e4d24d09ca1ab6e52d42b43ed13d4e4a	Bacteria	Firmicutes	Clostridia	UBA1381	UBA1381	CAG-41	CAG-41 sp001941225		in	3_keep_low	M_M	2	50		0	0.0136687	0.0121304	0		4_BD	3_L	3_L	4_BD
464	5cee19e3224b96b45050a9996665925e	Bacteria	Pseudomonadota	Alphaproteobacteria	Rhizobiales	Rhizobiaceae	Ochrobactrum	Ochrobactrum pseudogrignonensis		in	3_keep_low	M_M	2	50		0	0.0136687	0.0106141	0		4_BD	3_L	3_L	4_BD
465	9058a45e99a887ccc6d11164eb01d1ef	Bacteria	Firmicutes	Clostridia	Lachnospirales	Lachnospiraceae	Blautia	Blauti141781 glucerasea		in	3_keep_low	M_M	2	50		0	0.0136687	0.0090978	0		4_BD	3_L	3_L	4_BD
466	013014673d7abb9024b08b1e18915782	Bacteria	Chloroflexota	Anaerolineae			Unclassified Genus	Uncultured		in	3_keep_low	M_M	2	50		0	0.0136687	0.0090978	0		4_BD	3_L	3_L	4_BD
467	6630b7303cb73e8581d2221b3dfd2ad4	Bacteria	Gemmatimonadota	Gemmatimonadetes	Gemmatimonadales	Gemmatimonadaceae	SCN-70-22	SCN-70-22 sp001724275		in	3_keep_low	M_M	2	50		0	0.0136687	0.0075815	0		4_BD	3_L	3_L	4_BD
468	00de5cadfba72276cecefa5a59e87ade	Bacteria	Pseudomonadota	Alphaproteobacteria	Sphingomonadales	Sphingomonadaceae	Sphingomicrobium	Uncultured		in	3_keep_low	M_M	2	50		0	0.0121499	0.0530705	0		4_BD	3_L	3_L	4_BD
469	610ae5cdd04d1410d5958b0c34cec845	Bacteria	Pseudomonadota	Gammaproteobacteria	Acidithiobacillales	Acidithiobacillaceae	Acidithiobacillus	Acidithiobacillus sulfuriphilus		in	3_keep_low	M_M	2	50		0	0.0121499	0.0394238	0		4_BD	3_L	3_L	4_BD
470	472b397697d305d7302a31a2f8db72f9	Bacteria	Bacteroidota	Bacteroidia	Bacteroidales	Dysgonomonadaceae	Proteiniphilum	Uncultured		in	3_keep_low	M_M	2	50		0	0.0121499	0.0348749	0		4_BD	3_L	3_L	4_BD
471	d9ce5b80d415d315939e9a7c67029835	Bacteria	Acidobacteriota	Acidobacteriae	Acidoferrales	UBA7541	DSGC01	DSGC01 sp011056285		in	3_keep_low	M_M	2	50		0	0.0121499	0.0242608	0		4_BD	3_L	3_L	4_BD
472	597110a481f2efd55a625694a0c83a58	Bacteria	Chloroflexota	Dehalococcoidia	UBA2979	UBA2979	VXMT01	Uncultured		in	3_keep_low	M_M	2	50		0	0.0121499	0.0212282	0		4_BD	3_L	3_L	4_BD
473	8a1e187fee62dc93fdd452f53d677d13	Bacteria	Myxococcota	UBA796	UBA796	GCA-2862545	REDI01	REDI01 sp007693595		in	3_keep_low	M_M	2	50		0	0.0121499	0.0166793	0		4_BD	3_L	3_L	4_BD
474	aa51d8ae829b977c1cde9d4fe25d3c82	Bacteria	Acidobacteriota	Blastocatellia	Pyrinomonadales	Blastocatellaceae	Stenotrophobacter	Stenotrophobacter roseus		in	3_keep_low	M_M	2	50		0	0.0121499	0.0166793	0		4_BD	3_L	3_L	4_BD
475	4123a974a6fe8b5d8225ced0d34efa74	Bacteria	Bacteroidota	Bacteroidia	Bacteroidales	UBA932	Cryptobacteroides	Cryptobacteroides sp009774765		in	3_keep_low	M_M	2	50		0	0.0121499	0.0136467	0		4_BD	3_L	3_L	4_BD
476	d433af4f511ac6ce29cd729d1ad1267d	Bacteria	Omnitrophota	Koll11	2-02-FULL-51-18	2-02-FULL-51-18	Unclassified 20-14-0-80-50-8	20-14-0-80-50-8 sp002779345		in	3_keep_low	M_M	2	50		0	0.0121499	0.0136467	0		4_BD	3_L	3_L	4_BD
477	f450221efa207ca10d0faf4499b89ed7	Bacteria	Firmicutes	Bacilli	Haloplasmatales	Turicibacteraceae	Turicibacter	Uncultured		in	3_keep_low	M_M	2	50		0	0.0121499	0.0136467	0		4_BD	3_L	3_L	4_BD
478	f46142f35ee33ae64bb119763e0e08d3	Bacteria	Planctomycetota	Planctomycetia	Pirellulales		Unclassified Genus	Uncultured		in	3_keep_low	M_M	2	50		0	0.0121499	0.0121304	0		4_BD	3_L	3_L	4_BD
479	a78e2561e2b5fd0c45f989990fbe0776	Bacteria	Pseudomonadota	Alphaproteobacteria	Micavibrionales	Micavibrionaceae	UBA7657	UBA7657 sp900696495		in	3_keep_low	M_M	2	50		0	0.0121499	0.0106141	0		4_BD	3_L	3_L	4_BD
480	ee9cf64e18832df6d19d7a5dabde7843	Bacteria	Actinobacteriota	Thermoleophilia	Gaiellales	Gaiellaceae	Gaiella	Gaiella occulta		in	3_keep_low	M_M	2	50		0	0.0121499	0.0106141	0		4_BD	3_L	3_L	4_BD
481	c98f10e41c833ecde29d0d7d5627bd53	Bacteria	Acidobacteriota	Blastocatellia	UBA7656	UBA7656	QHVH01	QHVH01 sp003222245		in	3_keep_low	M_M	2	50		0	0.0121499	0.0090978	0		4_BD	3_L	3_L	4_BD
482	0b25054eeef19ccfc883e7eee3e5619d	Bacteria	Chloroflexota	Chloroflexia	Thermomicrobiales		Unclassified Genus	Uncultured		in	3_keep_low	M_M	2	50		0	0.0121499	0.0075815	0		4_BD	3_L	3_L	4_BD
483	69c82078dbda0c3e5d7361ab1ff65713	Bacteria	Bacteroidota	Bacteroidia	Flavobacteriales	Weeksellaceae	Chryseobacterium	Uncultured		in	3_keep_low	M_M	2	50		0	0.0106312	0.0288097	0		4_BD	3_L	3_L	4_BD
484	e0a2d152fad0cfe07bc2b7166b258435	Bacteria	Pseudomonadota	Gammaproteobacteria	Xanthomonadales	Xanthomonadaceae	Stenotrophomonas	Stenotrophomonas indicatrix		in	3_keep_low	M_M	2	50		0	0.0106312	0.0181956	0		4_BD	3_L	3_L	4_BD
485	5bbb296c6cb2a4ae4914ae23d0a31bf5	Bacteria					Unclassified Genus	Uncultured		in	3_keep_low	M_M	2	50		0	0.0106312	0.0181956	0		4_BD	3_L	3_L	4_BD
486	dbd3608bedf7dfdb4746d2aede06e736	Bacteria	Fusobacteriota	Fusobacteriia	Fusobacteriales	Leptotrichiaceae	Leptotrichia	Leptotrichi993758 hongkongensis		in	3_keep_low	M_M	2	50		0	0.0106312	0.0136467	0		4_BD	3_L	3_L	4_BD
487	a21d42227a40530142e73f6e4dbc0fb9	Bacteria	Patescibacteria	Paceibacteria	UBA9983	UBA918	Unclassified UBA918	1-14-0-10-47-16 sp002773395		in	3_keep_low	M_M	2	50		0	0.0106312	0.0106141	0		4_BD	3_L	3_L	4_BD
488	9cd6a913e30fc50c11bc9bf679c37f5c	Bacteria	Bacteroidota	Bacteroidia	Chitinophagales	Chitinophagaceae	Niastella	Uncultured		in	3_keep_low	M_M	2	50		0	0.00911245	0.0197119	0		4_BD	3_L	3_L	4_BD
489	b592393a2b15700b9d07fb7ff2d54651	Bacteria	Acidobacteriota	Blastocatellia	Pyrinomonadales	Blastocatellaceae	Stenotrophobacter	Stenotrophobacter namibiensis		in	3_keep_low	M_M	2	50		0	0.00911245	0.0181956	0		4_BD	3_L	3_L	4_BD
490	16674cfd00021f190bc6c5cc9adad388	Bacteria	Bacteroidota	Bacteroidia	Bacteroidales	Dysgonomonadaceae	Unclassified Dysgonomonadaceae	Uncultured		in	3_keep_low	M_M	2	50		0	0.00911245	0.0181956	0		4_BD	3_L	3_L	4_BD
491	18f978b3c06a716c92de109a5953aa7c	Bacteria	Actinobacteriota	Actinomycetia	Mycobacteriales	Mycobacteriaceae	Gordonia	Uncultured		in	3_keep_low	M_M	2	50		0	0.00911245	0.0090978	0		4_BD	3_L	3_L	4_BD
492	090e6f606007a09ad56beb34db53ac9a	Bacteria	Bacteroidota	Bacteroidia	Bacteroidales	Marinilabiliaceae	Breznakibacter	Breznakibacter xylanolyticus		in	3_keep_low	M_M	2	50		0	0.00911245	0.0075815	0		4_BD	3_L	3_L	4_BD
493	ef5cbe4c5b9bffac76ac4ae21b6b72f7	Bacteria	Firmicutes	Clostridia	Lachnospirales	Lachnospiraceae	Paralachnospira	Uncultured		in	3_keep_low	M_M	2	50		0	0.00911245	0.0075815	0		4_BD	3_L	3_L	4_BD
494	2dfb879e76b8ddcb68a8b80d03fa0c1d	Archaea	Thermoplasmatota	Thermoplasmata	Thermoplasmatales	Thermoplasmataceae	Ferroplasma	Ferroplasma acidiphilum		in	3_keep_low	M_M	2	50		0	0.00759371	0.0272934	0		4_BD	3_L	3_L	4_BD
495	1ecba05597545ba00916ddae20ca160f	Bacteria	Chloroflexota	Anaerolineae	Anaerolineales	Anaerolineaceae	Unclassified 49-20	49-20 sp002436085		in	3_keep_low	M_M	2	50		0	0.00759371	0.0257771	0		4_BD	3_L	3_L	4_BD
496	85a14d7831903547b2993487f5df8783	Bacteria	Bacteroidota	Bacteroidia	Bacteroidales	Muribaculaceae	Unclassified Muribaculaceae	Uncultured		in	3_keep_low	M_M	2	50		0	0.00759371	0.0227445	0		4_BD	3_L	3_L	4_BD
497	2ef64e2af08b34ce38740dc730e01f43	Bacteria	Bacteroidota	Bacteroidia	Cytophagales	Cyclobacteriaceae	Chryseolinea	Chryseolinea serpens		in	3_keep_low	M_M	2	50		0	0.00759371	0.0166793	0		4_BD	3_L	3_L	4_BD
498	001927134bb1fb7935cabbd26b852d13	Bacteria	Bacteroidota	Bacteroidia	Bacteroidales	Bacteroidaceae	Prevotella	Prevotella melaninogenica		in	3_keep_low	M_M	2	50		0	0.00759371	0.0166793	0		4_BD	3_L	3_L	4_BD
499	1a3e8d997fd025c537b610ac06ed30dd	Bacteria	Myxococcota	Polyangia	Polyangiales	SLQV01	SLQV01	Uncultured		in	3_keep_low	M_M	2	50		0	0.00759371	0.015163	0		4_BD	3_L	3_L	4_BD
500	b13e6cd450c0914350260a1901197934	Bacteria	Bdellovibrionota	Bdellovibrionia	Bdellovibrionales		Unclassified Genus	Uncultured		in	3_keep_low	M_M	2	50		0	0.00759371	0.0136467	0		4_BD	3_L	3_L	4_BD
501	55f61159bf134674066d9ea6785060a0	Bacteria	Pseudomonadota	Gammaproteobacteria	Steroidobacterales	Steroidobacteraceae	Unclassified Steroidobacteraceae	Uncultured		in	3_keep_low	M_M	2	50		0	0.00759371	0.0090978	0		4_BD	3_L	3_L	4_BD
502	35be2a3e89f70fd1e026334006abb7ed	Bacteria	Bacteroidota	Bacteroidia	Bacteroidales	Bacteroidaceae	Bacteroides	Bacteroides luti		in	3_keep_low	M_M	2	50		0	0.00759371	0.0090978	0		4_BD	3_L	3_L	4_BD
503	b494b848d6612d6471af063c7e595d8e	Bacteria	Pseudomonadota	Alphaproteobacteria	Azospirillales	Azospirillaceae	Skermanella	Skermanella aerolata		in	3_keep_low	M_M	2	50		0	0.00759371	0.0090978	0		4_BD	3_L	3_L	4_BD
504	898be7200ff52c60d89d91cca8ba34c4	Bacteria	Bacteroidota	Kapabacteria	Kapabacteriales		Unclassified Genus	Uncultured		in	3_keep_low	M_M	2	50		0	0.00759371	0.0075815	0		4_BD	3_L	3_L	4_BD
505	ac97d2808f3d454ee201f5c9af214d88	Bacteria	Firmicutes	Bacilli	Acholeplasmatales	Acholeplasmataceae	Acholeplasma	Uncultured		in	3_keep_low	M_M	2	50		0	0.00759371	0.0075815	0		4_BD	3_L	3_L	4_BD
506	9ecd3cd807751e24951ebb3be1a31e89	Bacteria	Spirochaetota	Spirochaetia	Treponematales	Treponemataceae	Treponema	Uncultured		in	3_keep_low	M_M	2	50		0.00494666	0.00607496	0.0197119	0		4_BD	3_L	3_L	4_BD
507	f64eedeb7525d2365414fd858f234d58	Bacteria	Verrucomicrobiota	Verrucomicrobiae	Pedosphaerales	Pedosphaeraceae	Pedosphaera	Pedosphaera parvula		in	3_keep_low	M_M	2	50		0	0.00607496	0.0181956	0		4_BD	3_L	3_L	4_BD
508	5e689439cbfc4f4545607cb47aa772c0	Bacteria	Pseudomonadota	Gammaproteobacteria	Enterobacterales	Enterobacteriaceae	Gilliamella	Gilliamella apicolA		in	3_keep_low	M_M	2	50		0	0.00607496	0.015163	0		4_BD	3_L	3_L	4_BD
509	16a749e2d2a021c4e5c7b5fa32cecff9	Bacteria	Campylobacterota	Campylobacteria	Campylobacterales	Campylobacteraceae	Campylobacter	Uncultured		in	3_keep_low	M_M	2	50		0	0.00607496	0.0136467	0		4_BD	3_L	3_L	4_BD
510	ecae8aaad12a36c6fdf9761aa8d74a21	Bacteria	Acidobacteriota	Vicinamibacteria	Vicinamibacterales		Unclassified Genus	Uncultured		in	3_keep_low	M_M	2	50		0	0.00607496	0.0090978	0		4_BD	3_L	3_L	4_BD
511	b5ac2418740e854cc8a1f45c93b24483	Bacteria	Planctomycetota	Planctomycetia	Pirellulales	Pirellulaceae	GCA-2723275	GCA-2723275 sp002723275		in	3_keep_low	M_M	2	50		0	0.0531559	0.0197119	0.00461404		4_BD	3_L	3_L	4_BD
512	272ca88e4c04a63108df2f15acf13e31	Bacteria	Acidobacteriota	Thermoanaerobaculia	UBA5704	UBA5704	Unclassified UBA5704	Uncultured		in	3_keep_low	M_M	2	50		0	0.0227811	0.0090978	0.00307602		4_BD	3_L	3_L	4_BD
513	9c1703c3cea38f16dfa6888e643203ad	Bacteria	Acidobacteriota	HRBIN11	HRBIN11	HRBIN11	HRBIN11	Uncultured		in	3_keep_low	M_M	2	50		0	0.0212624	0.0090978	0.00461404		4_BD	3_L	3_L	4_BD
514	b8e319fbe70bd9531ecc7817cc4b33f8	Bacteria	Verrucomicrobiota	Verrucomicrobiae	Pedosphaerales	UBA1412	UBA1412	Uncultured		in	3_keep_low	M_M	2	50		0	0.0182249	0.0318423	0.00461404		4_BD	3_L	3_L	4_BD
515	e3aeab3ece6477ced1a5dbad9aa0d57b	Bacteria	Pseudomonadota	Gammaproteobacteria	Xanthomonadales	Xanthomonadaceae	Arenimonas	Arenimonas oryziterrae		in	3_keep_low	M_M	2	50		0	0.00759371	0.0075815	0.00461404		4_BD	3_L	3_L	4_BD
516	ebc47995b221c7a5be169dfdfec23040	Bacteria					Unclassified Genus	Uncultured		out	2_keep_medium_singleton	M	1	25		0	0.362979	0	0		4_BD	2_M	4_BD	4_BD
517	d4f175b507a101f8d7b17a35d4723468	Bacteria	Pseudomonadota	Gammaproteobacteria	Xanthomonadales	Rhodanobacteraceae	Metallibacterium	Metallibacterium scheffleri		out	2_keep_medium_singleton	M	1	25		0	0.118462	0	0		4_BD	2_M	4_BD	4_BD
518	217027ba2e60ecf59fe1a8d867fc51d8	Bacteria	Bacteroidota	Bacteroidia	Sphingobacteriales	Sphingobacteriaceae	Daejeonella	Daejeonella oryzae		out	2_keep_medium_singleton	M	1	25		0	0.104793	0	0		4_BD	2_M	4_BD	4_BD
519	3a0c35b0466885537968cfdaa103f3e7	Bacteria	Pseudomonadota	Alphaproteobacteria	Acetobacterales	Acetobacteraceae	Acidiphilium	Acidiphilium rubrum		out	2_keep_medium_singleton	M	1	25		0	0	0.219864	0		4_BD	4_BD	2_M	4_BD
520	95ef227d9ba847f783ff570d64bb2b84	Bacteria	Pseudomonadota	Gammaproteobacteria	UBA1113	UBA1113	GCA-2707205	GCA-2707205 sp002707205		out	2_keep_medium_singleton	M	1	25		0	0	0.174375	0		4_BD	4_BD	2_M	4_BD
521	d96a5ae9247f5c7505abcb8994e6247a	Bacteria	Cyanobacteriota	Cyanobacteriia	Cyanobacteriales	Coleofasciculaceae	Coleofasciculus	SIO2C1 sp010672925		out	2_keep_medium_singleton	M	1	25		0	0	0.165277	0		4_BD	4_BD	2_M	4_BD
522	7475899aa8dbe16c0b66414b7de29e28	Bacteria	Actinobacteriota	Actinomycetia	Propionibacteriales	Nocardioidaceae	Unclassified Nocardioidaceae	Uncultured		out	2_keep_medium_singleton	M	1	25		0	0	0.121304	0		4_BD	4_BD	2_M	4_BD
523	b67edd069df9c98ea6852611bc2f3594	Bacteria	Firmicutes				Unclassified Genus	Uncultured		out	2_keep_medium_singleton	M	1	25		0	0	0.103108	0		4_BD	4_BD	2_M	4_BD
524	bc918398ebf708695675654420dfd01b	Bacteria	Bacteroidota	Bacteroidia	Chitinophagales	Chitinophagaceae	Unclassified Chitinophagaceae	Uncultured		out	2_keep_medium_singleton	M	1	25		0	0	0.0985595	0		4_BD	4_BD	2_M	4_BD
525	e478fcdbf9cf3cbbb1a7979d7cbaa9f8	Bacteria	Cyanobacteriota	Cyanobacteriia	PCC-6307	Cyanobiaceae	Synechococcus	Uncultured		out	2_keep_medium_singleton	M	1	25		0	0	0.0955269	0		4_BD	4_BD	2_M	4_BD
526	a907f5867f2335c7cf2bb56c4ded75f1	Bacteria	Actinobacteriota	Actinomycetia	Mycobacteriales	Mycobacteriaceae	Corynebacterium	Uncultured		out	2_keep_medium_singleton	M	1	25		0	0	0.0955269	0		4_BD	4_BD	2_M	4_BD
527	a83ae32ecdd41f242c2e13a16ade0abd	Bacteria	Pseudomonadota	Alphaproteobacteria	Caedimonadales	Nucleicultricaceae	Nucleicultrix	Uncultured		out	2_keep_medium_singleton	9L	1	25		0	0	0	0.123041		4_BD	4_BD	4_BD	2_M
528	7ea72581bbdb41a6d916360ea9d021a6	Unassigned					Unclassified Genus	Uncultured		out	3_keep_low_singleton	E	1	25		0.0181377	0	0	0		3_L	4_BD	4_BD	4_BD
529	7fb8deb73662ad82b059495dbe621208	Bacteria	Firmicutes	Bacilli	Alicyclobacillales	Acidibacillaceae	Acidibacillus	Acidibacillus ferrooxidans		out	3_keep_low_singleton	E	1	25		0.0741999	0	0	0		3_L	4_BD	4_BD	4_BD
530	3f62a338bf79aeb76b80a901dcdeda81	Bacteria	Pseudomonadota	Gammaproteobacteria	Burkholderiales	Burkholderiaceae	Massilia	Uncultured		out	3_keep_low_singleton	E	1	25		0.072551	0	0	0		3_L	4_BD	4_BD	4_BD
531	5a06f6af9693f4bacdce1de3b7a9c9cc	Bacteria	Acidobacteriota	Blastocatellia	Pyrinomonadales	Pyrinomonadaceae	OLB17	OLB17 sp003223025		out	3_keep_low_singleton	E	1	25		0.0527644	0	0	0		3_L	4_BD	4_BD	4_BD
532	b3764b3a8e562ed8c73635c3401e1dc5	Bacteria	Actinobacteriota	Actinomycetia	Mycobacteriales	Mycobacteriaceae	Corynebacterium	Uncultured		out	3_keep_low_singleton	E	1	25		0.0494666	0	0	0		3_L	4_BD	4_BD	4_BD
533	900ab485a14b7b405d99150f077d1937	Bacteria					Unclassified Genus	Uncultured		out	3_keep_low_singleton	E	1	25		0.0461688	0	0	0		3_L	4_BD	4_BD	4_BD
534	9e14e0c92abb0b14049d7b454c185e68	Bacteria	Actinobacteriota	Actinomycetia	Mycobacteriales	Mycobacteriaceae	Corynebacterium	Uncultured		out	3_keep_low_singleton	E	1	25		0.0461688	0	0	0		3_L	4_BD	4_BD	4_BD
535	0bb4864e7846eb4fd27c08499e159dc6	Bacteria	Chloroflexota	Limnocylindria	Limnocylindrales	CSP1-4	GWC2-73-18	Uncultured		out	3_keep_low_singleton	E	1	25		0.0346266	0	0	0		3_L	4_BD	4_BD	4_BD
536	7b3f95aa505360ea38e4f267c152bbea	Bacteria	Verrucomicrobiota	Verrucomicrobiae	Chthoniobacterales	Chthoniobacteraceae	Unclassified Chthoniobacteraceae	Uncultured		out	3_keep_low_singleton	E	1	25		0.0346266	0	0	0		3_L	4_BD	4_BD	4_BD
537	98e3c9aca70baad7f74f373458359dc7	Bacteria	Bacteroidota	Bacteroidia	Chitinophagales	Chitinophagaceae	Niastella	Niastella hibisci		out	3_keep_low_singleton	E	1	25		0.0329777	0	0	0		3_L	4_BD	4_BD	4_BD
538	5d1538fc6513aa951906341a27423d7a	Bacteria	Pseudomonadota	Alphaproteobacteria	Rhizobiales	Rhizobiaceae	Aureimonas	Aureimonas jatrophae		out	3_keep_low_singleton	E	1	25		0.0329777	0	0	0		3_L	4_BD	4_BD	4_BD
539	316f1b44fc0fa28473631994c2b8e3c2	Bacteria	Actinobacteriota	Actinomycetia	Mycobacteriales	Pseudonocardiaceae	Lentzea	Uncultured		out	3_keep_low_singleton	E	1	25		0.0313288	0	0	0		3_L	4_BD	4_BD	4_BD
540	9e99534e2f476cc27389e806a112523a	Bacteria					Unclassified Genus	Uncultured		out	3_keep_low_singleton	E	1	25		0.02968	0	0	0		3_L	4_BD	4_BD	4_BD
541	fe379e1dfa22b495ecc8df3238e7f7db	Bacteria	Pseudomonadota	Gammaproteobacteria	Xanthomonadales	Xanthomonadaceae	Unclassified Xanthomonadaceae	Uncultured		out	3_keep_low_singleton	E	1	25		0.02968	0	0	0		3_L	4_BD	4_BD	4_BD
542	eef6b677f454180b76412a4f08526956	Bacteria					Unclassified Genus	Uncultured		out	3_keep_low_singleton	E	1	25		0.02968	0	0	0		3_L	4_BD	4_BD	4_BD
543	432115dc814038a8454d0045616302bc	Bacteria	Pseudomonadota	Alphaproteobacteria	Sphingomonadales	Sphingomonadaceae	Sphingomicrobium	Sphingomicrobium piscis		out	3_keep_low_singleton	E	1	25		0.0280311	0	0	0		3_L	4_BD	4_BD	4_BD
544	4e78c36d66a89487c782c59cebb38934	Bacteria	Actinobacteriota	Actinomycetia	Mycobacteriales	Geodermatophilaceae	Modestobacter	Uncultured		out	3_keep_low_singleton	E	1	25		0.0280311	0	0	0		3_L	4_BD	4_BD	4_BD
545	d16cbf2da2f7e45d0ef28ea914c71d3c	Bacteria	Synergistota	Synergistia	Synergistales	Synergistaceae	Syner-03	Syner-03 sp002839185		out	3_keep_low_singleton	E	1	25		0.0263822	0	0	0		3_L	4_BD	4_BD	4_BD
546	941d9e7441015ded0100a536c7aeb485	Bacteria	Myxococcota	Polyangia	Polyangiales	Polyangiaceae	Sorangium	Sorangium cellulosum		out	3_keep_low_singleton	E	1	25		0.0247333	0	0	0		3_L	4_BD	4_BD	4_BD
547	c8c14d4d11f61e18119b7143608cf339	Bacteria	Bacteroidota	Bacteroidia	Cytophagales	Cyclobacteriaceae	Chryseotalea	Uncultured		out	3_keep_low_singleton	E	1	25		0.0247333	0	0	0		3_L	4_BD	4_BD	4_BD
548	dc0a0931430c91d5652ae5b9fa6ae2af	Bacteria	Pseudomonadota	Alphaproteobacteria	Rhizobiales	Kaistiaceae	Kaistia	Uncultured		out	3_keep_low_singleton	E	1	25		0.0230844	0	0	0		3_L	4_BD	4_BD	4_BD
549	742bfe29318e2b662a570a42f2a4808b	Bacteria	Actinobacteriota	Thermoleophilia	Gaiellales	Gaiellaceae	GMQP-bins7	GMQP-bins7 sp004366385		out	3_keep_low_singleton	E	1	25		0.0230844	0	0	0		3_L	4_BD	4_BD	4_BD
550	f1df870bad568c41fe8bd3d61c6f4084	Archaea	Thermoproteota	Nitrososphaeria	Nitrososphaerales	Nitrososphaeraceae	Nitrososphaera	Uncultured		out	3_keep_low_singleton	E	1	25		0.0230844	0	0	0		3_L	4_BD	4_BD	4_BD
551	a6e43782a4cd35bd4370485a5c293f86	Bacteria	Acidobacteriota	Blastocatellia	Pyrinomonadales	Pyrinomonadaceae	OLB17	OLB17 sp001567505		out	3_keep_low_singleton	E	1	25		0.0214355	0	0	0		3_L	4_BD	4_BD	4_BD
552	1cf3b59ecc7d8b0a25fdcc7564e3a3e7	Bacteria	Desulfobacterota	Binatia	UBA9968	UBA9968	Unclassified UBA9968	Uncultured		out	3_keep_low_singleton	E	1	25		0.0214355	0	0	0		3_L	4_BD	4_BD	4_BD
553	8b4948247d69ea8d207900377d9cf95f	Bacteria	Bacteroidota	Bacteroidia	Chitinophagales	Chitinophagaceae	Niastella	Niastella vici		out	3_keep_low_singleton	E	1	25		0.0214355	0	0	0		3_L	4_BD	4_BD	4_BD
554	741bd2dcaf321b7258b0c72021da3a52	Bacteria	Pseudomonadota	Alphaproteobacteria	Rhizobiales	Beijerinckiaceae	Microvirga	Uncultured		out	3_keep_low_singleton	E	1	25		0.0197866	0	0	0		3_L	4_BD	4_BD	4_BD
555	41343ac683da89d72d4a9b00848e0b70	Bacteria	Bacteroidota	Bacteroidia	Sphingobacteriales	Sphingobacteriaceae	Unclassified Sphingobacteriaceae	Uncultured		out	3_keep_low_singleton	E	1	25		0.0197866	0	0	0		3_L	4_BD	4_BD	4_BD
556	102f85f511bd82e78c03116731d123ea	Bacteria	Fibrobacterota	Fibrobacteria	Fibrobacterales	Fibrobacteraceae	Unclassified Fibrobacteraceae	Uncultured		out	3_keep_low_singleton	E	1	25		0.0197866	0	0	0		3_L	4_BD	4_BD	4_BD
557	7bf727c9fd76ab4b628d16209fe3d912	Bacteria	Verrucomicrobiota	Verrucomicrobiae	Opitutales	Opitutaceae	ER46	ER46 sp003054705		out	3_keep_low_singleton	E	1	25		0.0197866	0	0	0		3_L	4_BD	4_BD	4_BD
558	e9b68836e04b4ed0f6ff533d5905672f	Unassigned					Unclassified Genus	Uncultured		out	3_keep_low_singleton	E	1	25		0.0181377	0	0	0		3_L	4_BD	4_BD	4_BD
559	e57f788fdedcbb44b454050e1cd266db	Bacteria	Bacteroidota	Bacteroidia	Chitinophagales	Chitinophagaceae	Terrimonas	Uncultured		out	3_keep_low_singleton	E	1	25		0.0181377	0	0	0		3_L	4_BD	4_BD	4_BD
560	d25f450ac9a483faa653828cdb2a93d9	Bacteria	Actinobacteriota	Actinomycetia			Unclassified Genus	Uncultured		out	3_keep_low_singleton	E	1	25		0.0181377	0	0	0		3_L	4_BD	4_BD	4_BD
561	5d5f28f9b7e1328061ca25b27bc3eb7c	Bacteria	Bacteroidota	Bacteroidia	Bacteroidales	Muribaculaceae	Unclassified Muribaculaceae	Uncultured		out	3_keep_low_singleton	E	1	25		0.0181377	0	0	0		3_L	4_BD	4_BD	4_BD
562	4ef2202157e30a756b49afee537f675d	Bacteria	Verrucomicrobiota	Verrucomicrobiae	Chthoniobacterales	Chthoniobacteraceae	Chthoniobacter	Chthoniobacter flavus		out	3_keep_low_singleton	E	1	25		0.0181377	0	0	0		3_L	4_BD	4_BD	4_BD
563	a5457eede6c0c4dab7ffe18c35d267ed	Bacteria	Planctomycetota	Phycisphaerae	Tepidisphaerales	Tepidisphaeraceae	UBA2421	Uncultured		out	3_keep_low_singleton	E	1	25		0.0181377	0	0	0		3_L	4_BD	4_BD	4_BD
564	af08485c46999e68ecd73b929536ae7e	Bacteria	Chloroflexota	Limnocylindria	QHBO01	QHBO01	CF-167	CF-167 sp005879775		out	3_keep_low_singleton	E	1	25		0.0181377	0	0	0		3_L	4_BD	4_BD	4_BD
565	3028101d9579651c2d126bf57874b577	Bacteria	Bacteroidota	Bacteroidia	Chitinophagales	Chitinophagaceae	Ferruginibacter	Ferruginibacter yonginensis		out	3_keep_low_singleton	E	1	25		0.0181377	0	0	0		3_L	4_BD	4_BD	4_BD
566	5d347b5df7dd2cde0e36ba6cbbb61856	Bacteria	Methylomirabilota	Methylomirabilia	Rokubacteriales	CSP1-6	UBA12499	UBA12499 sp001788395		out	3_keep_low_singleton	E	1	25		0.0181377	0	0	0		3_L	4_BD	4_BD	4_BD
567	30356a47077ce45e5a8fe2575ed60e1d	Bacteria	Acidobacteriota	Blastocatellia	Pyrinomonadales	Pyrinomonadaceae	PSRF01	PSRF01 sp002427845		out	3_keep_low_singleton	E	1	25		0.0181377	0	0	0		3_L	4_BD	4_BD	4_BD
568	4ac39628b37eae4c370b9a9a4003b437	Bacteria	Gemmatimonadota	Gemmatimonadetes	Gemmatimonadales	Gemmatimonadaceae	Unclassified Gemmatimonadaceae	Uncultured		out	3_keep_low_singleton	E	1	25		0.0164889	0	0	0		3_L	4_BD	4_BD	4_BD
569	015b7012944f4105f31aac15d6b7a8d3	Bacteria	Planctomycetota	Phycisphaerae	Tepidisphaerales	Tepidisphaeraceae	Unclassified Tepidisphaeraceae	Uncultured		out	3_keep_low_singleton	E	1	25		0.0164889	0	0	0		3_L	4_BD	4_BD	4_BD
570	72b5236a04e95813660763acdfd13b97	Bacteria	Bacteroidota	Bacteroidia	Bacteroidales	Muribaculaceae	CAG-485	CAG-485 sp002493045		out	3_keep_low_singleton	E	1	25		0.0164889	0	0	0		3_L	4_BD	4_BD	4_BD
571	cea9824cb89c5409979fa022bd6c58cd	Bacteria					Unclassified Genus	Uncultured		out	3_keep_low_singleton	E	1	25		0.0164889	0	0	0		3_L	4_BD	4_BD	4_BD
572	935945e2a128b109b0623a6728ea1a1e	Bacteria	Pseudomonadota	Gammaproteobacteria	Burkholderiales	Burkholderiaceae	Caballeronia	Uncultured		out	3_keep_low_singleton	E	1	25		0.0164889	0	0	0		3_L	4_BD	4_BD	4_BD
573	6b49654b80d5b417aabe23f8e09c5e99	Bacteria	Firmicutes	Clostridia	Acetivibrionales	DSM-8532	Thermoclostridium	Uncultured		out	3_keep_low_singleton	E	1	25		0.0164889	0	0	0		3_L	4_BD	4_BD	4_BD
574	487aa2596bebf2bdad1e36e417140de8	Bacteria	Bacteroidota	Bacteroidia	Flavobacteriales	Flavobacteriaceae	Salinimicrobium	Uncultured		out	3_keep_low_singleton	E	1	25		0.01484	0	0	0		3_L	4_BD	4_BD	4_BD
575	51f1c9cd476eb344f7549f82d9803378	Bacteria	Chloroflexota	Chloroflexia	Thermomicrobiales		Unclassified Genus	Uncultured		out	3_keep_low_singleton	E	1	25		0.01484	0	0	0		3_L	4_BD	4_BD	4_BD
576	cff69d3fb1469323f39dfd9ccfc60e65	Bacteria	Cyanobacteriota	Cyanobacteriia	PCC-6307	Cyanobiaceae	Synechococcus	Synechococcus sp000014585		out	3_keep_low_singleton	E	1	25		0.01484	0	0	0		3_L	4_BD	4_BD	4_BD
577	2c7845dffbd350cffbd2b1cd7811cb64	Bacteria	Actinobacteriota	Actinomycetia	Actinomycetales		Unclassified Genus	Uncultured		out	3_keep_low_singleton	E	1	25		0.01484	0	0	0		3_L	4_BD	4_BD	4_BD
578	7c81b20c1bf5429d088d8d3d2d2d0c83	Bacteria	Gemmatimonadota	Gemmatimonadetes	Longimicrobiales	Longimicrobiaceae	Longimicrobium	Longimicrobium terrae		out	3_keep_low_singleton	E	1	25		0.01484	0	0	0		3_L	4_BD	4_BD	4_BD
579	72248b1d239434b16f2fc988b224f3a5	Bacteria	Planctomycetota	Planctomycetia	Isosphaerales	Isosphaeraceae	Aquisphaera	Uncultured		out	3_keep_low_singleton	E	1	25		0.01484	0	0	0		3_L	4_BD	4_BD	4_BD
580	0cfca4293a166a42648e3e4caac177b8	Bacteria	Gemmatimonadota	Gemmatimonadetes	Gemmatimonadales	GWC2-71-9	Palsa-1233	Uncultured		out	3_keep_low_singleton	E	1	25		0.01484	0	0	0		3_L	4_BD	4_BD	4_BD
581	e011efd401bf0e8e1f4766ff84a99422	Bacteria	Myxococcota	Polyangia	DRWM01	JAAZOP01	JAAZOP01	Uncultured		out	3_keep_low_singleton	E	1	25		0.01484	0	0	0		3_L	4_BD	4_BD	4_BD
582	e14644fe590ffa6365b5605aee30aee5	Bacteria	Chloroflexota	Limnocylindria	QHBO01	QHBO01	CF-167	CF-167 sp005879775		out	3_keep_low_singleton	E	1	25		0.01484	0	0	0		3_L	4_BD	4_BD	4_BD
583	f505b304b52f5b3ef88b0efa5cc1c940	Bacteria	Myxococcota	Polyangia	Polyangiales	Polyangiaceae	Unclassified Polyangiaceae	Uncultured		out	3_keep_low_singleton	E	1	25		0.01484	0	0	0		3_L	4_BD	4_BD	4_BD
584	cbd9c5e84eb23764ea0de0ba43571f36	Bacteria	Patescibacteria	Saccharimonadia	Saccharimonadales	UBA10212	Unclassified UBA10212	Uncultured		out	3_keep_low_singleton	E	1	25		0.01484	0	0	0		3_L	4_BD	4_BD	4_BD
585	16273c1612fd94da80f6bcac1bfcc59d	Bacteria	Planctomycetota	Planctomycetia	Pirellulales	Pirellulaceae	Unclassified Pirellulaceae	Uncultured		out	3_keep_low_singleton	E	1	25		0.01484	0	0	0		3_L	4_BD	4_BD	4_BD
586	39f89219cc7274a52bfcff814c768649	Bacteria	Bacteroidota	Bacteroidia	Bacteroidales	UBA932	Unclassified UBA932	Uncultured		out	3_keep_low_singleton	E	1	25		0.01484	0	0	0		3_L	4_BD	4_BD	4_BD
587	2991c3eb84d799ff5c8ac42879f277b8	Bacteria	Myxococcota	Polyangia	Polyangiales	Polyangiaceae	Aetherobacter	Aetherobacter fasciculatus		out	3_keep_low_singleton	E	1	25		0.01484	0	0	0		3_L	4_BD	4_BD	4_BD
588	94376af07351592829027b9d3f037d7d	Bacteria	Chloroflexota	Anaerolineae	Anaerolineales	Anaerolineaceae	UBA4782	Uncultured		out	3_keep_low_singleton	E	1	25		0.01484	0	0	0		3_L	4_BD	4_BD	4_BD
589	0c5044199cefee2c1174222d443c6843	Bacteria	Pseudomonadota	Gammaproteobacteria	Burkholderiales	SG8-39	SCGC-AG-212-J23	SCGC-AG-212-J23 sp005881595		out	3_keep_low_singleton	E	1	25		0.01484	0	0	0		3_L	4_BD	4_BD	4_BD
590	b05274e573246572c4972f519885a365	Bacteria	Firmicutes	Bacilli	Erysipelotrichales	Erysipelotrichaceae	Ileibacterium	Ileibacterium valens		out	3_keep_low_singleton	E	1	25		0.01484	0	0	0		3_L	4_BD	4_BD	4_BD
591	c0efd978b315ea1bf3ac66db22b066f7	Bacteria	Bacteroidota	Bacteroidia	AKYH767	B-17BO	UBA2475	UBA2475 sp002319075		out	3_keep_low_singleton	E	1	25		0.0131911	0	0	0		3_L	4_BD	4_BD	4_BD
592	881b481a67887fe2c2fc34437c4f07fd	Bacteria	Firmicutes	Clostridia	Peptostreptococcales	Peptostreptococcaceae	Romboutsia	Romboutsia ilealis		out	3_keep_low_singleton	E	1	25		0.0131911	0	0	0		3_L	4_BD	4_BD	4_BD
593	eb1efb58950f95dd5a3d991ecc495ac9	Bacteria					Unclassified Genus	Uncultured		out	3_keep_low_singleton	E	1	25		0.0131911	0	0	0		3_L	4_BD	4_BD	4_BD
594	6e33bf7a39bb3a8f61f7d79f06f2573e	Bacteria	Chloroflexota	Dehalococcoidia	UBA2979	UBA2979	VXMT01	VXMT01 sp009840945		out	3_keep_low_singleton	E	1	25		0.0131911	0	0	0		3_L	4_BD	4_BD	4_BD
595	17a8b98576b85d67f28c9ce06ead2491	Bacteria	Bdellovibrionota	Bdellovibrionia	Bdellovibrionales	1-14-0-10-45-34	Unclassified 1-14-0-10-45-34	1-14-0-10-45-34 sp002778785		out	3_keep_low_singleton	E	1	25		0.0131911	0	0	0		3_L	4_BD	4_BD	4_BD
596	5195d36f905c64b7d47abff46a465df9	Bacteria	Firmicutes	Bacilli	Bacillales	Planococcaceae	Ureibacillus	Uncultured		out	3_keep_low_singleton	E	1	25		0.0131911	0	0	0		3_L	4_BD	4_BD	4_BD
597	c8bdf31e1e03cc8391361debee5b40b2	Bacteria	Actinobacteriota	Thermoleophilia	Gaiellales	Gaiellaceae	Palsa-739	Palsa-739 sp003139545		out	3_keep_low_singleton	E	1	25		0.0131911	0	0	0		3_L	4_BD	4_BD	4_BD
598	5873d896dd7a398abb34ff78814e30f8	Bacteria	Fusobacteriota	Fusobacteriia	Fusobacteriales	Fusobacteriaceae	Fusobacterium	Uncultured		out	3_keep_low_singleton	E	1	25		0.0131911	0	0	0		3_L	4_BD	4_BD	4_BD
599	af776bffed845288ffd18bbeb08dd0e0	Bacteria					Unclassified Genus	Uncultured		out	3_keep_low_singleton	E	1	25		0.0131911	0	0	0		3_L	4_BD	4_BD	4_BD
600	40058cf577d0b9213a74a9532ba869a1	Bacteria	Pseudomonadota	Alphaproteobacteria	Rhodospirillales		Unclassified Genus	Uncultured		out	3_keep_low_singleton	E	1	25		0.0131911	0	0	0		3_L	4_BD	4_BD	4_BD
601	c8b348d9c6562c4498b7e58d4dec04a1	Bacteria	Bacteroidota	Bacteroidia	Flavobacteriales	Weeksellaceae	Apibacter	Apibacter mensalis		out	3_keep_low_singleton	E	1	25		0.0131911	0	0	0		3_L	4_BD	4_BD	4_BD
602	d82636f4b85509d18c9a9fc4340aaae1	Bacteria	Bacteroidota	Bacteroidia	Cytophagales	Hymenobacteraceae	Adhaeribacter	Uncultured		out	3_keep_low_singleton	E	1	25		0.0131911	0	0	0		3_L	4_BD	4_BD	4_BD
603	44fd24284c4b84d0127f3e5737963fce	Bacteria	Acidobacteriota	Vicinamibacteria	Vicinamibacterales		Unclassified Genus	Uncultured		out	3_keep_low_singleton	E	1	25		0.0131911	0	0	0		3_L	4_BD	4_BD	4_BD
604	028bffb2757dc9a97d6cdc9bbf8b5b18	Bacteria	Chloroflexota	Anaerolineae	Ardenticatenales	Ardenticatenaceae	Ardenticatena	Uncultured		out	3_keep_low_singleton	E	1	25		0.0131911	0	0	0		3_L	4_BD	4_BD	4_BD
605	b32702cb2bf072e3cb656e1b44d1e2df	Bacteria	Myxococcota	Myxococcia	Myxococcales	Myxococcaceae	WRKR01	Uncultured		out	3_keep_low_singleton	E	1	25		0.0131911	0	0	0		3_L	4_BD	4_BD	4_BD
606	d65cb4c063721185b4298d530ee06823	Bacteria	Gemmatimonadota	Gemmatimonadetes	Gemmatimonadales	Gemmatimonadaceae	Unclassified Gemmatimonadaceae	Uncultured		out	3_keep_low_singleton	E	1	25		0.0131911	0	0	0		3_L	4_BD	4_BD	4_BD
607	65c45e82bce88c7e1baa4e54254df643	Bacteria	Acidobacteriota	Acidobacteriae	Bryobacterales	Bryobacteraceae	Solibacter	Solibacter usitatus		out	3_keep_low_singleton	E	1	25		0.0131911	0	0	0		3_L	4_BD	4_BD	4_BD
608	75cec9c3e83be3a41f069c9aad7dcde6	Bacteria	Actinobacteriota	UBA4738	UBA4738	HRBIN12	AC-51	Uncultured		out	3_keep_low_singleton	E	1	25		0.0131911	0	0	0		3_L	4_BD	4_BD	4_BD
609	f92208ded5ee8995b494f8b22b2f5dd0	Bacteria	Actinobacteriota	Acidimicrobiia	Acidimicrobiales	TK06	Unclassified TK06	Uncultured		out	3_keep_low_singleton	E	1	25		0.0131911	0	0	0		3_L	4_BD	4_BD	4_BD
610	46071ece824a2524ab8b1a9e2840bc41	Bacteria	Firmicutes	Clostridia	Oscillospirales	Ruminococcaceae	Faecalibacterium	Uncultured		out	3_keep_low_singleton	E	1	25		0.0115422	0	0	0		3_L	4_BD	4_BD	4_BD
611	87e8f054c24c610efc9de1781fec1df0	Bacteria	Pseudomonadota	Alphaproteobacteria	HIMB59	HIMB59	HIMB59	Uncultured		out	3_keep_low_singleton	E	1	25		0.0115422	0	0	0		3_L	4_BD	4_BD	4_BD
612	220df07878ff29f10129812ec805f686	Archaea	Thermoplasmatota	Thermoplasmata	Methanomassiliicoccales	Methanomethylophilaceae	RumEn-M2	RumEn-M2 sp001421175		out	3_keep_low_singleton	E	1	25		0.0115422	0	0	0		3_L	4_BD	4_BD	4_BD
613	108253f85abe1ec713740bfacf3676ca	Archaea	Thermoproteota	Nitrososphaeria	Nitrososphaerales	Nitrososphaeraceae	Unclassified Nitrososphaeraceae	Uncultured		out	3_keep_low_singleton	E	1	25		0.0115422	0	0	0		3_L	4_BD	4_BD	4_BD
614	bdd37c40dcd5a99e4fcac4b9c7113e7a	Unassigned					Unclassified Genus	Uncultured		out	3_keep_low_singleton	E	1	25		0.0115422	0	0	0		3_L	4_BD	4_BD	4_BD
615	2aeca30fa0b923676aa6b63c87793ece	Bacteria					Unclassified Genus	Uncultured		out	3_keep_low_singleton	E	1	25		0.0115422	0	0	0		3_L	4_BD	4_BD	4_BD
616	6e1289a269052baea5357d0751a4e923	Bacteria	Bacteroidota	Bacteroidia	Bacteroidales	Bacteroidaceae	Prevotella	Prevotella sp902776665		out	3_keep_low_singleton	E	1	25		0.0115422	0	0	0		3_L	4_BD	4_BD	4_BD
617	006669b3052391909b5c1218afa86d73	Archaea	Thermoplasmatota	Thermoplasmata			Unclassified Genus	Uncultured		out	3_keep_low_singleton	E	1	25		0.0115422	0	0	0		3_L	4_BD	4_BD	4_BD
618	050d06b1024f62316f351311a813f9af	Bacteria	Methylomirabilota	Methylomirabilia	Methylomirabilales	2-02-FULL-66-22	Unclassified 2-02-FULL-66-22	2-02-FULL-66-22 sp001771285		out	3_keep_low_singleton	E	1	25		0.0115422	0	0	0		3_L	4_BD	4_BD	4_BD
619	12f29e2210a2f9239378775fc498048c	Bacteria	Actinobacteriota	Thermoleophilia	Gaiellales	Gaiellaceae	AC-16	AC-16 sp005884575		out	3_keep_low_singleton	E	1	25		0.0115422	0	0	0		3_L	4_BD	4_BD	4_BD
620	8876b82f98cf445a0e555b1853875775	Bacteria	Planctomycetota	UBA1135	UBA2386	UBA2386	UBA2386	UBA2386 sp002343845		out	3_keep_low_singleton	E	1	25		0.0115422	0	0	0		3_L	4_BD	4_BD	4_BD
621	31b738fa230eecc57843d8b2748d6baa	Bacteria	Acidobacteriota	Vicinamibacteria	Vicinamibacterales	Vicinamibacteraceae	Luteitalea	Luteitalea pratensis		out	3_keep_low_singleton	E	1	25		0.0115422	0	0	0		3_L	4_BD	4_BD	4_BD
622	5f9609852410634c23f0968e98b66440	Bacteria	Verrucomicrobiota	Verrucomicrobiae	Chthoniobacterales	Terrimicrobiaceae	Terrimicrobium	Terrimicrobium sacchariphilum		out	3_keep_low_singleton	E	1	25		0.0115422	0	0	0		3_L	4_BD	4_BD	4_BD
623	1af1f906492483823d4b0199f6a05c1f	Bacteria	Planctomycetota	Planctomycetia	Pirellulales	Pirellulaceae	Unclassified Pirellulaceae	Uncultured		out	3_keep_low_singleton	E	1	25		0.0115422	0	0	0		3_L	4_BD	4_BD	4_BD
624	db6c51036af8c2965b036b79626a0a22	Bacteria	Actinobacteriota	Actinomycetia	Mycobacteriales	Mycobacteriaceae	Nocardia	Uncultured		out	3_keep_low_singleton	E	1	25		0.0115422	0	0	0		3_L	4_BD	4_BD	4_BD
625	dfd236e3de613965982bf2c42d0880c4	Bacteria	Patescibacteria	Saccharimonadia	Saccharimonadales	Nanosyncoccaceae	Nanosyncoccus	Nanosyncoccus sp003979185		out	3_keep_low_singleton	E	1	25		0.0115422	0	0	0		3_L	4_BD	4_BD	4_BD
626	b7a737c3eed44204635153665a9ac08d	Bacteria	Firmicutes	Bacilli	Bacillales	Fictibacillaceae	Fictibacillus	Uncultured		out	3_keep_low_singleton	E	1	25		0.0115422	0	0	0		3_L	4_BD	4_BD	4_BD
627	3a9feb05993c7dfba20f3339e4ea348f	Bacteria	Pseudomonadota	Alphaproteobacteria	Rhizobiales	Rhizobiaceae	Agrobacterium	Uncultured		out	3_keep_low_singleton	E	1	25		0.0115422	0	0	0		3_L	4_BD	4_BD	4_BD
628	3d93d317291f40d7dc20d30b2333aa00	Bacteria	Methylomirabilota	Methylomirabilia	Rokubacteriales		Unclassified Genus	Uncultured		out	3_keep_low_singleton	E	1	25		0.0115422	0	0	0		3_L	4_BD	4_BD	4_BD
629	c4d10419d175ca013a29e5dae20743cb	Archaea	Thermoproteota	Nitrososphaeria	Nitrososphaerales	Nitrososphaeraceae	Nitrososphaera	Uncultured		out	3_keep_low_singleton	E	1	25		0.0115422	0	0	0		3_L	4_BD	4_BD	4_BD
630	fa811a7690e405727d891e069709b70d	Bacteria	Bacteroidota	Bacteroidia	Bacteroidales	Bacteroidaceae	Prevotella	Prevotella nanceiensis		out	3_keep_low_singleton	E	1	25		0.0115422	0	0	0		3_L	4_BD	4_BD	4_BD
631	27ff5e0f839aee4d3b6385d19fe3ad12	Bacteria	Bacteroidota	Bacteroidia	Bacteroidales	Bacteroidaceae	Prevotella	Prevotella copri		out	3_keep_low_singleton	E	1	25		0.0115422	0	0	0		3_L	4_BD	4_BD	4_BD
632	824cbbfc63415905dba2682e15337d74	Bacteria	Chloroflexota	Chloroflexia	Chloroflexales	Roseiflexaceae	Kouleothrix	Uncultured		out	3_keep_low_singleton	E	1	25		0.0115422	0	0	0		3_L	4_BD	4_BD	4_BD
633	22b053bb7f4813eeadf51520aa5fdf22	Bacteria	Bacteroidota	Bacteroidia	Sphingobacteriales	Sphingobacteriaceae	Pedobacter	Uncultured		out	3_keep_low_singleton	E	1	25		0.0115422	0	0	0		3_L	4_BD	4_BD	4_BD
634	f5b422891d0e7ce3b4f76ccf76d7cb7a	Bacteria	Planctomycetota	Phycisphaerae	Tepidisphaerales	Tepidisphaeraceae	Unclassified Tepidisphaeraceae	Uncultured		out	3_keep_low_singleton	E	1	25		0.0115422	0	0	0		3_L	4_BD	4_BD	4_BD
635	37d321959726db539e532bc3aec25927	Bacteria	Myxococcota	UBA796	UBA796	GCA-2862545	REDI01	REDI01 sp007693595		out	3_keep_low_singleton	E	1	25		0.0115422	0	0	0		3_L	4_BD	4_BD	4_BD
636	fd2e4944688d67801e88502155790058	Bacteria	Pseudomonadota	Gammaproteobacteria	Burkholderiales	Burkholderiaceae	Unclassified Burkholderiaceae	Uncultured		out	3_keep_low_singleton	E	1	25		0.0115422	0	0	0		3_L	4_BD	4_BD	4_BD
637	4e91f382ceee5352791a6572263a22ac	Bacteria	Actinobacteriota	Thermoleophilia	Solirubrobacterales	70-9	VAYN01	VAYN01 sp005885405		out	3_keep_low_singleton	E	1	25		0.0115422	0	0	0		3_L	4_BD	4_BD	4_BD
638	b1e1beb6f4099cbc5ab6f0fb064e3366	Bacteria	Actinobacteriota	Actinomycetia	Actinomycetales	Cellulomonadaceae	Actinotalea	Uncultured		out	3_keep_low_singleton	E	1	25		0.0115422	0	0	0		3_L	4_BD	4_BD	4_BD
639	323cf87a004e54779841500826ce4fc5	Bacteria	Chloroflexota	Chloroflexia	Chloroflexales	Roseiflexaceae	Kouleothrix	Uncultured		out	3_keep_low_singleton	E	1	25		0.0115422	0	0	0		3_L	4_BD	4_BD	4_BD
640	321e0d570ce3a59fbe7e4dedfe9808a3	Bacteria					Unclassified Genus	Uncultured		out	3_keep_low_singleton	E	1	25		0.0115422	0	0	0		3_L	4_BD	4_BD	4_BD
641	a1c906b30032bff2cd50f8671aae29f2	Bacteria	Thermotogota	Thermotogae	Petrotogales	Petrotogaceae	Defluviitoga	Defluviitoga tunisiensis		out	3_keep_low_singleton	E	1	25		0.0115422	0	0	0		3_L	4_BD	4_BD	4_BD
642	701eed653019084d25b4dca0ef6f2d17	Bacteria	Firmicutes	Clostridia	Oscillospirales	Oscillospiraceae	Lawsonibacter	Lawsonibacter sp000177015		out	3_keep_low_singleton	E	1	25		0.0115422	0	0	0		3_L	4_BD	4_BD	4_BD
643	3d0d050523d8382331d9ea8ca14b9285	Bacteria	Actinobacteriota				Unclassified Genus	Uncultured		out	3_keep_low_singleton	E	1	25		0.00989332	0.00455622	0	0		3_L	4_BD	4_BD	4_BD
644	fa23b1ba9ad3dc3d2f54bbefea2134e8	Bacteria	Patescibacteria	Saccharimonadia	Saccharimonadales	OMJO01	OMJO01	OMJO01 sp900299395		out	3_keep_low_singleton	E	1	25		0.00989332	0	0	0		3_L	4_BD	4_BD	4_BD
645	552d56e69dc7d49fba75d29ec9bc686e	Bacteria	Pseudomonadota	Alphaproteobacteria	Rhizobiales	Hyphomicrobiaceae	Unclassified Hyphomicrobiaceae	Uncultured		out	3_keep_low_singleton	E	1	25		0.00989332	0	0	0		3_L	4_BD	4_BD	4_BD
646	737cf01c361d3353c346ff62d50eabb5	Bacteria	Patescibacteria	Saccharimonadia	Saccharimonadales	OMJO01	OMJO01	Uncultured		out	3_keep_low_singleton	E	1	25		0.00989332	0	0	0		3_L	4_BD	4_BD	4_BD
647	e04ec26397e6b068b1af37f33b2d29b5	Bacteria	Pseudomonadota	Alphaproteobacteria	Acetobacterales	Acetobacteraceae	Roseomonas	Roseomonas wooponensis		out	3_keep_low_singleton	E	1	25		0.00989332	0	0	0		3_L	4_BD	4_BD	4_BD
648	ba7a3b8af3bed3d972ff3ae7824dab2c	Bacteria	Gemmatimonadota	Gemmatimonadetes	Gemmatimonadales	Gemmatimonadaceae	AG11	Uncultured		out	3_keep_low_singleton	E	1	25		0.00989332	0	0	0		3_L	4_BD	4_BD	4_BD
649	6f92c6d2aea444c844d1e50285592ad2	Bacteria	Pseudomonadota	Alphaproteobacteria	Rhodobacterales	Rhodobacteraceae	Unclassified Rhodobacteraceae	Uncultured		out	3_keep_low_singleton	E	1	25		0.00989332	0	0	0		3_L	4_BD	4_BD	4_BD
650	d7beb25845efaaa03a05935b7bb71ac4	Bacteria	Pseudomonadota	Gammaproteobacteria	Burkholderiales	Burkholderiaceae	Cupriavidus	Uncultured		out	3_keep_low_singleton	E	1	25		0.00989332	0	0	0		3_L	4_BD	4_BD	4_BD
651	0d236119e3b770bc447e178d415d1a71	Bacteria	Planctomycetota	Planctomycetia	Gemmatales	Gemmataceae	Urbifossiella	Urbifossiella sp003136315		out	3_keep_low_singleton	E	1	25		0.00989332	0	0	0		3_L	4_BD	4_BD	4_BD
652	f685f72b36f2f2859afc79349c37378d	Bacteria	Pseudomonadota	Alphaproteobacteria	Caulobacterales	Caulobacteraceae	Brevundimonas	Uncultured		out	3_keep_low_singleton	E	1	25		0.00989332	0	0	0		3_L	4_BD	4_BD	4_BD
653	3d14b051111f17022c4d67ef729e336d	Bacteria	Pseudomonadota	Alphaproteobacteria	Rhizobiales	Devosiaceae	Devosia	Uncultured		out	3_keep_low_singleton	E	1	25		0.00989332	0	0	0		3_L	4_BD	4_BD	4_BD
654	b6e46f76658f2b95a1dbd95a8e70c8f7	Bacteria	Planctomycetota	Phycisphaerae	Phycisphaerales	UBA1924	J022	Uncultured		out	3_keep_low_singleton	E	1	25		0.00989332	0	0	0		3_L	4_BD	4_BD	4_BD
655	c2a52584d90e7bbb78d8231ea84ca5c8	Unassigned					Unclassified Genus	Uncultured		out	3_keep_low_singleton	E	1	25		0.00989332	0	0	0		3_L	4_BD	4_BD	4_BD
656	a61c105bf1f3657ba3eab44e8d1e2198	Bacteria	Pseudomonadota	Alphaproteobacteria	Sphingomonadales	Sphingomonadaceae	Unclassified Sphingomonadaceae	Uncultured		out	3_keep_low_singleton	E	1	25		0.00989332	0	0	0		3_L	4_BD	4_BD	4_BD
657	8a66463fbb3e5165d8784b8562331968	Bacteria	Acidobacteriota	Acidobacteriae	Acidoferrales	UBA7541	Palsa-295	Uncultured		out	3_keep_low_singleton	E	1	25		0.00989332	0	0	0		3_L	4_BD	4_BD	4_BD
658	1252b68df473554f11982a50eb209249	Bacteria	Pseudomonadota	Alphaproteobacteria	Caulobacterales	Hyphomonadaceae	Asprobacter	Uncultured		out	3_keep_low_singleton	E	1	25		0.00989332	0	0	0		3_L	4_BD	4_BD	4_BD
659	97fcc9e13860c70167646d4358e96044	Bacteria	Eisenbacteria	RBG-16-71-46	SZUA-252	SZUA-252	WS-7	WS-7 sp005893275		out	3_keep_low_singleton	E	1	25		0.00989332	0	0	0		3_L	4_BD	4_BD	4_BD
660	9c5ad2206f655273fa6c39cf789a2d5a	Bacteria	Actinobacteriota	UBA4738	UBA4738	HRBIN12	AC-51	AC-51 sp005883885		out	3_keep_low_singleton	E	1	25		0.00989332	0	0	0		3_L	4_BD	4_BD	4_BD
661	aa6cb8cfc21a677b2f2e4981435d47ea	Bacteria	Pseudomonadota	Gammaproteobacteria	Burkholderiales	Burkholderiaceae	Massilia	Uncultured		out	3_keep_low_singleton	E	1	25		0.00989332	0	0	0		3_L	4_BD	4_BD	4_BD
662	bc6962ade3ab17db072c92252822cb0b	Bacteria	Pseudomonadota	Gammaproteobacteria	Burkholderiales	2013Ark19i	Unclassified 2013Ark19i	Uncultured		out	3_keep_low_singleton	E	1	25		0.00989332	0	0	0		3_L	4_BD	4_BD	4_BD
663	1a74c414ab7652bccb2cd4d4c96bacd2	Bacteria	Chloroflexota	Dehalococcoidia	UBA2979	UBA2979	RBC038	RBC038 sp902827055		out	3_keep_low_singleton	E	1	25		0.00989332	0	0	0		3_L	4_BD	4_BD	4_BD
664	ae56697d05043a14f6fa114a2c679ae0	Bacteria	Patescibacteria				Unclassified Genus	Uncultured		out	3_keep_low_singleton	E	1	25		0.00824443	0	0	0		3_L	4_BD	4_BD	4_BD
665	981b896f62efea0592c9f210465d07bc	Bacteria	Elusimicrobiota	Elusimicrobia			Unclassified Genus	Uncultured		out	3_keep_low_singleton	E	1	25		0.00824443	0	0	0		3_L	4_BD	4_BD	4_BD
666	6b164793b6624b52ea440953c015b15d	Bacteria	Bacteroidota	Bacteroidia	AKYH767	Palsa-948	Palsa-948	Palsa-948 sp004297845		out	3_keep_low_singleton	E	1	25		0.00824443	0	0	0		3_L	4_BD	4_BD	4_BD
667	803ee510f157eaabe0caa64acd300a0e	Bacteria	Bacteroidota	Bacteroidia	Cytophagales	Cyclobacteriaceae	Unclassified Cyclobacteriaceae	Uncultured		out	3_keep_low_singleton	E	1	25		0.00824443	0	0	0		3_L	4_BD	4_BD	4_BD
668	a13511a2615895bb665fbd50187b672e	Unassigned					Unclassified Genus	Uncultured		out	3_keep_low_singleton	E	1	25		0.00824443	0	0	0		3_L	4_BD	4_BD	4_BD
669	5282d47140b40a0703281b37af388d6c	Bacteria					Unclassified Genus	Uncultured		out	3_keep_low_singleton	E	1	25		0.00824443	0	0	0		3_L	4_BD	4_BD	4_BD
670	397d1bf3f497f5ac4f10159f74bd74be	Bacteria	Actinobacteriota	Actinomycetia	Propionibacteriales	Nocardioidaceae	Nocardioides	Nocardioides allogilvus		out	3_keep_low_singleton	E	1	25		0.00824443	0	0	0		3_L	4_BD	4_BD	4_BD
671	4c57a4a9dd11d33f74b27d27cc2a9a4d	Bacteria	Bacteroidota	Bacteroidia	AKYH767	2-12-FULL-35-15	Unclassified 2-12-FULL-35-15	2-12-FULL-35-15 sp001769385		out	3_keep_low_singleton	E	1	25		0.00824443	0	0	0		3_L	4_BD	4_BD	4_BD
672	fa1523e2f92e1030d63d4bd85fb03afa	Bacteria	Chloroflexota	Anaerolineae	Aggregatilineales	A4b	Unclassified A4b	Uncultured		out	3_keep_low_singleton	E	1	25		0.00824443	0	0	0		3_L	4_BD	4_BD	4_BD
673	016e6681a79047c14c078477126f14be	Bacteria	Chloroflexota	Anaerolineae	Aggregatilineales	A4b	Unclassified A4b	Uncultured		out	3_keep_low_singleton	E	1	25		0.00824443	0	0	0		3_L	4_BD	4_BD	4_BD
674	8ef9fdde10993c2411b7845f443f96bd	Bacteria	Patescibacteria	Saccharimonadia	Saccharimonadales		Unclassified Genus	Uncultured		out	3_keep_low_singleton	E	1	25		0.00824443	0	0	0		3_L	4_BD	4_BD	4_BD
675	ca893a8881120a25aad9288529b7f9ac	Bacteria	Firmicutes	Clostridia	Peptostreptococcales	Filifactoraceae	Acetoanaerobium	Uncultured		out	3_keep_low_singleton	E	1	25		0.00824443	0	0	0		3_L	4_BD	4_BD	4_BD
676	a15c012764072f8144b5f20b69d47f0f	Bacteria	Acidobacteriota	Acidobacteriae	Acidoferrales	UBA7541	Acidoferrum	Uncultured		out	3_keep_low_singleton	E	1	25		0.00824443	0	0	0		3_L	4_BD	4_BD	4_BD
677	939102c73a858a2b57234c45d9eb671c	Bacteria	Firmicutes	Clostridia	Oscillospirales	Ruminococcaceae	Unclassified Ruminococcaceae	Uncultured		out	3_keep_low_singleton	E	1	25		0.00824443	0	0	0		3_L	4_BD	4_BD	4_BD
678	2bc19283be7144779f416eace1c1520a	Bacteria	Gemmatimonadota	Gemmatimonadetes	Gemmatimonadales	GWC2-71-9	AG41	AG41 sp003222085		out	3_keep_low_singleton	E	1	25		0.00824443	0	0	0		3_L	4_BD	4_BD	4_BD
679	da889c368f3c456b07153059cfe52e9d	Bacteria	Firmicutes	Negativicutes	Veillonellales	Veillonellaceae	Veillonella	Uncultured		out	3_keep_low_singleton	E	1	25		0.00824443	0	0	0		3_L	4_BD	4_BD	4_BD
680	2019e397fc43c70cac9ae596067904fe	Bacteria	Chloroflexota	Anaerolineae	Aggregatilineales	A4b	GCA-2699585	GCA-2699585 sp002699585		out	3_keep_low_singleton	E	1	25		0.00824443	0	0	0		3_L	4_BD	4_BD	4_BD
681	2bb6fbe285a12f80ab300dbfbf597a50	Bacteria	Planctomycetota	Phycisphaerae	Phycisphaerales	Phycisphaeraceae	Unclassified Phycisphaeraceae	Uncultured		out	3_keep_low_singleton	E	1	25		0.00824443	0	0	0		3_L	4_BD	4_BD	4_BD
682	7cf157fdb8599257fabbf9d615d49d95	Bacteria	Actinobacteriota	Thermoleophilia	Solirubrobacterales	70-9	Unclassified 70-9	Uncultured		out	3_keep_low_singleton	E	1	25		0.00824443	0	0	0		3_L	4_BD	4_BD	4_BD
683	affc141ab35188508a92e16863610e6c	Bacteria	Bacteroidota	Bacteroidia	Sphingobacteriales	Sphingobacteriaceae	Parapedobacter	Uncultured		out	3_keep_low_singleton	E	1	25		0.00824443	0	0	0		3_L	4_BD	4_BD	4_BD
684	aa1b1420ba9185aedc5315c1a7b09cac	Bacteria	Planctomycetota	Planctomycetia	Gemmatales	Gemmataceae	Gemmata	Uncultured		out	3_keep_low_singleton	E	1	25		0.00824443	0	0	0		3_L	4_BD	4_BD	4_BD
685	986606deb1f871b4e15eaa6d0862aaf0	Bacteria	Planctomycetota	Planctomycetia	Gemmatales	Gemmataceae	Urbifossiella	Urbifossiella sp003136315		out	3_keep_low_singleton	E	1	25		0.00824443	0	0	0		3_L	4_BD	4_BD	4_BD
686	588dc2b5960863032fa0c736c61bcd0f	Bacteria	Pseudomonadota	Alphaproteobacteria	Rhizobiales	Hyphomicrobiaceae	Hyphomicrobium	Hyphomicrobium sulfonivorans		out	3_keep_low_singleton	E	1	25		0.00824443	0	0	0		3_L	4_BD	4_BD	4_BD
687	37b933813214460c2122cee720dd1635	Bacteria	Pseudomonadota	Alphaproteobacteria			Unclassified Genus	Uncultured		out	3_keep_low_singleton	E	1	25		0.00824443	0	0	0		3_L	4_BD	4_BD	4_BD
688	7737e54b42ffc2186f47760b042fe6db	Bacteria	Planctomycetota	Phycisphaerae	Sedimentisphaerales		Unclassified Genus	Uncultured		out	3_keep_low_singleton	E	1	25		0.00824443	0	0	0		3_L	4_BD	4_BD	4_BD
689	3a288e3984ee08aae48082a2f562bd2d	Bacteria	Planctomycetota	Planctomycetia	Pirellulales		Unclassified Genus	Uncultured		out	3_keep_low_singleton	E	1	25		0.00824443	0	0	0		3_L	4_BD	4_BD	4_BD
690	f810fb9b62b7e9fce3b3ea5d16e45d55	Bacteria					Unclassified Genus	Uncultured		out	3_keep_low_singleton	E	1	25		0.00824443	0	0	0		3_L	4_BD	4_BD	4_BD
691	d4a771d789eeae24e4919e109e061e4e	Bacteria	Planctomycetota	Planctomycetia	Pirellulales	Pirellulaceae	Pirellula	Pirellula staleyi		out	3_keep_low_singleton	E	1	25		0.00824443	0	0	0		3_L	4_BD	4_BD	4_BD
692	053c6707322b585b18097ed23579d389	Bacteria	Pseudomonadota	Alphaproteobacteria	Sphingomonadales	Kordiimonadaceae	Kordiimonas	Kordiimonas sp002401685		out	3_keep_low_singleton	E	1	25		0.00824443	0	0	0		3_L	4_BD	4_BD	4_BD
693	57c6282ef65ee15a57f5d4d2cdce1c9f	Bacteria	Bacteroidota	Bacteroidia	Bacteroidales	Marinilabiliaceae	Unclassified Marinilabiliaceae	JC017 sp004296775		out	3_keep_low_singleton	E	1	25		0.00824443	0	0	0		3_L	4_BD	4_BD	4_BD
694	5381a2588b070ffd23fd4b282eec7428	Bacteria	Bacteroidota	Bacteroidia	Bacteroidales	UBA932	Coprenecus	Uncultured		out	3_keep_low_singleton	E	1	25		0.00824443	0	0	0		3_L	4_BD	4_BD	4_BD
695	f295c0772bede57bd14eb590461ed606	Bacteria	Bacteroidota	Bacteroidia	Bacteroidales	Muribaculaceae	CAG-485	CAG-485 sp002493045		out	3_keep_low_singleton	E	1	25		0.00824443	0	0	0		3_L	4_BD	4_BD	4_BD
696	a3b680db922a74ad59526f8a68f1cf46	Bacteria	Bacteroidota	Bacteroidia	Bacteroidales	Muribaculaceae	Unclassified Muribaculaceae	Uncultured		out	3_keep_low_singleton	E	1	25		0.00824443	0	0	0		3_L	4_BD	4_BD	4_BD
697	e18846fac58a37de5ca5569f40c71f91	Bacteria	Pseudomonadota	Alphaproteobacteria	Sphingomonadales	Sphingomonadaceae	Sphingomicrobium	Sphingomicrobium sp000620665		out	3_keep_low_singleton	E	1	25		0.00824443	0	0	0		3_L	4_BD	4_BD	4_BD
698	c7ed9f2a66f130cf4aee6206c95fa281	Bacteria	Acidobacteriota	Thermoanaerobaculia	UBA5704	UBA5704	JAAYLR01	Uncultured		out	3_keep_low_singleton	E	1	25		0.00824443	0	0	0		3_L	4_BD	4_BD	4_BD
699	a52a0a3a42bf4d711fe5ccbd37651fed	Bacteria					Unclassified Genus	Uncultured		out	3_keep_low_singleton	E	1	25		0.00824443	0	0	0		3_L	4_BD	4_BD	4_BD
700	8364e27e2e2057325dd689b9af8c70df	Bacteria	Bacteroidota	Bacteroidia	Flavobacteriales	Flavobacteriaceae	Aequorivita	Uncultured		out	3_keep_low_singleton	E	1	25		0.00824443	0	0	0		3_L	4_BD	4_BD	4_BD
701	9c184e087d7ce55ce0f0e31fce3e05b9	Bacteria	Acidobacteriota	Vicinamibacteria	Vicinamibacterales	Vicinamibacteraceae	Luteitalea	Uncultured		out	3_keep_low_singleton	E	1	25		0.00824443	0	0	0		3_L	4_BD	4_BD	4_BD
702	cbdf11c9dfec2467ebf92741caf7ec60	Bacteria	Pseudomonadota	Gammaproteobacteria	Steroidobacterales	Steroidobacteraceae	Unclassified Steroidobacteraceae	Uncultured		out	3_keep_low_singleton	E	1	25		0.00824443	0	0	0		3_L	4_BD	4_BD	4_BD
703	7d7d7807f4a192f37487c01bf0cd7491	Bacteria	Bacteroidota	Bacteroidia	Cytophagales	Spirosomaceae	Dyadobacter	Uncultured		out	3_keep_low_singleton	E	1	25		0.00824443	0	0	0		3_L	4_BD	4_BD	4_BD
704	51f21e3e2bf550b91be60971b0f01634	Bacteria					Unclassified Genus	Uncultured		out	3_keep_low_singleton	E	1	25		0.00824443	0	0	0		3_L	4_BD	4_BD	4_BD
705	6a1fe93b461801f345275e348ff36049	Bacteria	Verrucomicrobiota	Verrucomicrobiae	Pedosphaerales	J093	Unclassified J093	Uncultured		out	3_keep_low_singleton	E	1	25		0.00824443	0	0	0		3_L	4_BD	4_BD	4_BD
706	2376c0ea989990ec82bd8e20084f877b	Bacteria	Verrucomicrobiota	Kiritimatiellae	RFP12	UBA1067	Unclassified UBA1067	Uncultured		out	3_keep_low_singleton	E	1	25		0.00824443	0	0	0		3_L	4_BD	4_BD	4_BD
707	d741b3684740034d82e4199fdea5d105	Unassigned					Unclassified Genus	Uncultured		out	3_keep_low_singleton	E	1	25		0.00824443	0	0	0		3_L	4_BD	4_BD	4_BD
708	d0f06bb402cb5397b26a82ad7f54ba2c	Bacteria	Eisenbacteria	RBG-16-71-46	RBG-16-71-46	RBG-16-71-46	RBG-16-71-46	RBG-16-71-46 sp001780165		out	3_keep_low_singleton	E	1	25		0.00824443	0	0	0		3_L	4_BD	4_BD	4_BD
709	ea51210b1b0d1fd4e986c98b51271aaa	Bacteria	Pseudomonadota	Gammaproteobacteria	Burkholderiales	Burkholderiaceae	Unclassified Burkholderiaceae	Uncultured		out	3_keep_low_singleton	E	1	25		0.00824443	0	0	0		3_L	4_BD	4_BD	4_BD
710	4f9e24501ed555131f941865de32b7d2	Bacteria	Pseudomonadota	Gammaproteobacteria	Burkholderiales	Burkholderiaceae	Unclassified Burkholderiaceae	Uncultured		out	3_keep_low_singleton	E	1	25		0.00824443	0	0	0		3_L	4_BD	4_BD	4_BD
711	a805d73c9d7a7bfac724d937eb70fa4b	Bacteria	Pseudomonadota				Unclassified Genus	Uncultured		out	3_keep_low_singleton	E	1	25		0.00824443	0	0	0		3_L	4_BD	4_BD	4_BD
712	76ed519737c71e991969a5270f9b8ba2	Bacteria	Actinobacteriota	Actinomycetia	Actinomycetales	Micrococcaceae	Unclassified Micrococcaceae	Uncultured		out	3_keep_low_singleton	E	1	25		0.00824443	0	0	0		3_L	4_BD	4_BD	4_BD
713	3f51bc7ce7b1192dfa5709abd7dc2583	Bacteria	Actinobacteriota	Actinomycetia	Streptosporangiales	Streptosporangiaceae	Nonomuraea	Uncultured		out	3_keep_low_singleton	E	1	25		0.00824443	0	0	0		3_L	4_BD	4_BD	4_BD
714	5acb0ab2b1f18e7105a97a36a8709273	Bacteria	Actinobacteriota	Actinomycetia	Actinomycetales	Dermatophilaceae	Phycicoccus	Uncultured		out	3_keep_low_singleton	E	1	25		0.00824443	0	0	0		3_L	4_BD	4_BD	4_BD
715	0c7c3f50f9381b48c88728fa57d22cca	Bacteria	Cloacimonadota	Cloacimonadia	Cloacimonadales	Cloacimonadaceae	Unclassified Cloacimonadaceae	Uncultured		out	3_keep_low_singleton	E	1	25		0.00824443	0	0	0		3_L	4_BD	4_BD	4_BD
716	6ec8ff03c0f5a26aefd30e40770c5d32	Bacteria					Unclassified Genus	Uncultured		out	3_keep_low_singleton	E	1	25		0.00824443	0	0	0		3_L	4_BD	4_BD	4_BD
717	9519727c8b6365c4789347f3401935f5	Bacteria	Chloroflexota	Anaerolineae	Aggregatilineales	A4b	Unclassified A4b	Uncultured		out	3_keep_low_singleton	E	1	25		0.00824443	0	0	0		3_L	4_BD	4_BD	4_BD
718	2925b214afd6a13fe8442eaf0ec1e45b	Bacteria	Actinobacteriota	Acidimicrobiia	Acidimicrobiales	Ilumatobacteraceae	Ilumatobacter	Ilumatobacter coccineus		out	3_keep_low_singleton	E	1	25		0.00824443	0	0	0		3_L	4_BD	4_BD	4_BD
719	cdf1fa5fef1ff86a2050c5030447813e	Bacteria	Chloroflexota	Chloroflexia	Chloroflexales	Herpetosiphonaceae	Herpetosiphon	Uncultured		out	3_keep_low_singleton	E	1	25		0.00824443	0	0	0		3_L	4_BD	4_BD	4_BD
720	c4e3c32bf077af34e5049c9ba0ae9592	Bacteria	Acidobacteriota	Blastocatellia	Pyrinomonadales	Blastocatellaceae	Stenotrophobacter	Uncultured		out	3_keep_low_singleton	E	1	25		0.00824443	0	0	0		3_L	4_BD	4_BD	4_BD
721	aa6cec78136e8ab83ccb7ec9548816b9	Bacteria	Planctomycetota	UBA1135	UBA1135	GCA-002686595	Unclassified GCA-002686595	Uncultured		out	3_keep_low_singleton	E	1	25		0.00824443	0	0	0		3_L	4_BD	4_BD	4_BD
722	8b11d1a98698279a38973b14709dc9c6	Bacteria	Actinobacteriota	Actinomycetia	Actinomycetales	Micrococcaceae	Unclassified Micrococcaceae	Uncultured		out	3_keep_low_singleton	E	1	25		0.00824443	0	0	0		3_L	4_BD	4_BD	4_BD
723	3067d01fdb6c71e06f57a441eef732ef	Bacteria	Firmicutes	Limnochordia	DTU010	DTU012	DTU012	DTU012 sp900019385		out	3_keep_low_singleton	E	1	25		0.00824443	0	0	0		3_L	4_BD	4_BD	4_BD
724	b2cfce12430ab1bd347ea4b0e5505d96	Bacteria	Actinobacteriota	Thermoleophilia	Solirubrobacterales		Unclassified Genus	Uncultured		out	3_keep_low_singleton	E	1	25		0.00824443	0	0	0		3_L	4_BD	4_BD	4_BD
725	de9b15810f5409302afe93c576098cb7	Bacteria	Chloroflexota	Anaerolineae			Unclassified Genus	Uncultured		out	3_keep_low_singleton	E	1	25		0.00824443	0	0	0		3_L	4_BD	4_BD	4_BD
726	06d6f1259af98b591e3a125a96da1462	Bacteria					Unclassified Genus	Uncultured		out	3_keep_low_singleton	E	1	25		0.00824443	0	0	0		3_L	4_BD	4_BD	4_BD
727	99be48c2dd174d2df348190e36f82b5e	Bacteria	Verrucomicrobiota	Verrucomicrobiae	Opitutales	Opitutaceae	Alterococcus	Alterococcus agarolyticus		out	3_keep_low_singleton	E	1	25		0.00824443	0	0	0		3_L	4_BD	4_BD	4_BD
728	f2335017af57c60846ec14eddfdab5c4	Bacteria	Bacteroidota	Bacteroidia	Bacteroidales	Bacteroidaceae	Phocaeicola	Phocaeicol858004 plebeius		out	3_keep_low_singleton	E	1	25		0.00824443	0	0	0		3_L	4_BD	4_BD	4_BD
729	0dc82bbc4be61ba2fb3249eb908ff9d6	Bacteria	Chloroflexota	Limnocylindria			Unclassified Genus	Uncultured		out	3_keep_low_singleton	E	1	25		0.00824443	0	0	0		3_L	4_BD	4_BD	4_BD
730	8bd9a2365640ad2f1ce19e1a43d2e622	Bacteria	Actinobacteriota	Actinomycetia	Mycobacteriales	Mycobacteriaceae	Nocardia	Uncultured		out	3_keep_low_singleton	E	1	25		0.00824443	0	0	0		3_L	4_BD	4_BD	4_BD
731	78d391a7919434f9c6c715b57eb3cd63	Bacteria	Actinobacteriota	Actinomycetia	Propionibacteriales	Nocardioidaceae	Unclassified Nocardioidaceae	Uncultured		out	3_keep_low_singleton	E	1	25		0.00824443	0	0	0		3_L	4_BD	4_BD	4_BD
732	4985d407394ec2c3b3f778d3706a9150	Bacteria	Chloroflexota	Limnocylindria	QHBO01	QHBO01	CF-167	CF-167 sp005879775		out	3_keep_low_singleton	E	1	25		0.00824443	0	0	0		3_L	4_BD	4_BD	4_BD
733	4998bc0c9aaac61a215bebf3ec112174	Unassigned					Unclassified Genus	Uncultured		out	3_keep_low_singleton	E	1	25		0.00659555	0	0	0		3_L	4_BD	4_BD	4_BD
734	63d1d400196814c5eec7bec8d0a63f4c	Bacteria	Bacteroidota	Bacteroidia	Bacteroidales	Bacteroidaceae	Paraprevotella	Paraprevotella sp003477995		out	3_keep_low_singleton	E	1	25		0.00659555	0	0	0		3_L	4_BD	4_BD	4_BD
735	68470f8ffac93808ac4fdac57f1e1c21	Bacteria					Unclassified Genus	Uncultured		out	3_keep_low_singleton	E	1	25		0.00659555	0	0	0		3_L	4_BD	4_BD	4_BD
736	45df0e26fb22a8d6fcf2d22d3a082888	Bacteria	Chloroflexota				Unclassified Genus	Uncultured		out	3_keep_low_singleton	E	1	25		0.00659555	0	0	0		3_L	4_BD	4_BD	4_BD
737	bbe7ddd46266dfc8e3636c6606fd71dd	Bacteria	Acidobacteriota	Acidobacteriae	Bryobacterales	Bryobacteraceae	KBS-96	KBS-96 sp000381625		out	3_keep_low_singleton	E	1	25		0.00659555	0	0	0		3_L	4_BD	4_BD	4_BD
738	8ceb836f73c17985da0f735b9558dc21	Archaea	Thermoproteota	Bathyarchaeia	TCS64	TCS64	GCA-2726865	GCA-2726865 sp002726865		out	3_keep_low_singleton	E	1	25		0.00659555	0	0	0		3_L	4_BD	4_BD	4_BD
739	fefc5329b8a22c84e7c3a1e6edd974c7	Bacteria	Deferribacterota	Deferribacteres	Deferribacterales	Mucispirillaceae	Mucispirillum	Mucispirillum schaedleri		out	3_keep_low_singleton	E	1	25		0.00659555	0	0	0		3_L	4_BD	4_BD	4_BD
740	fb3a879235bba2f305c714b457bf9938	Unassigned					Unclassified Genus	Uncultured		out	3_keep_low_singleton	E	1	25		0.00659555	0	0	0		3_L	4_BD	4_BD	4_BD
741	78e2eb3b40c687ec8dc448b442880099	Bacteria	Planctomycetota	Phycisphaerae	Tepidisphaerales	Tepidisphaeraceae	UBA2421	Uncultured		out	3_keep_low_singleton	E	1	25		0.00659555	0	0	0		3_L	4_BD	4_BD	4_BD
742	1ecbd5027f0abe594ea5e4a05983e889	Bacteria	Pseudomonadota	Gammaproteobacteria	Enterobacterales	Pasteurellaceae	Haemophilus	Uncultured		out	3_keep_low_singleton	E	1	25		0.00659555	0	0	0		3_L	4_BD	4_BD	4_BD
743	420756c5b6de2150159457332d09bcd3	Bacteria	Bacteroidota	Bacteroidia	Chitinophagales	Saprospiraceae	OLB9	Uncultured		out	3_keep_low_singleton	E	1	25		0.00659555	0	0	0		3_L	4_BD	4_BD	4_BD
744	dae323a134327ad574abb2c4b2f21653	Bacteria	Sumerlaeota	Sumerlaeia	Sumerlaeales	Sumerlaeaceae	HGW-BRC1-1	HGW-BRC1-1 sp002842095		out	3_keep_low_singleton	E	1	25		0.00659555	0	0	0		3_L	4_BD	4_BD	4_BD
745	e7d33775705d48ef7cff8f1d06ebb46e	Bacteria	Bacteroidota	Bacteroidia	Chitinophagales	Saprospiraceae	OLB9	Uncultured		out	3_keep_low_singleton	E	1	25		0.00659555	0	0	0		3_L	4_BD	4_BD	4_BD
746	615756085effe41d356bb0bac24d597b	Bacteria	Bacteroidota	Bacteroidia	Flavobacteriales	Flavobacteriaceae	Flavobacterium	Flavobacterium orientale		out	3_keep_low_singleton	E	1	25		0.00659555	0	0	0		3_L	4_BD	4_BD	4_BD
747	6369dcd51094314dab847d7c3c036e55	Archaea	Methanobacteriota	Methanobacteria	Methanobacteriales	Methanobacteriaceae	Methanobacterium	Methanobacterium subterraneum		out	3_keep_low_singleton	E	1	25		0.00659555	0	0	0		3_L	4_BD	4_BD	4_BD
748	f13655e9bdee1c747a5e836e2d4057ac	Bacteria	Myxococcota	Polyangia	Polyangiales	Polyangiaceae	Unclassified Polyangiaceae	Uncultured		out	3_keep_low_singleton	E	1	25		0.00659555	0	0	0		3_L	4_BD	4_BD	4_BD
749	d223fea8c1547b9b91d8f6e1a7192db7	Bacteria	Acidobacteriota	Vicinamibacteria	Fen-336	Fen-336	WYBL01	WYBL01 sp011526565		out	3_keep_low_singleton	E	1	25		0.00659555	0	0	0		3_L	4_BD	4_BD	4_BD
750	f2d0e406c810bfcb5bf65b364aefa911	Bacteria	Patescibacteria	Saccharimonadia	Saccharimonadales	UBA1020	UBA1020	UBA1020 sp002348615		out	3_keep_low_singleton	E	1	25		0.00659555	0	0	0		3_L	4_BD	4_BD	4_BD
751	a2f08953b9a2cb70a536270b1bf56a3f	Bacteria	Acidobacteriota	Acidobacteriae	Acidobacteriales	Koribacteraceae	Koribacter	Koribacter versatilis		out	3_keep_low_singleton	E	1	25		0.00659555	0	0	0		3_L	4_BD	4_BD	4_BD
752	cd1fa4f109c81ff0017089b69b27e195	Bacteria	Chloroflexota	Anaerolineae	Anaerolineales	UBA6663	SpSt-583	Uncultured		out	3_keep_low_singleton	E	1	25		0.00659555	0	0	0		3_L	4_BD	4_BD	4_BD
753	d133ca925348e9fc2f10fe3234d3a46f	Bacteria	Bdellovibrionota	Bdellovibrionia	Bdellovibrionales	Bdellovibrionaceae	Bdellovibrio	Bdellovibrio bacteriovorus		out	3_keep_low_singleton	E	1	25		0.00659555	0	0	0		3_L	4_BD	4_BD	4_BD
754	9351cd227c15739f2cb9d45e279b1c67	Bacteria	Chloroflexota	Chloroflexia	Thermomicrobiales		Unclassified Genus	Uncultured		out	3_keep_low_singleton	E	1	25		0.00659555	0	0	0		3_L	4_BD	4_BD	4_BD
755	d4f0b434e558d80d7552df0ce772e816	Bacteria	Pseudomonadota	Alphaproteobacteria	Rhizobiales		Unclassified Genus	Uncultured		out	3_keep_low_singleton	E	1	25		0.00659555	0	0	0		3_L	4_BD	4_BD	4_BD
756	99754cac6e1c44dab38b278d2bde4c84	Bacteria	Pseudomonadota	Alphaproteobacteria	Reyranellales	Reyranellaceae	Reyranella	Reyranella soli		out	3_keep_low_singleton	E	1	25		0.00659555	0	0	0		3_L	4_BD	4_BD	4_BD
757	cd9277216594ebea56cf6662d36027e8	Bacteria	Patescibacteria	Paceibacteria	UBA9983	UBA1539	UBA1550	UBA1550 sp001825115		out	3_keep_low_singleton	E	1	25		0.00659555	0	0	0		3_L	4_BD	4_BD	4_BD
758	cbbae1608bc76f75af509c84f81101ad	Bacteria	Patescibacteria	Dojkabacteria	SC72	SC72	UBA5232	UBA5232 sp012513575		out	3_keep_low_singleton	E	1	25		0.00659555	0	0	0		3_L	4_BD	4_BD	4_BD
759	4b84aed0aab614ff2c64e55883584345	Bacteria	Acidobacteriota	Acidobacteriae	Acidobacteriales	Acidobacteriaceae	Telmatobacter	Uncultured		out	3_keep_low_singleton	E	1	25		0.00659555	0	0	0		3_L	4_BD	4_BD	4_BD
760	18d3efe3d4136ca582ad34ed02d3d07a	Bacteria					Unclassified Genus	Uncultured		out	3_keep_low_singleton	E	1	25		0.00659555	0	0	0		3_L	4_BD	4_BD	4_BD
761	37b455f92f16bb6fef19eea1bb97efee	Bacteria	Chloroflexota	Chloroflexia	Chloroflexales	Roseiflexaceae	Kouleothrix	Kouleothrix aurantiaca		out	3_keep_low_singleton	E	1	25		0.00659555	0	0	0		3_L	4_BD	4_BD	4_BD
762	3bd417bbdc14a5eabe8e8dc5ac9361ed	Bacteria	Bacteroidota	Bacteroidia	Sphingobacteriales	Sphingobacteriaceae	Olivibacter	Uncultured		out	3_keep_low_singleton	E	1	25		0.00659555	0	0	0		3_L	4_BD	4_BD	4_BD
763	7f495da8e3466057980df7e0d060ffbc	Bacteria	Bacteroidota	Bacteroidia	Bacteroidales	Bacteroidaceae	Bacteroides	Bacteroides ndongoniae		out	3_keep_low_singleton	E	1	25		0.00659555	0	0	0		3_L	4_BD	4_BD	4_BD
764	905e732ccbeef4975c92c500d218482a	Bacteria	Bacteroidota	Bacteroidia	Chitinophagales	Saprospiraceae	OLB9	OLB9 sp001567255		out	3_keep_low_singleton	E	1	25		0.00659555	0	0	0		3_L	4_BD	4_BD	4_BD
765	ec40b020a88bd5a47a5b8913545e74db	Bacteria	Actinobacteriota				Unclassified Genus	Uncultured		out	3_keep_low_singleton	E	1	25		0.00659555	0	0	0		3_L	4_BD	4_BD	4_BD
766	57dd1dd957ddf487e175c43f396bd1ea	Bacteria	Pseudomonadota	Alphaproteobacteria			Unclassified Genus	Uncultured		out	3_keep_low_singleton	E	1	25		0.00659555	0	0	0		3_L	4_BD	4_BD	4_BD
767	67eb96587cc9dfbd7732d00117c1decd	Bacteria	Pseudomonadota	Alphaproteobacteria	Rhizobiales	Aestuariivirgaceae	Nordella	Uncultured		out	3_keep_low_singleton	E	1	25		0.00659555	0	0	0		3_L	4_BD	4_BD	4_BD
768	d2d9f599ea31527a5954a0d8513b76ce	Bacteria	Planctomycetota	UBA1135	UBA1135	GCA-002686595	Pla86	Pla86 sp007751255		out	3_keep_low_singleton	E	1	25		0.00659555	0	0	0		3_L	4_BD	4_BD	4_BD
769	5660cc8a449312fdcde3416ea28975d1	Bacteria	Myxococcota	Polyangia	Polyangiales	Polyangiaceae	Unclassified Polyangiaceae	Uncultured		out	3_keep_low_singleton	E	1	25		0.00659555	0	0	0		3_L	4_BD	4_BD	4_BD
770	b80f4eb0e5773ffc6c8672ac7290c824	Bacteria	Bacteroidota	Bacteroidia	Chitinophagales	Chitinophagaceae	Flavitalea	Flavitalea gansuensis		out	3_keep_low_singleton	E	1	25		0.00659555	0	0	0		3_L	4_BD	4_BD	4_BD
771	294b0b134ebdcae96f979e144fd8cdd3	Bacteria	Gemmatimonadota	Gemmatimonadetes	Gemmatimonadales	Gemmatimonadaceae	SCN-70-22	Uncultured		out	3_keep_low_singleton	E	1	25		0.00659555	0	0	0		3_L	4_BD	4_BD	4_BD
772	dd54925ddbf5692d97fd452fb8576d9d	Bacteria	Acidobacteriota	Blastocatellia	UBA7656	UBA7656	QHVH01	QHVH01 sp003222245		out	3_keep_low_singleton	E	1	25		0.00659555	0	0	0		3_L	4_BD	4_BD	4_BD
773	f8eb06584b38909d902364c5ee96608c	Bacteria	Bacteroidota	Bacteroidia	Bacteroidales	Marinilabiliaceae	Unclassified Marinilabiliaceae	JC017 sp004296775		out	3_keep_low_singleton	E	1	25		0.00659555	0	0	0		3_L	4_BD	4_BD	4_BD
774	2f982e6214c23f34bda08163b661043e	Bacteria	Verrucomicrobiota	Verrucomicrobiae	Verrucomicrobiales	Verrucomicrobiaceae	Prosthecobacter	Uncultured		out	3_keep_low_singleton	E	1	25		0.00659555	0	0	0		3_L	4_BD	4_BD	4_BD
775	e9b0faa7a459bd83744e7905c0575704	Bacteria	Verrucomicrobiota	Verrucomicrobiae	Chthoniobacterales	Chthoniobacteraceae	Unclassified Chthoniobacteraceae	Uncultured		out	3_keep_low_singleton	E	1	25		0.00659555	0	0	0		3_L	4_BD	4_BD	4_BD
776	ac1c0f17f233f3e1268d63340973ce46	Bacteria	Patescibacteria	Paceibacteria	UBA9983	UBA918	OLB19	OLB19 sp002378195		out	3_keep_low_singleton	E	1	25		0.00659555	0	0	0		3_L	4_BD	4_BD	4_BD
777	a65630d6927afc44830e83af7fa4c818	Bacteria					Unclassified Genus	Uncultured		out	3_keep_low_singleton	E	1	25		0.00659555	0	0	0		3_L	4_BD	4_BD	4_BD
778	9bd5e852975b8a4e3e6356976004c4fa	Bacteria	Patescibacteria	WWE3	2-01-FULL-39-13	2-01-FULL-39-13	GCA-002789015	GCA-002789015 sp002789015		out	3_keep_low_singleton	E	1	25		0.00659555	0	0	0		3_L	4_BD	4_BD	4_BD
779	342717b09dcd99ce676765172ddccaf7	Bacteria	Bacteroidota	Bacteroidia	Chitinophagales		Unclassified Genus	Uncultured		out	3_keep_low_singleton	E	1	25		0.00659555	0	0	0		3_L	4_BD	4_BD	4_BD
780	99d1ffec98fa9fa9b6e437a74b2ec7b8	Bacteria	Pseudomonadota	Gammaproteobacteria	Xanthomonadales	Xanthomonadaceae	Stenotrophomonas	Uncultured		out	3_keep_low_singleton	E	1	25		0.00659555	0	0	0		3_L	4_BD	4_BD	4_BD
781	98b17e3e17b7e8b935f81c4d00a199a2	Bacteria	Bacteroidota	Bacteroidia	Bacteroidales	Muribaculaceae	UBA3263	UBA3263 sp001689615		out	3_keep_low_singleton	E	1	25		0.00659555	0	0	0		3_L	4_BD	4_BD	4_BD
782	25af551428db3cb5849187267e240936	Bacteria	Bacteroidota	Bacteroidia	Flavobacteriales	Flavobacteriaceae	Robertkochia	Uncultured		out	3_keep_low_singleton	E	1	25		0.00659555	0	0	0		3_L	4_BD	4_BD	4_BD
783	9406879b621fd1069013b077e8288e4f	Bacteria	Bacteroidota	Bacteroidia	AKYH767	B-17BO	UBA2475	UBA2475 sp002319075		out	3_keep_low_singleton	E	1	25		0.00659555	0	0	0		3_L	4_BD	4_BD	4_BD
784	5ee7340e5312b41e6f69d03f90e2f270	Bacteria	Firmicutes	Bacilli	Mycoplasmatales	Mycoplasmoidaceae	Ureaplasma	Ureaplasma sp900544585		out	3_keep_low_singleton	E	1	25		0.00659555	0	0	0		3_L	4_BD	4_BD	4_BD
785	15cac330a2814b977e2462b99aa7ad53	Bacteria	Bacteroidota	Bacteroidia	Chitinophagales	Chitinophagaceae	Niastella	Uncultured		out	3_keep_low_singleton	E	1	25		0.00659555	0	0	0		3_L	4_BD	4_BD	4_BD
786	870f6d830c0415dfdd2542c3c37d957f	Bacteria	Dependentiae	Babeliae	Babeliales	Vermiphilaceae	Vermiphilus	Vermiphilus pyriformis		out	3_keep_low_singleton	E	1	25		0.00659555	0	0	0		3_L	4_BD	4_BD	4_BD
787	5fc9116f46f1f6c042f1093ae186d177	Bacteria	Bacteroidota	Bacteroidia	Cytophagales	Cytophagaceae	Sporocytophaga	Sporocytophaga myxococcoides		out	3_keep_low_singleton	E	1	25		0.00659555	0	0	0		3_L	4_BD	4_BD	4_BD
788	623ee48fdb9b24665918c7bde522ba3f	Bacteria	Chloroflexota	Anaerolineae	UBA4142	UBA4142	UBA4142	UBA4142 sp002400365		out	3_keep_low_singleton	E	1	25		0.00659555	0	0	0		3_L	4_BD	4_BD	4_BD
789	3f1e91d6d5d8711d8a604cdf1d9db016	Bacteria	Patescibacteria	Paceibacteria	UBA9983	UBA2103	Candidatus Paceibacter	Uncultured		out	3_keep_low_singleton	E	1	25		0.00659555	0	0	0		3_L	4_BD	4_BD	4_BD
790	c9c23f905e4a5c6d7e248f0fc7841bc0	Bacteria	Firmicutes	Clostridia	Lachnospirales	Lachnospiraceae	Blautia	Blauti141781 glucerasea		out	3_keep_low_singleton	E	1	25		0.00659555	0	0	0		3_L	4_BD	4_BD	4_BD
791	0828762b7315c1dc9128a9a80186b84d	Bacteria	Actinobacteriota	Coriobacteriia	Coriobacteriales	Eggerthellaceae	Eggerthella	Eggerthella lenta		out	3_keep_low_singleton	E	1	25		0.00659555	0	0	0		3_L	4_BD	4_BD	4_BD
792	d05e10a3db60d48cae10133585854c61	Bacteria	Chloroflexota	Anaerolineae	4572-78	J111	DSQQ01	Uncultured		out	3_keep_low_singleton	E	1	25		0.00659555	0	0	0		3_L	4_BD	4_BD	4_BD
793	f237c5aa0acbf8ce2ecf42d1e37f656f	Bacteria	Synergistota	Synergistia	Synergistales	Aminobacteriaceae	Aminivibrio	Aminivibrio pyruvatiphilus		out	3_keep_low_singleton	E	1	25		0.00659555	0	0	0		3_L	4_BD	4_BD	4_BD
794	f036dbb10fa0936fc7c1eb07da316e00	Bacteria	Firmicutes	Clostridia	Lachnospirales	Lachnospiraceae	Kineothrix	Kineothrix sp000403275		out	3_keep_low_singleton	E	1	25		0.00659555	0	0	0		3_L	4_BD	4_BD	4_BD
795	a13a0c3557c0244de9098e22d641748c	Bacteria	Actinobacteriota	Thermoleophilia	Solirubrobacterales	70-9	SHVA01	SHVA01 sp009691195		out	3_keep_low_singleton	E	1	25		0.00659555	0	0	0		3_L	4_BD	4_BD	4_BD
796	4b89b81d0e626d2cf20e7f235db3fc88	Bacteria	Firmicutes	Clostridia	Christensenellales	CAG-74	Onthenecus	Uncultured		out	3_keep_low_singleton	E	1	25		0.00659555	0	0	0		3_L	4_BD	4_BD	4_BD
797	685d8773dcc6323f9d47f7acbbf9f4a3	Bacteria	Actinobacteriota	Thermoleophilia	Miltoncostaeales	Miltoncostaeaceae	Miltoncostaea	Miltoncostaea oceani		out	3_keep_low_singleton	E	1	25		0.00659555	0	0	0		3_L	4_BD	4_BD	4_BD
798	6d6cd6e98854b4b125e22fe1cd925415	Bacteria	Chloroflexota	Chloroflexia	Thermomicrobiales		Unclassified Genus	Uncultured		out	3_keep_low_singleton	E	1	25		0.00659555	0	0	0		3_L	4_BD	4_BD	4_BD
799	2f00f5b42e037fe2dfe5810d3439adf2	Bacteria	Pseudomonadota	Alphaproteobacteria	Sphingomonadales	Sphingomonadaceae	Unclassified Sphingomonadaceae	Uncultured		out	3_keep_low_singleton	E	1	25		0.00659555	0	0	0		3_L	4_BD	4_BD	4_BD
800	8afc75c1221bf758b2e867728f4a3dba	Bacteria	Pseudomonadota	Gammaproteobacteria			Unclassified Genus	Uncultured		out	3_keep_low_singleton	E	1	25		0.00659555	0	0	0		3_L	4_BD	4_BD	4_BD
801	f604a9d78289b59192dec828ae5d62a5	Bacteria	Chloroflexota	Chloroflexia	Thermomicrobiales	Thermomicrobiaceae	Sphaerobacter	Sphaerobacter thermophilus		out	3_keep_low_singleton	E	1	25		0.00659555	0	0	0		3_L	4_BD	4_BD	4_BD
802	2bf1450a06eacef91ac84381fd77e2a3	Bacteria	Chloroflexota	Anaerolineae	Anaerolineales	UBA6663	SpSt-583	SpSt-583 sp011367385		out	3_keep_low_singleton	E	1	25		0.00659555	0	0	0		3_L	4_BD	4_BD	4_BD
803	e0c8c7e765ee6bf5b12a8b6134ff94fe	Bacteria	Firmicutes	Negativicutes	Sporomusales	Sporomusaceae	Sporomusa	Uncultured		out	3_keep_low_singleton	E	1	25		0.00659555	0	0	0		3_L	4_BD	4_BD	4_BD
804	d1a4590af0fb0de10342c1621aad34b0	Bacteria	Firmicutes	Clostridia	Oscillospirales	Ruminococcaceae	Paludicola	Paludicola psychrotolerans		out	3_keep_low_singleton	E	1	25		0.00659555	0	0	0		3_L	4_BD	4_BD	4_BD
805	f49b2e3731bb71707e8d9eee867a7bd9	Bacteria	Actinobacteriota	Thermoleophilia	Solirubrobacterales	Parviterribacteraceae	Parviterribacter	Parviterribacter multiflagellatus		out	3_keep_low_singleton	E	1	25		0.00659555	0	0	0		3_L	4_BD	4_BD	4_BD
806	6e84b81c2c7e7fa6fdd85b70b27a9926	Bacteria	Chloroflexota	Dehalococcoidia	UBA2979	UBA2979	RBC038	RBC038 sp902827055		out	3_keep_low_singleton	E	1	25		0.00659555	0	0	0		3_L	4_BD	4_BD	4_BD
807	df65ec0323d82d5ad721e3e2ec51f8de	Bacteria	Patescibacteria	SICC01	SICC01	SICC01	SICC01	SICC01 sp009694835		out	3_keep_low_singleton	E	1	25		0.00659555	0	0	0		3_L	4_BD	4_BD	4_BD
808	59eb4423c3b15b7f9c518902eb8152d4	Bacteria	Firmicutes	UBA4882	UBA10575	UBA10575	Capillibacterium	Capillibacterium thermochitinicola		out	3_keep_low_singleton	E	1	25		0.00824443	0	0	0.00461404		3_L	4_BD	4_BD	4_BD
809	c3887194ee3e86bb9bb238baadede208	Bacteria	Acidobacteriota	Vicinamibacteria	Vicinamibacterales	UBA2999	Unclassified UBA2999	Uncultured		out	3_keep_low_singleton	M	1	25		0	0.0896057	0	0		4_BD	3_L	4_BD	4_BD
810	336e84fe67e7284d3d48014b40706e7b	Bacteria	Pseudomonadota	Gammaproteobacteria	Xanthomonadales	Xanthomonadaceae	Unclassified Xanthomonadaceae	Uncultured		out	3_keep_low_singleton	M	1	25		0	0.0668246	0	0		4_BD	3_L	4_BD	4_BD
811	07902a1c1754d540a02db840d0510a6d	Bacteria	Patescibacteria	Paceibacteria	UBA9983	Zambryskibacteraceae	C7867-005	Uncultured		out	3_keep_low_singleton	M	1	25		0	0.0637871	0	0		4_BD	3_L	4_BD	4_BD
812	8862610576e15b8aef841107de6e446d	Bacteria	Bacteroidota	Bacteroidia	Chitinophagales	Chitinophagaceae	Flavisolibacter	Flavisolibacter ginsengiterrae		out	3_keep_low_singleton	M	1	25		0	0.0637871	0	0		4_BD	3_L	4_BD	4_BD
813	8b58c19fa2394fcaeceba29e6ee97547	Bacteria	Pseudomonadota	Alphaproteobacteria	Sphingomonadales	Sphingomonadaceae	Sphingomicrobium	Uncultured		out	3_keep_low_singleton	M	1	25		0	0.0622684	0	0		4_BD	3_L	4_BD	4_BD
814	a32679ec0405bb632dcd631313c26f56	Bacteria	Actinobacteriota	Actinomycetia	Propionibacteriales	Kribbellaceae	Kribbella	Uncultured		out	3_keep_low_singleton	M	1	25		0	0.0622684	0	0		4_BD	3_L	4_BD	4_BD
815	74c3015e4bd013500c094e75e83a2633	Bacteria	Pseudomonadota	Alphaproteobacteria	Sphingomonadales	Sphingomonadaceae	Sphingomicrobium	Uncultured		out	3_keep_low_singleton	M	1	25		0	0.0622684	0	0		4_BD	3_L	4_BD	4_BD
816	70ada9038c916432b65536b06af2f808	Bacteria	Bacteroidota	Bacteroidia	Chitinophagales	Chitinophagaceae	Unclassified Chitinophagaceae	Uncultured		out	3_keep_low_singleton	M	1	25		0	0.0607497	0	0		4_BD	3_L	4_BD	4_BD
817	88ef8eda5a09025aa4405c69652caaaa	Bacteria	Actinobacteriota	Actinomycetia	Propionibacteriales	Nocardioidaceae	Nocardioides	Nocardioides euryhalodurans		out	3_keep_low_singleton	M	1	25		0	0.0592309	0	0		4_BD	3_L	4_BD	4_BD
818	5b027c8d27d54b64ddce2f3b7f36a792	Bacteria					Unclassified Genus	Uncultured		out	3_keep_low_singleton	M	1	25		0	0.0577122	0	0		4_BD	3_L	4_BD	4_BD
819	13fb5bdf8c843afdef70e94eb001f20e	Bacteria	Bacteroidota	Bacteroidia	Bacteroidales	Marinilabiliaceae	Unclassified Marinilabiliaceae	JC017 sp004296775		out	3_keep_low_singleton	M	1	25		0	0.0561934	0	0		4_BD	3_L	4_BD	4_BD
820	5ddf11d2acc23bad2a060f56ee9d7870	Bacteria	Acidobacteriota	Vicinamibacteria	Vicinamibacterales	UBA2999	Unclassified UBA2999	Uncultured		out	3_keep_low_singleton	M	1	25		0	0.0531559	0	0		4_BD	3_L	4_BD	4_BD
821	acef304eb549311c6cadbc28fc16c87f	Bacteria	Actinobacteriota	Actinomycetia	Streptomycetales	Streptomycetaceae	Unclassified Streptomycetaceae	Uncultured		out	3_keep_low_singleton	M	1	25		0	0.0516372	0	0		4_BD	3_L	4_BD	4_BD
822	ead7b786a11276819d57c54ac1e579cf	Bacteria	Bacteroidota	Bacteroidia	Bacteroidales	VadinHA17	DUOU01	DUOU01 sp012838685		out	3_keep_low_singleton	M	1	25		0	0.0516372	0	0		4_BD	3_L	4_BD	4_BD
823	3f795fdf93e35a3597f9490e4cc77a92	Bacteria	Actinobacteriota	Actinomycetia	Actinomycetales	Bifidobacteriaceae	Bifidobacterium	Bifidobacterium animalis		out	3_keep_low_singleton	M	1	25		0	0.0516372	0	0		4_BD	3_L	4_BD	4_BD
824	e8c33ef0ccd8b401d4a0de3963a6742d	Bacteria	Actinobacteriota	Thermoleophilia	Solirubrobacterales	Solirubrobacteraceae	Solirubrobacter	Uncultured		out	3_keep_low_singleton	M	1	25		0	0.0516372	0	0		4_BD	3_L	4_BD	4_BD
825	fd8d488170ba7f6ed29e33117cbbd494	Bacteria	Actinobacteriota	Thermoleophilia	Solirubrobacterales	70-9	VAYN01	VAYN01 sp005885405		out	3_keep_low_singleton	M	1	25		0	0.0516372	0	0		4_BD	3_L	4_BD	4_BD
826	7a1d10060735ed57a5ae800692f25097	Bacteria	Pseudomonadota	Alphaproteobacteria			Unclassified Genus	Uncultured		out	3_keep_low_singleton	M	1	25		0	0.0501185	0	0		4_BD	3_L	4_BD	4_BD
827	218f18102c0256fea3a2f4e610f61b83	Bacteria	Actinobacteriota	Actinomycetia	Actinomycetales	Dermatophilaceae	Unclassified Dermatophilaceae	Uncultured		out	3_keep_low_singleton	M	1	25		0	0.0501185	0	0		4_BD	3_L	4_BD	4_BD
828	d47f7334fbad7ed9886d41c6e9cf5d45	Bacteria	Chloroflexota	Anaerolineae	Aggregatilineales	A4b	OLB13	OLB13 sp001567485		out	3_keep_low_singleton	M	1	25		0	0.0501185	0	0		4_BD	3_L	4_BD	4_BD
829	1435fe6d14c89138b229b23ed426265d	Bacteria	Acidobacteriota	Acidobacteriae	Acidobacteriales	SbA1	Sulfotelmatobacter	Sulfotelmatobacter sp003166855		out	3_keep_low_singleton	M	1	25		0	0.0501185	0	0		4_BD	3_L	4_BD	4_BD
830	09387d4883859007bf94df0f55ffb60d	Bacteria	Planctomycetota	Phycisphaerae	Tepidisphaerales	Tepidisphaeraceae	UBA2421	Uncultured		out	3_keep_low_singleton	M	1	25		0	0.0501185	0	0		4_BD	3_L	4_BD	4_BD
831	4bd3e64cdbc43e83fdaf1e8e580b816a	Bacteria	Bacteroidota	Bacteroidia	Cytophagales	Cyclobacteriaceae	Chryseolinea	Chryseolinea serpens		out	3_keep_low_singleton	M	1	25		0	0.0485997	0	0		4_BD	3_L	4_BD	4_BD
832	9356b6fe274d3b276d038c2346dd3917	Bacteria	Chloroflexota	Anaerolineae	Aggregatilineales	J027	JAAUUD01	Uncultured		out	3_keep_low_singleton	M	1	25		0	0.0485997	0	0		4_BD	3_L	4_BD	4_BD
833	f87df17c5b7893b8aaa3b2c91a100657	Bacteria	Firmicutes	Limnochordia	DTU010	DTU012	DTU012	DTU012 sp900019385		out	3_keep_low_singleton	M	1	25		0	0.047081	0	0		4_BD	3_L	4_BD	4_BD
834	e04ce54a8b7dc27a26076c4f4daa578c	Bacteria	Bacteroidota	Bacteroidia	Bacteroidales	Dysgonomonadaceae	Fermentimonas	Fermentimonas massiliensis		out	3_keep_low_singleton	M	1	25		0	0.047081	0	0		4_BD	3_L	4_BD	4_BD
835	963340a9b2b8518c2cd6aa559e20344d	Bacteria	Pseudomonadota	Gammaproteobacteria	Burkholderiales	Burkholderiaceae	Unclassified Burkholderiaceae	Uncultured		out	3_keep_low_singleton	M	1	25		0	0.0455622	0	0		4_BD	3_L	4_BD	4_BD
836	097ee764e9dfcaa38e865e8b67dc44e1	Bacteria	Chloroflexota	Anaerolineae	Anaerolineales	UBA6663	SpSt-583	SpSt-583 sp011367385		out	3_keep_low_singleton	M	1	25		0	0.0440435	0	0		4_BD	3_L	4_BD	4_BD
837	feddc12e9d65126810dcd8acd6c808a4	Bacteria	Gemmatimonadota	Gemmatimonadetes	Gemmatimonadales	Gemmatimonadaceae	Gemmatimonas	Gemmatimonas aurantiaca		out	3_keep_low_singleton	M	1	25		0	0.0440435	0	0		4_BD	3_L	4_BD	4_BD
838	c7e12c2f029e99e9034467331707a650	Bacteria	Bacteroidota	Bacteroidia	Cytophagales	Hymenobacteraceae	Pontibacter	Uncultured		out	3_keep_low_singleton	M	1	25		0	0.0440435	0	0		4_BD	3_L	4_BD	4_BD
839	00377ba692064334ff8b635b48c87f9c	Bacteria	Acidobacteriota	Vicinamibacteria	Vicinamibacterales	UBA2999	Unclassified UBA2999	Uncultured		out	3_keep_low_singleton	M	1	25		0	0.0440435	0	0		4_BD	3_L	4_BD	4_BD
840	f259dd47f67b678f1173c7d0307aa1b7	Bacteria	Pseudomonadota	Gammaproteobacteria	Burkholderiales	Neisseriaceae	Neisseria	Uncultured		out	3_keep_low_singleton	M	1	25		0	0.0425248	0	0		4_BD	3_L	4_BD	4_BD
841	64fd99d9799cf239eb391258fe85a602	Bacteria	Deinococcota	Deinococci	Deinococcales	Trueperaceae	JAABTL01	JAABTL01 sp011390735		out	3_keep_low_singleton	M	1	25		0	0.041006	0	0		4_BD	3_L	4_BD	4_BD
842	298d80a38d3bacf2975d0d1cd7a7d44f	Bacteria	Firmicutes	Clostridia	Acetivibrionales	DSM-8532	Unclassified DSM-8532	Uncultured		out	3_keep_low_singleton	M	1	25		0	0.041006	0	0		4_BD	3_L	4_BD	4_BD
843	1c6c8a84235f6001638bbbd2f7ba51f1	Bacteria	Pseudomonadota	Gammaproteobacteria	Burkholderiales	Methylophilaceae	MM2	MM2 sp001645185		out	3_keep_low_singleton	M	1	25		0	0.0394873	0	0		4_BD	3_L	4_BD	4_BD
844	82768665028e733147e17ed353788a39	Bacteria	Planctomycetota	Phycisphaerae	Tepidisphaerales	Tepidisphaeraceae	UBA2421	Uncultured		out	3_keep_low_singleton	M	1	25		0	0.0394873	0	0		4_BD	3_L	4_BD	4_BD
845	fdc1cfeef7a0c8429cb75146915d3d13	Bacteria	Bacteroidota	Bacteroidia	Bacteroidales	Bacteroidaceae	Bacteroides	Uncultured		out	3_keep_low_singleton	M	1	25		0	0.0394873	0	0		4_BD	3_L	4_BD	4_BD
846	93603d79ddb88d87a33b236c941a4822	Bacteria	Pseudomonadota	Alphaproteobacteria	Sphingomonadales	Sphingomonadaceae	Sphingomicrobium	Sphingomicrobium sediminicola		out	3_keep_low_singleton	M	1	25		0	0.0394873	0	0		4_BD	3_L	4_BD	4_BD
847	9edf5212ec780ec6a818dcf8f1df9632	Bacteria	Pseudomonadota	Alphaproteobacteria	Rhodobacterales	Rhodobacteraceae	Paracoccus	Uncultured		out	3_keep_low_singleton	M	1	25		0	0.0394873	0	0		4_BD	3_L	4_BD	4_BD
848	2131a862afe34730fbac7fedaa56c598	Bacteria	Firmicutes	Clostridia	Peptostreptococcales	Acidaminobacteraceae	Fusibacter	Uncultured		out	3_keep_low_singleton	M	1	25		0	0.0394873	0	0		4_BD	3_L	4_BD	4_BD
849	f9c2234889491a817ba8d53c06e05109	Bacteria	Firmicutes	Clostridia	Tissierellales	Sedimentibacteraceae	Sedimentibacter	Sedimentibacter hydroxybenzoicus		out	3_keep_low_singleton	M	1	25		0	0.0394873	0	0		4_BD	3_L	4_BD	4_BD
850	b25206eecece5eab95a5c4699fb990a1	Bacteria	Actinobacteriota	Actinomycetia	Actinomycetales	Microbacteriaceae	Unclassified Microbacteriaceae	Uncultured		out	3_keep_low_singleton	M	1	25		0	0.0394873	0	0		4_BD	3_L	4_BD	4_BD
851	abc09d5eeb1eccfb88a5f0f2410c4dd1	Bacteria	Chloroflexota	Chloroflexia	Chloroflexales	Roseiflexaceae	Kouleothrix	Uncultured		out	3_keep_low_singleton	M	1	25		0	0.0379685	0	0		4_BD	3_L	4_BD	4_BD
852	0a9d045f94e42ae2d626d20d9ec975f3	Bacteria	Chloroflexota	Anaerolineae	Anaerolineales		Unclassified Genus	Uncultured		out	3_keep_low_singleton	M	1	25		0	0.0379685	0	0		4_BD	3_L	4_BD	4_BD
853	dba8dfe777d983853140a9727d8b8f56	Bacteria	Pseudomonadota	Gammaproteobacteria	Burkholderiales	Burkholderiaceae	Unclassified Burkholderiaceae	Uncultured		out	3_keep_low_singleton	M	1	25		0	0.0379685	0	0		4_BD	3_L	4_BD	4_BD
854	39c4d9837a5b71d2592df997edc8882e	Bacteria	Firmicutes	Clostridia	Acetivibrionales	DSM-8532	Thermoclostridium	Uncultured		out	3_keep_low_singleton	M	1	25		0	0.0379685	0	0		4_BD	3_L	4_BD	4_BD
855	e7e30b4ba59081f8ff8a2d227f6d0999	Bacteria	Pseudomonadota	Gammaproteobacteria	Pseudomonadales	Pseudohongiellaceae	Unclassified Pseudohongiellaceae	Uncultured		out	3_keep_low_singleton	M	1	25		0	0.0379685	0	0		4_BD	3_L	4_BD	4_BD
856	c5469a8d3a9eff4e1ba98fdce7e77420	Bacteria	Acidobacteriota	Blastocatellia	UBA7656	UBA7656	QHVH01	QHVH01 sp003222245		out	3_keep_low_singleton	M	1	25		0	0.0379685	0	0		4_BD	3_L	4_BD	4_BD
857	f41828e9b906c1848fa8ccd3598b1f53	Bacteria					Unclassified Genus	Uncultured		out	3_keep_low_singleton	M	1	25		0	0.0379685	0	0		4_BD	3_L	4_BD	4_BD
858	b4980a5f1cfb09d8670f702fb3d68641	Bacteria	Cyanobacteriota	Cyanobacteriia	Cyanobacteriales	Microcystaceae	Microcystis	Microcystis aeruginosC		out	3_keep_low_singleton	M	1	25		0	0.0364498	0	0		4_BD	3_L	4_BD	4_BD
859	06e5c2776729356d24cc73a66fce6658	Bacteria	Actinobacteriota	Acidimicrobiia	Acidimicrobiales		Unclassified Genus	Uncultured		out	3_keep_low_singleton	M	1	25		0	0.0364498	0	0		4_BD	3_L	4_BD	4_BD
860	13eae7eb1c57ddb998c2c23305578106	Bacteria	Firmicutes	Bacilli	Erysipelotrichales	Coprobacillaceae	Erysipelatoclostridium	Uncultured		out	3_keep_low_singleton	M	1	25		0	0.0364498	0	0		4_BD	3_L	4_BD	4_BD
861	9dd639fa57f9db891d2097f0868630e5	Bacteria	Actinobacteriota	Actinomycetia	Streptomycetales	Streptomycetaceae	Streptomyces	Uncultured		out	3_keep_low_singleton	M	1	25		0	0.0364498	0	0		4_BD	3_L	4_BD	4_BD
862	21c6684d32409cb8a9aacc699d6cfb9b	Bacteria	Planctomycetota	Planctomycetia	Isosphaerales	Isosphaeraceae	Singulisphaera	Singulisphaera acidiphila		out	3_keep_low_singleton	M	1	25		0	0.0364498	0	0		4_BD	3_L	4_BD	4_BD
863	9e5c0eee61218dce46837a811a2aa68e	Bacteria					Unclassified Genus	Uncultured		out	3_keep_low_singleton	M	1	25		0	0.0364498	0	0		4_BD	3_L	4_BD	4_BD
864	e44209b7ce38868dfb02005f3f0ea287	Bacteria	Bacteroidota	Bacteroidia	Bacteroidales	UBA1402	UBA1402	UBA1402 sp002305085		out	3_keep_low_singleton	M	1	25		0	0.0364498	0	0		4_BD	3_L	4_BD	4_BD
865	970dc0c24302d9839a90fce20032dff3	Bacteria	Pseudomonadota	Alphaproteobacteria	Sphingomonadales	Sphingomonadaceae	Allosphingosinicella	Uncultured		out	3_keep_low_singleton	M	1	25		0	0.0364498	0	0		4_BD	3_L	4_BD	4_BD
866	a639778dd33520085ed9b3f66b6fa519	Bacteria	Bacteroidota	Bacteroidia	Chitinophagales	Chitinophagaceae	Flavisolibacter	Uncultured		out	3_keep_low_singleton	M	1	25		0	0.0364498	0	0		4_BD	3_L	4_BD	4_BD
867	537c0be138173cf75eb4f68428774653	Bacteria	Bacteroidota	Bacteroidia	Chitinophagales	Chitinophagaceae	UTBCD1	UTBCD1 sp002066995		out	3_keep_low_singleton	M	1	25		0	0.0364498	0	0		4_BD	3_L	4_BD	4_BD
868	b6c619b90131eaff20abe47b4bd80e76	Bacteria	Actinobacteriota	Actinomycetia	Mycobacteriales	Pseudonocardiaceae	Pseudonocardia	Uncultured		out	3_keep_low_singleton	M	1	25		0	0.0364498	0	0		4_BD	3_L	4_BD	4_BD
869	8f51bbef0cd327a862afb6e79582be05	Bacteria	Firmicutes	Limnochordia	DTU010	DTU012	DTU012	DTU012 sp900019385		out	3_keep_low_singleton	M	1	25		0	0.034931	0	0		4_BD	3_L	4_BD	4_BD
870	7c529873d9f16ed851b58a1c1590a4e9	Bacteria	Planctomycetota	UBA1135	UBA2386	UBA2386	Unclassified UBA2386	Uncultured		out	3_keep_low_singleton	M	1	25		0	0.034931	0	0		4_BD	3_L	4_BD	4_BD
871	a12486960e5e9b08ba9016ba3197bbd9	Bacteria	Bacteroidota	Bacteroidia	Bacteroidales	Muribaculaceae	UBA3263	UBA3263 sp001689615		out	3_keep_low_singleton	M	1	25		0	0.034931	0	0		4_BD	3_L	4_BD	4_BD
872	56aa75d5522162ab608c55e6ac92e68e	Bacteria	Acidobacteriota	Blastocatellia	Pyrinomonadales	Pyrinomonadaceae	PSRF01	Uncultured		out	3_keep_low_singleton	M	1	25		0	0.034931	0	0		4_BD	3_L	4_BD	4_BD
873	8d0ed56bd6980a7285a284928709d596	Bacteria	Acidobacteriota	Blastocatellia	Pyrinomonadales	Pyrinomonadaceae	PSRF01	PSRF01 sp002427845		out	3_keep_low_singleton	M	1	25		0	0.034931	0	0		4_BD	3_L	4_BD	4_BD
874	c6daef1b5c592730cfaa51add2bc9e18	Bacteria	Pseudomonadota	Alphaproteobacteria	Sphingomonadales	Sphingomonadaceae	Unclassified Sphingomonadaceae	Uncultured		out	3_keep_low_singleton	M	1	25		0	0.034931	0	0		4_BD	3_L	4_BD	4_BD
875	41e68a2abbe615bd3a16ed1ae3d5457d	Bacteria	Firmicutes	Bacilli	Bacillales		Unclassified Genus	Uncultured		out	3_keep_low_singleton	M	1	25		0	0.034931	0	0		4_BD	3_L	4_BD	4_BD
876	cd92614e6c9238266a25c173d7e7c2c1	Bacteria	Bacteroidota	Bacteroidia	Bacteroidales	Muribaculaceae	CAG-485	CAG-485 sp002493045		out	3_keep_low_singleton	M	1	25		0	0.0334123	0	0		4_BD	3_L	4_BD	4_BD
877	640fd4b2679adf8a23ecaebd74d2a215	Bacteria	Actinobacteriota	Actinomycetia	Mycobacteriales	Mycobacteriaceae	Corynebacterium	Uncultured		out	3_keep_low_singleton	M	1	25		0	0.0334123	0	0		4_BD	3_L	4_BD	4_BD
878	851c0e3143f188beb6903c833c4c526e	Bacteria	Acidobacteriota	Vicinamibacteria	Vicinamibacterales	UBA2999	Unclassified UBA2999	Uncultured		out	3_keep_low_singleton	M	1	25		0	0.0334123	0	0		4_BD	3_L	4_BD	4_BD
879	815a80e588a05f81ffcc1799e88fd8da	Bacteria	Firmicutes	Clostridia	Oscillospirales	Ruminococcaceae	Faecalibacterium	Faecalibacterium sp002160895		out	3_keep_low_singleton	M	1	25		0	0.0334123	0	0		4_BD	3_L	4_BD	4_BD
880	b31934892f16fe9a36fd6a38acaccdca	Bacteria	Pseudomonadota	Gammaproteobacteria	Burkholderiales	Burkholderiaceae	Variovorax	Variovorax paradoxus		out	3_keep_low_singleton	M	1	25		0	0.0334123	0	0		4_BD	3_L	4_BD	4_BD
881	1243880b4ffb6d593bdf74ee7613250b	Bacteria	Pseudomonadota	Gammaproteobacteria	Burkholderiales	Burkholderiaceae	Ralstonia	Uncultured		out	3_keep_low_singleton	M	1	25		0	0.0334123	0	0		4_BD	3_L	4_BD	4_BD
882	29a25480cce02399fa6e12efec67b14a	Bacteria	Pseudomonadota	Gammaproteobacteria	Burkholderiales	Burkholderiaceae	Unclassified Burkholderiaceae	Uncultured		out	3_keep_low_singleton	M	1	25		0	0.0334123	0	0		4_BD	3_L	4_BD	4_BD
883	ae8be5e7a49d3618f6b556124af4009f	Bacteria	Pseudomonadota	Alphaproteobacteria	Rhizobiales	Kaistiaceae	Bauldia	Uncultured		out	3_keep_low_singleton	M	1	25		0	0.0334123	0	0		4_BD	3_L	4_BD	4_BD
884	86f97c8a10df09847e200e1741546754	Bacteria	Chloroflexota	Chloroflexia	Chloroflexales	Roseiflexaceae	Kouleothrix	Uncultured		out	3_keep_low_singleton	M	1	25		0	0.0334123	0	0		4_BD	3_L	4_BD	4_BD
885	a65ba52ec5ad7262a81f357b6f124ef7	Bacteria	Bacteroidota	Bacteroidia	Bacteroidales	Bacteroidaceae	Phocaeicola	Phocaeicol858004 sartorii		out	3_keep_low_singleton	M	1	25		0	0.0334123	0	0		4_BD	3_L	4_BD	4_BD
886	d3f31ea2de9ab342db82206cd71d9748	Bacteria	Bacteroidota	Bacteroidia	Bacteroidales	Tannerellaceae	Parabacteroides	Parabacteroides goldsteinii		out	3_keep_low_singleton	M	1	25		0	0.0334123	0	0		4_BD	3_L	4_BD	4_BD
887	b9bd8d48502772f57b44021b012b044a	Bacteria					Unclassified Genus	Uncultured		out	3_keep_low_singleton	M	1	25		0	0.0334123	0	0		4_BD	3_L	4_BD	4_BD
888	04fef1b17daadcd5a568adcf3b237a84	Bacteria	Actinobacteriota	Actinomycetia	Mycobacteriales	Geodermatophilaceae	Modestobacter	Uncultured		out	3_keep_low_singleton	M	1	25		0	0.0334123	0	0		4_BD	3_L	4_BD	4_BD
889	94489b5e9e02ba33160550c3dd8276c7	Bacteria	Pseudomonadota	Gammaproteobacteria	Burkholderiales	Usitatibacteraceae	Usitatibacter	Uncultured		out	3_keep_low_singleton	M	1	25		0	0.0334123	0	0		4_BD	3_L	4_BD	4_BD
890	0fa5d9c02b4835fa9d2591f0bb5ee399	Bacteria	Pseudomonadota	Gammaproteobacteria	Burkholderiales	Burkholderiaceae	Unclassified Burkholderiaceae	Uncultured		out	3_keep_low_singleton	M	1	25		0	0.0318936	0	0		4_BD	3_L	4_BD	4_BD
891	f2b0f2b610d1f4386dcd75f0844e7bd9	Bacteria	Pseudomonadota	Alphaproteobacteria	Rhizobiales	Rhizobiaceae	Pseudorhizobium	Uncultured		out	3_keep_low_singleton	M	1	25		0	0.0318936	0	0		4_BD	3_L	4_BD	4_BD
892	b1a084d2213cd86cd3cec770a71b8390	Archaea	Nanoarchaeota	Nanoarchaeia			Unclassified Genus	Uncultured		out	3_keep_low_singleton	M	1	25		0	0.0318936	0	0		4_BD	3_L	4_BD	4_BD
893	83bf9fc6c21911aab5d5cd2ac494b131	Bacteria	Desulfobacterota	MBNT15	MBNT15	MBNT15	Unclassified MBNT15	Uncultured		out	3_keep_low_singleton	M	1	25		0	0.0318936	0	0		4_BD	3_L	4_BD	4_BD
894	1b16082680c22918f940bd057ef84d67	Bacteria	Acidobacteriota	Vicinamibacteria	Vicinamibacterales	UBA2999	WHSN01	Uncultured		out	3_keep_low_singleton	M	1	25		0	0.0318936	0	0		4_BD	3_L	4_BD	4_BD
895	7eac42c2b6922724623549e05605a169	Bacteria					Unclassified Genus	Uncultured		out	3_keep_low_singleton	M	1	25		0	0.0318936	0	0		4_BD	3_L	4_BD	4_BD
896	ea71944c1fe67eea24df1014039dffa5	Bacteria	Thermotogota	Thermotogae	Petrotogales	Kosmotogaceae	Mesotoga	Mesotoga infera		out	3_keep_low_singleton	M	1	25		0	0.0318936	0	0		4_BD	3_L	4_BD	4_BD
897	539931dbfb87d83a0cdc194a4bf4acdd	Bacteria	Pseudomonadota	Gammaproteobacteria	Burkholderiales	Casimicrobiaceae	VBCG01	VBCG01 sp005881895		out	3_keep_low_singleton	M	1	25		0	0.0318936	0	0		4_BD	3_L	4_BD	4_BD
898	1daf3cd6b824c1639d66ab1230cf191e	Bacteria	Chloroflexota	Chloroflexia	Thermomicrobiales		Unclassified Genus	Uncultured		out	3_keep_low_singleton	M	1	25		0	0.0303748	0	0		4_BD	3_L	4_BD	4_BD
899	b4b0423d666a29d97702f211b93951cf	Bacteria	Bacteroidota	Bacteroidia	Bacteroidales	Muribaculaceae	UBA7173	UBA7173 sp002491305		out	3_keep_low_singleton	M	1	25		0	0.0303748	0	0		4_BD	3_L	4_BD	4_BD
900	fc8f379f15aaf5b9a0c6ec04fb916ec4	Bacteria	Acidobacteriota	Acidobacteriae	Acidoferrales	UBA7541	Palsa-189	Palsa-189 sp003223325		out	3_keep_low_singleton	M	1	25		0	0.0303748	0	0		4_BD	3_L	4_BD	4_BD
901	a02919b482eb28827dac17da7d325b1e	Bacteria	Pseudomonadota	Alphaproteobacteria	Sphingomonadales	Sphingomonadaceae	Sphingomonas	Uncultured		out	3_keep_low_singleton	M	1	25		0	0.0303748	0	0		4_BD	3_L	4_BD	4_BD
902	f8cacbfacda234623f6d0113fa7e7f0e	Bacteria	Desulfobacterota	Binatia	UBA9968	UBA9968	Unclassified UBA9968	Uncultured		out	3_keep_low_singleton	M	1	25		0	0.0303748	0	0		4_BD	3_L	4_BD	4_BD
903	ab527320ef20cdb485e93f78b36a2469	Bacteria	Bacteroidota	Bacteroidia	Bacteroidales	Muribaculaceae	UBA7173	UBA7173 sp002491305		out	3_keep_low_singleton	M	1	25		0	0.0303748	0	0		4_BD	3_L	4_BD	4_BD
904	52fcf2d66605633e1d9e6ae4b0687878	Bacteria	Bacteroidota	Bacteroidia	Chitinophagales	Chitinophagaceae	Flavisolibacter	Flavisolibacter ginsengisoli		out	3_keep_low_singleton	M	1	25		0	0.0303748	0	0		4_BD	3_L	4_BD	4_BD
905	11cc21fa6fc1ff234783e9d0bfd11532	Bacteria	Gemmatimonadota	Gemmatimonadetes	Gemmatimonadales	GWC2-71-9	Palsa-1233	Uncultured		out	3_keep_low_singleton	M	1	25		0	0.0303748	0	0		4_BD	3_L	4_BD	4_BD
906	33fd50dbf4e095ef7e472fba4ef92eb1	Bacteria	Pseudomonadota	Alphaproteobacteria	Rhizobiales	Rhizobiaceae	Unclassified Rhizobiaceae	Uncultured		out	3_keep_low_singleton	M	1	25		0	0.0303748	0	0		4_BD	3_L	4_BD	4_BD
907	271b472e92f381f09196df1bf1575f65	Bacteria	Pseudomonadota	Gammaproteobacteria	Chromatiales	Chromatiaceae	Allochromatium	Allochromatium renukae		out	3_keep_low_singleton	M	1	25		0	0.0303748	0	0		4_BD	3_L	4_BD	4_BD
908	be1c6fb146cd68f4e9a7f612c17e4b5a	Bacteria	Patescibacteria	Paceibacteria	UBA9983	SBAW01	GWA1-54-10	Uncultured		out	3_keep_low_singleton	M	1	25		0	0.0303748	0	0		4_BD	3_L	4_BD	4_BD
909	8c71dd006d32394b6064ba894fc4ab4f	Bacteria	Actinobacteriota	Thermoleophilia	Solirubrobacterales		Unclassified Genus	Uncultured		out	3_keep_low_singleton	M	1	25		0	0.0303748	0	0		4_BD	3_L	4_BD	4_BD
910	d3643a50e5320c503faf394555ec43ee	Bacteria	Firmicutes	Bacilli	Lactobacillales	Aerococcaceae	Granulicatella	Uncultured		out	3_keep_low_singleton	M	1	25		0	0.0303748	0	0		4_BD	3_L	4_BD	4_BD
911	a097d209adc0a24ac5335effbdddaa44	Bacteria	Chloroflexota	Chloroflexia	Chloroflexales	Roseiflexaceae	Kouleothrix	Kouleothrix aurantiaca		out	3_keep_low_singleton	M	1	25		0	0.0303748	0	0		4_BD	3_L	4_BD	4_BD
912	1838518c3369a09c11b0c566965cb042	Bacteria	Actinobacteriota	Actinomycetia	Propionibacteriales	Nocardioidaceae	Nocardioides	Nocardioides allogilvus		out	3_keep_low_singleton	M	1	25		0	0.0303748	0	0		4_BD	3_L	4_BD	4_BD
913	bf7c4164cfeec8720ea9fa0757416285	Bacteria	Pseudomonadota	Alphaproteobacteria	Rhizobiales	Hyphomicrobiaceae	Hyphomicrobium	Uncultured		out	3_keep_low_singleton	M	1	25		0	0.0303748	0	0		4_BD	3_L	4_BD	4_BD
914	3b9c9a8bc17e36adb376b5b79199fd82	Bacteria	Bacteroidota	Bacteroidia	Bacteroidales	VadinHA17	SR-FBR-E99	SR-FBR-E99 sp002403305		out	3_keep_low_singleton	M	1	25		0	0.0303748	0	0		4_BD	3_L	4_BD	4_BD
915	6e5da88837bd52c9fcf39de5931db16d	Bacteria	Gemmatimonadota	Gemmatimonadetes	Gemmatimonadales	GWC2-71-9	JABFSM01	JABFSM01 sp009692115		out	3_keep_low_singleton	M	1	25		0	0.0303748	0	0		4_BD	3_L	4_BD	4_BD
916	027071b81ac460911267c0f2b300f1c4	Bacteria	Gemmatimonadota	Gemmatimonadetes	Gemmatimonadales	Gemmatimonadaceae	AG11	AG11 sp003223455		out	3_keep_low_singleton	M	1	25		0	0.0303748	0	0		4_BD	3_L	4_BD	4_BD
917	0f0d573ff30484d164e9f1c65a32cc78	Bacteria	Patescibacteria	Saccharimonadia	Saccharimonadales	VXPC01	VXPC01	Uncultured		out	3_keep_low_singleton	M	1	25		0	0.0303748	0	0		4_BD	3_L	4_BD	4_BD
918	9697f5b868c3cfe5a8299fc07b775d42	Bacteria	Chloroflexota	Anaerolineae	Aggregatilineales	J027	JAAUUD01	JAAUUD01 sp012031655		out	3_keep_low_singleton	M	1	25		0	0.0303748	0	0		4_BD	3_L	4_BD	4_BD
919	fef15f78377d8c00e5b276bd52d61c48	Bacteria	Actinobacteriota	Thermoleophilia	Gaiellales	Gaiellaceae	Palsa-739	Palsa-739 sp003139545		out	3_keep_low_singleton	M	1	25		0	0.0303748	0	0		4_BD	3_L	4_BD	4_BD
920	7fd7b7055b284294dc8485085f693406	Bacteria	Actinobacteriota	Actinomycetia	Propionibacteriales	Nocardioidaceae	Aeromicrobium	Uncultured		out	3_keep_low_singleton	M	1	25		0	0.0303748	0	0		4_BD	3_L	4_BD	4_BD
921	b717a3ddcfe8085922f877791251bd05	Bacteria	Pseudomonadota	Alphaproteobacteria	Rhizobiales	Rhizobiaceae	Unclassified Rhizobiaceae	Uncultured		out	3_keep_low_singleton	M	1	25		0	0.0288561	0	0		4_BD	3_L	4_BD	4_BD
922	be08175b6a4c7ca92190db810cf9510e	Bacteria	Bacteroidota	Bacteroidia	Bacteroidales	Muribaculaceae	Duncaniella	Duncaniella muris		out	3_keep_low_singleton	M	1	25		0	0.0288561	0	0		4_BD	3_L	4_BD	4_BD
923	d5bb26ef00930689f8719df17b44a024	Bacteria	Planctomycetota	Planctomycetia	Pirellulales	Pirellulaceae	GCA-2723275	GCA-2723275 sp002723275		out	3_keep_low_singleton	M	1	25		0	0.0288561	0	0		4_BD	3_L	4_BD	4_BD
924	4fbbda6de0734d0442bf790d71a6ddb3	Bacteria	Acidobacteriota	Vicinamibacteria	Vicinamibacterales	Vicinamibacteraceae	Luteitalea	Luteitalea pratensis		out	3_keep_low_singleton	M	1	25		0	0.0288561	0	0		4_BD	3_L	4_BD	4_BD
925	68691e8c07f80cac36bb68d508560e69	Bacteria	Pseudomonadota	Gammaproteobacteria	Burkholderiales	Casimicrobiaceae	VBCG01	VBCG01 sp005881895		out	3_keep_low_singleton	M	1	25		0	0.0288561	0	0		4_BD	3_L	4_BD	4_BD
926	9c84d4ff28fc56cfcb35c93fb0f72ea6	Bacteria	Firmicutes	Bacilli	Bacillales		Unclassified Genus	Uncultured		out	3_keep_low_singleton	M	1	25		0	0.0288561	0	0		4_BD	3_L	4_BD	4_BD
927	94cd4867b625836484850f1a130dcc28	Bacteria	Desulfobacterota	Syntrophobacteria	Syntrophobacterales	Syntrophobacteraceae	Desulforhabdus	Desulforhabdus amnigena		out	3_keep_low_singleton	M	1	25		0	0.0288561	0	0		4_BD	3_L	4_BD	4_BD
928	0e6e07a3ef09ffc2b2cb8cf734daf857	Bacteria	Verrucomicrobiota	Verrucomicrobiae	Chthoniobacterales	Chthoniobacteraceae	Chthoniobacter	Chthoniobacter flavus		out	3_keep_low_singleton	M	1	25		0	0.0288561	0	0		4_BD	3_L	4_BD	4_BD
929	65c97dfbe0b29be1f75c11322ea8a982	Bacteria	Actinobacteriota	Acidimicrobiia	Acidimicrobiales	JACDCH01	VFJN01	VFJN01 sp009694375		out	3_keep_low_singleton	M	1	25		0	0.0288561	0	0		4_BD	3_L	4_BD	4_BD
930	a46a0314033a0fe7c39e59475f325704	Bacteria	Actinobacteriota	Actinomycetia	Propionibacteriales	Nocardioidaceae	Nocardioides	Nocardioides allogilvus		out	3_keep_low_singleton	M	1	25		0	0.0288561	0	0		4_BD	3_L	4_BD	4_BD
931	ea7046b194beb6a90b7273b2c669cce2	Bacteria	Pseudomonadota	Gammaproteobacteria	Burkholderiales	Burkholderiaceae	Massilia	Uncultured		out	3_keep_low_singleton	M	1	25		0	0.0288561	0	0		4_BD	3_L	4_BD	4_BD
932	82898d50c3ad9d7e78b22b735e899590	Bacteria	Pseudomonadota	Gammaproteobacteria	Burkholderiales	Burkholderiaceae	Paraburkholderia	Uncultured		out	3_keep_low_singleton	M	1	25		0	0.0288561	0	0		4_BD	3_L	4_BD	4_BD
933	700f50909a2c3b0215c90c91dd241d37	Bacteria	Bacteroidota	Ignavibacteria	SJA-28	B-1AR	OLB4	Uncultured		out	3_keep_low_singleton	M	1	25		0	0.0288561	0	0		4_BD	3_L	4_BD	4_BD
934	dd01a40b2a313967141187238f9d3381	Bacteria	Firmicutes	Bacilli	Mycoplasmatales	Mycoplasmoidaceae	Ureaplasma	Ureaplasma sp900544585		out	3_keep_low_singleton	M	1	25		0	0.0288561	0	0		4_BD	3_L	4_BD	4_BD
935	f7bcfd410b5904e01a9500225d37eb80	Bacteria	Bacteroidota	Bacteroidia	Chitinophagales	Chitinophagaceae	Unclassified Chitinophagaceae	Uncultured		out	3_keep_low_singleton	M	1	25		0	0.0288561	0	0		4_BD	3_L	4_BD	4_BD
936	1e3874942d50713cfdef427bc0d07869	Bacteria	Spirochaetota	Spirochaetia	Treponematales	Treponemataceae	Treponema	TreponemD succinifaciens		out	3_keep_low_singleton	M	1	25		0	0.0288561	0	0		4_BD	3_L	4_BD	4_BD
937	e3870680d2f73cdc8f39ee05b589c0eb	Bacteria					Unclassified Genus	Uncultured		out	3_keep_low_singleton	M	1	25		0	0.0288561	0	0		4_BD	3_L	4_BD	4_BD
938	91e8830f8150966dc6b0e4155add3033	Bacteria					Unclassified Genus	Uncultured		out	3_keep_low_singleton	M	1	25		0	0.0288561	0	0		4_BD	3_L	4_BD	4_BD
939	8236c530d3333f9cb954850253674345	Bacteria	Actinobacteriota	Actinomycetia	Actinomycetales	Dermatophilaceae	Ornithinicoccus	Ornithinicoccus halotolerans		out	3_keep_low_singleton	M	1	25		0	0.0288561	0	0		4_BD	3_L	4_BD	4_BD
940	6829e43bd74c261b91f5d472c8dcf5ff	Bacteria	Bacteroidota	Bacteroidia	Bacteroidales	Muribaculaceae	CAG-873	CAG-873 sp011959565		out	3_keep_low_singleton	M	1	25		0	0.0273373	0	0		4_BD	3_L	4_BD	4_BD
941	6a7ba0451fa43d19172d55438c97de26	Bacteria	Bacteroidota	Bacteroidia	Cytophagales	Cyclobacteriaceae	Chryseotalea	Uncultured		out	3_keep_low_singleton	M	1	25		0	0.0273373	0	0		4_BD	3_L	4_BD	4_BD
942	3b8f303977b05d366af10e6250937615	Bacteria	Bacteroidota	Bacteroidia	Bacteroidales	Bacteroidaceae	Prevotella	Prevotella copri		out	3_keep_low_singleton	M	1	25		0	0.0273373	0	0		4_BD	3_L	4_BD	4_BD
943	076c92ccb208fd78ce2ba0d8b6eafa24	Bacteria	Bacteroidota	Bacteroidia	Cytophagales	Cyclobacteriaceae	Algoriphagus	Algoriphagus resistens		out	3_keep_low_singleton	M	1	25		0	0.0273373	0	0		4_BD	3_L	4_BD	4_BD
944	6c564ce94953f02ed43933cf6130755c	Bacteria	Bacteroidota	Bacteroidia	Bacteroidales	Muribaculaceae	Duncaniella	Duncaniella dubosii		out	3_keep_low_singleton	M	1	25		0	0.0273373	0	0		4_BD	3_L	4_BD	4_BD
945	e2063a84c639710b737a7280467ecb4f	Bacteria	Pseudomonadota	Gammaproteobacteria	Burkholderiales	Burkholderiaceae	Pseudoduganella	Uncultured		out	3_keep_low_singleton	M	1	25		0	0.0273373	0	0		4_BD	3_L	4_BD	4_BD
946	552e2396ac0baa6240c2f4b7f3e7d1ad	Bacteria	Actinobacteriota	Actinomycetia	Streptosporangiales	Streptosporangiaceae	Nonomuraea	Uncultured		out	3_keep_low_singleton	M	1	25		0	0.0273373	0	0		4_BD	3_L	4_BD	4_BD
947	6af79c7be0a26102468b56de427c3730	Bacteria	Bacteroidota	Bacteroidia	Bacteroidales	Bacteroidaceae	Phocaeicola	Bacteroides caecigallinarum		out	3_keep_low_singleton	M	1	25		0	0.0273373	0	0		4_BD	3_L	4_BD	4_BD
948	a87369a0ced25dab701ce72e838463b7	Bacteria	Pseudomonadota	Gammaproteobacteria			Unclassified Genus	Uncultured		out	3_keep_low_singleton	M	1	25		0	0.0273373	0	0		4_BD	3_L	4_BD	4_BD
949	99b073ae2bddd7a3dc6f72123e32cf9b	Bacteria	Actinobacteriota	Actinomycetia	Actinomycetales	Micrococcaceae	Unclassified Micrococcaceae	Uncultured		out	3_keep_low_singleton	M	1	25		0	0.0273373	0	0		4_BD	3_L	4_BD	4_BD
950	93d72107b1e888dbb387e9aceadf73fc	Bacteria	Pseudomonadota	Gammaproteobacteria	Burkholderiales	Casimicrobiaceae	VBCG01	VBCG01 sp005881895		out	3_keep_low_singleton	M	1	25		0	0.0273373	0	0		4_BD	3_L	4_BD	4_BD
951	d73f4af95f5db5d1e81684b317b224c1	Bacteria	Bacteroidota	Bacteroidia	Chitinophagales	Chitinophagaceae	Flaviaesturariibacter	Uncultured		out	3_keep_low_singleton	M	1	25		0	0.0273373	0	0		4_BD	3_L	4_BD	4_BD
952	80a3e7bf45c210cb5f59610f31e0d43e	Bacteria	Planctomycetota	B15-G4	B15-G4	B15-G4	B15-G4	B15-G4 sp003644265		out	3_keep_low_singleton	M	1	25		0	0.0273373	0	0		4_BD	3_L	4_BD	4_BD
953	d45618bb84ae101a6cf1c5c07f213855	Bacteria	Planctomycetota	Phycisphaerae	Tepidisphaerales	Tepidisphaeraceae	UBA2421	Uncultured		out	3_keep_low_singleton	M	1	25		0	0.0273373	0	0		4_BD	3_L	4_BD	4_BD
954	0979d962b6e0ae7f35c7bb08df185a44	Bacteria	Chloroflexota	Chloroflexia	Chloroflexales	Roseiflexaceae	SDU3-3	SDU3-3 sp009268125		out	3_keep_low_singleton	M	1	25		0	0.0273373	0	0		4_BD	3_L	4_BD	4_BD
955	59df6933608b18b1f1940850cc2786d5	Bacteria	Bacteroidota	Bacteroidia	Cytophagales	Cyclobacteriaceae	Ohtaekwangia	Ohtaekwangia flava		out	3_keep_low_singleton	M	1	25		0	0.0273373	0	0		4_BD	3_L	4_BD	4_BD
956	b55f1c397bf1576bd01b992bae85ec7e	Bacteria	Bacteroidota	Bacteroidia	Bacteroidales	Muribaculaceae	Unclassified Muribaculaceae	Uncultured		out	3_keep_low_singleton	M	1	25		0	0.0273373	0	0		4_BD	3_L	4_BD	4_BD
957	fdaece80c4c1d620a83041707478f3bb	Archaea	Thermoproteota	Nitrososphaeria	Nitrososphaerales	Nitrososphaeraceae	Nitrosocosmicus	Nitrosocosmicus hydrocola		out	3_keep_low_singleton	M	1	25		0	0.0273373	0	0		4_BD	3_L	4_BD	4_BD
958	090ad59e77768e6d5c2ba5d31bd23bdd	Bacteria	Pseudomonadota	Alphaproteobacteria	Caulobacterales	Caulobacteraceae	Phenylobacterium	Uncultured		out	3_keep_low_singleton	M	1	25		0	0.0273373	0	0		4_BD	3_L	4_BD	4_BD
959	e16b280b8564f6dacf505cb12d5a8fcb	Bacteria	Bacteroidota	Bacteroidia	Bacteroidales	Bacteroidaceae	Prevotella	Prevotella ruminicola		out	3_keep_low_singleton	M	1	25		0	0.0273373	0	0		4_BD	3_L	4_BD	4_BD
960	52fa256c2331201b4af369dc149e350f	Bacteria	Pseudomonadota	Alphaproteobacteria	HIMB59	HIMB59	HIMB59	Uncultured		out	3_keep_low_singleton	M	1	25		0	0.0273373	0	0		4_BD	3_L	4_BD	4_BD
961	9e9690e3684863d1f460e58aa28a22ed	Bacteria	Pseudomonadota	Alphaproteobacteria	Sphingomonadales	Sphingomonadaceae	Novosphingobium	Uncultured		out	3_keep_low_singleton	M	1	25		0	0.0273373	0	0		4_BD	3_L	4_BD	4_BD
962	19e6a0eb4f1f5b4db922106a9dfc0a21	Bacteria	Bacteroidota	Bacteroidia	Sphingobacteriales	Sphingobacteriaceae	Pedobacter	Uncultured		out	3_keep_low_singleton	M	1	25		0	0.0273373	0	0		4_BD	3_L	4_BD	4_BD
963	80781115e85178858cf829ba4857f189	Bacteria	Acidobacteriota	Vicinamibacteria	Vicinamibacterales		Unclassified Genus	Uncultured		out	3_keep_low_singleton	M	1	25		0	0.0273373	0	0		4_BD	3_L	4_BD	4_BD
964	570892d6408dcbca7085d356f83d4af4	Bacteria	Pseudomonadota	Gammaproteobacteria	Burkholderiales	Burkholderiaceae	Polynucleobacter	Uncultured		out	3_keep_low_singleton	M	1	25		0	0.0273373	0	0		4_BD	3_L	4_BD	4_BD
965	925b716468b68b36dcc26767badcac31	Bacteria	Firmicutes	Clostridia	Oscillospirales	Oscillospiraceae	Enterenecus	Uncultured		out	3_keep_low_singleton	M	1	25		0	0.0273373	0	0		4_BD	3_L	4_BD	4_BD
966	5dc3ea88348357f5bc66a14367666883	Bacteria	Bacteroidota	Bacteroidia	Bacteroidales	Bacteroidaceae	Prevotella	Prevotella sp002251435		out	3_keep_low_singleton	M	1	25		0	0.0258186	0	0		4_BD	3_L	4_BD	4_BD
967	26e0481d5585640c3d9941105c9873a0	Bacteria	Gemmatimonadota	Gemmatimonadetes	Gemmatimonadales	Gemmatimonadaceae	Unclassified Gemmatimonadaceae	Uncultured		out	3_keep_low_singleton	M	1	25		0	0.0258186	0	0		4_BD	3_L	4_BD	4_BD
968	d77a153ab66daba58325317e0577bf38	Bacteria					Unclassified Genus	Uncultured		out	3_keep_low_singleton	M	1	25		0	0.0258186	0	0		4_BD	3_L	4_BD	4_BD
969	a9f8d10f7a0f55f212ce05345de4315e	Bacteria	Bacteroidota	Bacteroidia	Bacteroidales	Muribaculaceae	CAG-485	CAG-485 sp002493045		out	3_keep_low_singleton	M	1	25		0	0.0258186	0	0		4_BD	3_L	4_BD	4_BD
970	6ad55d6dd152649b0479d7999395660c	Bacteria	Bacteroidota	Bacteroidia	Cytophagales	Cyclobacteriaceae	Chryseolinea	Chryseolinea serpens		out	3_keep_low_singleton	M	1	25		0	0.0258186	0	0		4_BD	3_L	4_BD	4_BD
971	938f6c530041e222ec32a2cb3470ca0a	Bacteria	Bacteroidota	Bacteroidia	Bacteroidales	Tannerellaceae	Parabacteroides	Parabacteroides distasonis		out	3_keep_low_singleton	M	1	25		0	0.0258186	0	0		4_BD	3_L	4_BD	4_BD
972	027ab4e36ae946cd73899456c1b52d5a	Bacteria	Cyanobacteriota	Cyanobacteriia	Cyanobacteriales	Coleofasciculaceae	Coleofasciculus	SIO2C1 sp010672925		out	3_keep_low_singleton	M	1	25		0	0.0258186	0	0		4_BD	3_L	4_BD	4_BD
973	a283fc590d000fae43a2f9cfa1ed2846	Bacteria	Verrucomicrobiota	Verrucomicrobiae	Pedosphaerales	Pedosphaeraceae	Pedosphaera	Pedosphaera parvula		out	3_keep_low_singleton	M	1	25		0	0.0258186	0	0		4_BD	3_L	4_BD	4_BD
974	d6669255e0f1c62084637b038fff5d0b	Bacteria	Firmicutes	Clostridia	Lachnospirales	Lachnospiraceae	Kineothrix	Kineothrix sp000403275		out	3_keep_low_singleton	M	1	25		0	0.0258186	0	0		4_BD	3_L	4_BD	4_BD
975	0c9fe640fe17f233987d1e56726002bb	Bacteria	Firmicutes	Clostridia	Lachnospirales	Lachnospiraceae	Blautia	Uncultured		out	3_keep_low_singleton	M	1	25		0	0.0258186	0	0		4_BD	3_L	4_BD	4_BD
976	ef2ec3976291e930106d58d4cb93bda1	Bacteria	Firmicutes	Symbiobacteriia	Symbiobacteriales	Symbiobacteriaceae	Symbiobacterium	Symbiobacterium turbinis		out	3_keep_low_singleton	M	1	25		0	0.0258186	0	0		4_BD	3_L	4_BD	4_BD
977	ca2b2d39e8ac9401756878cf53fbcc05	Bacteria	Actinobacteriota	Acidimicrobiia	UBA5794	UBA5794	SZUA-442	SZUA-442 sp003235475		out	3_keep_low_singleton	M	1	25		0	0.0258186	0	0		4_BD	3_L	4_BD	4_BD
978	82638fbfcd00e09c90b5e8702a3e6b4e	Bacteria	Firmicutes	Clostridia	Peptostreptococcales	Peptostreptococcaceae	Unclassified Peptostreptococcaceae	Uncultured		out	3_keep_low_singleton	M	1	25		0	0.0258186	0	0		4_BD	3_L	4_BD	4_BD
979	2849f00c395d86ca79ffb29b3b1dd8a9	Bacteria	Actinobacteriota	Actinomycetia	Mycobacteriales	Mycobacteriaceae	Corynebacterium	Uncultured		out	3_keep_low_singleton	M	1	25		0	0.0258186	0	0		4_BD	3_L	4_BD	4_BD
980	ebc696a26001182feb11caf80188e427	Bacteria	Firmicutes	Symbiobacteriia	Symbiobacteriales	Symbiobacteriaceae	Symbiobacterium	Symbiobacterium terraclitae		out	3_keep_low_singleton	M	1	25		0	0.0258186	0	0		4_BD	3_L	4_BD	4_BD
981	6d1b7abdddede5098ffaa357bdb0e46d	Bacteria	Chloroflexota	Chloroflexia	Chloroflexales	Roseiflexaceae	Kouleothrix	Uncultured		out	3_keep_low_singleton	M	1	25		0	0.0242999	0	0		4_BD	3_L	4_BD	4_BD
982	b029cab6ab0a64f37a5f0a632711c286	Bacteria	Patescibacteria	Saccharimonadia	Saccharimonadales	VXPC01	VXPC01	Uncultured		out	3_keep_low_singleton	M	1	25		0	0.0242999	0	0		4_BD	3_L	4_BD	4_BD
983	d609ad4169a27c694ebbf2a1ac6d1f81	Bacteria	Gemmatimonadota	Gemmatimonadetes	Gemmatimonadales	Gemmatimonadaceae	SCN-70-22	SCN-70-22 sp001724275		out	3_keep_low_singleton	M	1	25		0	0.0242999	0	0		4_BD	3_L	4_BD	4_BD
984	81abcb640e79e1039de2c1e824a0ab8d	Bacteria	Actinobacteriota	Actinomycetia	Propionibacteriales	Nocardioidaceae	Nocardioides	Uncultured		out	3_keep_low_singleton	M	1	25		0	0.0242999	0	0		4_BD	3_L	4_BD	4_BD
985	c0d775505ecc21e9434ddf6403394040	Bacteria	Pseudomonadota	Alphaproteobacteria	Rhizobiales	Devosiaceae	Unclassified Devosiaceae	Uncultured		out	3_keep_low_singleton	M	1	25		0	0.0242999	0	0		4_BD	3_L	4_BD	4_BD
986	b15ada2df124d81ce44c64984b02aa88	Bacteria	Pseudomonadota	Alphaproteobacteria	Rhizobiales	Rhizobiaceae	Agrobacterium	Uncultured		out	3_keep_low_singleton	M	1	25		0	0.0242999	0	0		4_BD	3_L	4_BD	4_BD
987	d031e0cad333edfe014221a3ff22c4dc	Bacteria	Pseudomonadota	Alphaproteobacteria	Sphingomonadales	Sphingomonadaceae	Novosphingobium	Uncultured		out	3_keep_low_singleton	M	1	25		0	0.0242999	0	0		4_BD	3_L	4_BD	4_BD
988	9ce03e0f66bedac196a9f0ef648736b5	Bacteria	OLB16	OLB16	SURF-12	SURF-12	SURF-12	Uncultured		out	3_keep_low_singleton	M	1	25		0	0.0242999	0	0		4_BD	3_L	4_BD	4_BD
989	c06c2ec572cb1c5453caec47422c5137	Bacteria	Actinobacteriota	Thermoleophilia	Solirubrobacterales	Solirubrobacteraceae	Conexibacter	Uncultured		out	3_keep_low_singleton	M	1	25		0	0.0242999	0	0		4_BD	3_L	4_BD	4_BD
990	30e73b5febb44553a5d5fef7fad4b3f5	Bacteria	Bacteroidota	Bacteroidia	Cytophagales	Cyclobacteriaceae	Cyclobacterium	Uncultured		out	3_keep_low_singleton	M	1	25		0	0.0242999	0	0		4_BD	3_L	4_BD	4_BD
991	4371ac50c56813e316032da9927e1a35	Bacteria	Acidobacteriota	Vicinamibacteria	Vicinamibacterales	Vicinamibacteraceae	Luteitalea	Luteitalea pratensis		out	3_keep_low_singleton	M	1	25		0	0.0242999	0	0		4_BD	3_L	4_BD	4_BD
992	bb53e421a167d3b7beb9ec8ffd8c01b2	Bacteria	Actinobacteriota	Thermoleophilia	Gaiellales	Gaiellaceae	GMQP-bins7	GMQP-bins7 sp004366385		out	3_keep_low_singleton	M	1	25		0	0.0242999	0	0		4_BD	3_L	4_BD	4_BD
993	8960affd49e666e718e3b46db6381470	Bacteria	Bacteroidota	Bacteroidia	Chitinophagales	Chitinophagaceae	Chitinophaga	Chitinophaga niabensis		out	3_keep_low_singleton	M	1	25		0	0.0242999	0	0		4_BD	3_L	4_BD	4_BD
994	5539bab2dd769026a6bf2da16e38bc72	Bacteria	Pseudomonadota	Alphaproteobacteria	Sphingomonadales	Sphingomonadaceae	Unclassified Sphingomonadaceae	Uncultured		out	3_keep_low_singleton	M	1	25		0	0.0242999	0	0		4_BD	3_L	4_BD	4_BD
995	4b4de54b00eef062d54430e4351a4b7b	Bacteria	Acidobacteriota	Thermoanaerobaculia	UBA5066	Gp7-AA6	Gp7-AA6	Gp7-AA6 sp003222385		out	3_keep_low_singleton	M	1	25		0	0.0242999	0	0		4_BD	3_L	4_BD	4_BD
996	1b7e46df62ac3731287d0be92b3d9576	Bacteria					Unclassified Genus	Uncultured		out	3_keep_low_singleton	M	1	25		0	0.0242999	0	0		4_BD	3_L	4_BD	4_BD
997	64a224be789d90a84bcbed05e674dea1	Bacteria	Patescibacteria	Doudnabacteria	UBA920	UBA920	UBA920	Uncultured		out	3_keep_low_singleton	M	1	25		0	0.0242999	0	0		4_BD	3_L	4_BD	4_BD
998	0b45210023604ab4814c5f326799ace9	Bacteria	Pseudomonadota	Alphaproteobacteria	Reyranellales	Reyranellaceae	Reyranella	Uncultured		out	3_keep_low_singleton	M	1	25		0	0.0242999	0	0		4_BD	3_L	4_BD	4_BD
999	92e9ac78e87307a922a2bb263c9cd8d1	Bacteria	Pseudomonadota	Alphaproteobacteria	Rhizobiales	Devosiaceae	Pelagibacterium	Uncultured		out	3_keep_low_singleton	M	1	25		0	0.0242999	0	0		4_BD	3_L	4_BD	4_BD
1000	f47a2ec3a7ee5e22e079692b0b41b6e3	Bacteria	Pseudomonadota	Alphaproteobacteria	Rhodobacterales	Rhodobacteraceae	Tabrizicola	Tabrizicola aquatica		out	3_keep_low_singleton	M	1	25		0	0.0242999	0	0		4_BD	3_L	4_BD	4_BD
1001	865c6f8cc30012b257e78ce3b50db0db	Bacteria	Pseudomonadota	Gammaproteobacteria			Unclassified Genus	Uncultured		out	3_keep_low_singleton	M	1	25		0	0.0242999	0	0		4_BD	3_L	4_BD	4_BD
1002	b616cdd91d332efeee0821abe458161f	Bacteria	Gemmatimonadota	Gemmatimonadetes	Gemmatimonadales	GWC2-71-9	JABFSM01	JABFSM01 sp009692115		out	3_keep_low_singleton	M	1	25		0	0.0242999	0	0		4_BD	3_L	4_BD	4_BD
1003	92083c07215397ee8af06f1fd5d83e1c	Bacteria	Acidobacteriota	Vicinamibacteria	Vicinamibacterales	UBA2999	Unclassified UBA2999	Uncultured		out	3_keep_low_singleton	M	1	25		0	0.0242999	0	0		4_BD	3_L	4_BD	4_BD
1004	a69216d3061a5dd2569cf30ecc462b99	Bacteria	Synergistota	Synergistia	Synergistales	Synergistaceae	Syner-03	Syner-03 sp002839185		out	3_keep_low_singleton	M	1	25		0	0.0242999	0	0		4_BD	3_L	4_BD	4_BD
1005	77b6410dbf8a8745ce888b02f1da1104	Bacteria	Patescibacteria	Saccharimonadia	Saccharimonadales	UBA1020	UBA1020	Uncultured		out	3_keep_low_singleton	M	1	25		0	0.0242999	0	0		4_BD	3_L	4_BD	4_BD
1006	1165642b313fcf6cf035d3d02aab6dea	Bacteria					Unclassified Genus	Uncultured		out	3_keep_low_singleton	M	1	25		0	0.0242999	0	0		4_BD	3_L	4_BD	4_BD
1007	a13d4510454056aef2de8e789cea1f99	Bacteria	Actinobacteriota	Actinomycetia	Mycobacteriales	Micromonosporaceae	Unclassified Micromonosporaceae	Uncultured		out	3_keep_low_singleton	M	1	25		0	0.0242999	0	0		4_BD	3_L	4_BD	4_BD
1008	0034d9d3103e0679acda635149fe7fbb	Bacteria	Actinobacteriota	Coriobacteriia	OPB41	PHET01	DSSC01	DSSC01 sp011331305		out	3_keep_low_singleton	M	1	25		0	0.0242999	0	0		4_BD	3_L	4_BD	4_BD
1009	ddbd2ff1d62573c212507fe5230ec489	Bacteria	Actinobacteriota	Actinomycetia	Sporichthyales	Sporichthyaceae	Sporichthya	Sporichthya polymorpha		out	3_keep_low_singleton	M	1	25		0	0.0242999	0	0		4_BD	3_L	4_BD	4_BD
1010	855763e554436daafaa3f6ef572dd4c9	Bacteria	Actinobacteriota	Actinomycetia	Nanopelagicales	Nanopelagicaceae	Planktophila	Uncultured		out	3_keep_low_singleton	M	1	25		0	0.0242999	0	0		4_BD	3_L	4_BD	4_BD
1011	2d633592335b5db66d21de6e81e5798a	Bacteria	Gemmatimonadota	Gemmatimonadetes	Gemmatimonadales	Gemmatimonadaceae	SCN-70-22	Uncultured		out	3_keep_low_singleton	M	1	25		0	0.0242999	0	0		4_BD	3_L	4_BD	4_BD
1012	dc967e8380ae59368498377f432b0bc3	Bacteria	Firmicutes	Bacilli	Staphylococcales	Staphylococcaceae	Staphylococcus	Uncultured		out	3_keep_low_singleton	M	1	25		0	0.0242999	0	0		4_BD	3_L	4_BD	4_BD
1013	33567179e213f9372ad168b91639d13d	Bacteria	Firmicutes	Clostridia	Oscillospirales	Ruminococcaceae	Gemmiger	Uncultured		out	3_keep_low_singleton	M	1	25		0	0.0242999	0	0		4_BD	3_L	4_BD	4_BD
1014	cbe3c16758bd324f4caf6ed5e92db365	Bacteria					Unclassified Genus	Uncultured		out	3_keep_low_singleton	M	1	25		0	0.0242999	0	0		4_BD	3_L	4_BD	4_BD
1015	2137e3c70b7041b90996396490175c31	Archaea	Nanoarchaeota	Nanoarchaeia	Pacearchaeales	GW2011-AR1	BMS3ABIN17	BMS3ABIN17 sp002897655		out	3_keep_low_singleton	M	1	25		0	0.0242999	0	0		4_BD	3_L	4_BD	4_BD
1016	8cecab7a2bd1f24743404b180ed20309	Bacteria	Pseudomonadota	Alphaproteobacteria	Caulobacterales	Caulobacteraceae	Unclassified Caulobacteraceae	Uncultured		out	3_keep_low_singleton	M	1	25		0	0.0227811	0	0		4_BD	3_L	4_BD	4_BD
1017	20b780d43f03bb2cda2935f2b6dd2788	Bacteria	Bacteroidota	Bacteroidia	Chitinophagales	Chitinophagaceae	Unclassified Chitinophagaceae	Uncultured		out	3_keep_low_singleton	M	1	25		0	0.0227811	0	0		4_BD	3_L	4_BD	4_BD
1018	4f419e7f93f18a6ee9975fbb03d06722	Bacteria	Bacteroidota	Bacteroidia	Flavobacteriales	Weeksellaceae	Ap0902	Uncultured		out	3_keep_low_singleton	M	1	25		0	0.0227811	0	0		4_BD	3_L	4_BD	4_BD
1019	8fec9b06601b9d550a0f9232d1bf1ec4	Bacteria	Gemmatimonadota	Gemmatimonadetes	Gemmatimonadales	Gemmatimonadaceae	AG11	Uncultured		out	3_keep_low_singleton	M	1	25		0	0.0227811	0	0		4_BD	3_L	4_BD	4_BD
1020	5290beab229c53ecd457adfb9045ab17	Bacteria	Gemmatimonadota	Gemmatimonadetes	Gemmatimonadales	Gemmatimonadaceae	Unclassified Gemmatimonadaceae	Uncultured		out	3_keep_low_singleton	M	1	25		0	0.0227811	0	0		4_BD	3_L	4_BD	4_BD
1021	e3ff236ee0842eab2b88cd0b3b0b5799	Bacteria	Pseudomonadota	Alphaproteobacteria	Acetobacterales	Acetobacteraceae	Acidibrevibacterium	Acidibrevibacterium fodinaquatile		out	3_keep_low_singleton	M	1	25		0	0.0227811	0	0		4_BD	3_L	4_BD	4_BD
1022	48ad76f43a1b3211b558f0a33ccf3265	Bacteria	Pseudomonadota	Alphaproteobacteria	Sphingomonadales	Sphingomonadaceae	Sphingobium	Uncultured		out	3_keep_low_singleton	M	1	25		0	0.0227811	0	0		4_BD	3_L	4_BD	4_BD
1023	e144660d59099f8c9d3ce17a081f6dae	Bacteria	Bacteroidota	Bacteroidia	Sphingobacteriales	Sphingobacteriaceae	Sphingobacterium	Sphingobacterium faecium		out	3_keep_low_singleton	M	1	25		0	0.0227811	0	0		4_BD	3_L	4_BD	4_BD
1024	1b13121db0f9e3355bdd4b0041e066ea	Bacteria	Verrucomicrobiota	Verrucomicrobiae	Opitutales	Opitutaceae	Unclassified Opitutaceae	Uncultured		out	3_keep_low_singleton	M	1	25		0	0.0227811	0	0		4_BD	3_L	4_BD	4_BD
1025	2913771c230c3724a6db237014fa3ee1	Bacteria	Fibrobacterota	Chitinivibrionia	Chitinivibrionales	Chitinispirillaceae	Chitinispirillum	Chitinispirillum alkaliphilum		out	3_keep_low_singleton	M	1	25		0	0.0227811	0	0		4_BD	3_L	4_BD	4_BD
1026	a317205a8acd6570d54fb5ef72ed003b	Bacteria	Pseudomonadota	Alphaproteobacteria	RF32	CAG-239	UBA1254	Uncultured		out	3_keep_low_singleton	M	1	25		0	0.0227811	0	0		4_BD	3_L	4_BD	4_BD
1027	7c9be64ddcd11cd82f89b48dc4db2cbb	Bacteria	Pseudomonadota	Alphaproteobacteria	Sphingomonadales	Sphingomonadaceae	Alteraurantiacibacter	Uncultured		out	3_keep_low_singleton	M	1	25		0	0.0227811	0	0		4_BD	3_L	4_BD	4_BD
1028	8f5c7bba46c29739ea55deefa0b8fbee	Bacteria	Actinobacteriota	Actinomycetia	Mycobacteriales	Mycobacteriaceae	Mycobacterium	Uncultured		out	3_keep_low_singleton	M	1	25		0	0.0227811	0	0		4_BD	3_L	4_BD	4_BD
1029	8e3458aaca41030e075cdc74354ce130	Bacteria	Bacteroidota	Bacteroidia	Flavobacteriales	Flavobacteriaceae	Flavobacterium	Uncultured		out	3_keep_low_singleton	M	1	25		0	0.0227811	0	0		4_BD	3_L	4_BD	4_BD
1030	65355470bf293527011ed231e5cd7047	Bacteria	Pseudomonadota	Alphaproteobacteria	Azospirillales	Azospirillaceae	Skermanella	Uncultured		out	3_keep_low_singleton	M	1	25		0	0.0227811	0	0		4_BD	3_L	4_BD	4_BD
1031	0bc789d687a186a499b930e8fedd5aaf	Bacteria	Bacteroidota	Bacteroidia	AKYH767-A	OLB10	OLB10	Uncultured		out	3_keep_low_singleton	M	1	25		0	0.0227811	0	0		4_BD	3_L	4_BD	4_BD
1032	17a20768541fdfc7e7276480932c5533	Bacteria	Pseudomonadota	Alphaproteobacteria	Rhizobiales	Rhizobiaceae	Sinorhizobium	Uncultured		out	3_keep_low_singleton	M	1	25		0	0.0227811	0	0		4_BD	3_L	4_BD	4_BD
1033	8109dd1d6ead11a09fab388d051ccc84	Bacteria	Chloroflexota	Chloroflexia	Chloroflexales	Roseiflexaceae	Unclassified Roseiflexaceae	Uncultured		out	3_keep_low_singleton	M	1	25		0	0.0227811	0	0		4_BD	3_L	4_BD	4_BD
1034	f1c3b36fe2e45d108428e57562ef718f	Bacteria	Bacteroidota	Bacteroidia	Bacteroidales	Rikenellaceae	Tidjanibacter	Tidjanibacter inops		out	3_keep_low_singleton	M	1	25		0	0.0227811	0	0		4_BD	3_L	4_BD	4_BD
1035	965f55e81cf46e6ec610e1ffd883e1d1	Bacteria	Bacteroidota	Bacteroidia	Chitinophagales	Saprospiraceae	OLB9	Uncultured		out	3_keep_low_singleton	M	1	25		0	0.0227811	0	0		4_BD	3_L	4_BD	4_BD
1036	fc9f7e120848b24e644edd1d2dcb0101	Bacteria	Pseudomonadota	Alphaproteobacteria	Sphingomonadales	Sphingomonadaceae	Alteraurantiacibacter	Uncultured		out	3_keep_low_singleton	M	1	25		0	0.0227811	0	0		4_BD	3_L	4_BD	4_BD
1037	2c6bcf95a1d0c154f755f1533186f4be	Bacteria	Pseudomonadota	Alphaproteobacteria	Sphingomonadales	Sphingomonadaceae	Sphingoaurantiacus	Sphingoaurantiacus polygranulatus		out	3_keep_low_singleton	M	1	25		0	0.0227811	0	0		4_BD	3_L	4_BD	4_BD
1038	588315d4f236d421ca39b7ec3517efde	Bacteria	Verrucomicrobiota	Verrucomicrobiae	Pedosphaerales	UBA8199	UBA8199	UBA8199 sp003527065		out	3_keep_low_singleton	M	1	25		0	0.0227811	0	0		4_BD	3_L	4_BD	4_BD
1039	d7bce3e9aec05e66a3a84dc8348136c7	Bacteria	Chloroflexota	Anaerolineae	UBA4142	UBA4142	UBA4142	UBA4142 sp002400365		out	3_keep_low_singleton	M	1	25		0	0.0227811	0	0		4_BD	3_L	4_BD	4_BD
1040	8fabfb114139d66349fc0b923c1ad70f	Bacteria					Unclassified Genus	Uncultured		out	3_keep_low_singleton	M	1	25		0	0.0227811	0	0		4_BD	3_L	4_BD	4_BD
1041	bea91b5e24f6a74451de46d31f6f704f	Bacteria	Actinobacteriota	Actinomycetia	Mycobacteriales	Micromonosporaceae	Unclassified Micromonosporaceae	Uncultured		out	3_keep_low_singleton	M	1	25		0	0.0227811	0	0		4_BD	3_L	4_BD	4_BD
1042	a099e65993b09d4dca0d9b387bbacf58	Bacteria	Pseudomonadota	Gammaproteobacteria	Xanthomonadales	Xanthomonadaceae	Unclassified Xanthomonadaceae	Uncultured		out	3_keep_low_singleton	M	1	25		0	0.0227811	0	0		4_BD	3_L	4_BD	4_BD
1043	8fc8cce575795163c89ace34c8b50ac9	Bacteria	Synergistota	Synergistia	Synergistales	Thermovirgaceae	Thermovirga	Thermovirga lienii		out	3_keep_low_singleton	M	1	25		0	0.0227811	0	0		4_BD	3_L	4_BD	4_BD
1044	b02504e9abdddebdd3587a64ab2b2ad8	Bacteria	Pseudomonadota	Gammaproteobacteria	Burkholderiales	SG8-39	SCGC-AG-212-J23	SCGC-AG-212-J23 sp005881595		out	3_keep_low_singleton	M	1	25		0	0.0227811	0	0		4_BD	3_L	4_BD	4_BD
1045	9f5657c265e7aa0997db5c7b71e39704	Bacteria	Bacteroidota	Bacteroidia	Chitinophagales	Chitinophagaceae	Niastella	Niastella vici		out	3_keep_low_singleton	M	1	25		0	0.0227811	0	0		4_BD	3_L	4_BD	4_BD
1046	fe3eaab8f0351cd64539b47dd83e46d6	Bacteria	Cyanobacteriota	Vampirovibrionia			Unclassified Genus	Uncultured		out	3_keep_low_singleton	M	1	25		0	0.0227811	0	0		4_BD	3_L	4_BD	4_BD
1047	1500953c9957accc2f2c2b2f21fe0305	Bacteria	Bacteroidota	Bacteroidia	Cytophagales	Cyclobacteriaceae	Chryseotalea	Uncultured		out	3_keep_low_singleton	M	1	25		0	0.0227811	0	0		4_BD	3_L	4_BD	4_BD
1048	c179253797e20fdb89516116864866f8	Bacteria	Firmicutes	Clostridia	Christensenellales	CAG-138	PeH17	PeH17 sp900542285		out	3_keep_low_singleton	M	1	25		0	0.0227811	0	0		4_BD	3_L	4_BD	4_BD
1049	79c56a01cd866784cb96f98723c3932d	Bacteria	Bacteroidota	Bacteroidia	Bacteroidales	Bacteroidaceae	Bacteroides	Bacteroides fragilis		out	3_keep_low_singleton	M	1	25		0	0.0212624	0	0		4_BD	3_L	4_BD	4_BD
1050	03ecb3812d14d2d159a0a23fbddc103b	Bacteria	Planctomycetota	Phycisphaerae	Tepidisphaerales	Tepidisphaeraceae	UBA2421	Uncultured		out	3_keep_low_singleton	M	1	25		0	0.0212624	0	0		4_BD	3_L	4_BD	4_BD
1051	38eee22faba1268c0cd40df669a54fb0	Bacteria	Bacteroidota	Bacteroidia	Bacteroidales	Bacteroidaceae	Phocaeicola	Phocaeicol858004 plebeius		out	3_keep_low_singleton	M	1	25		0	0.0212624	0	0		4_BD	3_L	4_BD	4_BD
1052	b6847d212de160ce9d89e2b7142b0602	Bacteria	Bacteroidota	Bacteroidia	Chitinophagales	Chitinophagaceae	Niastella	Niastella koreensis		out	3_keep_low_singleton	M	1	25		0	0.0212624	0	0		4_BD	3_L	4_BD	4_BD
1053	4b85c1c4c481a846214170f5aa089999	Bacteria	Actinobacteriota	Acidimicrobiia	UBA5794	UBA5794	SZUA-442	SZUA-442 sp003235475		out	3_keep_low_singleton	M	1	25		0	0.0212624	0	0		4_BD	3_L	4_BD	4_BD
1054	505f5ee3188083908f8927a98cf6f7a9	Bacteria	Acidobacteriota	Vicinamibacteria	Vicinamibacterales	UBA2999	Unclassified UBA2999	Uncultured		out	3_keep_low_singleton	M	1	25		0	0.0212624	0	0		4_BD	3_L	4_BD	4_BD
1055	03c8811b2fc8645621cdf963f045f1bf	Bacteria	Bacteroidota	Bacteroidia	Bacteroidales	Muribaculaceae	CAG-485	CAG-485 sp002493045		out	3_keep_low_singleton	M	1	25		0	0.0212624	0	0		4_BD	3_L	4_BD	4_BD
1056	bed51636b451bd6b6f244cfed30303fc	Bacteria	Chloroflexota	Anaerolineae	Aggregatilineales		Unclassified Genus	Uncultured		out	3_keep_low_singleton	M	1	25		0	0.0212624	0	0		4_BD	3_L	4_BD	4_BD
1057	9044b3e98b704d088fa38d4ab915af6d	Bacteria	Pseudomonadota	Alphaproteobacteria	Caulobacterales	Caulobacteraceae	Phenylobacterium	Phenylobacterium koreense		out	3_keep_low_singleton	M	1	25		0	0.0212624	0	0		4_BD	3_L	4_BD	4_BD
1058	ea3790328fa363dc70ff2d883e797cf4	Bacteria	Pseudomonadota	Gammaproteobacteria	Burkholderiales	Rhodocyclaceae	Thauera	Uncultured		out	3_keep_low_singleton	M	1	25		0	0.0212624	0	0		4_BD	3_L	4_BD	4_BD
1059	e0aba401b9075f0acec2995bd4323fb2	Bacteria	Bacteroidota	Bacteroidia	Bacteroidales	Bacteroidaceae	Phocaeicola	Phocaeicol858004 paurosaccharolyticus		out	3_keep_low_singleton	M	1	25		0	0.0212624	0	0		4_BD	3_L	4_BD	4_BD
1060	bd5c54b6341f9d1b6f49981ee44c0906	Bacteria	Bacteroidota	Bacteroidia	Chitinophagales	Chitinophagaceae	Flavisolibacter	Uncultured		out	3_keep_low_singleton	M	1	25		0	0.0212624	0	0		4_BD	3_L	4_BD	4_BD
1061	83ace5f0d589c6ccb7f89a1e0de94a45	Bacteria	Acidobacteriota	Vicinamibacteria	Vicinamibacterales	Vicinamibacteraceae	Luteitalea	Luteitalea pratensis		out	3_keep_low_singleton	M	1	25		0	0.0212624	0	0		4_BD	3_L	4_BD	4_BD
1062	357978687aae01a5a071e45d960f02b8	Bacteria	Acidobacteriota	Acidobacteriae	Acidobacteriales	Acidobacteriaceae	Unclassified Acidobacteriaceae	Uncultured		out	3_keep_low_singleton	M	1	25		0	0.0212624	0	0		4_BD	3_L	4_BD	4_BD
1063	1d9fb1e2c15e55ba44749d3caa6be34b	Bacteria	Pseudomonadota	Gammaproteobacteria	Burkholderiales		Unclassified Genus	Uncultured		out	3_keep_low_singleton	M	1	25		0	0.0212624	0	0		4_BD	3_L	4_BD	4_BD
1064	b00d6130aa039d8dca909136fa32ebad	Bacteria	Bacteroidota	Bacteroidia	Sphingobacteriales	Sphingobacteriaceae	Pedobacter	Pedobacter mongoliensis		out	3_keep_low_singleton	M	1	25		0	0.0212624	0	0		4_BD	3_L	4_BD	4_BD
1065	e626017dc508909995b42fd0d9c640cc	Bacteria	Gemmatimonadota	Gemmatimonadetes	Longimicrobiales	RSA9	RSA9	Uncultured		out	3_keep_low_singleton	M	1	25		0	0.0212624	0	0		4_BD	3_L	4_BD	4_BD
1066	03bf638e7203033234ca8aeae8273fd6	Bacteria	Actinobacteriota	Acidimicrobiia	UBA5794	UBA5794	SZUA-442	SZUA-442 sp003235475		out	3_keep_low_singleton	M	1	25		0	0.0212624	0	0		4_BD	3_L	4_BD	4_BD
1067	77d567afc4f17a60adc142ac70cecfcb	Bacteria	Chloroflexota	Anaerolineae	Anaerolineales	UBA6663	SpSt-583	SpSt-583 sp011367385		out	3_keep_low_singleton	M	1	25		0	0.0212624	0	0		4_BD	3_L	4_BD	4_BD
1068	b17f4557d6380e4d2e0758ee0ec9ec06	Bacteria	Pseudomonadota	Gammaproteobacteria	Pseudomonadales	Cellvibrionaceae	Cellvibrio	Cellvibrio ostraviensis		out	3_keep_low_singleton	M	1	25		0	0.0212624	0	0		4_BD	3_L	4_BD	4_BD
1069	0e1d4efc193d8bd99f16195ad95b464e	Bacteria	Actinobacteriota	Acidimicrobiia	Acidimicrobiales	Microtrichaceae	Unclassified Microtrichaceae	Uncultured		out	3_keep_low_singleton	M	1	25		0	0.0212624	0	0		4_BD	3_L	4_BD	4_BD
1070	4ac6df23080904016e4fc2a6ae3ec99f	Bacteria	Pseudomonadota	Alphaproteobacteria	Caulobacterales	Hyphomonadaceae	Asprobacter	Asprobacter aquaticus		out	3_keep_low_singleton	M	1	25		0	0.0212624	0	0		4_BD	3_L	4_BD	4_BD
1071	d06e365cdb3b6dbbce54ab9cc6a891fe	Bacteria	Pseudomonadota	Gammaproteobacteria	Pseudomonadales	Pseudomonadaceae	Azotobacter	Azotobacter chroococcum		out	3_keep_low_singleton	M	1	25		0	0.0212624	0	0		4_BD	3_L	4_BD	4_BD
1072	50568af65165c3f7b42bbe90f5953f15	Bacteria	Planctomycetota	Phycisphaerae	Phycisphaerales	SM1A02	Unclassified SM1A02	Uncultured		out	3_keep_low_singleton	M	1	25		0	0.0212624	0	0		4_BD	3_L	4_BD	4_BD
1073	c9f4f25ec645cfa3be3819dfe0589ed3	Bacteria	Desulfobacterota	Binatia	Bin18	Bin18	JABFSC01	Uncultured		out	3_keep_low_singleton	M	1	25		0	0.0212624	0	0		4_BD	3_L	4_BD	4_BD
1074	4f3a1bacad5cd0f0b0f6888365fa2ddb	Bacteria	Bacteroidota	Bacteroidia	Bacteroidales	Dysgonomonadaceae	Petrimonas	Petrimonas mucosa		out	3_keep_low_singleton	M	1	25		0	0.0212624	0	0		4_BD	3_L	4_BD	4_BD
1075	dd148cd4ca4735065619b72c56f0d89b	Bacteria	Bacteroidota	Bacteroidia	Sphingobacteriales	Sphingobacteriaceae	Sphingobacterium	Uncultured		out	3_keep_low_singleton	M	1	25		0	0.0212624	0	0		4_BD	3_L	4_BD	4_BD
1076	1459c09e5fa10ecc8214f1a0fbad658b	Bacteria	Bacteroidota	Bacteroidia	Flavobacteriales	Flavobacteriaceae	Mangrovimonas	Uncultured		out	3_keep_low_singleton	M	1	25		0	0.0212624	0	0		4_BD	3_L	4_BD	4_BD
1077	9155d048cf64df8f83289e068481f7a2	Bacteria	Bacteroidota	Bacteroidia	Bacteroidales	VadinHA17	SR-FBR-E99	SR-FBR-E99 sp002403305		out	3_keep_low_singleton	M	1	25		0	0.0212624	0	0		4_BD	3_L	4_BD	4_BD
1078	114f96cc603de8cebeb556a860f68a21	Bacteria	Bacteroidota	Bacteroidia	Bacteroidales	Muribaculaceae	CAG-873	CAG-873 sp011959565		out	3_keep_low_singleton	M	1	25		0	0.0212624	0	0		4_BD	3_L	4_BD	4_BD
1079	8eb1ef3dd56997f9789273323ef36887	Bacteria	Acidobacteriota	HRBIN11	HRBIN11	HRBIN11	HRBIN11	Uncultured		out	3_keep_low_singleton	M	1	25		0	0.0212624	0	0		4_BD	3_L	4_BD	4_BD
1080	facffe4375a29e5a298010c15ded60b6	Bacteria	Acidobacteriota	Thermoanaerobaculia	UBA5066	UBA5066	RHKY01	Uncultured		out	3_keep_low_singleton	M	1	25		0	0.0212624	0	0		4_BD	3_L	4_BD	4_BD
1081	c5858e3bb5695a895f62bba6e3ce9468	Bacteria	Myxococcota	Myxococcia	Myxococcales	Myxococcaceae	Unclassified Myxococcaceae	Uncultured		out	3_keep_low_singleton	M	1	25		0	0.0212624	0	0		4_BD	3_L	4_BD	4_BD
1082	76421398918d3127d4285de96991c842	Bacteria	Verrucomicrobiota	Verrucomicrobiae	Verrucomicrobiales	Verrucomicrobiaceae	Prosthecobacter	Uncultured		out	3_keep_low_singleton	M	1	25		0	0.0212624	0	0		4_BD	3_L	4_BD	4_BD
1083	58ab378806829e5d60a2ecb9a395f2a6	Bacteria	Bacteroidota	Bacteroidia	Bacteroidales	Prolixibacteraceae	Sunxiuqinia	Uncultured		out	3_keep_low_singleton	M	1	25		0	0.0212624	0	0		4_BD	3_L	4_BD	4_BD
1084	8ac41346e9721d77b4515fed1393d825	Bacteria					Unclassified Genus	Uncultured		out	3_keep_low_singleton	M	1	25		0	0.0212624	0	0		4_BD	3_L	4_BD	4_BD
1085	cd7b27e7a2b3a589b25761cf5ad0858e	Bacteria	Chloroflexota	Anaerolineae			Unclassified Genus	Uncultured		out	3_keep_low_singleton	M	1	25		0	0.0212624	0	0		4_BD	3_L	4_BD	4_BD
1086	db589360e949abefbb4b6436cbe08088	Bacteria	Actinobacteriota	Thermoleophilia	Solirubrobacterales	70-9	Unclassified 70-9	Uncultured		out	3_keep_low_singleton	M	1	25		0	0.0212624	0	0		4_BD	3_L	4_BD	4_BD
1087	9fea64cfe098af9a5ea83390f748d8cb	Bacteria	Actinobacteriota	Actinomycetia	Streptomycetales	Streptomycetaceae	Streptomyces	Uncultured		out	3_keep_low_singleton	M	1	25		0	0.0212624	0	0		4_BD	3_L	4_BD	4_BD
1088	94b1dd4a0f055bf90d8e37558ca091e9	Bacteria	Firmicutes	Clostridia	Lachnospirales	Lachnospiraceae	Unclassified Lachnospiraceae	Uncultured		out	3_keep_low_singleton	M	1	25		0	0.0212624	0	0		4_BD	3_L	4_BD	4_BD
1089	964a4f64e1711d04a207b727c6011f3e	Bacteria	CSP1-3	CSP1-3	CSP1-3	13-1-40CM-64-14	NP-4	NP-4 sp005882295		out	3_keep_low_singleton	M	1	25		0	0.0212624	0	0		4_BD	3_L	4_BD	4_BD
1090	6a39dfbed4f2994400153175e42dfa07	Bacteria	Firmicutes	Bacilli			Unclassified Genus	Uncultured		out	3_keep_low_singleton	M	1	25		0	0.0212624	0	0		4_BD	3_L	4_BD	4_BD
1091	7418e47dcb8d785d07d7c0b8145b072a	Bacteria	Chloroflexota	Chloroflexia	Thermomicrobiales		Unclassified Genus	Uncultured		out	3_keep_low_singleton	M	1	25		0	0.0212624	0	0		4_BD	3_L	4_BD	4_BD
1092	1ca779438b5a11b902ab262ebef990ff	Bacteria	Firmicutes	Negativicutes	Veillonellales	Veillonellaceae	Veillonella	Uncultured		out	3_keep_low_singleton	M	1	25		0	0.0212624	0	0		4_BD	3_L	4_BD	4_BD
1093	51efd74abb9ab1d3259b946f72df2312	Bacteria	Bacteroidota	Bacteroidia	Cytophagales	Cyclobacteriaceae	Chryseolinea	Chryseolinea serpens		out	3_keep_low_singleton	M	1	25		0	0.0212624	0	0		4_BD	3_L	4_BD	4_BD
1094	b465725057c480d91184fe292308f090	Bacteria	Bacteroidota	Bacteroidia	Chitinophagales	Chitinophagaceae	Unclassified Chitinophagaceae	Uncultured		out	3_keep_low_singleton	M	1	25		0	0.0197436	0	0		4_BD	3_L	4_BD	4_BD
1095	eb1e9812b75a94cb8b7baa4874f0c45c	Unassigned					Unclassified Genus	Uncultured		out	3_keep_low_singleton	M	1	25		0	0.0197436	0	0		4_BD	3_L	4_BD	4_BD
1096	13a71ca167b1b6f69608505d3bb16448	Bacteria	Acidobacteriota	Blastocatellia	Pyrinomonadales	Pyrinomonadaceae	PSRF01	PSRF01 sp002427845		out	3_keep_low_singleton	M	1	25		0	0.0197436	0	0		4_BD	3_L	4_BD	4_BD
1097	c5ed1bd70582bc0dc3e735f3363b0df9	Bacteria	Bacteroidota	Bacteroidia	Bacteroidales	Marinilabiliaceae	Unclassified Marinilabiliaceae	JC017 sp004296775		out	3_keep_low_singleton	M	1	25		0	0.0197436	0	0		4_BD	3_L	4_BD	4_BD
1098	d376aa75851216dbc99983744f15dde2	Bacteria	Chloroflexota	Chloroflexia	Thermomicrobiales		Unclassified Genus	Uncultured		out	3_keep_low_singleton	M	1	25		0	0.0197436	0	0		4_BD	3_L	4_BD	4_BD
1099	73f913345e51ae1f8550aab4cac58e86	Bacteria	Actinobacteriota	Acidimicrobiia	Acidimicrobiales		Unclassified Genus	Uncultured		out	3_keep_low_singleton	M	1	25		0	0.0197436	0	0		4_BD	3_L	4_BD	4_BD
1100	e3816d1ae60ed372158cee057e2f19b3	Bacteria	Actinobacteriota	Acidimicrobiia	Acidimicrobiales	Ilumatobacteraceae	UBA3006	Uncultured		out	3_keep_low_singleton	M	1	25		0	0.0197436	0	0		4_BD	3_L	4_BD	4_BD
1101	4aaf387eadb7f89e8ffd16ae20de8495	Bacteria	Chloroflexota				Unclassified Genus	Uncultured		out	3_keep_low_singleton	M	1	25		0	0.0197436	0	0		4_BD	3_L	4_BD	4_BD
1102	23dc0d5156d00d7bbcda2d6d3ed048bb	Bacteria	Acidobacteriota	Vicinamibacteria	Vicinamibacterales	UBA2999	Unclassified UBA2999	Uncultured		out	3_keep_low_singleton	M	1	25		0	0.0197436	0	0		4_BD	3_L	4_BD	4_BD
1103	027cbdc1833fda625d739583970d2718	Bacteria	Actinobacteriota	Actinomycetia	Actinomycetales	Cellulomonadaceae	Cellulosimicrobium	Uncultured		out	3_keep_low_singleton	M	1	25		0	0.0197436	0	0		4_BD	3_L	4_BD	4_BD
1104	a0abe572af45687026ae587bebb50ddc	Bacteria	Actinobacteriota	UBA4738	UBA4738	HRBIN12	AC-51	Uncultured		out	3_keep_low_singleton	M	1	25		0	0.0197436	0	0		4_BD	3_L	4_BD	4_BD
1105	bf6714a0ce1a3cbfa2b5c15c74860322	Bacteria	Bacteroidota	Bacteroidia	Bacteroidales	Muribaculaceae	Paramuribaculum	Paramuribaculum sp000431155		out	3_keep_low_singleton	M	1	25		0	0.0197436	0	0		4_BD	3_L	4_BD	4_BD
1106	983c6337cf62b13bb1c7aa392dff1b1d	Bacteria	Nitrospirota	Nitrospiria	Nitrospirales	Nitrospiraceae	Unclassified 40CM-3-62-11	Uncultured		out	3_keep_low_singleton	M	1	25		0	0.0197436	0	0		4_BD	3_L	4_BD	4_BD
1107	2513b27755dc53b8b571a8af630ea0bc	Bacteria	Planctomycetota	Planctomycetia	Planctomycetales	Planctomycetaceae	Caulifigura	Caulifigura coniformis		out	3_keep_low_singleton	M	1	25		0	0.0197436	0	0		4_BD	3_L	4_BD	4_BD
1108	a50fc703b48bbd709ed41f30005321d4	Bacteria	Pseudomonadota	Alphaproteobacteria	Micropepsales	Micropepsaceae	Unclassified Micropepsaceae	Uncultured		out	3_keep_low_singleton	M	1	25		0	0.0197436	0	0		4_BD	3_L	4_BD	4_BD
1109	f249249278239d7c30aeb56ef42afded	Bacteria	Pseudomonadota	Alphaproteobacteria	Sphingomonadales	Sphingomonadaceae	Alteraurantiacibacter	Uncultured		out	3_keep_low_singleton	M	1	25		0	0.0197436	0	0		4_BD	3_L	4_BD	4_BD
1110	9eec2cd3a5bd3ac273ea9b81c326a0c6	Bacteria	Verrucomicrobiota	Verrucomicrobiae	Chthoniobacterales	Chthoniobacteraceae	Chthoniobacter	Chthoniobacter flavus		out	3_keep_low_singleton	M	1	25		0	0.0197436	0	0		4_BD	3_L	4_BD	4_BD
1111	04b8004f80323aa3f614bb698e8313ea	Bacteria	Planctomycetota	Phycisphaerae	Tepidisphaerales	Tepidisphaeraceae	UBA2421	Uncultured		out	3_keep_low_singleton	M	1	25		0	0.0197436	0	0		4_BD	3_L	4_BD	4_BD
1112	306378194e1fa7fe3c730908a77f5ac6	Bacteria	Pseudomonadota	Gammaproteobacteria	Burkholderiales	Burkholderiaceae	Unclassified Burkholderiaceae	Uncultured		out	3_keep_low_singleton	M	1	25		0	0.0197436	0	0		4_BD	3_L	4_BD	4_BD
1113	fd8bc6651bd1f99eec70f80fde02d9de	Bacteria	Fusobacteriota	Fusobacteriia	Fusobacteriales	Leptotrichiaceae	Leptotrichia	Leptotrichi993758 buccalis		out	3_keep_low_singleton	M	1	25		0	0.0197436	0	0		4_BD	3_L	4_BD	4_BD
1114	0a67d061b61728f2de9bbc2448c993e5	Bacteria					Unclassified Genus	Uncultured		out	3_keep_low_singleton	M	1	25		0	0.0197436	0	0		4_BD	3_L	4_BD	4_BD
1115	b69d42dd2735065dfbb4573841f4377e	Bacteria	Bacteroidota	Bacteroidia	Bacteroidales	Dysgonomonadaceae	Proteiniphilum	Uncultured		out	3_keep_low_singleton	M	1	25		0	0.0197436	0	0		4_BD	3_L	4_BD	4_BD
1116	1914e0cf6ac89e10c536cc2284053f64	Bacteria	Pseudomonadota	Alphaproteobacteria	Micropepsales	Micropepsaceae	Unclassified Micropepsaceae	Uncultured		out	3_keep_low_singleton	M	1	25		0	0.0197436	0	0		4_BD	3_L	4_BD	4_BD
1117	47986f935d0361b4e25ae554cfa3eaee	Bacteria	Planctomycetota	Planctomycetia	Pirellulales	Thermoguttaceae	DSXL01	DSXL01 sp011367845		out	3_keep_low_singleton	M	1	25		0	0.0197436	0	0		4_BD	3_L	4_BD	4_BD
1118	1302d12b6d5422d1a81bc4256f246f46	Bacteria	Planctomycetota	Planctomycetia	Gemmatales	Gemmataceae	Gemmata	Uncultured		out	3_keep_low_singleton	M	1	25		0	0.0197436	0	0		4_BD	3_L	4_BD	4_BD
1119	e82e1772991ad4202f00a10026a7d409	Bacteria	Pseudomonadota	Alphaproteobacteria			Unclassified Genus	Uncultured		out	3_keep_low_singleton	M	1	25		0	0.0197436	0	0		4_BD	3_L	4_BD	4_BD
1120	efc0b90aa8b52f90a474f9808c9b828e	Bacteria	Firmicutes	Limnochordia	DTU010	DTU012	DTU012	DTU012 sp900019385		out	3_keep_low_singleton	M	1	25		0	0.0197436	0	0		4_BD	3_L	4_BD	4_BD
1121	55a2c75ffaeea9b94e465d20c9682e8b	Bacteria	Dependentiae	Babeliae	Babeliales	Vermiphilaceae	Vermiphilus	Vermiphilus pyriformis		out	3_keep_low_singleton	M	1	25		0	0.0197436	0	0		4_BD	3_L	4_BD	4_BD
1122	d7a7be8dd6400fba6bb041d429285a7a	Bacteria	Nitrospirota	Nitrospiria	Nitrospirales	Nitrospiraceae	Unclassified Nitrospiraceae	Uncultured		out	3_keep_low_singleton	M	1	25		0	0.0197436	0	0		4_BD	3_L	4_BD	4_BD
1123	98c3215e31fb8fbeeca44fc892d7af8e	Bacteria	Marinisomatota	Marinisomatia	Marinisomatales	UBA1611	GCA-002708715	GCA-002708715 sp902602795		out	3_keep_low_singleton	M	1	25		0	0.0197436	0	0		4_BD	3_L	4_BD	4_BD
1124	1aff066e7565cba783329ac597e6e7f3	Bacteria	Verrucomicrobiota	Verrucomicrobiae	Opitutales	Opitutaceae	Unclassified Opitutaceae	Uncultured		out	3_keep_low_singleton	M	1	25		0	0.0197436	0	0		4_BD	3_L	4_BD	4_BD
1125	0889d7c5c8d3f810643ebed630e55a9c	Bacteria	Bacteroidota	Bacteroidia	Sphingobacteriales	Sphingobacteriaceae	Mucilaginibacter	Mucilaginibacter yixingensis		out	3_keep_low_singleton	M	1	25		0	0.0197436	0	0		4_BD	3_L	4_BD	4_BD
1126	bb2782cd9d9d4b6c34d8168687497413	Bacteria	Bacteroidota	Bacteroidia			Unclassified Genus	Uncultured		out	3_keep_low_singleton	M	1	25		0	0.0197436	0	0		4_BD	3_L	4_BD	4_BD
1127	b15a247999c7c7d405fc4deac813c139	Bacteria	Bacteroidota	Bacteroidia	Bacteroidales	Muribaculaceae	CAG-485	CAG-485 sp002493045		out	3_keep_low_singleton	M	1	25		0	0.0197436	0	0		4_BD	3_L	4_BD	4_BD
1128	197a54dd8e4dc2be19834da0a2896df8	Bacteria	Planctomycetota	Phycisphaerae	Tepidisphaerales	Tepidisphaeraceae	UBA2421	Uncultured		out	3_keep_low_singleton	M	1	25		0	0.0197436	0	0		4_BD	3_L	4_BD	4_BD
1129	45af4dbbcfe2dd289cd4809729d35e72	Bacteria	Bacteroidota	Bacteroidia	Chitinophagales	Chitinophagaceae	Edaphocola	Uncultured		out	3_keep_low_singleton	M	1	25		0	0.0197436	0	0		4_BD	3_L	4_BD	4_BD
1130	89e07d68ef77cedeb4516bd3cace9684	Bacteria	Desulfobacterota	Binatia	HRBIN30	HRBIN30	HRBIN30	Uncultured		out	3_keep_low_singleton	M	1	25		0	0.0197436	0	0		4_BD	3_L	4_BD	4_BD
1131	e2adb5568e85006af2943c7a35b9867d	Bacteria	Pseudomonadota	Alphaproteobacteria	Geminicoccales	Geminicoccaceae	Unclassified Geminicoccaceae	Uncultured		out	3_keep_low_singleton	M	1	25		0	0.0197436	0	0		4_BD	3_L	4_BD	4_BD
1132	29006cdd190143dbaf930e0326e6c69b	Bacteria	Acidobacteriota	Thermoanaerobaculia	UBA5704	UBA5704	JAAYLR01	Uncultured		out	3_keep_low_singleton	M	1	25		0	0.0197436	0	0		4_BD	3_L	4_BD	4_BD
1133	89b743a81e5d17249c702b4c29d0f8e0	Bacteria	Planctomycetota	UBA1135	UBA1135	GCA-002686595	WYBT01	Uncultured		out	3_keep_low_singleton	M	1	25		0	0.0197436	0	0		4_BD	3_L	4_BD	4_BD
1134	a15ebf89c734ace4181ec19ec0227eb6	Bacteria					Unclassified Genus	Uncultured		out	3_keep_low_singleton	M	1	25		0	0.0197436	0	0		4_BD	3_L	4_BD	4_BD
1135	9fc555f2cb6e12333c7480ae38663ed7	Archaea	Halobacteriota	Methanomicrobia	Methanomicrobiales	Methanocorpusculaceae	Methanocorpusculum	Uncultured		out	3_keep_low_singleton	M	1	25		0	0.0197436	0	0		4_BD	3_L	4_BD	4_BD
1136	ce00373379f93c857655a844dd5836ce	Bacteria	Acidobacteriota	Vicinamibacteria	Vicinamibacterales	UBA2999	Unclassified UBA2999	Uncultured		out	3_keep_low_singleton	M	1	25		0	0.0197436	0	0		4_BD	3_L	4_BD	4_BD
1137	7984190d5326c2204990b076ba360e33	Bacteria	Bacteroidota	Bacteroidia	Chitinophagales	Chitinophagaceae	Niastella	Uncultured		out	3_keep_low_singleton	M	1	25		0	0.0197436	0	0		4_BD	3_L	4_BD	4_BD
1138	8f4134010a9beb9d2f8daf1f49022382	Bacteria	Acidobacteriota	Vicinamibacteria	Vicinamibacterales	UBA2999	Unclassified UBA2999	Uncultured		out	3_keep_low_singleton	M	1	25		0	0.0197436	0	0		4_BD	3_L	4_BD	4_BD
1139	b80f2596df69d0693b5c2f22a7231b53	Bacteria	Acidobacteriota	Blastocatellia	Pyrinomonadales		Unclassified Genus	Uncultured		out	3_keep_low_singleton	M	1	25		0	0.0197436	0	0		4_BD	3_L	4_BD	4_BD
1140	729a3f08a40151226be6d51051e01061	Bacteria	Firmicutes	Clostridia	TANB77	CAG-508	CAG-269	CAG-269 sp000431335		out	3_keep_low_singleton	M	1	25		0	0.0197436	0	0		4_BD	3_L	4_BD	4_BD
1141	3a07f2016f9d9ce1cfa91e8f6ff078fd	Bacteria	Actinobacteriota	Actinomycetia	Propionibacteriales	Nocardioidaceae	Unclassified Nocardioidaceae	Uncultured		out	3_keep_low_singleton	M	1	25		0	0.0197436	0	0		4_BD	3_L	4_BD	4_BD
1142	52ba4ab847cb6c3fc1f51729c400f059	Bacteria	Actinobacteriota	Actinomycetia	Mycobacteriales	Mycobacteriaceae	Nocardia	Uncultured		out	3_keep_low_singleton	M	1	25		0	0.0197436	0	0		4_BD	3_L	4_BD	4_BD
1143	4eab0e69204e5d4eec05e6664a6d5962	Bacteria	Fibrobacterota	Chitinivibrionia	Chitinivibrionales	Chitinispirillaceae	Chitinispirillum	Chitinispirillum alkaliphilum		out	3_keep_low_singleton	M	1	25		0	0.0197436	0	0		4_BD	3_L	4_BD	4_BD
1144	4a0437297b194a55e01113801918fe6d	Bacteria	Chloroflexota	Limnocylindria	QHBO01	QHBO01	CF-167	CF-167 sp005879775		out	3_keep_low_singleton	M	1	25		0	0.0197436	0	0		4_BD	3_L	4_BD	4_BD
1145	25b064ce274acc42b379796e0d32e9d9	Bacteria	Chloroflexota	Chloroflexia	Thermomicrobiales	Thermomicrobiaceae	Nitrolancea	Nitrolancea hollandica		out	3_keep_low_singleton	M	1	25		0	0.0197436	0	0		4_BD	3_L	4_BD	4_BD
1146	694fe85e0e7fb492b34d2532fd19ecdd	Bacteria	Bacteroidota	Bacteroidia	Cytophagales	Cyclobacteriaceae	Chryseotalea	Uncultured		out	3_keep_low_singleton	M	1	25		0	0.0197436	0	0		4_BD	3_L	4_BD	4_BD
1147	61639d47d379a781b20eac38f1356619	Bacteria	Chloroflexota	Dehalococcoidia	UBA2979	UBA2979	SURF-43	SURF-43 sp004297315		out	3_keep_low_singleton	M	1	25		0	0.0197436	0	0		4_BD	3_L	4_BD	4_BD
1148	bbfbb363ae26238dfa41971a287ff31f	Bacteria	Firmicutes	Clostridia	Lachnospirales	Lachnospiraceae	Unclassified Lachnospiraceae	Uncultured		out	3_keep_low_singleton	M	1	25		0	0.0197436	0	0		4_BD	3_L	4_BD	4_BD
1149	f3aa3aad5aeee7c4082c4605c1f615b8	Bacteria	Bacteroidota	Bacteroidia	Cytophagales	Cyclobacteriaceae	Chryseotalea	Uncultured		out	3_keep_low_singleton	M	1	25		0	0.0182249	0	0		4_BD	3_L	4_BD	4_BD
1150	4e24c0b55dc3eb2b5b56ec81ef5c3a1b	Bacteria	Chloroflexota	Anaerolineae	Aggregatilineales	Aggregatilineaceae	Aggregatilinea	Aggregatilinea lenta		out	3_keep_low_singleton	M	1	25		0	0.0182249	0	0		4_BD	3_L	4_BD	4_BD
1151	288c553427e82ef42dd7ea895974afda	Bacteria	Patescibacteria	Saccharimonadia	Saccharimonadales	OMJO01	OMJO01	OMJO01 sp900299395		out	3_keep_low_singleton	M	1	25		0	0.0182249	0	0		4_BD	3_L	4_BD	4_BD
1152	d81abb9ad88ff3b7521a808703d67c66	Bacteria	Cyanobacteriota	Cyanobacteriia	Cyanobacteriales	Coleofasciculaceae	Coleofasciculus	SIO2C1 sp010672925		out	3_keep_low_singleton	M	1	25		0	0.0182249	0	0		4_BD	3_L	4_BD	4_BD
1153	ee1ec73750f24f4c4a81a72f9670a1cb	Bacteria	Bacteroidota	Bacteroidia	Cytophagales	Cyclobacteriaceae	Chryseotalea	Uncultured		out	3_keep_low_singleton	M	1	25		0	0.0182249	0	0		4_BD	3_L	4_BD	4_BD
1154	0e92b884a1cba369e8e85fe8f1027e9d	Bacteria	Pseudomonadota	Gammaproteobacteria	Steroidobacterales	Steroidobacteraceae	SCUD01	Uncultured		out	3_keep_low_singleton	M	1	25		0	0.0182249	0	0		4_BD	3_L	4_BD	4_BD
1155	dd2fab527e8097436240fac285f32b1a	Bacteria	Firmicutes	Clostridia	Lachnospirales	Lachnospiraceae	Eubacterium	Eubacterium sp000687695		out	3_keep_low_singleton	M	1	25		0	0.0182249	0	0		4_BD	3_L	4_BD	4_BD
1156	5dd6d658418de6ed9cb32b2c1b9487e8	Bacteria	Firmicutes	Clostridia	TANB77	CAG-508	UMGS1994	UMGS1994 sp900553945		out	3_keep_low_singleton	M	1	25		0	0.0182249	0	0		4_BD	3_L	4_BD	4_BD
1157	b55b4cf6d41db3efea2a93ba13fce236	Bacteria	Actinobacteriota	UBA4738	UBA4738	HRBIN12	AC-51	AC-51 sp005883885		out	3_keep_low_singleton	M	1	25		0	0.0182249	0	0		4_BD	3_L	4_BD	4_BD
1158	edeee08d5e3598e7e791c49f8815e575	Bacteria	Bacteroidota	Bacteroidia	Flavobacteriales	Flavobacteriaceae	Unclassified Flavobacteriaceae	Uncultured		out	3_keep_low_singleton	M	1	25		0	0.0182249	0	0		4_BD	3_L	4_BD	4_BD
1159	1caabba44309bf662b353a380a148c5f	Bacteria	Bacteroidota	Bacteroidia	Chitinophagales	Saprospiraceae	OLB9	Uncultured		out	3_keep_low_singleton	M	1	25		0	0.0182249	0	0		4_BD	3_L	4_BD	4_BD
1160	14370230513b26b02d2dcecd61635ae9	Bacteria	Verrucomicrobiota	Verrucomicrobiae	Chthoniobacterales	Chthoniobacteraceae	VFJQ01	VFJQ01 sp009885995		out	3_keep_low_singleton	M	1	25		0	0.0182249	0	0		4_BD	3_L	4_BD	4_BD
1161	ed2fdc0d2c6244e02a8dc12c16856e2e	Bacteria	Bacteroidota	Bacteroidia	Bacteroidales	Muribaculaceae	Duncaniella	Uncultured		out	3_keep_low_singleton	M	1	25		0	0.0182249	0	0		4_BD	3_L	4_BD	4_BD
1162	fd26b24d382273d35583530559405fb0	Bacteria	Planctomycetota	Phycisphaerae	Tepidisphaerales	Tepidisphaeraceae	UBA2421	Uncultured		out	3_keep_low_singleton	M	1	25		0	0.0182249	0	0		4_BD	3_L	4_BD	4_BD
1163	a79a0ad5c33db558c646db6d719cf47b	Bacteria	Pseudomonadota	Alphaproteobacteria	Azospirillales	Azospirillaceae	Skermanella	Uncultured		out	3_keep_low_singleton	M	1	25		0	0.0182249	0	0		4_BD	3_L	4_BD	4_BD
1164	b9c259bcccc1377483ae7c7129297299	Bacteria	Pseudomonadota	Alphaproteobacteria	Sphingomonadales	Sphingomonadaceae	Unclassified Sphingomonadaceae	Uncultured		out	3_keep_low_singleton	M	1	25		0	0.0182249	0	0		4_BD	3_L	4_BD	4_BD
1165	99e0e3de20a445149095456f48734f28	Bacteria	Gemmatimonadota	Gemmatimonadetes	Gemmatimonadales	Gemmatimonadaceae	Unclassified Gemmatimonadaceae	Uncultured		out	3_keep_low_singleton	M	1	25		0	0.0182249	0	0		4_BD	3_L	4_BD	4_BD
1166	f8350d9f191656dd4ac7abb26f4b988b	Bacteria	Pseudomonadota	Gammaproteobacteria	Xanthomonadales	Xanthomonadaceae	Thermomonas	Uncultured		out	3_keep_low_singleton	M	1	25		0	0.0182249	0	0		4_BD	3_L	4_BD	4_BD
1167	d011b1877113c2425dda4004d4a3eb49	Bacteria	Bacteroidota	Bacteroidia	Bacteroidales	Marinifilaceae	Odoribacter	Odoribacter splanchnicus		out	3_keep_low_singleton	M	1	25		0	0.0182249	0	0		4_BD	3_L	4_BD	4_BD
1168	0f4119256400ccf3e7a1468462f9afe4	Bacteria	Bacteroidota	Bacteroidia	AKYH767	B-17BO	UBA2475	UBA2475 sp002319075		out	3_keep_low_singleton	M	1	25		0	0.0182249	0	0		4_BD	3_L	4_BD	4_BD
1169	5abb522a0fcbfc67473bc2079143d0b4	Bacteria	Planctomycetota	Phycisphaerae	Tepidisphaerales	Tepidisphaeraceae	UBA2421	Uncultured		out	3_keep_low_singleton	M	1	25		0	0.0182249	0	0		4_BD	3_L	4_BD	4_BD
1170	0e6b189b1033a61918aa28a0d9945792	Bacteria	Actinobacteriota	Rubrobacteria	Rubrobacterales	Rubrobacteraceae	Rubrobacter	Uncultured		out	3_keep_low_singleton	M	1	25		0	0.0182249	0	0		4_BD	3_L	4_BD	4_BD
1171	2331519b156450199d20194bf788750a	Bacteria	Planctomycetota	Brocadiae	Brocadiales		Unclassified Genus	Uncultured		out	3_keep_low_singleton	M	1	25		0	0.0182249	0	0		4_BD	3_L	4_BD	4_BD
1172	e86fe7748b2eb7d2cf910cc56ee8f903	Bacteria	Pseudomonadota	Alphaproteobacteria	Caulobacterales	Caulobacteraceae	Phenylobacterium	Phenylobacterium soli		out	3_keep_low_singleton	M	1	25		0	0.0182249	0	0		4_BD	3_L	4_BD	4_BD
1173	d617f5caeec9a36024dae99f379ef1af	Bacteria	Myxococcota	Polyangia	Polyangiales	Polyangiaceae	Unclassified Polyangiaceae	Uncultured		out	3_keep_low_singleton	M	1	25		0	0.0182249	0	0		4_BD	3_L	4_BD	4_BD
1174	c34e989ef0ee6ae33f8f9c75afa38d9b	Bacteria	Firmicutes	Clostridia	Oscillospirales	Oscillospiraceae	UBA2658	Uncultured		out	3_keep_low_singleton	M	1	25		0	0.0182249	0	0		4_BD	3_L	4_BD	4_BD
1175	3263bc5131db5d604ed5d4e363c7f343	Bacteria	Firmicutes	Bacilli	Paenibacillales	Paenibacillaceae	Paenibacillus	Uncultured		out	3_keep_low_singleton	M	1	25		0	0.0182249	0	0		4_BD	3_L	4_BD	4_BD
1176	04c8271c4c085d8e37ded23bec1174dd	Bacteria	Bacteroidota	Bacteroidia	Cytophagales	Cyclobacteriaceae	Ohtaekwangia	Ohtaekwangia flava		out	3_keep_low_singleton	M	1	25		0	0.0182249	0	0		4_BD	3_L	4_BD	4_BD
1177	8310ba3d7e1e3e0002971c76303d9df6	Bacteria	Bacteroidota	Bacteroidia	Bacteroidales		Unclassified Genus	Uncultured		out	3_keep_low_singleton	M	1	25		0	0.0182249	0	0		4_BD	3_L	4_BD	4_BD
1178	0c252a372162f13bd407f3b5b1809d8c	Bacteria	Patescibacteria	Microgenomatia	UBA1400		Unclassified Genus	Uncultured		out	3_keep_low_singleton	M	1	25		0	0.0182249	0	0		4_BD	3_L	4_BD	4_BD
1179	050a715fb45266ee9c04839b631a759f	Bacteria	Bacteroidota	Bacteroidia	Chitinophagales	Chitinophagaceae	Flavisolibacter	Flavisolibacter ginsengiterrae		out	3_keep_low_singleton	M	1	25		0	0.0182249	0	0		4_BD	3_L	4_BD	4_BD
1180	ade67e106e1505f09e5aaac152aa8150	Bacteria	Pseudomonadota	Alphaproteobacteria	Caulobacterales	TH1-2	Terricaulis	Uncultured		out	3_keep_low_singleton	M	1	25		0	0.0182249	0	0		4_BD	3_L	4_BD	4_BD
1181	b99dde554643852a7df3f28fac864278	Bacteria	Acidobacteriota	Blastocatellia			Unclassified Genus	Uncultured		out	3_keep_low_singleton	M	1	25		0	0.0182249	0	0		4_BD	3_L	4_BD	4_BD
1182	4c1869a134df415e6e8fc3b0bbb6f3a1	Bacteria	Pseudomonadota	Alphaproteobacteria	Caulobacterales	Caulobacteraceae	Brevundimonas	Uncultured		out	3_keep_low_singleton	M	1	25		0	0.0182249	0	0		4_BD	3_L	4_BD	4_BD
1183	1d372f549474dc975b5559629212a835	Bacteria	Pseudomonadota	Alphaproteobacteria	Caulobacterales	Caulobacteraceae	Asticcacaulis	Uncultured		out	3_keep_low_singleton	M	1	25		0	0.0182249	0	0		4_BD	3_L	4_BD	4_BD
1184	adcb13f90a19a488cdf0cc0e759d3f69	Bacteria	Pseudomonadota	Gammaproteobacteria	Xanthomonadales	Xanthomonadaceae	Lysobacter	Lysobacter erysipheiresistens		out	3_keep_low_singleton	M	1	25		0	0.0182249	0	0		4_BD	3_L	4_BD	4_BD
1185	44df67ead7b96e65c6ffebb7a786d2b2	Bacteria	Planctomycetota	Planctomycetia	Pirellulales	Pirellulaceae	UBA11883	UBA11883 sp002714565		out	3_keep_low_singleton	M	1	25		0	0.0182249	0	0		4_BD	3_L	4_BD	4_BD
1186	ae7823d2a4241031723811f6007451ce	Bacteria	Fibrobacterota	Fibrobacteria	Fibrobacterales	Fibrobacteraceae	Unclassified Fibrobacteraceae	Uncultured		out	3_keep_low_singleton	M	1	25		0	0.0182249	0	0		4_BD	3_L	4_BD	4_BD
1187	e55e13ce9766a85c06d684f2ff528614	Bacteria	Desulfobacterota	Binatia	Bin18	Bin18	JABFSC01	Uncultured		out	3_keep_low_singleton	M	1	25		0	0.0182249	0	0		4_BD	3_L	4_BD	4_BD
1188	d0ccd7e66721ab28ae842f2cd1320898	Bacteria	Bacteroidota	Bacteroidia	Bacteroidales	Muribaculaceae	Duncaniella	Duncaniella sp001689575		out	3_keep_low_singleton	M	1	25		0	0.0182249	0	0		4_BD	3_L	4_BD	4_BD
1189	04260cbf70cb9b33d3426fdfd671aea4	Bacteria	Pseudomonadota	Alphaproteobacteria	HIMB59	HIMB59	HIMB59	Uncultured		out	3_keep_low_singleton	M	1	25		0	0.0182249	0	0		4_BD	3_L	4_BD	4_BD
1190	3250cafcad7cdda07794c68acb096f03	Bacteria	Cyanobacteriota	Cyanobacteriia	Cyanobacteriales	Coleofasciculaceae	Coleofasciculus	SIO2C1 sp010672925		out	3_keep_low_singleton	M	1	25		0	0.0182249	0	0		4_BD	3_L	4_BD	4_BD
1191	33a6096609886cc4b26cfc5ce136124c	Bacteria	Cyanobacteriota	Cyanobacteriia	Cyanobacteriales	Coleofasciculaceae	Coleofasciculus	SIO2C1 sp010672925		out	3_keep_low_singleton	M	1	25		0	0.0182249	0	0		4_BD	3_L	4_BD	4_BD
1192	f546e84d4da44e30db2d7ac34c68c774	Bacteria	Bacteroidota	Bacteroidia	Bacteroidales	Muribaculaceae	CAG-485	CAG-485 sp900547755		out	3_keep_low_singleton	M	1	25		0	0.0182249	0	0		4_BD	3_L	4_BD	4_BD
1193	d19f740381e7921685b345e17b91509d	Bacteria	Pseudomonadota	Alphaproteobacteria	Sphingomonadales	Sphingomonadaceae	Sphingobium	Sphingobium yanoikuyae		out	3_keep_low_singleton	M	1	25		0	0.0182249	0	0		4_BD	3_L	4_BD	4_BD
1194	8ad1a44a625968c4c98affcfa67142a6	Bacteria	Planctomycetota	Phycisphaerae	Phycisphaerales	UBA1924	UBA6054	Uncultured		out	3_keep_low_singleton	M	1	25		0	0.0182249	0	0		4_BD	3_L	4_BD	4_BD
1195	4a8081db00707237aeaf751604c42f8b	Bacteria	Pseudomonadota	Alphaproteobacteria			Unclassified Genus	Uncultured		out	3_keep_low_singleton	M	1	25		0	0.0182249	0	0		4_BD	3_L	4_BD	4_BD
1196	bad7b8e3db42f005ce5e89a43269e345	Bacteria	Actinobacteriota	Actinomycetia			Unclassified Genus	Uncultured		out	3_keep_low_singleton	M	1	25		0	0.0182249	0	0		4_BD	3_L	4_BD	4_BD
1197	35b09bc99d6b218b81516c9698e5f8e6	Bacteria	Pseudomonadota	Alphaproteobacteria			Unclassified Genus	Uncultured		out	3_keep_low_singleton	M	1	25		0	0.0182249	0	0		4_BD	3_L	4_BD	4_BD
1198	a3300b3f170dc6e839a517d3d9712581	Bacteria	Bacteroidota	Bacteroidia	Chitinophagales	Chitinophagaceae	Ferruginibacter	Ferruginibacter sp002400445		out	3_keep_low_singleton	M	1	25		0	0.0182249	0	0		4_BD	3_L	4_BD	4_BD
1199	1e101f404981a2dc30dae1611f085bb6	Bacteria	Bacteroidota	Bacteroidia	Chitinophagales	Chitinophagaceae	Flavipsychrobacter	Flavipsychrobacter sp902168085		out	3_keep_low_singleton	M	1	25		0	0.0182249	0	0		4_BD	3_L	4_BD	4_BD
1200	091cff39844148e4c938d8d5dfd8dc53	Bacteria	Gemmatimonadota	Gemmatimonadetes	Gemmatimonadales	Gemmatimonadaceae	Gemmatimonas	Gemmatimonas aurantiaca		out	3_keep_low_singleton	M	1	25		0	0.0182249	0	0		4_BD	3_L	4_BD	4_BD
1201	a8b29bc48e28ba49883acc48ef3ea675	Bacteria	Verrucomicrobiota	Verrucomicrobiae	Pedosphaerales	Pedosphaeraceae	Pedosphaera	Pedosphaera parvula		out	3_keep_low_singleton	M	1	25		0	0.0182249	0	0		4_BD	3_L	4_BD	4_BD
1202	440becb1d948f70b45b1e752b56c2e0b	Bacteria	Acidobacteriota	Blastocatellia	Pyrinomonadales	Pyrinomonadaceae	QHXM01	QHXM01 sp003222945		out	3_keep_low_singleton	M	1	25		0	0.0182249	0	0		4_BD	3_L	4_BD	4_BD
1203	a603d53a91b4bf3ad5b563bcdf152917	Bacteria	Gemmatimonadota	Gemmatimonadetes	Gemmatimonadales	Gemmatimonadaceae	SCN-70-22	Uncultured		out	3_keep_low_singleton	M	1	25		0	0.0182249	0	0		4_BD	3_L	4_BD	4_BD
1204	132d3e9c89e05a04113538b5289415e5	Bacteria	Acidobacteriota	Vicinamibacteria	Vicinamibacterales	Vicinamibacteraceae	Luteitalea	Uncultured		out	3_keep_low_singleton	M	1	25		0	0.0182249	0	0		4_BD	3_L	4_BD	4_BD
1205	926497dd3ab5b7fbc39dd16a03d1f92d	Bacteria	Actinobacteriota	Acidimicrobiia	Acidimicrobiales	Ilumatobacteraceae	Ilumatobacter	Ilumatobacter coccineus		out	3_keep_low_singleton	M	1	25		0	0.0182249	0	0		4_BD	3_L	4_BD	4_BD
1206	ac856d2f2102e5dbf19ba99d8c01d41a	Bacteria	Actinobacteriota	Actinomycetia	Actinomycetales	Micrococcaceae	Unclassified Micrococcaceae	Uncultured		out	3_keep_low_singleton	M	1	25		0	0.0182249	0	0		4_BD	3_L	4_BD	4_BD
1207	6fbc3c34bcb39d74e0ef7d9bcf46db58	Bacteria	Firmicutes	Clostridia			Unclassified Genus	Uncultured		out	3_keep_low_singleton	M	1	25		0	0.0182249	0	0		4_BD	3_L	4_BD	4_BD
1208	7fc6529ec3aea256038fb3f0b0a05127	Bacteria	Dormibacterota	Dormibacteria	UBA8260	UBA8260	Palsa-851	Uncultured		out	3_keep_low_singleton	M	1	25		0	0.0182249	0	0		4_BD	3_L	4_BD	4_BD
1209	ec7d9a5c2a56de1e4ab3d8d7d63b7dd4	Bacteria	Actinobacteriota	Acidimicrobiia	Acidimicrobiales	AC-14	AC-14	AC-14 sp005888325		out	3_keep_low_singleton	M	1	25		0	0.0182249	0	0		4_BD	3_L	4_BD	4_BD
1210	b34aacffe59e6a3e9b8fa4cbdd9568d4	Bacteria	Actinobacteriota	Thermoleophilia	Gaiellales	Gaiellaceae	Palsa-739	Palsa-739 sp003139545		out	3_keep_low_singleton	M	1	25		0	0.0182249	0	0		4_BD	3_L	4_BD	4_BD
1211	7fd8b0249a7399cb21f5a54530766286	Bacteria	Patescibacteria	Saccharimonadia	Saccharimonadales	UBA4665	GCA-2746885	GCA-2746885 sp002746885		out	3_keep_low_singleton	M	1	25		0	0.0182249	0	0		4_BD	3_L	4_BD	4_BD
1212	8fc71572aa88c5301f322e81c5e7718e	Bacteria	Pseudomonadota	Gammaproteobacteria	Burkholderiales	SG8-39	SCGC-AG-212-J23	SCGC-AG-212-J23 sp005881595		out	3_keep_low_singleton	M	1	25		0	0.0182249	0	0		4_BD	3_L	4_BD	4_BD
1213	c38b53b0d5d2c7dde44ae444b1222b67	Bacteria	Chloroflexota	Anaerolineae			Unclassified Genus	Uncultured		out	3_keep_low_singleton	M	1	25		0	0.0182249	0	0		4_BD	3_L	4_BD	4_BD
1214	cfebe2d005765748f43a3670eb248fd3	Bacteria	Chloroflexota	Anaerolineae	Caldilineales	Caldilineaceae	Unclassified Caldilineaceae	Uncultured		out	3_keep_low_singleton	M	1	25		0	0.0182249	0	0		4_BD	3_L	4_BD	4_BD
1215	1de7e8d627facb14121678bdfd6b9e61	Bacteria					Unclassified Genus	Uncultured		out	3_keep_low_singleton	M	1	25		0	0.0167062	0.0045489	0		4_BD	3_L	4_BD	4_BD
1216	41ffc9c89879d55f4a64596dfd8a4cee	Bacteria	Planctomycetota	Planctomycetia	Gemmatales	Gemmataceae	Unclassified Gemmataceae	Uncultured		out	3_keep_low_singleton	M	1	25		0.00494666	0.0167062	0	0		4_BD	3_L	4_BD	4_BD
1217	9a0b5ad0d14e6bbe5d50fcff66361602	Bacteria	Chloroflexota	Anaerolineae	Aggregatilineales	Aggregatilineaceae	Aggregatilinea	Aggregatilinea lenta		out	3_keep_low_singleton	M	1	25		0.00329777	0.0167062	0	0		4_BD	3_L	4_BD	4_BD
1218	43bc2ffc4f422a24a1a6706a1862c646	Bacteria	Pseudomonadota	Alphaproteobacteria	Reyranellales	Reyranellaceae	Reyranella	Reyranella soli		out	3_keep_low_singleton	M	1	25		0	0.0167062	0	0		4_BD	3_L	4_BD	4_BD
1219	a653c93b45c0656991b7f5cb994aae18	Bacteria	Bacteroidota	Bacteroidia	Bacteroidales	UBA932	Bact-08	Uncultured		out	3_keep_low_singleton	M	1	25		0	0.0167062	0	0		4_BD	3_L	4_BD	4_BD
1220	22d933786f3ea05be0a04859bcf3b36d	Bacteria	Bacteroidota	Bacteroidia	Flavobacteriales	Flavobacteriaceae	Flavobacterium	Flavobacterium suzhouense		out	3_keep_low_singleton	M	1	25		0	0.0167062	0	0		4_BD	3_L	4_BD	4_BD
1221	40b89ae291e115924560d5e456641537	Bacteria	Bacteroidota	Bacteroidia	Flavobacteriales	Flavobacteriaceae	Flavobacterium	Uncultured		out	3_keep_low_singleton	M	1	25		0	0.0167062	0	0		4_BD	3_L	4_BD	4_BD
1222	1b83bf7030b16b6e5a7e14c441e4be26	Bacteria					Unclassified Genus	Uncultured		out	3_keep_low_singleton	M	1	25		0	0.0167062	0	0		4_BD	3_L	4_BD	4_BD
1223	a913f0ecc8c9e86d93792561e5b369e9	Bacteria	Bacteroidota	Bacteroidia	Bacteroidales	Bacteroidaceae	Prevotella	Prevotella sp002251365		out	3_keep_low_singleton	M	1	25		0	0.0167062	0	0		4_BD	3_L	4_BD	4_BD
1224	8fd11304272fd88eb52462dacccae445	Bacteria					Unclassified Genus	Uncultured		out	3_keep_low_singleton	M	1	25		0	0.0167062	0	0		4_BD	3_L	4_BD	4_BD
1225	a866642e16cf18fe61260c6ae3a9158d	Bacteria	Pseudomonadota	Alphaproteobacteria	Geminicoccales	Geminicoccaceae	Unclassified Geminicoccaceae	Uncultured		out	3_keep_low_singleton	M	1	25		0	0.0167062	0	0		4_BD	3_L	4_BD	4_BD
1226	9f44ae551c9d9fa6ef531b44d33e95b8	Bacteria	Acidobacteriota	Vicinamibacteria	Vicinamibacterales	Vicinamibacteraceae	Luteitalea	Luteitalea pratensis		out	3_keep_low_singleton	M	1	25		0	0.0167062	0	0		4_BD	3_L	4_BD	4_BD
1227	580d6eaf7b1f1d4b76fabe9fa15602f2	Bacteria	Actinobacteriota	Acidimicrobiia	Acidimicrobiales	Ilumatobacteraceae	Unclassified Ilumatobacteraceae	Uncultured		out	3_keep_low_singleton	M	1	25		0	0.0167062	0	0		4_BD	3_L	4_BD	4_BD
1228	b9c9fa0d85c70526f74aeb5fd39bc4a8	Bacteria	Bacteroidota	Bacteroidia	Bacteroidales	P3	Unclassified P3	Uncultured		out	3_keep_low_singleton	M	1	25		0	0.0167062	0	0		4_BD	3_L	4_BD	4_BD
1229	aa862a37e016484dd48a2cf81f96fd70	Bacteria	Pseudomonadota	Gammaproteobacteria	Burkholderiales	Gallionellaceae	Unclassified Gallionellaceae	Uncultured		out	3_keep_low_singleton	M	1	25		0	0.0167062	0	0		4_BD	3_L	4_BD	4_BD
1230	ea151812f350af82c594117c6351873e	Bacteria	Actinobacteriota	Thermoleophilia	Gaiellales	Gaiellaceae	GMQP-bins7	GMQP-bins7 sp004366385		out	3_keep_low_singleton	M	1	25		0	0.0167062	0	0		4_BD	3_L	4_BD	4_BD
1231	a421f11a6454465cde37387604beda5f	Bacteria	Chloroflexota	Chloroflexia	Chloroflexales	Roseiflexaceae	Kouleothrix	Kouleothrix aurantiaca		out	3_keep_low_singleton	M	1	25		0	0.0167062	0	0		4_BD	3_L	4_BD	4_BD
1232	74c13e590bc32f6c2272d511067c227e	Bacteria	Firmicutes	Clostridia	Acetivibrionales	DSM-8532	Thermoclostridium	Uncultured		out	3_keep_low_singleton	M	1	25		0	0.0167062	0	0		4_BD	3_L	4_BD	4_BD
1233	255c2dbe4065017a4197ca3196c5039d	Bacteria	Cyanobacteriota	Cyanobacteriia	PCC-9006	Prochlorotrichaceae	Prochlorothrix	Prochlorothrix hollandica		out	3_keep_low_singleton	M	1	25		0	0.0167062	0	0		4_BD	3_L	4_BD	4_BD
1234	bd0877980abf12f4f4d8b6ccd7813561	Bacteria	Bacteroidota	Bacteroidia	Flavobacteriales	Flavobacteriaceae	Flavobacterium	Flavobacterium caeni		out	3_keep_low_singleton	M	1	25		0	0.0167062	0	0		4_BD	3_L	4_BD	4_BD
1235	b7687fc35f643fc6da1d4e390f09ce92	Bacteria					Unclassified Genus	Uncultured		out	3_keep_low_singleton	M	1	25		0	0.0167062	0	0		4_BD	3_L	4_BD	4_BD
1236	21f1a36d40eb1231ec8aa59643aa43f0	Bacteria	Actinobacteriota	Actinomycetia	Propionibacteriales	Nocardioidaceae	Nocardioides	Uncultured		out	3_keep_low_singleton	M	1	25		0	0.0167062	0	0		4_BD	3_L	4_BD	4_BD
1237	601c6de595505adfcdf346c06a3f1e03	Bacteria	Planctomycetota	Planctomycetia	Pirellulales	Lacipirellulaceae	Lacipirellula	Lacipirellula parvula		out	3_keep_low_singleton	M	1	25		0	0.0167062	0	0		4_BD	3_L	4_BD	4_BD
1238	f751221576391929e91950f8296b5267	Bacteria	Firmicutes	Clostridia	Clostridiales	Clostridiaceae	Dwaynesavagella	Dwaynesavagella gallinarum		out	3_keep_low_singleton	M	1	25		0	0.0167062	0	0		4_BD	3_L	4_BD	4_BD
1239	8d0f4cb5d61c8854e8653db1f42cb41f	Bacteria	Verrucomicrobiota	Lentisphaeria	UBA1407	UBA1407	UBA1407	UBA1407 sp902776645		out	3_keep_low_singleton	M	1	25		0	0.0167062	0	0		4_BD	3_L	4_BD	4_BD
1240	f691ef5747b763bce8c1a12d439ad792	Bacteria	Pseudomonadota	Alphaproteobacteria	Rhizobiales	Devosiaceae	Unclassified Devosiaceae	Uncultured		out	3_keep_low_singleton	M	1	25		0	0.0167062	0	0		4_BD	3_L	4_BD	4_BD
1241	5d1a4fca3c8a47f572e991fc0653c76f	Bacteria	Pseudomonadota	Gammaproteobacteria	Steroidobacterales	Steroidobacteraceae	Steroidobacter	Uncultured		out	3_keep_low_singleton	M	1	25		0	0.0167062	0	0		4_BD	3_L	4_BD	4_BD
1242	6df3aed943c55a75a71e44b626c20957	Bacteria	Verrucomicrobiota	Verrucomicrobiae	Verrucomicrobiales	Akkermansiaceae	Luteolibacter	Uncultured		out	3_keep_low_singleton	M	1	25		0	0.0167062	0	0		4_BD	3_L	4_BD	4_BD
1243	33395972cae33f03aba4fc2e446748e9	Bacteria	Planctomycetota	Planctomycetia	Pirellulales		Unclassified Genus	Uncultured		out	3_keep_low_singleton	M	1	25		0	0.0167062	0	0		4_BD	3_L	4_BD	4_BD
1244	d6a34c8a16fec015daeb76aab4601359	Bacteria	Pseudomonadota	Alphaproteobacteria	Geminicoccales	Geminicoccaceae	JAAAPF01	JAAAPF01 sp009908425		out	3_keep_low_singleton	M	1	25		0	0.0167062	0	0		4_BD	3_L	4_BD	4_BD
1245	59b8147100b6993cebafd092a05c1f14	Bacteria	Actinobacteriota	Actinomycetia	Mycobacteriales	Micromonosporaceae	Rugosimonospora	Rugosimonospora africana		out	3_keep_low_singleton	M	1	25		0	0.0167062	0	0		4_BD	3_L	4_BD	4_BD
1246	a903340b6fd2fe64cb34514e682cf2ce	Bacteria	Desulfobacterota	BSN033	B13-G15	B13-G15	Unclassified B13-G15	Uncultured		out	3_keep_low_singleton	M	1	25		0	0.0167062	0	0		4_BD	3_L	4_BD	4_BD
1247	a240f55f779b7c813957f83740656566	Bacteria	Pseudomonadota	Alphaproteobacteria	Rhizobiales	Beijerinckiaceae	Methylobacterium	Uncultured		out	3_keep_low_singleton	M	1	25		0	0.0167062	0	0		4_BD	3_L	4_BD	4_BD
1248	953dd3f8dfbc3bbd0c0e47624d9da536	Bacteria	Pseudomonadota	Alphaproteobacteria	Rhizobiales	Rhizobiaceae	Shinella	Uncultured		out	3_keep_low_singleton	M	1	25		0	0.0167062	0	0		4_BD	3_L	4_BD	4_BD
1249	30e44afa7c1948d9cc0067c7431c6430	Bacteria	Planctomycetota	Planctomycetia	Gemmatales	Gemmataceae	Unclassified Gemmataceae	Uncultured		out	3_keep_low_singleton	M	1	25		0	0.0167062	0	0		4_BD	3_L	4_BD	4_BD
1250	b7777434357d53bf407dcc6395657193	Bacteria	Planctomycetota	Planctomycetia	Isosphaerales	Isosphaeraceae	Aquisphaera	Uncultured		out	3_keep_low_singleton	M	1	25		0	0.0167062	0	0		4_BD	3_L	4_BD	4_BD
1251	d30dd1a878b63628245c47131403645e	Bacteria	Planctomycetota	Planctomycetia	Gemmatales	Gemmataceae	Fimbriiglobus	Fimbriiglobus ruber		out	3_keep_low_singleton	M	1	25		0	0.0167062	0	0		4_BD	3_L	4_BD	4_BD
1252	217a678f1bfe0bb92ccfc1d469ba9f76	Bacteria	Bacteroidota	Bacteroidia	Bacteroidales	Bacteroidaceae	Prevotella	Uncultured		out	3_keep_low_singleton	M	1	25		0	0.0167062	0	0		4_BD	3_L	4_BD	4_BD
1253	66c6d16f235bca169e95c3386d67b91b	Bacteria	Bacteroidota	Bacteroidia	Sphingobacteriales	Sphingobacteriaceae	Daejeonella	Uncultured		out	3_keep_low_singleton	M	1	25		0	0.0167062	0	0		4_BD	3_L	4_BD	4_BD
1254	00eed7c017b62ceeb3cf28d2ec18d355	Bacteria	Cyanobacteriota	Cyanobacteriia	Cyanobacteriales	Coleofasciculaceae	Coleofasciculus	SIO2C1 sp010672925		out	3_keep_low_singleton	M	1	25		0	0.0167062	0	0		4_BD	3_L	4_BD	4_BD
1255	6be626269578eb9cd944c0e80a50ac36	Bacteria	Bacteroidota	Bacteroidia	Bacteroidales	Muribaculaceae	Unclassified Muribaculaceae	Uncultured		out	3_keep_low_singleton	M	1	25		0	0.0167062	0	0		4_BD	3_L	4_BD	4_BD
1256	2440d367c77ad256e74b64a226b251a1	Bacteria	Bacteroidota	Bacteroidia	Bacteroidales	UBA932	Unclassified UBA932	Uncultured		out	3_keep_low_singleton	M	1	25		0	0.0167062	0	0		4_BD	3_L	4_BD	4_BD
1257	78860a83438a78f1d020d7f9a771c4c9	Bacteria	Pseudomonadota	Alphaproteobacteria	Sphingomonadales	Sphingomonadaceae	Sphingomonas	Uncultured		out	3_keep_low_singleton	M	1	25		0	0.0167062	0	0		4_BD	3_L	4_BD	4_BD
1258	aec635d0cd50e8db10aa14bb8bca38ad	Bacteria	Actinobacteriota	Actinomycetia	Streptomycetales	Streptomycetaceae	Unclassified Streptomycetaceae	Uncultured		out	3_keep_low_singleton	M	1	25		0	0.0167062	0	0		4_BD	3_L	4_BD	4_BD
1259	914826cac61faafa2c9fcad6ea17e348	Bacteria	Acidobacteriota	Vicinamibacteria	Vicinamibacterales	UBA2999	Unclassified UBA2999	Uncultured		out	3_keep_low_singleton	M	1	25		0	0.0167062	0	0		4_BD	3_L	4_BD	4_BD
1260	aa3d27911db8bcca1405f78a191c9c96	Bacteria	Chloroflexota				Unclassified Genus	Uncultured		out	3_keep_low_singleton	M	1	25		0	0.0167062	0	0		4_BD	3_L	4_BD	4_BD
1261	e4fa0732e3aa9ef7831551906f8c50f3	Bacteria	Myxococcota	Polyangia	Polyangiales	Polyangiaceae	Polyangium	Uncultured		out	3_keep_low_singleton	M	1	25		0	0.0167062	0	0		4_BD	3_L	4_BD	4_BD
1262	7043ebcb4de41cb97f42f7888fb39d1e	Bacteria	Bacteroidota	Bacteroidia	Chitinophagales	Chitinophagaceae	Unclassified Chitinophagaceae	Uncultured		out	3_keep_low_singleton	M	1	25		0	0.0167062	0	0		4_BD	3_L	4_BD	4_BD
1263	8d80d3523c72a35f888ac59262065993	Bacteria	Desulfobacterota	Binatia	UBA9968	UBA9968	WHTF01	WHTF01 sp009379725		out	3_keep_low_singleton	M	1	25		0	0.0167062	0	0		4_BD	3_L	4_BD	4_BD
1264	65034a3fe0868ac4ce94bab1b533ce44	Bacteria	Pseudomonadota	Gammaproteobacteria	Woeseiales	Woeseiaceae	SP4260	Uncultured		out	3_keep_low_singleton	M	1	25		0	0.0167062	0	0		4_BD	3_L	4_BD	4_BD
1265	1d238918a4fd48ed98b99248e652fd1d	Bacteria	Gemmatimonadota	Gemmatimonadetes	Gemmatimonadales	Gemmatimonadaceae	Unclassified Gemmatimonadaceae	Uncultured		out	3_keep_low_singleton	M	1	25		0	0.0167062	0	0		4_BD	3_L	4_BD	4_BD
1266	7e2c05c33ccb141f36137d394288ac63	Bacteria	Gemmatimonadota	Gemmatimonadetes	Gemmatimonadales	Gemmatimonadaceae	Gemmatimonas	Gemmatimonas aurantiaca		out	3_keep_low_singleton	M	1	25		0	0.0167062	0	0		4_BD	3_L	4_BD	4_BD
1267	c2489d065d5174b9a6b86e3f97c486d7	Bacteria	Gemmatimonadota	Gemmatimonadetes	Gemmatimonadales	Gemmatimonadaceae	Unclassified Gemmatimonadaceae	Uncultured		out	3_keep_low_singleton	M	1	25		0	0.0167062	0	0		4_BD	3_L	4_BD	4_BD
1268	26b1c4d3cb65649e5a261f7fb0c6f7da	Bacteria	Verrucomicrobiota	Verrucomicrobiae	Pedosphaerales	UBA8199	Unclassified UBA8199	Uncultured		out	3_keep_low_singleton	M	1	25		0	0.0167062	0	0		4_BD	3_L	4_BD	4_BD
1269	f07c469b95fe21954e69d246c9885992	Bacteria	Verrucomicrobiota	Verrucomicrobiae	Verrucomicrobiales	Akkermansiaceae	Unclassified Akkermansiaceae	Uncultured		out	3_keep_low_singleton	M	1	25		0	0.0167062	0	0		4_BD	3_L	4_BD	4_BD
1270	b48662c7f3dd515f99d85fd199be4c86	Bacteria	Acidobacteriota	Vicinamibacteria	Fen-336	Fen-336	WYBL01	WYBL01 sp011526565		out	3_keep_low_singleton	M	1	25		0	0.0167062	0	0		4_BD	3_L	4_BD	4_BD
1271	4a12021a60a84eb73459fd718f50e649	Bacteria	Acidobacteriota	Vicinamibacteria	Fen-336	Fen-336	WYBL01	WYBL01 sp011526565		out	3_keep_low_singleton	M	1	25		0	0.0167062	0	0		4_BD	3_L	4_BD	4_BD
1272	a1cec7cc3f823300d364c72e8cd980df	Bacteria	Eisenbacteria	RBG-16-71-46			Unclassified Genus	Uncultured		out	3_keep_low_singleton	M	1	25		0	0.0167062	0	0		4_BD	3_L	4_BD	4_BD
1273	2105f17a57eee550f9e151a46d27ce65	Bacteria	Eisenbacteria	RBG-16-71-46	RBG-16-71-46	RBG-16-71-46	RBG-16-71-46	RBG-16-71-46 sp001780165		out	3_keep_low_singleton	M	1	25		0	0.0167062	0	0		4_BD	3_L	4_BD	4_BD
1274	3b8eaeaa070be8f085e1abd16049d9db	Bacteria	Acidobacteriota	Blastocatellia	Pyrinomonadales	Pyrinomonadaceae	PSRF01	PSRF01 sp002427845		out	3_keep_low_singleton	M	1	25		0	0.0167062	0	0		4_BD	3_L	4_BD	4_BD
1275	892772bb8759b244ac097c7c7f462581	Bacteria	Acidobacteriota	Vicinamibacteria	Vicinamibacterales	UBA2999	WHSN01	WHSN01 sp902826465		out	3_keep_low_singleton	M	1	25		0	0.0167062	0	0		4_BD	3_L	4_BD	4_BD
1276	2af86a1f502c2a6a9585c026e5f5df1c	Bacteria	Acidobacteriota	Vicinamibacteria	Vicinamibacterales	UBA2999	WHSN01	Uncultured		out	3_keep_low_singleton	M	1	25		0	0.0167062	0	0		4_BD	3_L	4_BD	4_BD
1277	bf49ed3940b81d26b602824ae2b88d15	Bacteria	Planctomycetota				Unclassified Genus	Uncultured		out	3_keep_low_singleton	M	1	25		0	0.0167062	0	0		4_BD	3_L	4_BD	4_BD
1278	22b0938197ac42e25afe35a94b2bdd8a	Bacteria					Unclassified Genus	Uncultured		out	3_keep_low_singleton	M	1	25		0	0.0167062	0	0		4_BD	3_L	4_BD	4_BD
1279	d1b6a5137454b8efd542c7ee31576ec2	Bacteria	Pseudomonadota	Gammaproteobacteria			Unclassified Genus	Uncultured		out	3_keep_low_singleton	M	1	25		0	0.0167062	0	0		4_BD	3_L	4_BD	4_BD
1280	8d17f0d0bbaa0f6b41706e414f32e694	Bacteria	Chloroflexota	Anaerolineae	Aggregatilineales	A4b	Unclassified A4b	Uncultured		out	3_keep_low_singleton	M	1	25		0	0.0167062	0	0		4_BD	3_L	4_BD	4_BD
1281	f5efef3754a405539bf24d254e63db3e	Bacteria	Actinobacteriota	Acidimicrobiia	Acidimicrobiales	Ilumatobacteraceae	Ilumatobacter	Ilumatobacter coccineus		out	3_keep_low_singleton	M	1	25		0	0.0167062	0	0		4_BD	3_L	4_BD	4_BD
1282	66eacc405a3c16c16ecd9086b69af508	Bacteria					Unclassified Genus	Uncultured		out	3_keep_low_singleton	M	1	25		0	0.0167062	0	0		4_BD	3_L	4_BD	4_BD
1283	7cfa0e67982d70f5e3dc9d1f6fecc5b7	Bacteria	Bacteroidota	Ignavibacteria	Ignavibacteriales	Ignavibacteriaceae	Ignavibacterium	Uncultured		out	3_keep_low_singleton	M	1	25		0	0.0167062	0	0		4_BD	3_L	4_BD	4_BD
1284	679ed6459ab71f148a20ecfcb61b28af	Bacteria	Actinobacteriota	Thermoleophilia	Miltoncostaeales	Miltoncostaeaceae	Miltoncostaea	Miltoncostaea oceani		out	3_keep_low_singleton	M	1	25		0	0.0167062	0	0		4_BD	3_L	4_BD	4_BD
1285	818caf03d0b3fb8e91e70e0797f3d5b3	Bacteria	Actinobacteriota	Thermoleophilia	Miltoncostaeales	Miltoncostaeaceae	Miltoncostaea	Miltoncostaea sp001464995		out	3_keep_low_singleton	M	1	25		0	0.0167062	0	0		4_BD	3_L	4_BD	4_BD
1286	a61e398289eda1213c5916a919e73634	Bacteria	Firmicutes	Clostridia	Tissierellales	Sedimentibacteraceae	Sedimentibacter	Uncultured		out	3_keep_low_singleton	M	1	25		0	0.0167062	0	0		4_BD	3_L	4_BD	4_BD
1287	474139cae10d65d8cc428f2716ec403f	Bacteria	Actinobacteriota	Actinomycetia			Unclassified Genus	Uncultured		out	3_keep_low_singleton	M	1	25		0	0.0167062	0	0		4_BD	3_L	4_BD	4_BD
1288	dc4defcfb3e68495ced7273e1ea7ba8c	Bacteria	Pseudomonadota	Gammaproteobacteria	Burkholderiales	Burkholderiaceae	SCN-69-89	Uncultured		out	3_keep_low_singleton	M	1	25		0	0.0167062	0	0		4_BD	3_L	4_BD	4_BD
1289	fcf368f77dcb4ed308618d184947fc40	Bacteria	Pseudomonadota	Gammaproteobacteria	Burkholderiales	Burkholderiaceae	Giesbergeria	Uncultured		out	3_keep_low_singleton	M	1	25		0	0.0167062	0	0		4_BD	3_L	4_BD	4_BD
1290	6b64e7a769fc7d60dc912d66ad210dba	Bacteria	Actinobacteriota	Actinomycetia	Mycobacteriales	Pseudonocardiaceae	Unclassified Pseudonocardiaceae	Uncultured		out	3_keep_low_singleton	M	1	25		0	0.0167062	0	0		4_BD	3_L	4_BD	4_BD
1291	40b6be4683b3b2b64ce8fda480860760	Bacteria	Actinobacteriota	Actinomycetia	Mycobacteriales	Pseudonocardiaceae	Actinophytocola	Uncultured		out	3_keep_low_singleton	M	1	25		0	0.0167062	0	0		4_BD	3_L	4_BD	4_BD
1292	3dbe2965767ec755f11c82f5f5141cff	Bacteria	Firmicutes	Bacilli			Unclassified Genus	Uncultured		out	3_keep_low_singleton	M	1	25		0	0.0167062	0	0		4_BD	3_L	4_BD	4_BD
1293	71e09e27ccec5f29bbd08c07edeb7b4d	Bacteria	Gemmatimonadota	Gemmatimonadetes	Gemmatimonadales	Gemmatimonadaceae	AG11	AG11 sp003223455		out	3_keep_low_singleton	M	1	25		0	0.0167062	0	0		4_BD	3_L	4_BD	4_BD
1294	ec9794360a92e9239f84fa51d39ecc34	Bacteria	Bacteroidota	Bacteroidia	Flavobacteriales	Flavobacteriaceae	Flavobacterium	Myroides aquimaris		out	3_keep_low_singleton	M	1	25		0	0.0151874	0	0		4_BD	3_L	4_BD	4_BD
1295	0ae29e828cfeec9fe7ee8807ccfc1005	Bacteria	Chloroflexota	Chloroflexia	Thermomicrobiales		Unclassified Genus	Uncultured		out	3_keep_low_singleton	M	1	25		0	0.0151874	0	0		4_BD	3_L	4_BD	4_BD
1296	24c2cd31cd8f10ca39a53ae2331d6a51	Bacteria					Unclassified Genus	Uncultured		out	3_keep_low_singleton	M	1	25		0	0.0151874	0	0		4_BD	3_L	4_BD	4_BD
1297	81410aad8fe48bc25eaf59273b9be2fb	Bacteria	Bacteroidota	Bacteroidia	Chitinophagales	Chitinophagaceae	Chitinophaga	Chitinophaga ginsengihumi		out	3_keep_low_singleton	M	1	25		0	0.0151874	0	0		4_BD	3_L	4_BD	4_BD
1298	fa01a166fd94a5e3611f8514c30f927a	Bacteria	Desulfobacterota	Syntrophia	Syntrophales	Smithellaceae	Smithella	Uncultured		out	3_keep_low_singleton	M	1	25		0	0.0151874	0	0		4_BD	3_L	4_BD	4_BD
1299	aaed5ec3769d3109dc79bc1cf9d6092d	Bacteria	Actinobacteriota	Actinomycetia	Actinomycetales	Bifidobacteriaceae	Bifidobacterium	Uncultured		out	3_keep_low_singleton	M	1	25		0	0.0151874	0	0		4_BD	3_L	4_BD	4_BD
1300	89aad9728d8b6a969997465cd6931510	Bacteria	Firmicutes	Bacilli	Lactobacillales	Enterococcaceae	Enterococcus	Enterococcus cecorum		out	3_keep_low_singleton	M	1	25		0	0.0151874	0	0		4_BD	3_L	4_BD	4_BD
1301	7acb25002f1f40b9626f9b82dd4e8dee	Bacteria	Gemmatimonadota	Gemmatimonadetes	Gemmatimonadales	Gemmatimonadaceae	Gemmatimonas	Gemmatimonas aurantiaca		out	3_keep_low_singleton	M	1	25		0	0.0151874	0	0		4_BD	3_L	4_BD	4_BD
1302	77393e953b5ec58cf87e74d8a2103bca	Bacteria	Pseudomonadota	Alphaproteobacteria	Geminicoccales	Geminicoccaceae	Unclassified Geminicoccaceae	Uncultured		out	3_keep_low_singleton	M	1	25		0	0.0151874	0	0		4_BD	3_L	4_BD	4_BD
1303	96c2f86cf66cab1e9bc8233f70c3b325	Bacteria	Pseudomonadota	Alphaproteobacteria	Sphingomonadales	Sphingomonadaceae	Alteraurantiacibacter	Uncultured		out	3_keep_low_singleton	M	1	25		0	0.0151874	0	0		4_BD	3_L	4_BD	4_BD
1304	2c40aac8a8448ae04c807337025a3763	Bacteria	Pseudomonadota	Alphaproteobacteria	Sphingomonadales	Sphingomonadaceae	Sphingomicrobium	Sphingomicrobium sediminicola		out	3_keep_low_singleton	M	1	25		0	0.0151874	0	0		4_BD	3_L	4_BD	4_BD
1305	12e92b62ff7f475b6477a929ec4a4fa2	Bacteria	Pseudomonadota	Alphaproteobacteria			Unclassified Genus	Uncultured		out	3_keep_low_singleton	M	1	25		0	0.0151874	0	0		4_BD	3_L	4_BD	4_BD
1306	508b9d000b033745585fe2ce2d9506ff	Bacteria	Pseudomonadota	Gammaproteobacteria	Xanthomonadales	Xanthomonadaceae	Lysobacter	Lysobacter psychrotolerans		out	3_keep_low_singleton	M	1	25		0	0.0151874	0	0		4_BD	3_L	4_BD	4_BD
1307	6c80dce04e3756a4f88faec6aa06f40d	Bacteria	Pseudomonadota	Alphaproteobacteria	Sphingomonadales	Sphingomonadaceae	Novosphingobium	Uncultured		out	3_keep_low_singleton	M	1	25		0	0.0151874	0	0		4_BD	3_L	4_BD	4_BD
1308	25c49f8b1449567cd0633b83ce16ae58	Bacteria	Actinobacteriota	Actinomycetia	Mycobacteriales	Micromonosporaceae	Catenuloplanes	Catenuloplanes japonicus		out	3_keep_low_singleton	M	1	25		0	0.0151874	0	0		4_BD	3_L	4_BD	4_BD
1309	1086400c66d51eb40fca685a63dd1ad0	Bacteria	Pseudomonadota	Gammaproteobacteria	Ectothiorhodospirales	Acidihalobacteraceae	Unclassified Acidihalobacteraceae	Uncultured		out	3_keep_low_singleton	M	1	25		0	0.0151874	0	0		4_BD	3_L	4_BD	4_BD
1310	af0b82611cf2ccccf911fba6c4e263e6	Bacteria	Bdellovibrionota	Bacteriovoracia	Bacteriovoracales	Peredibacteraceae	Peredibacter	Peredibacter starrii		out	3_keep_low_singleton	M	1	25		0	0.0151874	0	0		4_BD	3_L	4_BD	4_BD
1311	2ab11eef7e0f86ab349d195417def6ba	Bacteria	Pseudomonadota	Alphaproteobacteria	Caulobacterales	Hyphomonadaceae	Asprobacter	Uncultured		out	3_keep_low_singleton	M	1	25		0	0.0151874	0	0		4_BD	3_L	4_BD	4_BD
1312	6e3d57a4499fc18b443cfc732c465ddc	Bacteria	Pseudomonadota	Alphaproteobacteria			Unclassified Genus	Uncultured		out	3_keep_low_singleton	M	1	25		0	0.0151874	0	0		4_BD	3_L	4_BD	4_BD
1313	f3ce8a624e4c24f0062dcb00aa854992	Bacteria	Gemmatimonadota	Gemmatimonadetes	Gemmatimonadales	Gemmatimonadaceae	Unclassified Gemmatimonadaceae	Uncultured		out	3_keep_low_singleton	M	1	25		0	0.0151874	0	0		4_BD	3_L	4_BD	4_BD
1314	3bb74e96901f1f6c699dbc14ca66de46	Bacteria	Firmicutes	Clostridia	TANB77	CAG-508	Unclassified CAG-508	Uncultured		out	3_keep_low_singleton	M	1	25		0	0.0151874	0	0		4_BD	3_L	4_BD	4_BD
1315	b7e1614b90792369a6dca42da6586915	Bacteria	Pseudomonadota	Gammaproteobacteria			Unclassified Genus	Uncultured		out	3_keep_low_singleton	M	1	25		0	0.0151874	0	0		4_BD	3_L	4_BD	4_BD
1316	1921020d370278641f448abc7ef02119	Bacteria	Bacteroidota	Bacteroidia	Chitinophagales	Chitinophagaceae	Paracnuella	Paracnuella aquatica		out	3_keep_low_singleton	M	1	25		0	0.0151874	0	0		4_BD	3_L	4_BD	4_BD
1317	598c49f5f51513c52e93ec3a8a116d0e	Bacteria	Chloroflexota	Anaerolineae	Anaerolineales	Anaerolineaceae	T78	Uncultured		out	3_keep_low_singleton	M	1	25		0	0.0151874	0	0		4_BD	3_L	4_BD	4_BD
1318	56dc9d148b4bde6cc24b2df7a2a03b36	Bacteria	Bacteroidota	Bacteroidia	Chitinophagales	Chitinophagaceae	Flavisolibacter	Flavisolibacter tropicus		out	3_keep_low_singleton	M	1	25		0	0.0151874	0	0		4_BD	3_L	4_BD	4_BD
1319	c6bed220bb81ea575cd7657298daa3e1	Bacteria	Pseudomonadota	Alphaproteobacteria	Rhodospirillales	GLO-3	GLO-3	GLO-3 sp003354135		out	3_keep_low_singleton	M	1	25		0	0.0151874	0	0		4_BD	3_L	4_BD	4_BD
1320	5bbaade6179b813b4879978907ca14d1	Bacteria	Actinobacteriota	Actinomycetia	Streptomycetales	Streptomycetaceae	Unclassified Streptomycetaceae	Uncultured		out	3_keep_low_singleton	M	1	25		0	0.0151874	0	0		4_BD	3_L	4_BD	4_BD
1321	70fa20b121d37a7a43e3a07c7ee1c05c	Bacteria	Firmicutes	Clostridia	Saccharofermentanales	DTU023	SFGY01	Uncultured		out	3_keep_low_singleton	M	1	25		0	0.0151874	0	0		4_BD	3_L	4_BD	4_BD
1322	c43f2aea9fd3c15ac9fde71adabe0115	Bacteria	Acidobacteriota	Blastocatellia	Pyrinomonadales	Pyrinomonadaceae	UBA11740	UBA11740 sp003168335		out	3_keep_low_singleton	M	1	25		0	0.0151874	0	0		4_BD	3_L	4_BD	4_BD
1323	c29096be0337bfe5574474c55675b2ad	Bacteria	Pseudomonadota	Alphaproteobacteria	Sphingomonadales	Sphingomonadaceae	Unclassified Sphingomonadaceae	Uncultured		out	3_keep_low_singleton	M	1	25		0	0.0151874	0	0		4_BD	3_L	4_BD	4_BD
1324	5abafdc195b8f02f24ce3b386d92ca00	Bacteria	Gemmatimonadota	Gemmatimonadetes	Longimicrobiales		Unclassified Genus	Uncultured		out	3_keep_low_singleton	M	1	25		0	0.0151874	0	0		4_BD	3_L	4_BD	4_BD
1325	6f3db8a5f7c5675340af96ad8b9cdcb6	Bacteria	Chloroflexota	Anaerolineae	UBA1429	UBA1429	SKLG01	SKLG01 sp007123335		out	3_keep_low_singleton	M	1	25		0	0.0151874	0	0		4_BD	3_L	4_BD	4_BD
1326	10bb460634131b8b9b0d05887906beea	Bacteria	Bacteroidota	Bacteroidia	Sphingobacteriales	Sphingobacteriaceae	Sphingobacterium	Uncultured		out	3_keep_low_singleton	M	1	25		0	0.0151874	0	0		4_BD	3_L	4_BD	4_BD
1327	a50686a03705c577c32be465f9fe12ff	Bacteria	Patescibacteria	Saccharimonadia	Saccharimonadales		Unclassified Genus	Uncultured		out	3_keep_low_singleton	M	1	25		0	0.0151874	0	0		4_BD	3_L	4_BD	4_BD
1328	4285c282bdbbd949ebcc0ffbc3779bde	Bacteria	Pseudomonadota	Gammaproteobacteria	Burkholderiales	Burkholderiaceae	Unclassified Burkholderiaceae	Uncultured		out	3_keep_low_singleton	M	1	25		0	0.0151874	0	0		4_BD	3_L	4_BD	4_BD
1329	2b403af4a991b4ea7a1457654ca51f65	Bacteria	Myxococcota	Myxococcia	Myxococcales	Myxococcaceae	WRKR01	Uncultured		out	3_keep_low_singleton	M	1	25		0	0.0151874	0	0		4_BD	3_L	4_BD	4_BD
1330	f5264ae32103d4b3bd961dcd4ac07f61	Bacteria	Cyanobacteriota	Vampirovibrionia	Obscuribacterales	Obscuribacteraceae	PALSA-1081	Uncultured		out	3_keep_low_singleton	M	1	25		0	0.0151874	0	0		4_BD	3_L	4_BD	4_BD
1331	f1739f1664f0f91906fb8887bcfb86d2	Bacteria	Verrucomicrobiota	Verrucomicrobiae	Pedosphaerales		Unclassified Genus	Uncultured		out	3_keep_low_singleton	M	1	25		0	0.0151874	0	0		4_BD	3_L	4_BD	4_BD
1332	7a4a84b1046e6632eacf434a808d184c	Bacteria	Chloroflexota	Anaerolineae	Aggregatilineales	Aggregatilineaceae	Aggregatilinea	Aggregatilinea lenta		out	3_keep_low_singleton	M	1	25		0	0.0151874	0	0		4_BD	3_L	4_BD	4_BD
1333	dfd42eefce42dc4bef460bba24f06690	Bacteria					Unclassified Genus	Uncultured		out	3_keep_low_singleton	M	1	25		0	0.0151874	0	0		4_BD	3_L	4_BD	4_BD
1334	5d63b208422cf9a230319be9d05ec97b	Bacteria	Pseudomonadota	Gammaproteobacteria	Enterobacterales	Enterobacteriaceae	Buchnera	Buchnera aphidicolM		out	3_keep_low_singleton	M	1	25		0	0.0151874	0	0		4_BD	3_L	4_BD	4_BD
1335	58c7564862e9dd2c75739ac36556b34a	Bacteria	Chloroflexota	Dehalococcoidia	DSTF01	WHTK01	WHTK01	WHTK01 sp009377745		out	3_keep_low_singleton	M	1	25		0	0.0151874	0	0		4_BD	3_L	4_BD	4_BD
1336	70412f361123f5ca875e51b4373a81f4	Bacteria	Actinobacteriota	Actinomycetia	Actinomycetales	Dermatophilaceae	Unclassified Dermatophilaceae	Uncultured		out	3_keep_low_singleton	M	1	25		0	0.0151874	0	0		4_BD	3_L	4_BD	4_BD
1337	95ee24a0457749b69f67d69184c00329	Bacteria					Unclassified Genus	Uncultured		out	3_keep_low_singleton	M	1	25		0	0.0151874	0	0		4_BD	3_L	4_BD	4_BD
1338	9249f982ac7af14042a3edf1fea36d08	Bacteria	Chloroflexota	Chloroflexia	Thermomicrobiales		Unclassified Genus	Uncultured		out	3_keep_low_singleton	M	1	25		0	0.0151874	0	0		4_BD	3_L	4_BD	4_BD
1339	cbf6ae50fb94338fc4138481f1d10e5c	Bacteria	Planctomycetota	Planctomycetia	Gemmatales	Gemmataceae	Fimbriiglobus	Fimbriiglobus ruber		out	3_keep_low_singleton	M	1	25		0	0.0151874	0	0		4_BD	3_L	4_BD	4_BD
1340	13ee1e01b869180ad47b9a2edbcb2b14	Bacteria	Bacteroidota	Bacteroidia	AKYH767	B-17BO	UBA2475	UBA2475 sp002319075		out	3_keep_low_singleton	M	1	25		0	0.0151874	0	0		4_BD	3_L	4_BD	4_BD
1341	4fcef2c3c8655122c1b76f4ee85b5b7c	Bacteria	Pseudomonadota	Alphaproteobacteria	Rhizobiales	Kaistiaceae	Bauldia	Bauldia consociata		out	3_keep_low_singleton	M	1	25		0	0.0151874	0	0		4_BD	3_L	4_BD	4_BD
1342	a7a498760b891ff3c9eb1f310fcb8d81	Bacteria	Pseudomonadota	Alphaproteobacteria			Unclassified Genus	Uncultured		out	3_keep_low_singleton	M	1	25		0	0.0151874	0	0		4_BD	3_L	4_BD	4_BD
1343	df534ec08052ab843ce2b96aedbd1ed8	Bacteria	Pseudomonadota	Alphaproteobacteria	Rhizobiales	Pleomorphomonadaceae	Oharaeibacter	Uncultured		out	3_keep_low_singleton	M	1	25		0	0.0151874	0	0		4_BD	3_L	4_BD	4_BD
1344	e87bfd332c3534ac5faef967d1164fb8	Bacteria	Pseudomonadota	Gammaproteobacteria	Steroidobacterales	Steroidobacteraceae	Unclassified Steroidobacteraceae	Uncultured		out	3_keep_low_singleton	M	1	25		0	0.0151874	0	0		4_BD	3_L	4_BD	4_BD
1345	acd7864d3a1f989e9dc8367147f4a20e	Archaea	Thermoproteota	Bathyarchaeia	B26-1	UBA233	DSLH01	DSLH01 sp011053435		out	3_keep_low_singleton	M	1	25		0	0.0151874	0	0		4_BD	3_L	4_BD	4_BD
1346	900e5001c96ba577d04ccdad9d517853	Bacteria	Bacteroidota	Bacteroidia	Bacteroidales	Bacteroidaceae	Paraprevotella	Paraprevotella sp003477995		out	3_keep_low_singleton	M	1	25		0	0.0151874	0	0		4_BD	3_L	4_BD	4_BD
1347	c9e71df94ff66a1b084404417042b4ed	Bacteria	Chloroflexota	Chloroflexia	Chloroflexales	Roseiflexaceae	Kouleothrix	Uncultured		out	3_keep_low_singleton	M	1	25		0	0.0151874	0	0		4_BD	3_L	4_BD	4_BD
1348	b708fe9962a51c5bd78d87e533aa7b55	Bacteria	Pseudomonadota	Alphaproteobacteria	Sphingomonadales	Sphingomonadaceae	Unclassified Sphingomonadaceae	Uncultured		out	3_keep_low_singleton	M	1	25		0	0.0151874	0	0		4_BD	3_L	4_BD	4_BD
1349	8a80ab49bc050ba3851467e58086fb07	Bacteria	Bacteroidota	Bacteroidia	Bacteroidales	Bacteroidaceae	Bacteroides	Bacteroides ndongoniae		out	3_keep_low_singleton	M	1	25		0	0.0151874	0	0		4_BD	3_L	4_BD	4_BD
1350	40fffdfe7bb62985e6269f98e641565c	Bacteria	Bacteroidota	Bacteroidia	Bacteroidales	Dysgonomonadaceae	Proteiniphilum	Proteiniphilum sp002410345		out	3_keep_low_singleton	M	1	25		0	0.0151874	0	0		4_BD	3_L	4_BD	4_BD
1351	c350169053ff1f9843b3d6e1fd1cb2e3	Bacteria	Bacteroidota	Bacteroidia	Bacteroidales	UBA932	Unclassified UBA932	Uncultured		out	3_keep_low_singleton	M	1	25		0	0.0151874	0	0		4_BD	3_L	4_BD	4_BD
1352	b6460c520b77060acd9fc512cfe1b016	Bacteria	Bacteroidota	Bacteroidia	Bacteroidales	TTA-H9	TTA-H9	Uncultured		out	3_keep_low_singleton	M	1	25		0	0.0151874	0	0		4_BD	3_L	4_BD	4_BD
1353	4d7e572a2d8783eb26a6992175282ea9	Bacteria	Bacteroidota	Bacteroidia	Bacteroidales	Bacteroidaceae	Phocaeicola	Uncultured		out	3_keep_low_singleton	M	1	25		0	0.0151874	0	0		4_BD	3_L	4_BD	4_BD
1354	f2eceb70c464db6f0c771e20e635d729	Bacteria	Bacteroidota	Bacteroidia	Bacteroidales	Muribaculaceae	Muribaculum	Muribaculum gordoncarteri		out	3_keep_low_singleton	M	1	25		0	0.0151874	0	0		4_BD	3_L	4_BD	4_BD
1355	981ddf3b91f121f6e82f07cf3eb4ed4a	Bacteria	Bacteroidota	Bacteroidia	Bacteroidales	VadinHA17	DUOU01	DUOU01 sp012838685		out	3_keep_low_singleton	M	1	25		0	0.0151874	0	0		4_BD	3_L	4_BD	4_BD
1356	bca6252ae40a13ee14ee2b528e4ec609	Bacteria	Bacteroidota	Bacteroidia	Bacteroidales	Muribaculaceae	UBA7173	UBA7173 sp002491305		out	3_keep_low_singleton	M	1	25		0	0.0151874	0	0		4_BD	3_L	4_BD	4_BD
1357	cf73d4c8216030112dc2f1e44c96f50b	Bacteria	Pseudomonadota	Alphaproteobacteria	Sphingomonadales	Sphingomonadaceae	Sphingomicrobium	Sphingomicrobium mesophila		out	3_keep_low_singleton	M	1	25		0	0.0151874	0	0		4_BD	3_L	4_BD	4_BD
1358	bc0073c22ee10a13de1699bb583fdc48	Bacteria	Acidobacteriota	Vicinamibacteria	Vicinamibacterales	UBA2999	WHSN01	WHSN01 sp902826465		out	3_keep_low_singleton	M	1	25		0	0.0151874	0	0		4_BD	3_L	4_BD	4_BD
1359	5236ff682f71dd0199d7b43ab48b15d2	Bacteria	Myxococcota	Polyangia	Polyangiales	Polyangiaceae	Palsa-1150	Palsa-1150 sp003153495		out	3_keep_low_singleton	M	1	25		0	0.0151874	0	0		4_BD	3_L	4_BD	4_BD
1360	36aa8bd9599eafa4d39cc2f1effe7f61	Bacteria	Pseudomonadota	Gammaproteobacteria	Xanthomonadales	Xanthomonadaceae	Arenimonas	Uncultured		out	3_keep_low_singleton	M	1	25		0	0.0151874	0	0		4_BD	3_L	4_BD	4_BD
1361	26134242c4bbbcc19806933dd9ff710e	Bacteria	Bacteroidota	Bacteroidia	Chitinophagales	Saprospiraceae	Flavilitoribacter	Flavilitoribacter nigricans		out	3_keep_low_singleton	M	1	25		0	0.0151874	0	0		4_BD	3_L	4_BD	4_BD
1362	8c603e4c509655bcd4045de5825b5037	Bacteria	Bacteroidota	Bacteroidia	Cytophagales	Cyclobacteriaceae	Chryseotalea	Uncultured		out	3_keep_low_singleton	M	1	25		0	0.0151874	0	0		4_BD	3_L	4_BD	4_BD
1363	a4ef9886cb6a6d59eb92988acd548e60	Bacteria	Bacteroidota	Bacteroidia	Chitinophagales	Chitinophagaceae	Chitinophaga	Uncultured		out	3_keep_low_singleton	M	1	25		0	0.0151874	0	0		4_BD	3_L	4_BD	4_BD
1364	353dcc005bfc36139eddb52c0d848510	Bacteria	Gemmatimonadota	Gemmatimonadetes	Gemmatimonadales	Gemmatimonadaceae	Unclassified Gemmatimonadaceae	Uncultured		out	3_keep_low_singleton	M	1	25		0	0.0151874	0	0		4_BD	3_L	4_BD	4_BD
1365	ec6233715200056812ada9420c85da10	Bacteria	Gemmatimonadota	Gemmatimonadetes	Gemmatimonadales	Gemmatimonadaceae	AG11	Uncultured		out	3_keep_low_singleton	M	1	25		0	0.0151874	0	0		4_BD	3_L	4_BD	4_BD
1366	3533015f173e01399c9ab1eb30725964	Bacteria	Gemmatimonadota	Gemmatimonadetes	Gemmatimonadales	GWC2-71-9	Palsa-1233	Uncultured		out	3_keep_low_singleton	M	1	25		0	0.0151874	0	0		4_BD	3_L	4_BD	4_BD
1367	a0e7b593871bf51f712a05c878eb5b2e	Bacteria	Gemmatimonadota	Gemmatimonadetes	Longimicrobiales	Longimicrobiaceae	Longimicrobium	Longimicrobium terrae		out	3_keep_low_singleton	M	1	25		0	0.0151874	0	0		4_BD	3_L	4_BD	4_BD
1368	bda1dfae374d1d1a9c7f5dadd80e3550	Bacteria	Gemmatimonadota	Gemmatimonadetes	Longimicrobiales	Longimicrobiaceae	Longimicrobium	Longimicrobium terrae		out	3_keep_low_singleton	M	1	25		0	0.0151874	0	0		4_BD	3_L	4_BD	4_BD
1369	076bf5fd3007cfaf1fa33e5b24d74894	Bacteria	Pseudomonadota	Alphaproteobacteria	Geminicoccales	Geminicoccaceae	Unclassified Geminicoccaceae	Uncultured		out	3_keep_low_singleton	M	1	25		0	0.0151874	0	0		4_BD	3_L	4_BD	4_BD
1370	24fe0d0f215937700e092763527fb6da	Bacteria	Bacteroidota	Bacteroidia	Chitinophagales	Chitinophagaceae	Chitinophaga	Uncultured		out	3_keep_low_singleton	M	1	25		0	0.0151874	0	0		4_BD	3_L	4_BD	4_BD
1371	7591df24dcba4511e66aa31f5779b7b0	Bacteria	Planctomycetota	Phycisphaerae	Tepidisphaerales	Tepidisphaeraceae	UBA2421	UBA2421 sp002343075		out	3_keep_low_singleton	M	1	25		0	0.0151874	0	0		4_BD	3_L	4_BD	4_BD
1372	c9806c40dd5cbc98355b74a80c1d218b	Bacteria	Planctomycetota	Phycisphaerae	Tepidisphaerales	Tepidisphaeraceae	UBA2421	Uncultured		out	3_keep_low_singleton	M	1	25		0	0.0151874	0	0		4_BD	3_L	4_BD	4_BD
1373	856d7589a6c910c5c1ce2344fe908b0a	Bacteria	Patescibacteria	Gracilibacteria	Peribacterales	Peribacteraceae	VMFU01	VMFU01 sp007376205		out	3_keep_low_singleton	M	1	25		0	0.0151874	0	0		4_BD	3_L	4_BD	4_BD
1374	374ec850dff4660fdb480bbd4ce17a4b	Bacteria					Unclassified Genus	Uncultured		out	3_keep_low_singleton	M	1	25		0	0.0151874	0	0		4_BD	3_L	4_BD	4_BD
1375	2adcffc359e7c75d5a0d091d295cdecd	Bacteria	Cyanobacteriota	Cyanobacteriia	PCC-6307	Cyanobiaceae	Unclassified Cyanobiaceae	Uncultured		out	3_keep_low_singleton	M	1	25		0	0.0151874	0	0		4_BD	3_L	4_BD	4_BD
1376	4991a2b9ee1d37dd3deb55ae69bf68dc	Bacteria	Fermentibacterota	Fermentibacteria	Fermentibacterales	Fermentibacteraceae	UBA6080	UBA6080 sp002436025		out	3_keep_low_singleton	M	1	25		0	0.0151874	0	0		4_BD	3_L	4_BD	4_BD
1377	a0d0896b6e025a1ec43e651c45274859	Bacteria	Bacteroidota	Bacteroidia	Cytophagales	Cyclobacteriaceae	Chryseolinea	Chryseolinea serpens		out	3_keep_low_singleton	M	1	25		0	0.0151874	0	0		4_BD	3_L	4_BD	4_BD
1378	2ce9e89359518bd530c27dd0e005a39d	Bacteria	Verrucomicrobiota	Verrucomicrobiae	Chthoniobacterales	Chthoniobacteraceae	VFJQ01	VFJQ01 sp009885995		out	3_keep_low_singleton	M	1	25		0	0.0151874	0	0		4_BD	3_L	4_BD	4_BD
1379	54b72a0f216417be9e9e8c8d6ff6b4f7	Bacteria	Chloroflexota	Anaerolineae	Aggregatilineales	A4b	GCA-2699585	GCA-2699585 sp002699585		out	3_keep_low_singleton	M	1	25		0	0.0151874	0	0		4_BD	3_L	4_BD	4_BD
1380	8cfc6bcd42a3cf5250a13bd53e3868db	Bacteria	Chloroflexota	Anaerolineae	Aggregatilineales	A4b	OLB13	OLB13 sp001567485		out	3_keep_low_singleton	M	1	25		0	0.0151874	0	0		4_BD	3_L	4_BD	4_BD
1381	fa8b403d88ca507893645205ec2367fa	Bacteria	Actinobacteriota	UBA4738	UBA4738	HRBIN12	AC-51	AC-51 sp005883885		out	3_keep_low_singleton	M	1	25		0	0.0151874	0	0		4_BD	3_L	4_BD	4_BD
1382	ed0dbde9cbd7527ff14d258ef3d2b821	Bacteria					Unclassified Genus	Uncultured		out	3_keep_low_singleton	M	1	25		0	0.0151874	0	0		4_BD	3_L	4_BD	4_BD
1383	15e05267cbdc2425c279c939e526e319	Bacteria	Actinobacteriota	Actinomycetia	Streptomycetales	Streptomycetaceae	Unclassified Streptomycetaceae	Uncultured		out	3_keep_low_singleton	M	1	25		0	0.0151874	0	0		4_BD	3_L	4_BD	4_BD
1384	dd5608712bede3fa5462939b5cf5abdc	Bacteria	Acidobacteriota	Blastocatellia	Pyrinomonadales		Unclassified Genus	Uncultured		out	3_keep_low_singleton	M	1	25		0	0.0151874	0	0		4_BD	3_L	4_BD	4_BD
1385	d0106196e73762878e8923d289045370	Bacteria	Acidobacteriota	Blastocatellia	Pyrinomonadales		Unclassified Genus	Uncultured		out	3_keep_low_singleton	M	1	25		0	0.0151874	0	0		4_BD	3_L	4_BD	4_BD
1386	e6be5102835dc213c5c2266d77c2f907	Bacteria	Firmicutes	Clostridia	TANB77	CAG-508	CAG-269	CAG-269 sp000431335		out	3_keep_low_singleton	M	1	25		0	0.0151874	0	0		4_BD	3_L	4_BD	4_BD
1387	4e895d1a7780f1985a0d5ab017163611	Bacteria	Firmicutes	Clostridia	TANB77	CAG-508	Unclassified CAG-508	Uncultured		out	3_keep_low_singleton	M	1	25		0	0.0151874	0	0		4_BD	3_L	4_BD	4_BD
1388	1b1e7e509b86d1d1cb1cca2ed84c8479	Bacteria	Actinobacteriota	Actinomycetia	Actinomycetales	Microbacteriaceae	Unclassified Microbacteriaceae	Uncultured		out	3_keep_low_singleton	M	1	25		0	0.0151874	0	0		4_BD	3_L	4_BD	4_BD
1389	3e16cbc1eb44f25dfded00eee3d4a2b2	Bacteria	Actinobacteriota	Actinomycetia	Streptomycetales	Streptomycetaceae	Streptomyces	Uncultured		out	3_keep_low_singleton	M	1	25		0	0.0151874	0	0		4_BD	3_L	4_BD	4_BD
1390	84e340859898893316b5385441b7b17c	Bacteria	Actinobacteriota	Actinomycetia	Mycobacteriales	Micromonosporaceae	Unclassified Micromonosporaceae	Uncultured		out	3_keep_low_singleton	M	1	25		0	0.0151874	0	0		4_BD	3_L	4_BD	4_BD
1391	1037425f7908982ef7329c979df7ed7b	Bacteria	Actinobacteriota	Acidimicrobiia	Acidimicrobiales	Ilumatobacteraceae	Ilumatobacter	Ilumatobacter coccineus		out	3_keep_low_singleton	M	1	25		0	0.0151874	0	0		4_BD	3_L	4_BD	4_BD
1392	555ed9984fecb2c708e5f3fde9c673f2	Bacteria	Spirochaetota	Spirochaetia	Treponematales	Treponemataceae	Treponema	TreponemD succinifaciens		out	3_keep_low_singleton	M	1	25		0	0.0151874	0	0		4_BD	3_L	4_BD	4_BD
1393	5c6479ed0d9b5492f149536ce82e2658	Bacteria	Synergistota	Synergistia	Synergistales	Aminobacteriaceae	Aminivibrio	Aminivibrio pyruvatiphilus		out	3_keep_low_singleton	M	1	25		0	0.0151874	0	0		4_BD	3_L	4_BD	4_BD
1394	fabf67bf83f229f4936f97ab34fbd9c8	Bacteria	Firmicutes	Clostridia	Lachnospirales	Lachnospiraceae	Lacrimispora	Uncultured		out	3_keep_low_singleton	M	1	25		0	0.0151874	0	0		4_BD	3_L	4_BD	4_BD
1395	6a873ec04a6d1281d537953b66d9827a	Bacteria	Actinobacteriota	Thermoleophilia	Solirubrobacterales		Unclassified Genus	Uncultured		out	3_keep_low_singleton	M	1	25		0	0.0151874	0	0		4_BD	3_L	4_BD	4_BD
1396	fb19ed9ce35db8104e119b8b487f6072	Bacteria	Firmicutes	Bacilli	Paenibacillales	Paenibacillaceae	Paenibacillus	Uncultured		out	3_keep_low_singleton	M	1	25		0	0.0151874	0	0		4_BD	3_L	4_BD	4_BD
1397	ac2627afa720289e6394d4eb8ec9d648	Bacteria	Firmicutes	Syntrophomonadia	Syntrophomonadales	Syntrophomonadaceae	Pelospora	Uncultured		out	3_keep_low_singleton	M	1	25		0	0.0151874	0	0		4_BD	3_L	4_BD	4_BD
1398	37d8c3c53869e5dd0b08ac454c8c2cde	Bacteria	Chloroflexota	Ktedonobacteria	Ktedonobacterales	Ktedonobacteraceae	UBA11361	UBA11361 sp005881495		out	3_keep_low_singleton	M	1	25		0	0.0151874	0	0		4_BD	3_L	4_BD	4_BD
1399	b76d8cedb109da8bf698e97e9dc2dcde	Bacteria	Actinobacteriota	Acidimicrobiia	Acidimicrobiales		Unclassified Genus	Uncultured		out	3_keep_low_singleton	M	1	25		0	0.0151874	0	0		4_BD	3_L	4_BD	4_BD
1400	69116d38af3118086c9c023568eddb12	Bacteria	Pseudomonadota	Gammaproteobacteria	Burkholderiales	Burkholderiaceae	Unclassified Burkholderiaceae	Uncultured		out	3_keep_low_singleton	M	1	25		0	0.0151874	0	0		4_BD	3_L	4_BD	4_BD
1401	669a4771309dfda698d82e43943d5919	Bacteria	Pseudomonadota	Gammaproteobacteria	Burkholderiales	Usitatibacteraceae	Usitatibacter	Uncultured		out	3_keep_low_singleton	M	1	25		0	0.0151874	0	0		4_BD	3_L	4_BD	4_BD
1402	60bf2e47863dcbfdf483e424411e7142	Bacteria	Actinobacteriota	Actinomycetia	Mycobacteriales	Pseudonocardiaceae	Saccharopolyspora	Uncultured		out	3_keep_low_singleton	M	1	25		0	0.0151874	0	0		4_BD	3_L	4_BD	4_BD
1403	245e8950add79c2bd06acbbe3bd9776a	Bacteria	Firmicutes	Clostridia	Oscillospirales	CAG-382	SFLA01	SFLA01 sp004553575		out	3_keep_low_singleton	M	1	25		0	0.0151874	0	0		4_BD	3_L	4_BD	4_BD
1404	810b38f02d56eeb6e7412779fe44dcc2	Bacteria	Firmicutes	Clostridia	Saccharofermentanales	Saccharofermentanaceae	Saccharofermentans	Uncultured		out	3_keep_low_singleton	M	1	25		0	0.0151874	0	0		4_BD	3_L	4_BD	4_BD
1405	36829c908463dfe426b844d974a5e55b	Bacteria	Firmicutes	Clostridia	Saccharofermentanales	Fastidiosipilaceae	JAAVLZ01	Uncultured		out	3_keep_low_singleton	M	1	25		0	0.0151874	0	0		4_BD	3_L	4_BD	4_BD
1406	458b3cde57ff300027424a9268aaa0e9	Bacteria	Firmicutes	Clostridia	Acetivibrionales	Acetivibrionaceae	Unclassified Acetivibrionaceae	Uncultured		out	3_keep_low_singleton	M	1	25		0	0.0151874	0	0		4_BD	3_L	4_BD	4_BD
1407	0e189a37fe2e7e51b3e4337ff28b947e	Bacteria	Firmicutes	Clostridia	Lachnospirales	Lachnospiraceae	Blautia	Blauti141780 ornithocaccae		out	3_keep_low_singleton	M	1	25		0	0.0151874	0	0		4_BD	3_L	4_BD	4_BD
1408	f32b48ad4e95317252a44bc9d242e297	Bacteria	Fusobacteriota	Fusobacteriia			Unclassified Genus	Uncultured		out	3_keep_low_singleton	M	1	25		0	0.0151874	0	0		4_BD	3_L	4_BD	4_BD
1409	9eddfd0b9bc6cc285b57c0d832e5feef	Bacteria	Fusobacteriota	Fusobacteriia	Fusobacteriales	Fusobacteriaceae	Fusobacterium	Uncultured		out	3_keep_low_singleton	M	1	25		0	0.0151874	0	0		4_BD	3_L	4_BD	4_BD
1410	c89d4f898de06551cd03e12a9e4db686	Bacteria	Firmicutes	Clostridia	Oscillospirales	Oscillospiraceae	Lawsonibacter	Lawsonibacter sp000492175		out	3_keep_low_singleton	M	1	25		0	0.0136687	0.0045489	0		4_BD	3_L	4_BD	4_BD
1411	385a21f6da5f242880ca4328813db11b	Bacteria	Acidobacteriota	Acidobacteriae	Acidobacteriales	SbA1	Sulfotelmatobacter	Sulfotelmatobacter sp003166855		out	3_keep_low_singleton	M	1	25		0.00494666	0.0136687	0	0		4_BD	3_L	4_BD	4_BD
1412	a1718ea5b2fa5b3d0bffad63e5933be7	Bacteria	Planctomycetota	UBA1135	UBA1135	GCA-002686595	Unclassified GCA-002686595	Uncultured		out	3_keep_low_singleton	M	1	25		0	0.0136687	0	0		4_BD	3_L	4_BD	4_BD
1413	1626a3d0b855c2ad2c9225ae088d0aed	Bacteria	Firmicutes	Bacilli	Lactobacillales	Streptococcaceae	Streptococcus	Uncultured		out	3_keep_low_singleton	M	1	25		0	0.0136687	0	0		4_BD	3_L	4_BD	4_BD
1414	9b109ba4ead822a7aa6aae6c463f49c9	Bacteria	Actinobacteriota	UBA4738	UBA4738	HRBIN12	DSJA01	DSJA01 sp011054185		out	3_keep_low_singleton	M	1	25		0	0.0136687	0	0		4_BD	3_L	4_BD	4_BD
1415	4c88542fb5b65821a8240f84efc98db7	Bacteria	Pseudomonadota	Alphaproteobacteria			Unclassified Genus	Uncultured		out	3_keep_low_singleton	M	1	25		0	0.0136687	0	0		4_BD	3_L	4_BD	4_BD
1416	734b8d0fe190c23436aa65a5bfb2df5c	Bacteria	Acidobacteriota	Blastocatellia	Pyrinomonadales	Pyrinomonadaceae	OLB17	OLB17 sp001567505		out	3_keep_low_singleton	M	1	25		0	0.0136687	0	0		4_BD	3_L	4_BD	4_BD
1417	db33e87ad1a62e4d3886e008e80898fa	Bacteria	Chloroflexota	Limnocylindria	Limnocylindrales	CSP1-4	GWC2-73-18	Uncultured		out	3_keep_low_singleton	M	1	25		0	0.0136687	0	0		4_BD	3_L	4_BD	4_BD
1418	44b0f69c82461f56cd0b9500f3e6d5bb	Bacteria	Synergistota	Synergistia	Synergistales	Synergistaceae	Syner-03	Syner-03 sp002839185		out	3_keep_low_singleton	M	1	25		0	0.0136687	0	0		4_BD	3_L	4_BD	4_BD
1419	52b97b622c4f4bc547b85e14cb199344	Bacteria	Actinobacteriota	Acidimicrobiia	Acidimicrobiales	JACDCH01	VFJN01	VFJN01 sp009694375		out	3_keep_low_singleton	M	1	25		0	0.0136687	0	0		4_BD	3_L	4_BD	4_BD
1420	990c70d95621fd236af815f711045594	Bacteria	Bacteroidota	Bacteroidia	Cytophagales	Cyclobacteriaceae	Chryseotalea	Uncultured		out	3_keep_low_singleton	M	1	25		0	0.0136687	0	0		4_BD	3_L	4_BD	4_BD
1421	d6a1b239678d71ca94e4fb3a2ac2ed06	Bacteria	Bacteroidota	Bacteroidia	Flavobacteriales	Flavobacteriaceae	Flavobacterium	Flavobacterium hauense		out	3_keep_low_singleton	M	1	25		0	0.0136687	0	0		4_BD	3_L	4_BD	4_BD
1422	ac0d6e65ad1eb1dc15063fbe58012b23	Bacteria	Chloroflexota	Anaerolineae			Unclassified Genus	Uncultured		out	3_keep_low_singleton	M	1	25		0	0.0136687	0	0		4_BD	3_L	4_BD	4_BD
1423	032c1f9b08ea98e1a6fc0c4752afd51f	Bacteria	Chloroflexota	Limnocylindria	Limnocylindrales	CSP1-4	GWC2-73-18	Uncultured		out	3_keep_low_singleton	M	1	25		0	0.0136687	0	0		4_BD	3_L	4_BD	4_BD
1424	95c24e8d17419c3e1609f749c5cb9d56	Bacteria	Deinococcota	Deinococci	Deinococcales	Thermaceae	Meiothermus	Meiothermus silvanus		out	3_keep_low_singleton	M	1	25		0	0.0136687	0	0		4_BD	3_L	4_BD	4_BD
1425	56729f9b19fdeb637e9fa59d3ae14b0e	Bacteria	Patescibacteria	Saccharimonadia	Saccharimonadales	Nanosyncoccaceae	Nanosyncoccus	Nanosyncoccus sp003979185		out	3_keep_low_singleton	M	1	25		0	0.0136687	0	0		4_BD	3_L	4_BD	4_BD
1426	c5fb1c30f835887c069238be5e7072a6	Bacteria	Patescibacteria	UBA1384	XYA2-FULL-43-10	XYA2-FULL-43-10	XYA2-FULL-43-10	XYA2-FULL-43-10 sp001776195		out	3_keep_low_singleton	M	1	25		0	0.0136687	0	0		4_BD	3_L	4_BD	4_BD
1427	d3c4dfaeedb2e243a2e8c8dc16ff7cf7	Bacteria	Planctomycetota	Phycisphaerae	Phycisphaerales	SM1A02	Unclassified SM1A02	Uncultured		out	3_keep_low_singleton	M	1	25		0	0.0136687	0	0		4_BD	3_L	4_BD	4_BD
1428	64cacde30b848657a14e8bd2db2b5e56	Bacteria	Pseudomonadota	Gammaproteobacteria	Burkholderiales	Burkholderiaceae	Hydrogenophaga	Uncultured		out	3_keep_low_singleton	M	1	25		0	0.0136687	0	0		4_BD	3_L	4_BD	4_BD
1429	fb7272b4c380c76c72accd49f0b39d2b	Bacteria	Patescibacteria	Saccharimonadia	Saccharimonadales	UBA1547	Unclassified UBA1547	Uncultured		out	3_keep_low_singleton	M	1	25		0	0.0136687	0	0		4_BD	3_L	4_BD	4_BD
1430	8285bd4c3cc0b8aa56072af649e5c0ba	Bacteria	Patescibacteria	Paceibacteria	UBA9983	PALSA-1337	C7867-002	Uncultured		out	3_keep_low_singleton	M	1	25		0	0.0136687	0	0		4_BD	3_L	4_BD	4_BD
1431	84fa119dadb36ba16ad5d1b8ce94748e	Bacteria	Actinobacteriota	Actinomycetia	Mycobacteriales	Pseudonocardiaceae	Actinosynnema	Uncultured		out	3_keep_low_singleton	M	1	25		0	0.0136687	0	0		4_BD	3_L	4_BD	4_BD
1432	6c07356d80bc68790bcaf52cfe6764aa	Bacteria	Bacteroidota	Bacteroidia	Chitinophagales	Chitinophagaceae	Agriterribacter	Agriterribacter humi		out	3_keep_low_singleton	M	1	25		0	0.0136687	0	0		4_BD	3_L	4_BD	4_BD
1433	eeeaaf6cd9c15dc22ba1a24d498e3c49	Bacteria	Pseudomonadota	Alphaproteobacteria	Sphingomonadales	Sphingomonadaceae	Croceibacterium	Croceibacterium soli		out	3_keep_low_singleton	M	1	25		0	0.0136687	0	0		4_BD	3_L	4_BD	4_BD
1434	9c96065253bc96780ba02fec0fc4338f	Bacteria	Bacteroidota	Bacteroidia	Chitinophagales	Chitinophagaceae	Parasegetibacter	Parasegetibacter luojiensis		out	3_keep_low_singleton	M	1	25		0	0.0136687	0	0		4_BD	3_L	4_BD	4_BD
1435	2c2c58299accef35e640da5c9f72f147	Bacteria	Firmicutes	Clostridia	Saccharofermentanales	Fastidiosipilaceae	JAAVLZ01	Uncultured		out	3_keep_low_singleton	M	1	25		0	0.0136687	0	0		4_BD	3_L	4_BD	4_BD
1436	8db06e7e50a317cd4908b10b1abd9890	Bacteria	Myxococcota	Polyangia	Polyangiales	Polyangiaceae	Palsa-1150	Palsa-1150 sp003153495		out	3_keep_low_singleton	M	1	25		0	0.0136687	0	0		4_BD	3_L	4_BD	4_BD
1437	ac1c85a240235a0b2c5b25dbc1a6935b	Bacteria	Pseudomonadota	Gammaproteobacteria	Burkholderiales	SG8-41	UBA5216	UBA5216 sp902825845		out	3_keep_low_singleton	M	1	25		0	0.0136687	0	0		4_BD	3_L	4_BD	4_BD
1438	631f88b812dd81a7a653c06acc119319	Bacteria	Firmicutes	Clostridia			Unclassified Genus	Uncultured		out	3_keep_low_singleton	M	1	25		0	0.0136687	0	0		4_BD	3_L	4_BD	4_BD
1439	88cc8116c93a304ef0d2efbfecefd134	Bacteria	Eisenbacteria	RBG-16-71-46	SZUA-252	SZUA-252	SZUA-252	SZUA-252 sp003235575		out	3_keep_low_singleton	M	1	25		0	0.0136687	0	0		4_BD	3_L	4_BD	4_BD
1440	d7d5bbdc4643f8e90387375217e16176	Bacteria	Gemmatimonadota	Gemmatimonadetes	Gemmatimonadales	Gemmatimonadaceae	Unclassified Gemmatimonadaceae	Uncultured		out	3_keep_low_singleton	M	1	25		0	0.0136687	0	0		4_BD	3_L	4_BD	4_BD
1441	1979ee8ec18ca6e92a7b3c4403273c9d	Bacteria	Pseudomonadota	Alphaproteobacteria	Acetobacterales	Acetobacteraceae	Unclassified Acetobacteraceae	Uncultured		out	3_keep_low_singleton	M	1	25		0	0.0136687	0	0		4_BD	3_L	4_BD	4_BD
1442	8a86920f2aed42565d0bb7e2ad739d72	Bacteria	Firmicutes	Bacilli	Paenibacillales	NBRC-103111	Paenibacillus	Uncultured		out	3_keep_low_singleton	M	1	25		0	0.0136687	0	0		4_BD	3_L	4_BD	4_BD
1443	e700590285450da52923f363e5f72ce7	Bacteria	Pseudomonadota	Alphaproteobacteria	Rhizobiales	Rhizobiaceae	Unclassified Rhizobiaceae	Uncultured		out	3_keep_low_singleton	M	1	25		0	0.0136687	0	0		4_BD	3_L	4_BD	4_BD
1444	bfc381cd849b8c91a510add7d8245952	Bacteria	Verrucomicrobiota	Verrucomicrobiae	Chthoniobacterales	Terrimicrobiaceae	Terrimicrobium	Terrimicrobium sacchariphilum		out	3_keep_low_singleton	M	1	25		0	0.0136687	0	0		4_BD	3_L	4_BD	4_BD
1445	795671c57530365077e5550eb22f81ff	Bacteria	Firmicutes	Clostridia	Christensenellales	CAG-74	SFMI01	Uncultured		out	3_keep_low_singleton	M	1	25		0	0.0136687	0	0		4_BD	3_L	4_BD	4_BD
1446	741bd826ea0f53104fe5239378d0c0d8	Bacteria	Acidobacteriota	Blastocatellia	Pyrinomonadales	Blastocatellaceae	Unclassified Blastocatellaceae	Uncultured		out	3_keep_low_singleton	M	1	25		0	0.0136687	0	0		4_BD	3_L	4_BD	4_BD
1447	d0e3fefd3baf73599e0f7154e33b2be5	Bacteria	Bacteroidota	Bacteroidia	Bacteroidales	Muribaculaceae	Unclassified Muribaculaceae	Uncultured		out	3_keep_low_singleton	M	1	25		0	0.0136687	0	0		4_BD	3_L	4_BD	4_BD
1448	83814f958371d200b1383adaf0a4268a	Bacteria	Eisenbacteria	RBG-16-71-46	RBG-16-71-46	RBG-16-71-46	RBG-16-71-46	RBG-16-71-46 sp001780165		out	3_keep_low_singleton	M	1	25		0	0.0136687	0	0		4_BD	3_L	4_BD	4_BD
1449	380e99d4b4c14e2ee0e8fcbc9b026a17	Bacteria	Fibrobacterota	Fibrobacteria	Fibrobacterales	Fibrobacteraceae	Unclassified Fibrobacteraceae	Uncultured		out	3_keep_low_singleton	M	1	25		0	0.0136687	0	0		4_BD	3_L	4_BD	4_BD
1450	b8f1ebceb8f2c225af84fa7641f77095	Bacteria	Desulfobacterota	Binatia	UBA9968	UBA9968	Unclassified UBA9968	Uncultured		out	3_keep_low_singleton	M	1	25		0	0.0136687	0	0		4_BD	3_L	4_BD	4_BD
1451	829ef3f23324c30b46c67a4b9b77ab11	Bacteria	Pseudomonadota	Alphaproteobacteria	Rhizobiales	Rhizobiaceae	Mesorhizobium	Uncultured		out	3_keep_low_singleton	M	1	25		0	0.0136687	0	0		4_BD	3_L	4_BD	4_BD
1452	bb879a0ce945da7792ad2fce87dc0912	Bacteria	Atribacterota	Atribacteria	Atribacterales	Atribacteraceae	Atribacter	Atribacter sp002069605		out	3_keep_low_singleton	M	1	25		0	0.0136687	0	0		4_BD	3_L	4_BD	4_BD
1453	f087c7c7a79c1650351f11143e10f9f7	Bacteria	Myxococcota	Polyangia			Unclassified Genus	Uncultured		out	3_keep_low_singleton	M	1	25		0	0.0136687	0	0		4_BD	3_L	4_BD	4_BD
1454	0c272a44382b2d9e429cbd97126b9502	Bacteria	Bacteroidota	Bacteroidia	Chitinophagales	Chitinophagaceae	Terrimonas	Uncultured		out	3_keep_low_singleton	M	1	25		0	0.0136687	0	0		4_BD	3_L	4_BD	4_BD
1455	a1bfdd11b7c96369c58433c0a61740a5	Bacteria	Patescibacteria	Saccharimonadia	Saccharimonadales	SZUA-47	SZUA-47	SZUA-47 sp003231925		out	3_keep_low_singleton	M	1	25		0	0.0136687	0	0		4_BD	3_L	4_BD	4_BD
1456	b183a2c053b302dd74217c50f71a06ef	Bacteria	Planctomycetota	Planctomycetia	Planctomycetales	Mal52	Symmachiella	Uncultured		out	3_keep_low_singleton	M	1	25		0	0.0136687	0	0		4_BD	3_L	4_BD	4_BD
1457	2df0515fc7081d8b2f1e235ea3179b8b	Bacteria	Pseudomonadota	Alphaproteobacteria	Caulobacterales	Caulobacteraceae	Caulobacter	Uncultured		out	3_keep_low_singleton	M	1	25		0	0.0136687	0	0		4_BD	3_L	4_BD	4_BD
1458	fc019b41c4a35547de8adb9e326e9fbe	Bacteria	Pseudomonadota	Alphaproteobacteria	Rhodospirillales	Rhodospirillaceae	SCTM01	Uncultured		out	3_keep_low_singleton	M	1	25		0	0.0136687	0	0		4_BD	3_L	4_BD	4_BD
1459	8e5253a77b51f75b6c9e6b86708f6ffe	Bacteria	Pseudomonadota	Alphaproteobacteria			Unclassified Genus	Uncultured		out	3_keep_low_singleton	M	1	25		0	0.0136687	0	0		4_BD	3_L	4_BD	4_BD
1460	91e0fecdcb0e10f288967496097f2443	Bacteria	Pseudomonadota	Alphaproteobacteria			Unclassified Genus	Uncultured		out	3_keep_low_singleton	M	1	25		0	0.0136687	0	0		4_BD	3_L	4_BD	4_BD
1461	7851874273d65074dad6e26bc894eb1d	Bacteria	Pseudomonadota	Gammaproteobacteria	Burkholderiales	Burkholderiaceae	Unclassified Burkholderiaceae	Uncultured		out	3_keep_low_singleton	M	1	25		0	0.0136687	0	0		4_BD	3_L	4_BD	4_BD
1462	67cd0a5257d366fc7fcf2f3e7ca9725e	Bacteria	Dependentiae	Babeliae	Babeliales	Vermiphilaceae	Vermiphilus	Vermiphilus pyriformis		out	3_keep_low_singleton	M	1	25		0	0.0136687	0	0		4_BD	3_L	4_BD	4_BD
1463	abdfad10715e1265013e182487eec7c0	Bacteria	Bacteroidota	Bacteroidia	AKYH767-A	2013-40CM-41-45	QQVM01	QQVM01 sp004295015		out	3_keep_low_singleton	M	1	25		0	0.0136687	0	0		4_BD	3_L	4_BD	4_BD
1464	f332f472a54aa0e38df532f8d72b831e	Bacteria					Unclassified Genus	Uncultured		out	3_keep_low_singleton	M	1	25		0	0.0136687	0	0		4_BD	3_L	4_BD	4_BD
1465	c5392c5ca82df3a2f7848f4ac9aa276f	Bacteria	Bacteroidota	Bacteroidia	Bacteroidales	Bacteroidaceae	Prevotella	Uncultured		out	3_keep_low_singleton	M	1	25		0	0.0136687	0	0		4_BD	3_L	4_BD	4_BD
1466	f0b1b3368f646b71a3b9c47bfb12f560	Bacteria	Bacteroidota	Bacteroidia	Bacteroidales	Bacteroidaceae	Prevotella	Prevotella nigrescens		out	3_keep_low_singleton	M	1	25		0	0.0136687	0	0		4_BD	3_L	4_BD	4_BD
1467	3a9ea60471d9dbfcce13691208e78cbc	Bacteria	Chloroflexota	Chloroflexia	Chloroflexales	Roseiflexaceae	Kouleothrix	Uncultured		out	3_keep_low_singleton	M	1	25		0	0.0136687	0	0		4_BD	3_L	4_BD	4_BD
1468	d29ebd2397450e793c7d171be35abdbf	Bacteria	Patescibacteria	Saccharimonadia	Saccharimonadales	OMJO01	OMJO01	OMJO01 sp900299395		out	3_keep_low_singleton	M	1	25		0	0.0136687	0	0		4_BD	3_L	4_BD	4_BD
1469	7674dbd68907a769be953086f594be4b	Bacteria	Bacteroidota	Bacteroidia	Sphingobacteriales	Sphingobacteriaceae	Pedobacter	Uncultured		out	3_keep_low_singleton	M	1	25		0	0.0136687	0	0		4_BD	3_L	4_BD	4_BD
1470	d4051313a86a96b91e1fa7d2453e0c40	Bacteria	Bacteroidota	Bacteroidia	Flavobacteriales	Flavobacteriaceae	Confluentibacter	Confluentibacter citreus		out	3_keep_low_singleton	M	1	25		0	0.0136687	0	0		4_BD	3_L	4_BD	4_BD
1471	8608c8888cd0ff4335c963b2db6e5e6f	Bacteria	Bacteroidota	Bacteroidia	Flavobacteriales	Flavobacteriaceae	Flavobacterium	Uncultured		out	3_keep_low_singleton	M	1	25		0	0.0136687	0	0		4_BD	3_L	4_BD	4_BD
1472	005021c50d821712c95d253ff137e7f5	Bacteria	Bacteroidota	Bacteroidia	Bacteroidales	Marinilabiliaceae	Unclassified Marinilabiliaceae	Uncultured		out	3_keep_low_singleton	M	1	25		0	0.0136687	0	0		4_BD	3_L	4_BD	4_BD
1473	43b1b84a09c9fb4a5217384c5bdcbfa8	Bacteria	Bacteroidota	Bacteroidia	Bacteroidales	Muribaculaceae	UBA7173	UBA7173 sp004102805		out	3_keep_low_singleton	M	1	25		0	0.0136687	0	0		4_BD	3_L	4_BD	4_BD
1474	c8b9c2ca2d5a67256bcdd2e2f27053a0	Bacteria	Bacteroidota	Bacteroidia	Bacteroidales	UBA932	Cryptobacteroides	Uncultured		out	3_keep_low_singleton	M	1	25		0	0.0136687	0	0		4_BD	3_L	4_BD	4_BD
1475	a2b2bbc7d1f11c4145340c472cb61f5a	Bacteria	Bacteroidota	Bacteroidia	Bacteroidales	Rikenellaceae	Alistipes	Alistipes putredinis		out	3_keep_low_singleton	M	1	25		0	0.0136687	0	0		4_BD	3_L	4_BD	4_BD
1476	b5a8c217d8ab93f546f4f5c0f868a3e9	Bacteria	Planctomycetota	Phycisphaerae	Tepidisphaerales	Tepidisphaeraceae	UBA2421	Uncultured		out	3_keep_low_singleton	M	1	25		0	0.0136687	0	0		4_BD	3_L	4_BD	4_BD
1477	b504e984887f77018aec585b81ebe8b4	Bacteria	Acidobacteriota	Vicinamibacteria	Vicinamibacterales	UBA2999	Unclassified UBA2999	Uncultured		out	3_keep_low_singleton	M	1	25		0	0.0136687	0	0		4_BD	3_L	4_BD	4_BD
1478	ff78b4ba8ee39ec8d5f08c72d9ef0e6e	Bacteria	Pseudomonadota	Alphaproteobacteria	Sphingomonadales	Sphingomonadaceae	Unclassified Sphingomonadaceae	Uncultured		out	3_keep_low_singleton	M	1	25		0	0.0136687	0	0		4_BD	3_L	4_BD	4_BD
1479	28c6e968352e93e2f2e961d3a6171203	Bacteria	Gemmatimonadota	Gemmatimonadetes	Gemmatimonadales	Gemmatimonadaceae	Unclassified Gemmatimonadaceae	Uncultured		out	3_keep_low_singleton	M	1	25		0	0.0136687	0	0		4_BD	3_L	4_BD	4_BD
1480	b0de6ee0c821a61b2c836cc8f4ab3e2e	Bacteria	Pseudomonadota	Alphaproteobacteria	Sphingomonadales	Sphingomonadaceae	Unclassified Sphingomonadaceae	Uncultured		out	3_keep_low_singleton	M	1	25		0	0.0136687	0	0		4_BD	3_L	4_BD	4_BD
1481	59736684d754e849e9ed66af782b2445	Bacteria	Methylomirabilota	Methylomirabilia	Rokubacteriales	CSP1-6	Unclassified CSP1-6	Uncultured		out	3_keep_low_singleton	M	1	25		0	0.0136687	0	0		4_BD	3_L	4_BD	4_BD
1482	0ade969b162b224c672cb9347c6008c9	Bacteria	Methylomirabilota	Methylomirabilia	Rokubacteriales	CSP1-6	GWA2-73-35	GWA2-73-35 sp001788495		out	3_keep_low_singleton	M	1	25		0	0.0136687	0	0		4_BD	3_L	4_BD	4_BD
1483	db8a173f6036efd9a93af2a1baec530a	Bacteria	Myxococcota	Polyangia	Polyangiales	Polyangiaceae	Unclassified Polyangiaceae	Uncultured		out	3_keep_low_singleton	M	1	25		0	0.0136687	0	0		4_BD	3_L	4_BD	4_BD
1484	41dc88f5ff2bd9c6c08c8f45c96212cd	Bacteria	Pseudomonadota	Gammaproteobacteria	Pseudomonadales	Pseudomonadaceae	Pseudomonas	Uncultured		out	3_keep_low_singleton	M	1	25		0	0.0136687	0	0		4_BD	3_L	4_BD	4_BD
1485	40510d26634827b9c7fba87038ddef43	Bacteria					Unclassified Genus	Uncultured		out	3_keep_low_singleton	M	1	25		0	0.0136687	0	0		4_BD	3_L	4_BD	4_BD
1486	4195349824ba19be0c1cdd080d91973e	Bacteria	Acidobacteriota	Thermoanaerobaculia	UBA5704	UBA5704	Unclassified UBA5704	Uncultured		out	3_keep_low_singleton	M	1	25		0	0.0136687	0	0		4_BD	3_L	4_BD	4_BD
1487	3841e91ae8c61cba945dc3db625c2152	Bacteria	Bacteroidota	Rhodothermia	Rhodothermales		Unclassified Genus	Uncultured		out	3_keep_low_singleton	M	1	25		0	0.0136687	0	0		4_BD	3_L	4_BD	4_BD
1488	bd9a92cff178d46b4214c50554e32c77	Bacteria	Pseudomonadota	Gammaproteobacteria	Burkholderiales	Burkholderiaceae	SCN-69-89	Uncultured		out	3_keep_low_singleton	M	1	25		0	0.0136687	0	0		4_BD	3_L	4_BD	4_BD
1489	5ccc7363a108d3b034aec9da4d048ce5	Bacteria	Bacteroidota	Bacteroidia	Chitinophagales	Saprospiraceae	OLB9	Uncultured		out	3_keep_low_singleton	M	1	25		0	0.0136687	0	0		4_BD	3_L	4_BD	4_BD
1490	f8b09cfbc5743ae928e5548f10dd9da8	Bacteria	Desulfobacterota	Desulfomonilia	UBA1062	UBA1062	UBA1062	Uncultured		out	3_keep_low_singleton	M	1	25		0	0.0136687	0	0		4_BD	3_L	4_BD	4_BD
1491	81131c97f282493a36d249e37ebd8e47	Bacteria	Verrucomicrobiota	Verrucomicrobiae	Chthoniobacterales	UBA10450	AV80	AV80 sp003134765		out	3_keep_low_singleton	M	1	25		0	0.0136687	0	0		4_BD	3_L	4_BD	4_BD
1492	08a8cc59641503d1f4ff1d41cf1edaf5	Bacteria	Pseudomonadota	Alphaproteobacteria	Dongiales	Dongiaceae	Dongia	Dongia sp000620685		out	3_keep_low_singleton	M	1	25		0	0.0136687	0	0		4_BD	3_L	4_BD	4_BD
1493	4bfecbf51d23d678762197eca6ba1bb9	Bacteria	Acidobacteriota	Vicinamibacteria	Vicinamibacterales		Unclassified Genus	Uncultured		out	3_keep_low_singleton	M	1	25		0	0.0136687	0	0		4_BD	3_L	4_BD	4_BD
1494	c8d288ba519dc8884c23d57012ad59ff	Bacteria	Cyanobacteriota	Cyanobacteriia	PCC-6307	Cyanobiaceae	Unclassified Cyanobiaceae	Uncultured		out	3_keep_low_singleton	M	1	25		0	0.0136687	0	0		4_BD	3_L	4_BD	4_BD
1495	e2d494114fd18f857cb756be645f69f3	Bacteria	Krumholzibacteriota	Krumholzibacteria	LZORAL124-64-63	LZORAL124-64-63	Unclassified LZORAL124-64-63	Uncultured		out	3_keep_low_singleton	M	1	25		0	0.0136687	0	0		4_BD	3_L	4_BD	4_BD
1496	3fa46ea57ec87710d9d362982116e8db	Bacteria	Desulfobacterota	UBA1144	UBA2774	CSP1-2	HRBIN37	HRBIN37 sp002898375		out	3_keep_low_singleton	M	1	25		0	0.0136687	0	0		4_BD	3_L	4_BD	4_BD
1497	2d736904fe8d0989b0c0b64198905f5e	Bacteria	Acidobacteriota	Vicinamibacteria	Vicinamibacterales	UBA2999	WHSN01	Uncultured		out	3_keep_low_singleton	M	1	25		0	0.0136687	0	0		4_BD	3_L	4_BD	4_BD
1498	14851dde06594449eb6fea7014ca5d65	Bacteria	Pseudomonadota	Gammaproteobacteria	Burkholderiales	Methylophilaceae	MM2	MM2 sp001645185		out	3_keep_low_singleton	M	1	25		0	0.0136687	0	0		4_BD	3_L	4_BD	4_BD
1499	1bc78a341429af352dd067167f82c866	Bacteria	Pseudomonadota	Gammaproteobacteria	Burkholderiales	Thiobacillaceae	Thiobacillus	Uncultured		out	3_keep_low_singleton	M	1	25		0	0.0136687	0	0		4_BD	3_L	4_BD	4_BD
1500	caeac34fa2e324ef49fabca13196f110	Bacteria	Chloroflexota	Anaerolineae	B4-G1	SLSP01	PWVB01	PWVB01 sp007125545		out	3_keep_low_singleton	M	1	25		0	0.0136687	0	0		4_BD	3_L	4_BD	4_BD
1501	99a115775bdce6586084df1ccf6d2e59	Bacteria	Firmicutes	Clostridia	Oscillospirales	Acutalibacteraceae	Ruminococcus	Ruminococcus sp900100595		out	3_keep_low_singleton	M	1	25		0	0.0136687	0	0		4_BD	3_L	4_BD	4_BD
1502	a4b6f241677b44f714539850f47e17da	Bacteria	Actinobacteriota	Actinomycetia	Actinomycetales	Micrococcaceae	Kocuria	Uncultured		out	3_keep_low_singleton	M	1	25		0	0.0136687	0	0		4_BD	3_L	4_BD	4_BD
1503	3e528ed90476efe40d0baa20170550e7	Bacteria	Acidobacteriota	Aminicenantia	Aminicenantales	UBA4085	JAAZPG01	JAAZPG01 sp012797375		out	3_keep_low_singleton	M	1	25		0	0.0136687	0	0		4_BD	3_L	4_BD	4_BD
1504	54d67dd94313cf700b04cbd00db1b576	Bacteria	Firmicutes	Clostridia	Lachnospirales	Anaerotignaceae	Anaerotignum	Anaerotignum lactatifermentans		out	3_keep_low_singleton	M	1	25		0	0.0136687	0	0		4_BD	3_L	4_BD	4_BD
1505	a75d125fdb879d9ff5be55ffa1af3d06	Bacteria	Firmicutes	Bacilli	Acholeplasmatales	UBA5453	UBA5453	UBA5453 sp002427375		out	3_keep_low_singleton	M	1	25		0	0.0136687	0	0		4_BD	3_L	4_BD	4_BD
1506	98b080d5f7ff19d392b343365f3ac0d6	Bacteria	Firmicutes	Clostridia	Peptostreptococcales	Anaerovoracaceae	Emergencia	Emergencia sp009935805		out	3_keep_low_singleton	M	1	25		0	0.0136687	0	0		4_BD	3_L	4_BD	4_BD
1507	6d5664357ac250faf48532e8d3de2dbc	Bacteria	Firmicutes	Clostridia	Lachnospirales	Lachnospiraceae	Unclassified Lachnospiraceae	Uncultured		out	3_keep_low_singleton	M	1	25		0	0.0136687	0	0		4_BD	3_L	4_BD	4_BD
1508	bdc8cb5d63e3f8e789ce83557d4eff6a	Bacteria	Firmicutes	Clostridia	Lachnospirales	Lachnospiraceae	Kineothrix	Kineothrix sp000403275		out	3_keep_low_singleton	M	1	25		0	0.0136687	0	0		4_BD	3_L	4_BD	4_BD
1509	319863ffdcbcb8aa4748a5a2a48c3c14	Bacteria	Firmicutes	Clostridia	Lachnospirales	Lachnospiraceae	UBA3282	Uncultured		out	3_keep_low_singleton	M	1	25		0	0.0136687	0	0		4_BD	3_L	4_BD	4_BD
1510	e735da10f3f24eb8dd1589fd0860a08b	Bacteria	Chloroflexota	Ktedonobacteria	Ktedonobacterales	Ktedonobacteraceae	Ktedonobacter	Ktedonobacter racemifer		out	3_keep_low_singleton	M	1	25		0	0.0136687	0	0		4_BD	3_L	4_BD	4_BD
1511	f68f778746cb3efd1116143ddc260600	Bacteria	Firmicutes	Clostridia	Tissierellales	Sedimentibacteraceae	Sedimentibacter	Uncultured		out	3_keep_low_singleton	M	1	25		0	0.0136687	0	0		4_BD	3_L	4_BD	4_BD
1512	54789bf343700844df2a8bb262d283b2	Bacteria	Acidobacteriota	Acidobacteriae	UBA7540	UBA7540	Gp13-AA74	Gp13-AA74 sp003225365		out	3_keep_low_singleton	M	1	25		0	0.0136687	0	0		4_BD	3_L	4_BD	4_BD
1513	fe432bbb43058e32850dcecb9b55a12e	Bacteria	Chloroflexota	Chloroflexia	Chloroflexales	Herpetosiphonaceae	Herpetosiphon	Uncultured		out	3_keep_low_singleton	M	1	25		0	0.0136687	0	0		4_BD	3_L	4_BD	4_BD
1514	2e9eb8d641f688963cecdbc21255d190	Bacteria	Pseudomonadota	Gammaproteobacteria			Unclassified Genus	Uncultured		out	3_keep_low_singleton	M	1	25		0	0.0136687	0	0		4_BD	3_L	4_BD	4_BD
1515	9165ad66c9fb988e7e231fed0b60f503	Bacteria	Actinobacteriota	Actinomycetia	Actinomycetales	Cellulomonadaceae	Cellulomonas	Uncultured		out	3_keep_low_singleton	M	1	25		0	0.0136687	0	0		4_BD	3_L	4_BD	4_BD
1516	fdbb977374cefce3fc43ecbc499a8114	Bacteria	Pseudomonadota	Gammaproteobacteria	Burkholderiales	Thiobacillaceae	Thiobacillus	Uncultured		out	3_keep_low_singleton	M	1	25		0	0.0136687	0	0		4_BD	3_L	4_BD	4_BD
1517	b69d16b383ad66ff0ec7b9e8d0064c3e	Bacteria	Pseudomonadota	Gammaproteobacteria	Burkholderiales	Rhodocyclaceae	Sulfurisoma	Sulfurisoma sediminicola		out	3_keep_low_singleton	M	1	25		0	0.0136687	0	0		4_BD	3_L	4_BD	4_BD
1518	70f69ac73b8441afb36715aa5309b9b7	Bacteria	Pseudomonadota	Gammaproteobacteria	Burkholderiales	Burkholderiaceae	Cupriavidus	Uncultured		out	3_keep_low_singleton	M	1	25		0	0.0136687	0	0		4_BD	3_L	4_BD	4_BD
1519	0ad0729b524242d598a5cb2399b2a287	Bacteria	Actinobacteriota	Actinomycetia	Mycobacteriales	Mycobacteriaceae	Dietzia	Dietzia cinnamea		out	3_keep_low_singleton	M	1	25		0	0.0136687	0	0		4_BD	3_L	4_BD	4_BD
1520	baa17c49cb1f8a3c78767c3b5d0f4b3b	Bacteria	Actinobacteriota	Actinomycetia	Mycobacteriales	Mycobacteriaceae	Corynebacterium	Corynebacterium pollutisoli		out	3_keep_low_singleton	M	1	25		0	0.0136687	0	0		4_BD	3_L	4_BD	4_BD
1521	e276f8d90bee7a49ec4d8580d30440a5	Bacteria	Actinobacteriota	Actinomycetia	Mycobacteriales	Pseudonocardiaceae	Unclassified Pseudonocardiaceae	Uncultured		out	3_keep_low_singleton	M	1	25		0	0.0136687	0	0		4_BD	3_L	4_BD	4_BD
1522	059fa711b7db311fb6989bcb81bbebc4	Bacteria	Actinobacteriota	Actinomycetia	Mycobacteriales	Pseudonocardiaceae	Lentzea	Uncultured		out	3_keep_low_singleton	M	1	25		0	0.0136687	0	0		4_BD	3_L	4_BD	4_BD
1523	039705f3c37a2232113e4a5e271961a7	Bacteria	Pseudomonadota	Alphaproteobacteria	Micropepsales	Micropepsaceae	Unclassified Micropepsaceae	Uncultured		out	3_keep_low_singleton	M	1	25		0	0.0136687	0	0		4_BD	3_L	4_BD	4_BD
1524	c6b04d4b65530993e5c7cd1ca6881223	Bacteria	Actinobacteriota				Unclassified Genus	Uncultured		out	3_keep_low_singleton	M	1	25		0	0.0136687	0	0		4_BD	3_L	4_BD	4_BD
1525	9d0a7888b53e43192c1de888956f58d4	Bacteria	Chloroflexota	Limnocylindria	Limnocylindrales	CSP1-4	GWC2-73-18	Uncultured		out	3_keep_low_singleton	M	1	25		0	0.0136687	0	0		4_BD	3_L	4_BD	4_BD
1526	a5a5c34d893d02434867b4a230438326	Bacteria	Firmicutes	Clostridia	Lachnospirales	Lachnospiraceae	Clostridium	Clostridium hylemonae		out	3_keep_low_singleton	M	1	25		0	0.0136687	0	0		4_BD	3_L	4_BD	4_BD
1527	24c649241b7c435c890b91b6d8f21c0c	Bacteria	Firmicutes	Clostridia	Oscillospirales	Oscillospiraceae	Unclassified Oscillospiraceae	Uncultured		out	3_keep_low_singleton	M	1	25		0	0.0136687	0	0		4_BD	3_L	4_BD	4_BD
1528	e871bf4c127d5961d59108a966ad65ec	Bacteria	Bacteroidota				Unclassified Genus	Uncultured		out	3_keep_low_singleton	M	1	25		0	0.0136687	0	0		4_BD	3_L	4_BD	4_BD
1529	d15b22082d5bb8bc1a3ee4d0937c2046	Bacteria	Chloroflexota	Limnocylindria	Limnocylindrales	CSP1-4	GWC2-73-18	GWC2-73-18 sp001794945		out	3_keep_low_singleton	M	1	25		0	0.0136687	0	0		4_BD	3_L	4_BD	4_BD
1530	cfbba6bd1ffc9d760c3be3c909f59a86	Bacteria	Chloroflexota	Limnocylindria	QHBO01	QHBO01	CF-167	CF-167 sp005879775		out	3_keep_low_singleton	M	1	25		0	0.0136687	0	0		4_BD	3_L	4_BD	4_BD
1531	3a2c7dd34d43523094331326dff71427	Bacteria	Bacteroidota	Bacteroidia	Cytophagales	Cyclobacteriaceae	Chryseolinea	Chryseolinea serpens		out	3_keep_low_singleton	M	1	25		0	0.0136687	0	0		4_BD	3_L	4_BD	4_BD
1532	af8804bb7bcb13c45d6e82a040bedfee	Bacteria	Bacteroidota	Bacteroidia	Cytophagales	Cyclobacteriaceae	Chryseotalea	Uncultured		out	3_keep_low_singleton	M	1	25		0	0.0136687	0	0		4_BD	3_L	4_BD	4_BD
1533	1d627d600d9dc87add2be0e03fc9e8ce	Bacteria	Firmicutes	Clostridia	Clostridiales	Clostridiaceae	Clostridium	Uncultured		out	3_keep_low_singleton	M	1	25		0	0.0136687	0	0		4_BD	3_L	4_BD	4_BD
1534	7676a5de197958688a87441ab6e285b1	Bacteria	Firmicutes	Clostridia	Oscillospirales	Ruminococcaceae	Paludicola	Paludicola psychrotolerans		out	3_keep_low_singleton	M	1	25		0	0.0136687	0	0		4_BD	3_L	4_BD	4_BD
1535	a623cfc9ce5c1f183320be710117eddf	Bacteria	Firmicutes	Clostridia	Oscillospirales	Oscillospiraceae	Faecousia	Faecousia sp000434635		out	3_keep_low_singleton	M	1	25		0	0.0136687	0	0		4_BD	3_L	4_BD	4_BD
1536	bd1a668d4b8ef1372bbea50b59fe9aa7	Bacteria	Actinobacteriota	Actinomycetia			Unclassified Genus	Uncultured		out	3_keep_low_singleton	M	1	25		0	0.0121499	0.0045489	0		4_BD	3_L	4_BD	4_BD
1537	f09b5bdd3e7185cac0e4e8a2d128be7d	Bacteria	Pseudomonadota	Alphaproteobacteria			Unclassified Genus	Uncultured		out	3_keep_low_singleton	M	1	25		0	0.0121499	0.0045489	0		4_BD	3_L	4_BD	4_BD
1538	d0261c4c9b99f875b69a06efff3484c8	Bacteria	Actinobacteriota	Acidimicrobiia	Acidimicrobiales		Unclassified Genus	Uncultured		out	3_keep_low_singleton	M	1	25		0.00494666	0.0121499	0	0		4_BD	3_L	4_BD	4_BD
1539	c51623c97473a624696b727f5a1751ea	Bacteria	Chloroflexota	Chloroflexia	Thermomicrobiales		Unclassified Genus	Uncultured		out	3_keep_low_singleton	M	1	25		0.00329777	0.0121499	0	0		4_BD	3_L	4_BD	4_BD
1540	5a1973d302993da7bc4427884b42350f	Bacteria					Unclassified Genus	Uncultured		out	3_keep_low_singleton	M	1	25		0.00329777	0.0121499	0	0		4_BD	3_L	4_BD	4_BD
1541	24bd71705934953195d872198faec3ea	Bacteria	Firmicutes	Bacilli	Staphylococcales	Gemellaceae	Gemella	Uncultured		out	3_keep_low_singleton	M	1	25		0	0.0121499	0	0		4_BD	3_L	4_BD	4_BD
1542	3c2b744efa33aac0d90d1f98797a092a	Bacteria	Planctomycetota	Planctomycetia	Gemmatales	Gemmataceae	Unclassified Gemmataceae	Uncultured		out	3_keep_low_singleton	M	1	25		0	0.0121499	0	0		4_BD	3_L	4_BD	4_BD
1543	00e8e06ca0f1bb545cb7cef1a431a56d	Bacteria	Gemmatimonadota	Gemmatimonadetes	Gemmatimonadales	Gemmatimonadaceae	Unclassified Gemmatimonadaceae	Uncultured		out	3_keep_low_singleton	M	1	25		0	0.0121499	0	0		4_BD	3_L	4_BD	4_BD
1544	47c555de8b07309895acb5e155d4d9a4	Bacteria	Planctomycetota	B15-G4	B15-G4	B15-G4	B15-G4	B15-G4 sp003644265		out	3_keep_low_singleton	M	1	25		0	0.0121499	0	0		4_BD	3_L	4_BD	4_BD
1545	1e2b467fd7a4939e45759c16ea9f0282	Bacteria	Pseudomonadota	Gammaproteobacteria	Enterobacterales	Alteromonadaceae	Pseudoalteromonas	Uncultured		out	3_keep_low_singleton	M	1	25		0	0.0121499	0	0		4_BD	3_L	4_BD	4_BD
1546	71bdea91c6c820ccc0ff9deca40ae395	Bacteria	Actinobacteriota	Actinomycetia	Actinomycetales	Micrococcaceae	Rothia	Rothia sp001808955		out	3_keep_low_singleton	M	1	25		0	0.0121499	0	0		4_BD	3_L	4_BD	4_BD
1547	1c374fa38ff65103a83c0a545c0861a4	Bacteria	Actinobacteriota	Actinomycetia	Nitriliruptorales	Nitriliruptoraceae	CSBr16-57R1	CSBr16-57R1 sp007116505		out	3_keep_low_singleton	M	1	25		0	0.0121499	0	0		4_BD	3_L	4_BD	4_BD
1548	7bc302a80f57f808a152beac0215c0ba	Bacteria	Cyanobacteriota	Cyanobacteriia	Cyanobacteriales	Coleofasciculaceae	Coleofasciculus	SIO2C1 sp010672925		out	3_keep_low_singleton	M	1	25		0	0.0121499	0	0		4_BD	3_L	4_BD	4_BD
1549	4d24b4281088f8119fba478ce337595d	Bacteria	Firmicutes	Bacilli	Erysipelotrichales	Erysipelotrichaceae	Dubosiella	Dubosiella sp000403415		out	3_keep_low_singleton	M	1	25		0	0.0121499	0	0		4_BD	3_L	4_BD	4_BD
1550	1118f3498c1c0eb3426a93ef39d57805	Bacteria	Firmicutes	Clostridia	Oscillospirales	Oscillospiraceae	Unclassified Oscillospiraceae	Uncultured		out	3_keep_low_singleton	M	1	25		0	0.0121499	0	0		4_BD	3_L	4_BD	4_BD
1551	6fb69316d8031bef053836b7506a981e	Bacteria	Planctomycetota	Phycisphaerae	UBA1845	Fen-1342	JAAYXS01	Uncultured		out	3_keep_low_singleton	M	1	25		0	0.0121499	0	0		4_BD	3_L	4_BD	4_BD
1552	299597dbb081a44dc6a8dae53ffb674a	Bacteria	Pseudomonadota	Alphaproteobacteria	Rhizobiales	Rhizobiaceae	Unclassified Rhizobiaceae	Uncultured		out	3_keep_low_singleton	M	1	25		0	0.0121499	0	0		4_BD	3_L	4_BD	4_BD
1553	1c181b80baed28967095c9a3b78c3c71	Bacteria	Pseudomonadota	Alphaproteobacteria			Unclassified Genus	Uncultured		out	3_keep_low_singleton	M	1	25		0	0.0121499	0	0		4_BD	3_L	4_BD	4_BD
1554	034afae54a35a666242617a5f17296ef	Bacteria	Pseudomonadota	Gammaproteobacteria	Xanthomonadales	Xanthomonadaceae	Pseudoxanthomonas	Uncultured		out	3_keep_low_singleton	M	1	25		0	0.0121499	0	0		4_BD	3_L	4_BD	4_BD
1555	ae3559cae003b41c5068db3e0ab9e422	Bacteria					Unclassified Genus	Uncultured		out	3_keep_low_singleton	M	1	25		0	0.0121499	0	0		4_BD	3_L	4_BD	4_BD
1556	886f62bf39c4eb0b23a5438abc09d5b8	Bacteria	Patescibacteria	Paceibacteria	UBA9983	UBA918	OLB19	OLB19 sp002378195		out	3_keep_low_singleton	M	1	25		0	0.0121499	0	0		4_BD	3_L	4_BD	4_BD
1557	3bdf2ddedca405812fa6125d7abc7902	Bacteria	Pseudomonadota	Alphaproteobacteria	Rhodobacterales	Rhodobacteraceae	Unclassified Rhodobacteraceae	Uncultured		out	3_keep_low_singleton	M	1	25		0	0.0121499	0	0		4_BD	3_L	4_BD	4_BD
1558	f399417827c195c9f46e625809edcff5	Bacteria	Bacteroidota	Bacteroidia	Flavobacteriales	Flavobacteriaceae	Flavobacterium	Flavobacterium tiangeerense		out	3_keep_low_singleton	M	1	25		0	0.0121499	0	0		4_BD	3_L	4_BD	4_BD
1559	d60539d5206525fc17115056a5bd9041	Bacteria	Firmicutes	Clostridia	Caldicoprobacterales	Xylanivirgaceae	Xylanivirga	Xylanivirga thermophila		out	3_keep_low_singleton	M	1	25		0	0.0121499	0	0		4_BD	3_L	4_BD	4_BD
1560	fe3c68c4fd597cdc63fd9801c6477721	Bacteria	Pseudomonadota	Alphaproteobacteria	Sphingomonadales	Sphingomonadaceae	Novosphingobium	Uncultured		out	3_keep_low_singleton	M	1	25		0	0.0121499	0	0		4_BD	3_L	4_BD	4_BD
1561	66fd3248d6d64e8c1e4cc8386620164a	Bacteria	Desulfobacterota	MBNT15	MBNT15	MBNT15	CG2-30-66-27	CG2-30-66-27 sp007280195		out	3_keep_low_singleton	M	1	25		0	0.0121499	0	0		4_BD	3_L	4_BD	4_BD
1562	ade51561927e7aa44cf12393f909efc0	Bacteria	Actinobacteriota	Coriobacteriia	OPB41	UBA2279	UBA7930	UBA7930 sp003453535		out	3_keep_low_singleton	M	1	25		0	0.0121499	0	0		4_BD	3_L	4_BD	4_BD
1563	4cccb4ce6083e606d9cbb2d462fe06bd	Bacteria	Pseudomonadota	Gammaproteobacteria	Xanthomonadales	Xanthomonadaceae	Lysobacter	Lysobacter arseniciresistens		out	3_keep_low_singleton	M	1	25		0	0.0121499	0	0		4_BD	3_L	4_BD	4_BD
1564	564bd8744dff249381d3d1072fdae565	Bacteria	Verrucomicrobiota	Verrucomicrobiae	Chthoniobacterales	Chthoniobacteraceae	Unclassified Chthoniobacteraceae	Uncultured		out	3_keep_low_singleton	M	1	25		0	0.0121499	0	0		4_BD	3_L	4_BD	4_BD
1565	ff229c1f4c04937e1e7ad661dc91a699	Bacteria	Bacteroidota	Bacteroidia	Bacteroidales	F082	Limimorpha	Limimorpha sp900318085		out	3_keep_low_singleton	M	1	25		0	0.0121499	0	0		4_BD	3_L	4_BD	4_BD
1566	64a690788bfc99a59c03d243c5441523	Bacteria	Firmicutes	SHA-98	DTU014	DTU014	DTU014	Uncultured		out	3_keep_low_singleton	M	1	25		0	0.0121499	0	0		4_BD	3_L	4_BD	4_BD
1567	1e2f7a1ce47dc9d3d8e8d35a2e4d9aca	Bacteria	Acidobacteriota	Vicinamibacteria	Vicinamibacterales	UBA2999	Unclassified UBA2999	Uncultured		out	3_keep_low_singleton	M	1	25		0	0.0121499	0	0		4_BD	3_L	4_BD	4_BD
1568	91df52621ecbca12e634b71958c95888	Bacteria					Unclassified Genus	Uncultured		out	3_keep_low_singleton	M	1	25		0	0.0121499	0	0		4_BD	3_L	4_BD	4_BD
1569	d54aca2503f9a611eee316b7c3a425ae	Bacteria	Pseudomonadota	Alphaproteobacteria	Rhizobiales	Rhizobiaceae	Mesorhizobium	Mesorhizobium terrae		out	3_keep_low_singleton	M	1	25		0	0.0121499	0	0		4_BD	3_L	4_BD	4_BD
1570	670779fff300caada54cd965b90be43e	Bacteria	Bacteroidota	Bacteroidia	Cytophagales	Catalimonadaceae	Catalinimonas	Catalinimonas niigatensis		out	3_keep_low_singleton	M	1	25		0	0.0121499	0	0		4_BD	3_L	4_BD	4_BD
1571	695614173a6347b56809ab78657e773f	Bacteria	Bacteroidota	Bacteroidia	Chitinophagales	Chitinophagaceae	Flaviaesturariibacter	Uncultured		out	3_keep_low_singleton	M	1	25		0	0.0121499	0	0		4_BD	3_L	4_BD	4_BD
1572	ab2269829e9e098ee77b2a75954ead50	Bacteria	Bacteroidota	Ignavibacteria	SJA-28	B-1AR	UBA2330	UBA2330 sp002344965		out	3_keep_low_singleton	M	1	25		0	0.0121499	0	0		4_BD	3_L	4_BD	4_BD
1573	cb2ab8eca9c3c0192c20bd5151716e32	Bacteria	Actinobacteriota				Unclassified Genus	Uncultured		out	3_keep_low_singleton	M	1	25		0	0.0121499	0	0		4_BD	3_L	4_BD	4_BD
1574	c7f4a54acb98c64c8761d0f1dc61fb64	Bacteria	Cloacimonadota	Cloacimonadia	Cloacimonadales	Cloacimonadaceae	Cloacimonas	Cloacimonas acidaminovorans		out	3_keep_low_singleton	M	1	25		0	0.0121499	0	0		4_BD	3_L	4_BD	4_BD
1575	ed59ef5eb28377937b07f5636c08904f	Bacteria	Acidobacteriota	Acidobacteriae	Acidobacteriales	Gp1-AA117	Gp1-AA17	Gp1-AA17 sp003223515		out	3_keep_low_singleton	M	1	25		0	0.0121499	0	0		4_BD	3_L	4_BD	4_BD
1576	c79476159affa3b5156d4b47df8deb6d	Bacteria	Actinobacteriota	Actinomycetia	Mycobacteriales	Pseudonocardiaceae	Pseudonocardia	Uncultured		out	3_keep_low_singleton	M	1	25		0	0.0121499	0	0		4_BD	3_L	4_BD	4_BD
1577	d9501f7ffe0fa4ee36a45ad410ffdcc9	Bacteria	Chloroflexota	Chloroflexia	Thermomicrobiales		Unclassified Genus	Uncultured		out	3_keep_low_singleton	M	1	25		0	0.0121499	0	0		4_BD	3_L	4_BD	4_BD
1578	54b7843c4fc62a8ab3abae106ecbe4b8	Bacteria	Acidobacteriota	Blastocatellia	Pyrinomonadales	Arenimicrobiaceae	Arenimicrobium	Arenimicrobium luteum		out	3_keep_low_singleton	M	1	25		0	0.0121499	0	0		4_BD	3_L	4_BD	4_BD
1579	93a4490f09dd4581cdd0f75a6cce977f	Bacteria	Bacteroidota	Bacteroidia	Chitinophagales	Chitinophagaceae	Dinghuibacter	Uncultured		out	3_keep_low_singleton	M	1	25		0	0.0121499	0	0		4_BD	3_L	4_BD	4_BD
1580	487048bd115009b6b9cbe23f0b9d1a6f	Bacteria	Firmicutes	Bacilli	ML615J-28	CAG-698	UBA2253	Uncultured		out	3_keep_low_singleton	M	1	25		0	0.0121499	0	0		4_BD	3_L	4_BD	4_BD
1581	c4d7aa05790e4855ca07e90ca96e0522	Bacteria	Acidobacteriota	Acidobacteriae	Acidoferrales	UBA7541	Unclassified UBA7541	Uncultured		out	3_keep_low_singleton	M	1	25		0	0.0121499	0	0		4_BD	3_L	4_BD	4_BD
1582	ac8051a0b11675717b67d908b8c1dc25	Bacteria	Chloroflexota	Chloroflexia	Chloroflexales	Chloroflexaceae	Chloroploca	Uncultured		out	3_keep_low_singleton	M	1	25		0	0.0121499	0	0		4_BD	3_L	4_BD	4_BD
1583	eb17c6cd9771c9ef676191b0626f4995	Bacteria	Armatimonadota	Fimbriimonadia	Fimbriimonadales	ATM1	ATM1	ATM1 sp003577165		out	3_keep_low_singleton	M	1	25		0	0.0121499	0	0		4_BD	3_L	4_BD	4_BD
1584	b2cd610826d4b3b1bef0431630023c35	Bacteria	Bacteroidota	Bacteroidia	Bacteroidales	ML635J-15	Bact-19	Bact-19 sp002869385		out	3_keep_low_singleton	M	1	25		0	0.0121499	0	0		4_BD	3_L	4_BD	4_BD
1585	18e05e131f17a311dc9403165fd5b224	Bacteria	Firmicutes	Bacilli	Erysipelotrichales	Erysipelotrichaceae	Allobaculum	Allobaculum stercoricanis		out	3_keep_low_singleton	M	1	25		0	0.0121499	0	0		4_BD	3_L	4_BD	4_BD
1586	7b06cf7ef993ceecf2dcc4ee8b3d29a1	Bacteria	Firmicutes	Clostridia	Lachnospirales	Lachnospiraceae	Lachnoclostridium	Lachnoclostridium sp002160755		out	3_keep_low_singleton	M	1	25		0	0.0121499	0	0		4_BD	3_L	4_BD	4_BD
1587	2d18bc78696cead53c627cff78d5636c	Bacteria	Pseudomonadota	Alphaproteobacteria	Acetobacterales	Acetobacteraceae	Roseomonas	Uncultured		out	3_keep_low_singleton	M	1	25		0	0.0121499	0	0		4_BD	3_L	4_BD	4_BD
1588	c07cab7cba74be1a73497bb3b689eae2	Bacteria	Firmicutes	Clostridia	Oscillospirales	Oscillospiraceae	Lawsonibacter	Uncultured		out	3_keep_low_singleton	M	1	25		0	0.0121499	0	0		4_BD	3_L	4_BD	4_BD
1589	db22710a0022144f9e7427dd0f3138ef	Bacteria	Firmicutes	Clostridia	Oscillospirales	CAG-382	SFLA01	SFLA01 sp004553575		out	3_keep_low_singleton	M	1	25		0	0.0121499	0	0		4_BD	3_L	4_BD	4_BD
1590	facf03ab71d96ed69bf46db4956304eb	Bacteria	Firmicutes	Clostridia	Peptostreptococcales	Peptostreptococcaceae	CCUG-7971	CCUG-7971 spG000499525		out	3_keep_low_singleton	M	1	25		0	0.0121499	0	0		4_BD	3_L	4_BD	4_BD
1591	98a1432dcd936dfaf9946e8188453882	Bacteria	Pseudomonadota	Alphaproteobacteria	CACIAM-22H2	CACIAM-22H2	Tagaea	Tagaea marina		out	3_keep_low_singleton	M	1	25		0	0.0121499	0	0		4_BD	3_L	4_BD	4_BD
1592	523a80b255361e20daaf70043a15f2e5	Bacteria	Bacteroidota	Bacteroidia	AKYH767	B-17BO	UBA2475	UBA2475 sp002319075		out	3_keep_low_singleton	M	1	25		0	0.0121499	0	0		4_BD	3_L	4_BD	4_BD
1593	f9c653bffdc2abdacaee75f55d35589a	Bacteria	Pseudomonadota	Alphaproteobacteria	Caulobacterales	Caulobacteraceae	Phenylobacterium	Uncultured		out	3_keep_low_singleton	M	1	25		0	0.0121499	0	0		4_BD	3_L	4_BD	4_BD
1594	949e42530929f4081d4a2ce5fb0575a7	Bacteria	Pseudomonadota	Alphaproteobacteria	Dongiales	Dongiaceae	SYSU-D60009	SYSU-D60009 sp003574735		out	3_keep_low_singleton	M	1	25		0	0.0121499	0	0		4_BD	3_L	4_BD	4_BD
1595	5e7976444633e9708c7574d6a280057c	Bacteria	Pseudomonadota	Alphaproteobacteria	Rhizobiales	Hyphomicrobiaceae	Hyphomicrobium	Hyphomicrobium sp002279935		out	3_keep_low_singleton	M	1	25		0	0.0121499	0	0		4_BD	3_L	4_BD	4_BD
1596	fbf99dc74ce9c9c6cdeec7a0d580906c	Bacteria	Pseudomonadota	Alphaproteobacteria	Dongiales	Dongiaceae	Hypericibacter	Hypericibacter adhaerens		out	3_keep_low_singleton	M	1	25		0	0.0121499	0	0		4_BD	3_L	4_BD	4_BD
1597	93785514e9c04ae08bb0092849e9e123	Bacteria	Pseudomonadota	Gammaproteobacteria			Unclassified Genus	Uncultured		out	3_keep_low_singleton	M	1	25		0	0.0121499	0	0		4_BD	3_L	4_BD	4_BD
1598	47f744c87ca0288b40d52677948381d0	Bacteria	Pseudomonadota	Gammaproteobacteria	Xanthomonadales	Xanthomonadaceae	Lysobacter	Lysobacter erysipheiresistens		out	3_keep_low_singleton	M	1	25		0	0.0121499	0	0		4_BD	3_L	4_BD	4_BD
1599	b225894e8fbb8ab5e0203e9015ed19a1	Bacteria	Pseudomonadota	Gammaproteobacteria	Burkholderiales	Burkholderiaceae	Unclassified Burkholderiaceae	Uncultured		out	3_keep_low_singleton	M	1	25		0	0.0121499	0	0		4_BD	3_L	4_BD	4_BD
1600	7a0e493de5de90ab6b889622392160e1	Archaea	Thermoproteota	Nitrososphaeria	Nitrososphaerales	Nitrososphaeraceae	Nitrosocosmicus	Nitrosocosmicus hydrocola		out	3_keep_low_singleton	M	1	25		0	0.0121499	0	0		4_BD	3_L	4_BD	4_BD
1601	ecc2ce83205ecc35f80a24c9e965cec9	Bacteria	Bacteroidota	Bacteroidia	Bacteroidales	Bacteroidaceae	Prevotella	Prevotella baroniae		out	3_keep_low_singleton	M	1	25		0	0.0121499	0	0		4_BD	3_L	4_BD	4_BD
1602	a5cdba1426fe985454fe71f4709796ff	Bacteria	Eisenbacteria	RBG-16-71-46			Unclassified Genus	Uncultured		out	3_keep_low_singleton	M	1	25		0	0.0121499	0	0		4_BD	3_L	4_BD	4_BD
1603	148901fcd0185961e076bdf6ae99405d	Bacteria	Patescibacteria	Saccharimonadia	Saccharimonadales		Unclassified Genus	Uncultured		out	3_keep_low_singleton	M	1	25		0	0.0121499	0	0		4_BD	3_L	4_BD	4_BD
1604	e7d58225739de365350be081320d567e	Bacteria	Bacteroidota	Bacteroidia	Sphingobacteriales	Sphingobacteriaceae	Pedobacter	Uncultured		out	3_keep_low_singleton	M	1	25		0	0.0121499	0	0		4_BD	3_L	4_BD	4_BD
1605	ee9258c8274a3d3f83b410b5776112b6	Bacteria	Bacteroidota	Bacteroidia	Bacteroidales	Bacteroidaceae	UBA1179	UBA1179 sp900318995		out	3_keep_low_singleton	M	1	25		0	0.0121499	0	0		4_BD	3_L	4_BD	4_BD
1606	fc2a429e497d448133730cdc926a6f93	Bacteria	Bacteroidota	Bacteroidia	Bacteroidales	Marinilabiliaceae	Breznakibacter	Breznakibacter xylanolyticus		out	3_keep_low_singleton	M	1	25		0	0.0121499	0	0		4_BD	3_L	4_BD	4_BD
1607	62844df7dc8a4e9a9740f296f828ca68	Bacteria	Bacteroidota	Bacteroidia	Bacteroidales	Paludibacteraceae	RF16	RF16 sp002452095		out	3_keep_low_singleton	M	1	25		0	0.0121499	0	0		4_BD	3_L	4_BD	4_BD
1608	3396421dc6e07c55295e647d79a5bf7a	Bacteria	Bacteroidota	Bacteroidia	Bacteroidales	Muribaculaceae	CAG-485	CAG-485 sp002493045		out	3_keep_low_singleton	M	1	25		0	0.0121499	0	0		4_BD	3_L	4_BD	4_BD
1609	61c00fd20beaffc5159b09617fcac35a	Bacteria	Pseudomonadota	Alphaproteobacteria	Sphingomonadales	Sphingomonadaceae	Unclassified Sphingomonadaceae	Uncultured		out	3_keep_low_singleton	M	1	25		0	0.0121499	0	0		4_BD	3_L	4_BD	4_BD
1610	ab98b28c8a83139b5da64a03dadc4bd2	Bacteria	Myxococcota	UBA796	UBA796	GCA-2862545	REDI01	REDI01 sp007693595		out	3_keep_low_singleton	M	1	25		0	0.0121499	0	0		4_BD	3_L	4_BD	4_BD
1611	7ccc337250b7427a44210308ca3933c5	Bacteria	Acidobacteriota	Vicinamibacteria	Vicinamibacterales	UBA2999	Unclassified UBA2999	Uncultured		out	3_keep_low_singleton	M	1	25		0	0.0121499	0	0		4_BD	3_L	4_BD	4_BD
1612	98f021c5af6ff02d4c6ac059749cb9a1	Bacteria	Acidobacteriota	Vicinamibacteria	Vicinamibacterales	UBA2999	Unclassified UBA2999	Uncultured		out	3_keep_low_singleton	M	1	25		0	0.0121499	0	0		4_BD	3_L	4_BD	4_BD
1613	3e5f4a2aac24a1d655c7991bdcc9182a	Bacteria					Unclassified Genus	Uncultured		out	3_keep_low_singleton	M	1	25		0	0.0121499	0	0		4_BD	3_L	4_BD	4_BD
1614	c66cc45eca95ec1b6ca8b48ec86c5db1	Bacteria	Pseudomonadota	Alphaproteobacteria	Rhodobacterales	Rhodobacteraceae	Unclassified Rhodobacteraceae	Uncultured		out	3_keep_low_singleton	M	1	25		0	0.0121499	0	0		4_BD	3_L	4_BD	4_BD
1615	a8a84e7502ca406f2b1f4fa0e92c1408	Bacteria	Pseudomonadota	Alphaproteobacteria	Sphingomonadales		Unclassified Genus	Uncultured		out	3_keep_low_singleton	M	1	25		0	0.0121499	0	0		4_BD	3_L	4_BD	4_BD
1616	3d5dd952eeeb95077c9fb61a2b45158d	Bacteria	Pseudomonadota	Alphaproteobacteria			Unclassified Genus	Uncultured		out	3_keep_low_singleton	M	1	25		0	0.0121499	0	0		4_BD	3_L	4_BD	4_BD
1617	ba8ce4e10f00c0a3389b0981216a23ae	Bacteria	Myxococcota	Polyangia	Polyangiales	Polyangiaceae	Unclassified Polyangiaceae	Uncultured		out	3_keep_low_singleton	M	1	25		0	0.0121499	0	0		4_BD	3_L	4_BD	4_BD
1618	83e3401767df8317fe67b7d91b819293	Bacteria	Bacteroidota	Bacteroidia	Chitinophagales	Chitinophagaceae	Flaviaesturariibacter	Uncultured		out	3_keep_low_singleton	M	1	25		0	0.0121499	0	0		4_BD	3_L	4_BD	4_BD
1619	6338928bb6cfd1666fb1fc645b04cbef	Bacteria	Bacteroidota	Bacteroidia	Chitinophagales	Chitinophagaceae	Chitinophaga	Chitinophaga ginsengihumi		out	3_keep_low_singleton	M	1	25		0	0.0121499	0	0		4_BD	3_L	4_BD	4_BD
1620	93bbc0957e033da258b3c368dfeda700	Bacteria	Bacteroidota	Bacteroidia	Chitinophagales	Chitinophagaceae	Unclassified Chitinophagaceae	Uncultured		out	3_keep_low_singleton	M	1	25		0	0.0121499	0	0		4_BD	3_L	4_BD	4_BD
1621	64db6b46ed9a60deb966632bc0b2036c	Bacteria	Pseudomonadota	Gammaproteobacteria	Steroidobacterales	Steroidobacteraceae	Unclassified Steroidobacteraceae	Uncultured		out	3_keep_low_singleton	M	1	25		0	0.0121499	0	0		4_BD	3_L	4_BD	4_BD
1622	de3c3f4bcc2d8c4bec5482b24888a5e7	Bacteria	Pseudomonadota	Gammaproteobacteria	DSM-16500	DSM-16500	Aquicella	Uncultured		out	3_keep_low_singleton	M	1	25		0	0.0121499	0	0		4_BD	3_L	4_BD	4_BD
1623	e7e86bf5f67834971952c5ca0cef017f	Bacteria	Pseudomonadota	Gammaproteobacteria	Pseudomonadales	Moraxellaceae	Acinetobacter	Uncultured		out	3_keep_low_singleton	M	1	25		0	0.0121499	0	0		4_BD	3_L	4_BD	4_BD
1624	0cb49f425c2988a827b0ac47e4811d70	Bacteria	Pseudomonadota	Gammaproteobacteria	Nevskiales	Nevskiaceae	Unclassified Nevskiaceae	Uncultured		out	3_keep_low_singleton	M	1	25		0	0.0121499	0	0		4_BD	3_L	4_BD	4_BD
1625	3346248cf91f492a59cc28c28094189a	Bacteria	Bacteroidota	Bacteroidia	Chitinophagales	Saprospiraceae	Unclassified Saprospiraceae	Uncultured		out	3_keep_low_singleton	M	1	25		0	0.0121499	0	0		4_BD	3_L	4_BD	4_BD
1626	5a2424568641cb0e6dbda2b6b0dc2dfe	Bacteria	Bacteroidota	Bacteroidia	Chitinophagales	Chitinophagaceae	Unclassified Chitinophagaceae	Uncultured		out	3_keep_low_singleton	M	1	25		0	0.0121499	0	0		4_BD	3_L	4_BD	4_BD
1627	9c56dcba4960bbaa82293b1c5a51dc0d	Bacteria	Actinobacteriota	Actinomycetia	Actinomycetales		Unclassified Genus	Uncultured		out	3_keep_low_singleton	M	1	25		0	0.0121499	0	0		4_BD	3_L	4_BD	4_BD
1628	9e76f4046a68efbe147574456592ed08	Bacteria	Gemmatimonadota	Gemmatimonadetes	Gemmatimonadales	Gemmatimonadaceae	Unclassified Gemmatimonadaceae	Uncultured		out	3_keep_low_singleton	M	1	25		0	0.0121499	0	0		4_BD	3_L	4_BD	4_BD
1629	7afa2633655ed6e6e28a13c83d091615	Bacteria	Gemmatimonadota	Gemmatimonadetes	Longimicrobiales	RSA9	RSA9	Uncultured		out	3_keep_low_singleton	M	1	25		0	0.0121499	0	0		4_BD	3_L	4_BD	4_BD
1630	0d12e5871a2da5f4dee9592dd13cedac	Bacteria	Gemmatimonadota	Gemmatimonadetes	Gemmatimonadales	Gemmatimonadaceae	SCN-70-22	Uncultured		out	3_keep_low_singleton	M	1	25		0	0.0121499	0	0		4_BD	3_L	4_BD	4_BD
1631	b21b8fc0ca2eb15b9e4727e776c50649	Bacteria	Desulfobacterota	Desulfuromonadia	Desulfuromonadales	BM103	VAUL01	VAUL01 sp005774545		out	3_keep_low_singleton	M	1	25		0	0.0121499	0	0		4_BD	3_L	4_BD	4_BD
1632	146d26e5c7d772de634fd2286e848a78	Bacteria	Bacteroidota	Bacteroidia	Flavobacteriales	Flavobacteriaceae	Flavobacterium	Uncultured		out	3_keep_low_singleton	M	1	25		0	0.0121499	0	0		4_BD	3_L	4_BD	4_BD
1633	1c23452a8f963ad4c75b5aca1a0b50eb	Bacteria	Planctomycetota	Phycisphaerae	Phycisphaerales	SM1A02	CAADGA01	Uncultured		out	3_keep_low_singleton	M	1	25		0	0.0121499	0	0		4_BD	3_L	4_BD	4_BD
1634	7913ae65973230e0a655b09f198df2a4	Bacteria					Unclassified Genus	Uncultured		out	3_keep_low_singleton	M	1	25		0	0.0121499	0	0		4_BD	3_L	4_BD	4_BD
1635	412e6ae2ff09c07cf56d4f876fb4d4e1	Bacteria	Eisenbacteria	RBG-16-71-46	RBG-16-71-46	RBG-16-71-46	Unclassified RBG-16-71-46	Uncultured		out	3_keep_low_singleton	M	1	25		0	0.0121499	0	0		4_BD	3_L	4_BD	4_BD
1636	85d33a33bfae70dfd990c5815df3d017	Bacteria	Acidobacteriota	Blastocatellia	Pyrinomonadales	Arenimicrobiaceae	Arenimicrobium	Arenimicrobium luteum		out	3_keep_low_singleton	M	1	25		0	0.0121499	0	0		4_BD	3_L	4_BD	4_BD
1637	1ee55ea133af67eebe261e16e369c242	Bacteria	Pseudomonadota	Alphaproteobacteria			Unclassified Genus	Uncultured		out	3_keep_low_singleton	M	1	25		0	0.0121499	0	0		4_BD	3_L	4_BD	4_BD
1638	1ad6e8dd4ae19c879f59e6f4a20a0f15	Bacteria	Acidobacteriota	Vicinamibacteria	Vicinamibacterales	SCN-69-37	SCN-69-37	SCN-69-37 sp001724025		out	3_keep_low_singleton	M	1	25		0	0.0121499	0	0		4_BD	3_L	4_BD	4_BD
1639	8ee70d4b4e46a59e0304761eaf276db6	Bacteria	Acidobacteriota	Thermoanaerobaculia	UBA5704	UBA5704	Unclassified UBA5704	Uncultured		out	3_keep_low_singleton	M	1	25		0	0.0121499	0	0		4_BD	3_L	4_BD	4_BD
1640	0cb69cf190ddf9f2c5fe70622287e17f	Bacteria	Verrucomicrobiota	Verrucomicrobiae	Chthoniobacterales	Chthoniobacteraceae	VFJQ01	VFJQ01 sp009885995		out	3_keep_low_singleton	M	1	25		0	0.0121499	0	0		4_BD	3_L	4_BD	4_BD
1641	5a4fd417f2a02082788256c28e328df3	Bacteria	Patescibacteria	Saccharimonadia	Saccharimonadales	UBA5946	Unclassified UBA5946	Uncultured		out	3_keep_low_singleton	M	1	25		0	0.0121499	0	0		4_BD	3_L	4_BD	4_BD
1642	35c156d40a108dc922268d0fef831a07	Bacteria	Pseudomonadota	Gammaproteobacteria	Xanthomonadales	Xanthomonadaceae	Lysobacter	Lysobacter dokdonensis		out	3_keep_low_singleton	M	1	25		0	0.0121499	0	0		4_BD	3_L	4_BD	4_BD
1643	c3e1a8de7b41f8ba5220d57700978752	Bacteria	Pseudomonadota	Gammaproteobacteria	Pseudomonadales	Moraxellaceae	Acinetobacter	Uncultured		out	3_keep_low_singleton	M	1	25		0	0.0121499	0	0		4_BD	3_L	4_BD	4_BD
1644	f4f91693577845e106a0ca0d33a466a6	Bacteria	Acidobacteriota	Blastocatellia	Pyrinomonadales	Blastocatellaceae	Tellurimicrobium	Uncultured		out	3_keep_low_singleton	M	1	25		0	0.0121499	0	0		4_BD	3_L	4_BD	4_BD
1645	29b5dc34a7c085eb3cd2070885b1b788	Bacteria	Actinobacteriota	Actinomycetia	Actinomycetales	Micrococcaceae	Unclassified Micrococcaceae	Uncultured		out	3_keep_low_singleton	M	1	25		0	0.0121499	0	0		4_BD	3_L	4_BD	4_BD
1646	5ef045cf2ad78a72baadb47a9d4a11dc	Bacteria	Actinobacteriota	Actinomycetia	Streptomycetales	Streptomycetaceae	Streptomyces	Uncultured		out	3_keep_low_singleton	M	1	25		0	0.0121499	0	0		4_BD	3_L	4_BD	4_BD
1647	1c519a7cfc3abccc2b10daf36181ae0d	Bacteria	Actinobacteriota	Actinomycetia	Streptomycetales	Streptomycetaceae	Streptomyces	Uncultured		out	3_keep_low_singleton	M	1	25		0	0.0121499	0	0		4_BD	3_L	4_BD	4_BD
1648	4931d4a31998c8fa302eeaa3db08dfd4	Bacteria	Actinobacteriota	Thermoleophilia	Gaiellales	Gaiellaceae	GMQP-bins7	GMQP-bins7 sp004366385		out	3_keep_low_singleton	M	1	25		0	0.0121499	0	0		4_BD	3_L	4_BD	4_BD
1649	b6f330ad25e9f8c6e3c5dd5a0b3426e8	Bacteria	Firmicutes	Clostridia	Lachnospirales	Lachnospiraceae	Unclassified Lachnospiraceae	Uncultured		out	3_keep_low_singleton	M	1	25		0	0.0121499	0	0		4_BD	3_L	4_BD	4_BD
1650	41075ed38cf99a08d4fa5d8d0a8066a3	Bacteria	Firmicutes	Clostridia	Lachnospirales	Lachnospiraceae	Unclassified Lachnospiraceae	Uncultured		out	3_keep_low_singleton	M	1	25		0	0.0121499	0	0		4_BD	3_L	4_BD	4_BD
1651	2b0a03230bc3f2f487fef4d3e4d0662b	Bacteria	Firmicutes	Clostridia	Lachnospirales	Lachnospiraceae	Ventrimonas	Ventrimonas sp003611875		out	3_keep_low_singleton	M	1	25		0	0.0121499	0	0		4_BD	3_L	4_BD	4_BD
1652	6902b01bf477078907ea635da512f583	Bacteria	Acidobacteriota	Acidobacteriae	Acidoferrales	UBA7541	Unclassified UBA7541	Uncultured		out	3_keep_low_singleton	M	1	25		0	0.0121499	0	0		4_BD	3_L	4_BD	4_BD
1653	5ac53949a3c8b0cb56162cd22e877a36	Bacteria	Firmicutes	Clostridia	Christensenellales	UBA1242	UBA11490	UBA11490 sp003524095		out	3_keep_low_singleton	M	1	25		0	0.0121499	0	0		4_BD	3_L	4_BD	4_BD
1654	44b2b93b92784de4410710694559c36a	Bacteria	Actinobacteriota	Acidimicrobiia	Acidimicrobiales	JACDCH01	VFJN01	VFJN01 sp009694375		out	3_keep_low_singleton	M	1	25		0	0.0121499	0	0		4_BD	3_L	4_BD	4_BD
1655	29e355416b7d42351ee7e6416b25a480	Bacteria					Unclassified Genus	Uncultured		out	3_keep_low_singleton	M	1	25		0	0.0121499	0	0		4_BD	3_L	4_BD	4_BD
1656	e1630d45926282b857038fe988c3298c	Bacteria	Firmicutes	Clostridia	Tissierellales	Tissierellaceae	Gudongella	Gudongella oleilytica		out	3_keep_low_singleton	M	1	25		0	0.0121499	0	0		4_BD	3_L	4_BD	4_BD
1657	ab5fad1de9e6ce7816289eab4700f2da	Bacteria	Actinobacteriota	Acidimicrobiia	Acidimicrobiales	Bog-793	Fen-455	Fen-455 sp003140595		out	3_keep_low_singleton	M	1	25		0	0.0121499	0	0		4_BD	3_L	4_BD	4_BD
1658	199bd5c5db6bd952b861ad58688255a3	Bacteria					Unclassified Genus	Uncultured		out	3_keep_low_singleton	M	1	25		0	0.0121499	0	0		4_BD	3_L	4_BD	4_BD
1659	b5445189bd7230b02f87f4ba4d4dce2e	Bacteria	Actinobacteriota	Acidimicrobiia	IMCC26256	PALSA-555	SHUY01	Uncultured		out	3_keep_low_singleton	M	1	25		0	0.0121499	0	0		4_BD	3_L	4_BD	4_BD
1660	c84e836457c78af4ca0b63d4b338065d	Bacteria	Actinobacteriota	Actinomycetia	Actinomycetales	Microbacteriaceae	Agromyces	Uncultured		out	3_keep_low_singleton	M	1	25		0	0.0121499	0	0		4_BD	3_L	4_BD	4_BD
1661	980e9401e1d8df29f534cff5697689fe	Bacteria	Actinobacteriota	Actinomycetia	Propionibacteriales	Nocardioidaceae	Aeromicrobium	Uncultured		out	3_keep_low_singleton	M	1	25		0	0.0121499	0	0		4_BD	3_L	4_BD	4_BD
1662	b8b81ea98388be32e448c90f8505fd7e	Bacteria	Actinobacteriota	Actinomycetia	Propionibacteriales	Nocardioidaceae	Nocardioides	Uncultured		out	3_keep_low_singleton	M	1	25		0	0.0121499	0	0		4_BD	3_L	4_BD	4_BD
1663	25ad90ce9a7a497b865c4fc78bc4f132	Bacteria	Pseudomonadota	Gammaproteobacteria	Burkholderiales	Burkholderiaceae	Unclassified Burkholderiaceae	Uncultured		out	3_keep_low_singleton	M	1	25		0	0.0121499	0	0		4_BD	3_L	4_BD	4_BD
1664	7a95c411432cd2d617730ecd4462d155	Bacteria	Pseudomonadota	Gammaproteobacteria	Burkholderiales	Burkholderiaceae	Unclassified Burkholderiaceae	Uncultured		out	3_keep_low_singleton	M	1	25		0	0.0121499	0	0		4_BD	3_L	4_BD	4_BD
1665	e2217befe2ca313be523a2d16bbdd832	Bacteria	Pseudomonadota	Gammaproteobacteria	Burkholderiales	Burkholderiaceae	Oligella	Oligella ureolytica		out	3_keep_low_singleton	M	1	25		0	0.0121499	0	0		4_BD	3_L	4_BD	4_BD
1666	1415c5ab1e7ec39752de020e4a9662ba	Bacteria	Acidobacteriota	Acidobacteriae	Acidobacteriales	SbA1	Sulfotelmatobacter	Sulfotelmatobacter sp003166855		out	3_keep_low_singleton	M	1	25		0	0.0121499	0	0		4_BD	3_L	4_BD	4_BD
1667	8ba31b071956064d555a934d41bb4c61	Bacteria	Pseudomonadota	Gammaproteobacteria	Burkholderiales	Usitatibacteraceae	Usitatibacter	Uncultured		out	3_keep_low_singleton	M	1	25		0	0.0121499	0	0		4_BD	3_L	4_BD	4_BD
1668	0d7f3713055ce1f01d309ad0aa6f4686	Bacteria	Pseudomonadota	Gammaproteobacteria	Burkholderiales	Casimicrobiaceae	VBCG01	VBCG01 sp005881895		out	3_keep_low_singleton	M	1	25		0	0.0121499	0	0		4_BD	3_L	4_BD	4_BD
1669	93f71eac59a4dae7aae530586fea2196	Bacteria	Pseudomonadota	Gammaproteobacteria	GCA-2729495	GCA-2729495	QUBU01	Uncultured		out	3_keep_low_singleton	M	1	25		0	0.0121499	0	0		4_BD	3_L	4_BD	4_BD
1670	646f69c534d1404fb517fc40593b96dc	Bacteria	Actinobacteriota	Actinomycetia	Mycobacteriales	Mycobacteriaceae	Rhodococcus	Rhodococcus tukisamuensis		out	3_keep_low_singleton	M	1	25		0	0.0121499	0	0		4_BD	3_L	4_BD	4_BD
1671	5211de2bb5a26766d1a65b4ff8f0bb1e	Bacteria	Actinobacteriota	Actinomycetia	Actinomycetales	Microbacteriaceae	Unclassified Microbacteriaceae	Uncultured		out	3_keep_low_singleton	M	1	25		0	0.0121499	0	0		4_BD	3_L	4_BD	4_BD
1672	8eb017e3ca543d407963fde1e0b006d8	Bacteria	Actinobacteriota	Actinomycetia	Mycobacteriales	Pseudonocardiaceae	Lentzea	Uncultured		out	3_keep_low_singleton	M	1	25		0	0.0121499	0	0		4_BD	3_L	4_BD	4_BD
1673	a47af7262ecc2542c850a7d6fac1a850	Bacteria	Planctomycetota	Planctomycetia	Pirellulales	Lacipirellulaceae	Unclassified Lacipirellulaceae	Uncultured		out	3_keep_low_singleton	M	1	25		0	0.0121499	0	0		4_BD	3_L	4_BD	4_BD
1674	f2bdb180499e28e9b69d6d218b158a07	Bacteria	Firmicutes	Bacilli	Lactobacillales	Streptococcaceae	Streptococcus	Streptococcus azizii		out	3_keep_low_singleton	M	1	25		0	0.0121499	0	0		4_BD	3_L	4_BD	4_BD
1675	7e00eaa21c11688a174da8cbc846c44e	Bacteria	Firmicutes	Bacilli	Lactobacillales	Carnobacteriaceae	Atopostipes	Uncultured		out	3_keep_low_singleton	M	1	25		0	0.0121499	0	0		4_BD	3_L	4_BD	4_BD
1676	fd378fc90055d451a72999d8cadb3679	Bacteria	Firmicutes	Clostridia	Oscillospirales	Oscillospiraceae	Unclassified Oscillospiraceae	Uncultured		out	3_keep_low_singleton	M	1	25		0	0.0121499	0	0		4_BD	3_L	4_BD	4_BD
1677	9d5bbd691d5e1e78eb8c5736f9ebb088	Bacteria	Elusimicrobiota	Elusimicrobia	Elusimicrobiales	Elusimicrobiaceae	UBA1174	UBA1174 sp902791965		out	3_keep_low_singleton	M	1	25		0	0.0121499	0	0		4_BD	3_L	4_BD	4_BD
1678	3531222b1fe705bcea0c051a2463afe8	Bacteria	Firmicutes	Bacilli	Lactobacillales	Lactobacillaceae	Limosilactobacillus	Limosilactobacillus pontis		out	3_keep_low_singleton	M	1	25		0	0.0121499	0	0		4_BD	3_L	4_BD	4_BD
1679	c88a314696b85fd01790a3f76f8bab9a	Bacteria	Firmicutes	Clostridia	Oscillospirales		Unclassified Genus	Uncultured		out	3_keep_low_singleton	M	1	25		0	0.0121499	0	0		4_BD	3_L	4_BD	4_BD
1680	160d45abbedeb49eb699d87b4388ee36	Bacteria	Firmicutes	Clostridia			Unclassified Genus	Uncultured		out	3_keep_low_singleton	M	1	25		0	0.0121499	0	0		4_BD	3_L	4_BD	4_BD
1681	992313e4ad1548c43d8376b2d2af4470	Bacteria	Firmicutes	Clostridia			Unclassified Genus	Uncultured		out	3_keep_low_singleton	M	1	25		0	0.0121499	0	0		4_BD	3_L	4_BD	4_BD
1682	36f2c6fd19e039bbb12f9ac052fe42a6	Bacteria	Firmicutes	Bacilli	Lactobacillales	Lactobacillaceae	Lactobacillus	Lactobacillus panisapium		out	3_keep_low_singleton	M	1	25		0	0.0121499	0	0		4_BD	3_L	4_BD	4_BD
1683	080fce36653ca8d2219d560af518b19c	Bacteria					Unclassified Genus	Uncultured		out	3_keep_low_singleton	M	1	25		0	0.0121499	0	0		4_BD	3_L	4_BD	4_BD
1684	41fdec92196d12e42f4a614d263652da	Bacteria	Bacteroidota	Bacteroidia	Cytophagales	Cyclobacteriaceae	Chryseotalea	Uncultured		out	3_keep_low_singleton	M	1	25		0	0.0121499	0	0		4_BD	3_L	4_BD	4_BD
1685	f4aac38e2d7472421b110de090d739bf	Bacteria	Pseudomonadota	Gammaproteobacteria	Burkholderiales	Burkholderiaceae	Massilia	Uncultured		out	3_keep_low_singleton	M	1	25		0	0.0121499	0	0		4_BD	3_L	4_BD	4_BD
1686	808c2547bda2adf5aa7a1c8db1a2e402	Bacteria	Actinobacteriota	Actinomycetia	Actinomycetales	Cellulomonadaceae	Unclassified Cellulomonadaceae	Uncultured		out	3_keep_low_singleton	M	1	25		0	0.0121499	0	0		4_BD	3_L	4_BD	4_BD
1687	458843ca77cc4f92524c9af5935b8219	Bacteria	Firmicutes	Clostridia	Oscillospirales	Oscillospiraceae	Limivicinus	Limivicinus sp002320035		out	3_keep_low_singleton	M	1	25		0	0.0121499	0	0		4_BD	3_L	4_BD	4_BD
1688	f15a5b25af1bb48c7fa5aa071c6cff99	Bacteria	Firmicutes	Clostridia	Lachnospirales	Lachnospiraceae	Mediterraneibacter	Mediterraneibacter faecis		out	3_keep_low_singleton	M	1	25		0	0.0121499	0	0		4_BD	3_L	4_BD	4_BD
1689	c5b294a093a933ae7741554be600df4e	Bacteria	Bacteroidota	Bacteroidia	Bacteroidales		Unclassified Genus	Uncultured		out	3_keep_low_singleton	M	1	25		0	0.0121499	0	0		4_BD	3_L	4_BD	4_BD
1690	7868f001f95cde328bdd681232ce3790	Bacteria	Bacteroidota	Bacteroidia	Flavobacteriales	Crocinitomicaceae	Fluviicola	Fluviicola taffensis		out	3_keep_low_singleton	M	1	25		0	0.0106312	0	0		4_BD	3_L	4_BD	4_BD
1691	c16392e61979622596a18148397f8d6e	Bacteria	Chloroflexota	Limnocylindria	QHBO01	QHBO01	CF-167	CF-167 sp005879775		out	3_keep_low_singleton	M	1	25		0	0.0106312	0	0		4_BD	3_L	4_BD	4_BD
1692	35cfacd09efc72b5468e99eb986e28ff	Bacteria	Campylobacterota	Campylobacteria	Campylobacterales	Helicobacteraceae	Helicobacter	Helicobacter ganmani		out	3_keep_low_singleton	M	1	25		0	0.0106312	0	0		4_BD	3_L	4_BD	4_BD
1693	686a29576598a2aaf8593d98b52f9715	Bacteria	Bacteroidota	Bacteroidia	Bacteroidales	Muribaculaceae	Duncaniella	Uncultured		out	3_keep_low_singleton	M	1	25		0	0.0106312	0	0		4_BD	3_L	4_BD	4_BD
1694	a07739717e187c760d45bc65dd40505c	Bacteria	Armatimonadota	Fimbriimonadia	Fimbriimonadales	Fimbriimonadaceae	Unclassified 55-13	55-13 sp001898035		out	3_keep_low_singleton	M	1	25		0	0.0106312	0	0		4_BD	3_L	4_BD	4_BD
1695	0eafac05358a4a4d9dddae3a3828f5a4	Bacteria	Bacteroidota	Bacteroidia	Bacteroidales	Paludibacteraceae	UPXZ01	UPXZ01 sp012523295		out	3_keep_low_singleton	M	1	25		0	0.0106312	0	0		4_BD	3_L	4_BD	4_BD
1696	c47508a9131e093d5cb594187e7aaab5	Bacteria					Unclassified Genus	Uncultured		out	3_keep_low_singleton	M	1	25		0	0.0106312	0	0		4_BD	3_L	4_BD	4_BD
1697	7d12c5f1351b880b4e392135e8ec1487	Bacteria	Chloroflexota	Anaerolineae	Caldilineales	Caldilineaceae	Unclassified Caldilineaceae	Uncultured		out	3_keep_low_singleton	M	1	25		0	0.0106312	0	0		4_BD	3_L	4_BD	4_BD
1698	216218109d757e1f2ffad07810406164	Bacteria	Acidobacteriota	Acidobacteriae	Acidobacteriales	Acidobacteriaceae	Unclassified Acidobacteriaceae	Uncultured		out	3_keep_low_singleton	M	1	25		0	0.0106312	0	0		4_BD	3_L	4_BD	4_BD
1699	a7f73ad6add1b48787df14397a8966de	Bacteria	Acidobacteriota	Acidobacteriae	Bryobacterales	Bryobacteraceae	Unclassified Bryobacteraceae	Uncultured		out	3_keep_low_singleton	M	1	25		0	0.0106312	0	0		4_BD	3_L	4_BD	4_BD
1700	343b05f9dd53e348054f6586dda71bda	Bacteria	Bacteroidota	Bacteroidia	Chitinophagales	Chitinophagaceae	Unclassified Chitinophagaceae	Uncultured		out	3_keep_low_singleton	M	1	25		0	0.0106312	0	0		4_BD	3_L	4_BD	4_BD
1701	b1ffb29fa717b9e5aca40eb45bb4f8a8	Bacteria	Bacteroidota	Bacteroidia	Cytophagales	Cyclobacteriaceae	Unclassified Cyclobacteriaceae	Uncultured		out	3_keep_low_singleton	M	1	25		0	0.0106312	0	0		4_BD	3_L	4_BD	4_BD
1702	d8e48b150104a834259c4694ad621ac5	Bacteria	Campylobacterota	Campylobacteria	Campylobacterales	Arcobacteraceae	Unclassified Arcobacteraceae	Uncultured		out	3_keep_low_singleton	M	1	25		0	0.0106312	0	0		4_BD	3_L	4_BD	4_BD
1703	2a842c9aeff6daa05cbebc147d7131fe	Bacteria	Chloroflexota	Anaerolineae			Unclassified Genus	Uncultured		out	3_keep_low_singleton	M	1	25		0	0.0106312	0	0		4_BD	3_L	4_BD	4_BD
1704	6965dadac309b5a2a7270d34f378aff9	Bacteria	Chloroflexota	Dehalococcoidia	DSTF01	WHTK01	WHTK01	WHTK01 sp009377745		out	3_keep_low_singleton	M	1	25		0	0.0106312	0	0		4_BD	3_L	4_BD	4_BD
1705	146bba172c8a00093469d1987dde7875	Bacteria	Firmicutes	Clostridia	Lachnospirales	Lachnospiraceae	Dorea	Uncultured		out	3_keep_low_singleton	M	1	25		0	0.0106312	0	0		4_BD	3_L	4_BD	4_BD
1706	2c67f3fbac9f67be593b1aabb3cb1775	Bacteria	Firmicutes	Clostridia	Oscillospirales	Acutalibacteraceae	DTU053	DTU053 sp001512765		out	3_keep_low_singleton	M	1	25		0	0.0106312	0	0		4_BD	3_L	4_BD	4_BD
1707	3c291ad1c64b4e749914291ac0da2e32	Bacteria	Pseudomonadota	Alphaproteobacteria	Rhizobiales	Aestuariivirgaceae	Nordella	Nordella sp011046735		out	3_keep_low_singleton	M	1	25		0	0.0106312	0	0		4_BD	3_L	4_BD	4_BD
1708	3d8a95ba96114aee0e1cc94d7b3aed4d	Bacteria	Pseudomonadota	Alphaproteobacteria	Rhizobiales	Devosiaceae	Unclassified Devosiaceae	Uncultured		out	3_keep_low_singleton	M	1	25		0	0.0106312	0	0		4_BD	3_L	4_BD	4_BD
1709	5205bfc3d456553633701ae079a9db6c	Bacteria	Pseudomonadota	Alphaproteobacteria	Rhizobiales	Rhizobiaceae	Agrobacterium	Uncultured		out	3_keep_low_singleton	M	1	25		0	0.0106312	0	0		4_BD	3_L	4_BD	4_BD
1710	9d20138dfd9e30b839ed0a819481468a	Bacteria	Pseudomonadota	Gammaproteobacteria	Burkholderiales	2013Ark19i	Unclassified 2013Ark19i	Uncultured		out	3_keep_low_singleton	M	1	25		0	0.0106312	0	0		4_BD	3_L	4_BD	4_BD
1711	2a49e5e262de346b60d9dd7233bab3e4	Bacteria	Verrucomicrobiota	Verrucomicrobiae	Pedosphaerales	Pedosphaeraceae	Pedosphaera	Pedosphaera parvula		out	3_keep_low_singleton	M	1	25		0	0.0106312	0	0		4_BD	3_L	4_BD	4_BD
1712	6d2b2009bba8b9159f4c259e53356f33	Unassigned					Unclassified Genus	Uncultured		out	3_keep_low_singleton	M	1	25		0	0.0106312	0	0		4_BD	3_L	4_BD	4_BD
1713	a44579e87fca3f8b70a64f0bcd7dc957	Bacteria	Bacteroidota	Bacteroidia	Bacteroidales	UBA932	Cryptobacteroides	Cryptobacteroides sp000435075		out	3_keep_low_singleton	M	1	25		0	0.0106312	0	0		4_BD	3_L	4_BD	4_BD
1714	0d5d57321441c0ef487e2da6cf860491	Bacteria	Nitrospirota	Nitrospiria	Nitrospirales	Nitrospiraceae	Nitrospira	NitrospirA defluvii		out	3_keep_low_singleton	M	1	25		0	0.0106312	0	0		4_BD	3_L	4_BD	4_BD
1715	928bf6a8c3c857511e9d11b36fb4a9f1	Bacteria	Acidobacteriota	Acidobacteriae	Bryobacterales	Bryobacteraceae	Palsa-89	Uncultured		out	3_keep_low_singleton	M	1	25		0	0.0106312	0	0		4_BD	3_L	4_BD	4_BD
1716	a16b3c6d743b03ec6d908f6d70515e34	Bacteria	Actinobacteriota	Actinomycetia	Propionibacteriales	Nocardioidaceae	Nocardioides	Uncultured		out	3_keep_low_singleton	M	1	25		0	0.0106312	0	0		4_BD	3_L	4_BD	4_BD
1717	7649e1d9a8fa1c89597b36d9ae997d04	Bacteria	Myxococcota	Polyangia	Polyangiales	Polyangiaceae	Unclassified Polyangiaceae	Uncultured		out	3_keep_low_singleton	M	1	25		0	0.0106312	0	0		4_BD	3_L	4_BD	4_BD
1718	efbfe2c396a120c9a11591c06b249628	Bacteria	Sumerlaeota	Sumerlaeia	Sumerlaeales	Sumerlaeaceae	HGW-BRC1-1	HGW-BRC1-1 sp002842095		out	3_keep_low_singleton	M	1	25		0	0.0106312	0	0		4_BD	3_L	4_BD	4_BD
1719	5c0e9ae0c60a01642c30adf28832a360	Bacteria	Bacteroidota	Bacteroidia	Cytophagales	Hymenobacteraceae	Pontibacter	Uncultured		out	3_keep_low_singleton	M	1	25		0	0.0106312	0	0		4_BD	3_L	4_BD	4_BD
1720	a5db0cef2d43bcff9b8f1b856ba5fe78	Bacteria	Pseudomonadota	Gammaproteobacteria	Pseudomonadales	Moraxellaceae	Psychrobacter	Uncultured		out	3_keep_low_singleton	M	1	25		0	0.0106312	0	0		4_BD	3_L	4_BD	4_BD
1721	55f46b5bd84810baf29dcdb810433a03	Bacteria	Pseudomonadota	Alphaproteobacteria	Ferrovibrionales	Ferrovibrionaceae	SYSU-D60015	SYSU-D60015 sp003576705		out	3_keep_low_singleton	M	1	25		0	0.0106312	0	0		4_BD	3_L	4_BD	4_BD
1722	11d051b5da8a2cc3a6965198c201d481	Bacteria	Planctomycetota	Planctomycetia	Pirellulales	Pirellulaceae	Unclassified Pirellulaceae	Uncultured		out	3_keep_low_singleton	M	1	25		0	0.0106312	0	0		4_BD	3_L	4_BD	4_BD
1723	3fe500791b63084a9bbe4b8ca678f9f7	Bacteria	Pseudomonadota	Alphaproteobacteria	Micavibrionales	Micavibrionaceae	UBA7657	UBA7657 sp900696495		out	3_keep_low_singleton	M	1	25		0	0.0106312	0	0		4_BD	3_L	4_BD	4_BD
1724	189d0d733f55e8f3362fea2452c9b7b9	Bacteria	Firmicutes	Clostridia	Lachnospirales	Lachnospiraceae	Unclassified Lachnospiraceae	Uncultured		out	3_keep_low_singleton	M	1	25		0	0.0106312	0	0		4_BD	3_L	4_BD	4_BD
1725	9911bcdd1322b77ea74c0e221ded2833	Bacteria	Chloroflexota	Dehalococcoidia	DSTF01	WHTK01	WHTK01	WHTK01 sp009377745		out	3_keep_low_singleton	M	1	25		0	0.0106312	0	0		4_BD	3_L	4_BD	4_BD
1726	83e6a03ea444fd1742740d8b890c6461	Bacteria	Bacteroidota	Bacteroidia	Bacteroidales	Prolixibacteraceae	UBA1413	UBA1413 sp002304925		out	3_keep_low_singleton	M	1	25		0	0.0106312	0	0		4_BD	3_L	4_BD	4_BD
1727	70ebeaa2030713a84904662a0abe5491	Bacteria	Pseudomonadota	Alphaproteobacteria	Sphingomonadales	Sphingomonadaceae	Sphingomicrobium	Uncultured		out	3_keep_low_singleton	M	1	25		0	0.0106312	0	0		4_BD	3_L	4_BD	4_BD
1728	dfdd3a90c423c02e01640ffafd137647	Bacteria	Chloroflexota	Chloroflexia	Chloroflexales	Roseiflexaceae	Kouleothrix	Uncultured		out	3_keep_low_singleton	M	1	25		0	0.0106312	0	0		4_BD	3_L	4_BD	4_BD
1729	7ca26f11a3850d1e778cf6a37bc8b59d	Bacteria	Pseudomonadota	Gammaproteobacteria	Steroidobacterales	Steroidobacteraceae	Povalibacter	Uncultured		out	3_keep_low_singleton	M	1	25		0	0.0106312	0	0		4_BD	3_L	4_BD	4_BD
1730	d1e3641dc3e59f0b4f11d89ed8a479b6	Bacteria	Bacteroidota	Bacteroidia	Bacteroidales	Bacteroidaceae	Bacteroides	Bacteroides faecalis		out	3_keep_low_singleton	M	1	25		0	0.0106312	0	0		4_BD	3_L	4_BD	4_BD
1731	c61be478fbd258209a31f9f57e76a587	Bacteria	Pseudomonadota	Alphaproteobacteria	Rhizobiales	Hyphomicrobiaceae	Hyphomicrobium	Hyphomicrobium denitrificans		out	3_keep_low_singleton	M	1	25		0	0.0106312	0	0		4_BD	3_L	4_BD	4_BD
1732	1ca16d5a6950140c6ed5aa6d29f2d3cc	Bacteria	Chloroflexota	Dehalococcoidia	UBA2979	UBA2979	W-Chloroflexi-9	W-Chloroflexi-9 sp002840675		out	3_keep_low_singleton	M	1	25		0	0.0106312	0	0		4_BD	3_L	4_BD	4_BD
1733	b5a36ec49ddeafd6b9aefd710458d3ff	Bacteria	Pseudomonadota	Alphaproteobacteria	Rhizobiales	Beijerinckiaceae	Unclassified Beijerinckiaceae	Uncultured		out	3_keep_low_singleton	M	1	25		0	0.0106312	0	0		4_BD	3_L	4_BD	4_BD
1734	d7655599acc662a6f12cf60723d20463	Bacteria	Bacteroidota	Bacteroidia	Bacteroidales	Bacteroidaceae	Prevotella	Prevotella nigrescens		out	3_keep_low_singleton	M	1	25		0	0.0106312	0	0		4_BD	3_L	4_BD	4_BD
1735	cc9d6e707cb6b16bb72b3bb3bb5353c3	Bacteria	Myxococcota	Polyangia	Polyangiales	Polyangiaceae	Unclassified Polyangiaceae	Uncultured		out	3_keep_low_singleton	M	1	25		0	0.0106312	0	0		4_BD	3_L	4_BD	4_BD
1736	d4a39dfc5921833bee31887207e55a28	Bacteria	Fusobacteriota	Fusobacteriia	Fusobacteriales	Fusobacteriaceae	Fusobacterium	Fusobacterium ulcerans		out	3_keep_low_singleton	M	1	25		0	0.0106312	0	0		4_BD	3_L	4_BD	4_BD
1737	9e7263e82dcb5174cf030a2cbdfa1c66	Bacteria	Acidobacteriota	HRBIN11	HRBIN11	HRBIN11	HRBIN11	Uncultured		out	3_keep_low_singleton	M	1	25		0	0.0106312	0	0		4_BD	3_L	4_BD	4_BD
1738	c1ed32e75c0f0baacb0e83b2d7ebfc0f	Bacteria	Pseudomonadota	Gammaproteobacteria	UBA12402	UBA12402	Unclassified UBA12402	Uncultured		out	3_keep_low_singleton	M	1	25		0	0.0106312	0	0		4_BD	3_L	4_BD	4_BD
1739	f3052660dfdefd426e60eed367a10fef	Bacteria	Actinobacteriota	Thermoleophilia	Gaiellales	Gaiellaceae	GMQP-bins7	GMQP-bins7 sp004366385		out	3_keep_low_singleton	M	1	25		0	0.0106312	0	0		4_BD	3_L	4_BD	4_BD
1740	06da451d1342fd6c11cc8e66d84af340	Bacteria	Acidobacteriota	Thermoanaerobaculia	UBA5066		Unclassified Genus	Uncultured		out	3_keep_low_singleton	M	1	25		0	0.0106312	0	0		4_BD	3_L	4_BD	4_BD
1741	f7fa7e0e418851134dcabb1c36f40576	Bacteria	Bacteroidota	Bacteroidia	Flavobacteriales	Flavobacteriaceae	Unclassified Flavobacteriaceae	Uncultured		out	3_keep_low_singleton	M	1	25		0	0.0106312	0	0		4_BD	3_L	4_BD	4_BD
1742	615bfdc80e1305727b6989fa6d108ec3	Bacteria	Pseudomonadota	Alphaproteobacteria	Rhodobacterales	Rhodobacteraceae	Rubellimicrobium	Rubellimicrobium rubrum		out	3_keep_low_singleton	M	1	25		0	0.0106312	0	0		4_BD	3_L	4_BD	4_BD
1743	f18efe78f777953bbe8b271824b09061	Bacteria	Chloroflexota	Limnocylindria	Limnocylindrales	CSP1-4	GWC2-73-18	Uncultured		out	3_keep_low_singleton	M	1	25		0	0.0106312	0	0		4_BD	3_L	4_BD	4_BD
1744	757f277679bf88fe55b4f7d04ad0ed02	Bacteria	Bacteroidota	Bacteroidia	Bacteroidales	Rikenellaceae	Alistipes	Alistipes shahii		out	3_keep_low_singleton	M	1	25		0	0.0106312	0	0		4_BD	3_L	4_BD	4_BD
1745	bb47bdab37b1db58b8f9abde554008d4	Bacteria	Firmicutes	Clostridia	Oscillospirales	CAG-272	Avispirillum	Uncultured		out	3_keep_low_singleton	M	1	25		0	0.0106312	0	0		4_BD	3_L	4_BD	4_BD
1746	31bfc30c9e19fa9749f08afcabcf1df9	Bacteria	Firmicutes	Clostridia	Lachnospirales	Lachnospiraceae	Blautia	Blauti141781 hydrogenotrophica		out	3_keep_low_singleton	M	1	25		0	0.0106312	0	0		4_BD	3_L	4_BD	4_BD
1747	cd8937a2048608f713bc956177f99c2b	Bacteria	Desulfobacterota	Binatia	UBA1149	UBA1149	UBA1149	Uncultured		out	3_keep_low_singleton	M	1	25		0	0.0106312	0	0		4_BD	3_L	4_BD	4_BD
1748	624c2c8a04e853aceeabd4e426fb767f	Bacteria	Pseudomonadota	Gammaproteobacteria	DSM-16500	DSM-16500	Aquicella	Uncultured		out	3_keep_low_singleton	M	1	25		0	0.0106312	0	0		4_BD	3_L	4_BD	4_BD
1749	f106f4bbf90b36b8ec35ece00c3f528d	Bacteria	Acidobacteriota	Acidobacteriae	Acidobacteriales	Acidobacteriaceae	Edaphobacter	Edaphobacter sp000381605		out	3_keep_low_singleton	M	1	25		0	0.0106312	0	0		4_BD	3_L	4_BD	4_BD
1750	2cb372eb15b65667d5ae8555ceeeef54	Bacteria	Bacteroidota	Rhodothermia	Rhodothermales	Rubricoccaceae	Unclassified Rubricoccaceae	Uncultured		out	3_keep_low_singleton	M	1	25		0	0.0106312	0	0		4_BD	3_L	4_BD	4_BD
1751	76065c136886ac0abc87603395f919de	Bacteria	Firmicutes	Clostridia	Lachnospirales	Lachnospiraceae	Hungatella	Uncultured		out	3_keep_low_singleton	M	1	25		0	0.0106312	0	0		4_BD	3_L	4_BD	4_BD
1752	28779c5da65c092721b3ee3a0f561166	Bacteria	Bacteroidota	Bacteroidia	Chitinophagales	Chitinophagaceae	Unclassified Chitinophagaceae	Uncultured		out	3_keep_low_singleton	M	1	25		0	0.0106312	0	0		4_BD	3_L	4_BD	4_BD
1753	ab5aa3fc28a64759312e1924f23e0a20	Bacteria	Actinobacteriota	Acidimicrobiia	Acidimicrobiales	Ilumatobacteraceae	Unclassified Ilumatobacteraceae	Uncultured		out	3_keep_low_singleton	M	1	25		0	0.0106312	0	0		4_BD	3_L	4_BD	4_BD
1754	de755f5d795c531ee8f60c3de5b92b0d	Bacteria	Pseudomonadota	Alphaproteobacteria	Sphingomonadales	Sphingomonadaceae	Sphingomonas	Uncultured		out	3_keep_low_singleton	M	1	25		0	0.0106312	0	0		4_BD	3_L	4_BD	4_BD
1755	923af50445dd8b08ecf3984f14035cde	Bacteria	Acidobacteriota	Acidobacteriae	Acidobacteriales	Acidobacteriaceae	Unclassified Acidobacteriaceae	Uncultured		out	3_keep_low_singleton	M	1	25		0	0.0106312	0	0		4_BD	3_L	4_BD	4_BD
1756	2690660d18618ec93c0810a6e38d685f	Bacteria	Chloroflexota				Unclassified Genus	Uncultured		out	3_keep_low_singleton	M	1	25		0	0.0106312	0	0		4_BD	3_L	4_BD	4_BD
1757	321741381f528114c72bdfd038a84a83	Bacteria	Pseudomonadota	Alphaproteobacteria	DSM-16000	Inquilinaceae	Inquilinus	Inquilinus limosus		out	3_keep_low_singleton	M	1	25		0	0.0106312	0	0		4_BD	3_L	4_BD	4_BD
1758	8255deb35f81eab24935844464da8a33	Bacteria	Pseudomonadota	Alphaproteobacteria	Sphingomonadales	Sphingomonadaceae	Alteraurantiacibacter	Uncultured		out	3_keep_low_singleton	M	1	25		0	0.0106312	0	0		4_BD	3_L	4_BD	4_BD
1759	bc3a7f586f510c179dac3f158045aa43	Bacteria	Nitrospirota	Nitrospiria	Nitrospirales	Nitrospiraceae	Nitrospira	Uncultured		out	3_keep_low_singleton	M	1	25		0	0.0106312	0	0		4_BD	3_L	4_BD	4_BD
1760	3a7551cbc4a0162b2bda81b4251dd4c4	Bacteria	Elusimicrobiota	Elusimicrobia			Unclassified Genus	Uncultured		out	3_keep_low_singleton	M	1	25		0	0.0106312	0	0		4_BD	3_L	4_BD	4_BD
1761	4b0c8b0a36075f7a684991875e2543cc	Archaea	Thermoproteota	Nitrososphaeria	Nitrososphaerales	Nitrososphaeraceae	Unclassified Nitrososphaeraceae	Uncultured		out	3_keep_low_singleton	M	1	25		0	0.0106312	0	0		4_BD	3_L	4_BD	4_BD
1762	be65cc3c51e4b6cdbf7915a4006866a1	Bacteria	Bdellovibrionota	Bdellovibrionia	Bdellovibrionales	Bdellovibrionaceae	Pseudobdellovibrio	Pseudobdellovibrio exovorus		out	3_keep_low_singleton	M	1	25		0	0.0106312	0	0		4_BD	3_L	4_BD	4_BD
1763	d190317b86b44bb59b226e82fd7625b3	Bacteria	Pseudomonadota	Alphaproteobacteria			Unclassified Genus	Uncultured		out	3_keep_low_singleton	M	1	25		0	0.0106312	0	0		4_BD	3_L	4_BD	4_BD
1764	9621ef1b5ce268d8ffbdf40930d08b33	Bacteria					Unclassified Genus	Uncultured		out	3_keep_low_singleton	M	1	25		0	0.0106312	0	0		4_BD	3_L	4_BD	4_BD
1765	6216e9978ead50e328cccf79e89df4e6	Bacteria	Bacteroidota	Bacteroidia	Bacteroidales	Marinilabiliaceae	Unclassified Marinilabiliaceae	Uncultured		out	3_keep_low_singleton	M	1	25		0	0.0106312	0	0		4_BD	3_L	4_BD	4_BD
1766	7e96230084275e74fa29ca449025c716	Bacteria	Bacteroidota	Bacteroidia	Bacteroidales	Bacteroidaceae	Bacteroides	Bacteroides acidifaciens		out	3_keep_low_singleton	M	1	25		0	0.0106312	0	0		4_BD	3_L	4_BD	4_BD
1767	c93d909d01a5d6b915d66c6d066ec237	Bacteria	Bacteroidota	Bacteroidia	Bacteroidales	Rikenellaceae	Alistipes	Alistipes excrementavium		out	3_keep_low_singleton	M	1	25		0	0.0106312	0	0		4_BD	3_L	4_BD	4_BD
1768	1457c4ae8b4705a078e3d4a7f6fd6c52	Bacteria	Pseudomonadota	Alphaproteobacteria	Rhizobiales	Xanthobacteraceae	Unclassified Xanthobacteraceae	Uncultured		out	3_keep_low_singleton	M	1	25		0	0.0106312	0	0		4_BD	3_L	4_BD	4_BD
1769	9fb572313abcbe4c89998cee6e217bba	Bacteria	Bacteroidota	Bacteroidia	Bacteroidales	Bacteroidaceae	Alloprevotella	Alloprevotella sp004555425		out	3_keep_low_singleton	M	1	25		0	0.0106312	0	0		4_BD	3_L	4_BD	4_BD
1770	6836f30bba4133b00078f0d1bfff391c	Bacteria	Verrucomicrobiota	Verrucomicrobiae	Chthoniobacterales		Unclassified Genus	Uncultured		out	3_keep_low_singleton	M	1	25		0	0.0106312	0	0		4_BD	3_L	4_BD	4_BD
1771	c9323ae291019e032551853c8262d3df	Bacteria	Pseudomonadota	Alphaproteobacteria	Sphingomonadales	Sphingomonadaceae	Unclassified Sphingomonadaceae	Uncultured		out	3_keep_low_singleton	M	1	25		0	0.0106312	0	0		4_BD	3_L	4_BD	4_BD
1772	1c562c6ae82ed5053c5b9ad123dfdb7a	Bacteria	Gemmatimonadota	Gemmatimonadetes	Gemmatimonadales		Unclassified Genus	Uncultured		out	3_keep_low_singleton	M	1	25		0	0.0106312	0	0		4_BD	3_L	4_BD	4_BD
1773	6cba429f91eabc7c0ea4f91a614c23bb	Bacteria	Pseudomonadota	Alphaproteobacteria	Sphingomonadales	Sphingomonadaceae	Sphingomonas	Uncultured		out	3_keep_low_singleton	M	1	25		0	0.0106312	0	0		4_BD	3_L	4_BD	4_BD
1774	5d4658ec603d8f2b9f66f41384ab5ce5	Bacteria	Acidobacteriota	Thermoanaerobaculia	UBA5066		Unclassified Genus	Uncultured		out	3_keep_low_singleton	M	1	25		0	0.0106312	0	0		4_BD	3_L	4_BD	4_BD
1775	f4d1fd3efebab655c997e3c91fa09a2d	Bacteria	Methylomirabilota	Methylomirabilia	Rokubacteriales	CSP1-6	Unclassified CSP1-6	Uncultured		out	3_keep_low_singleton	M	1	25		0	0.0106312	0	0		4_BD	3_L	4_BD	4_BD
1776	3337b0d4571bbf6ea8d6a2b8471254db	Bacteria	Pseudomonadota	Alphaproteobacteria	Sphingomonadales	Sphingomonadaceae	Sphingomonas	Uncultured		out	3_keep_low_singleton	M	1	25		0	0.0106312	0	0		4_BD	3_L	4_BD	4_BD
1777	67a034281d79d23ee1f0769243450435	Bacteria	Acidobacteriota	UBA6911	UBA6911	UBA6911	Gp18-AA60	Uncultured		out	3_keep_low_singleton	M	1	25		0	0.0106312	0	0		4_BD	3_L	4_BD	4_BD
1778	979fe76182474b299fb8cff6e5a5119c	Bacteria	Desulfobacterota	Binatia	UBA9968	UBA9968	Unclassified UBA9968	Uncultured		out	3_keep_low_singleton	M	1	25		0	0.0106312	0	0		4_BD	3_L	4_BD	4_BD
1779	035c4f6d74adbc3ff708235f0a152d73	Bacteria	Pseudomonadota	Alphaproteobacteria	Rhodobacterales	Rhodobacteraceae	Unclassified Rhodobacteraceae	Uncultured		out	3_keep_low_singleton	M	1	25		0	0.0106312	0	0		4_BD	3_L	4_BD	4_BD
1780	730c73dcd2ffbed644865c054cbfb9d8	Bacteria	Bacteroidota	Bacteroidia	Flavobacteriales	Flavobacteriaceae	Flavobacterium	Flavobacterium terrigena		out	3_keep_low_singleton	M	1	25		0	0.0106312	0	0		4_BD	3_L	4_BD	4_BD
1781	a93f6455f2c5a11092b01a9c19dada90	Bacteria	Pseudomonadota	Alphaproteobacteria			Unclassified Genus	Uncultured		out	3_keep_low_singleton	M	1	25		0	0.0106312	0	0		4_BD	3_L	4_BD	4_BD
1782	ec58730de1edbc6b07a9d14f9906d11d	Bacteria	Pseudomonadota	Gammaproteobacteria			Unclassified Genus	Uncultured		out	3_keep_low_singleton	M	1	25		0	0.0106312	0	0		4_BD	3_L	4_BD	4_BD
1783	b9b83e1127485f5aedc56abea26566bc	Bacteria	Campylobacterota	Campylobacteria	Campylobacterales	Helicobacteraceae	Helicobacter	Helicobacter pyloriI		out	3_keep_low_singleton	M	1	25		0	0.0106312	0	0		4_BD	3_L	4_BD	4_BD
1784	683128224fc6238262610069f76ad167	Bacteria	Pseudomonadota	Gammaproteobacteria	Xanthomonadales	Xanthomonadaceae	Unclassified Xanthomonadaceae	Uncultured		out	3_keep_low_singleton	M	1	25		0	0.0106312	0	0		4_BD	3_L	4_BD	4_BD
1785	18a98a2bdf2160a6f54f69257e68f990	Bacteria	Bacteroidota	Bacteroidia	Cytophagales	MED-G16	Unclassified MED-G16	Uncultured		out	3_keep_low_singleton	M	1	25		0	0.0106312	0	0		4_BD	3_L	4_BD	4_BD
1786	21611b2cb084f7b8201e14d64fe3c2b3	Bacteria	Gemmatimonadota	Gemmatimonadetes	Longimicrobiales	RSA9	RSA9	Uncultured		out	3_keep_low_singleton	M	1	25		0	0.0106312	0	0		4_BD	3_L	4_BD	4_BD
1787	11ac5da2749157bea3a2a2908df56aa0	Bacteria	Gemmatimonadota	Gemmatimonadetes	Longimicrobiales	UBA6960	Unclassified UBA6960	Uncultured		out	3_keep_low_singleton	M	1	25		0	0.0106312	0	0		4_BD	3_L	4_BD	4_BD
1788	efd61077123241ff0acbf8dd1d2847e3	Bacteria	Desulfobacterota	MBNT15	MBNT15	MBNT15	CG2-30-66-27	CG2-30-66-27 sp007280195		out	3_keep_low_singleton	M	1	25		0	0.0106312	0	0		4_BD	3_L	4_BD	4_BD
1789	ac23886c8246aa61ee7bc4730c6b4d05	Bacteria	Desulfobacterota	Desulfuromonadia	Geobacterales	Geobacteraceae	Geobacter	Geobacter anodireducens		out	3_keep_low_singleton	M	1	25		0	0.0106312	0	0		4_BD	3_L	4_BD	4_BD
1790	634fcacdabdcab7a8a0cadb18fd2fef8	Bacteria	Myxococcota	Polyangia	Polyangiales	Sandaracinaceae	Sandaracinus	Sandaracinus amylolyticus		out	3_keep_low_singleton	M	1	25		0	0.0106312	0	0		4_BD	3_L	4_BD	4_BD
1791	ac0d1b59218cf640841f55b140fcb146	Bacteria	Pseudomonadota	Gammaproteobacteria			Unclassified Genus	Uncultured		out	3_keep_low_singleton	M	1	25		0	0.0106312	0	0		4_BD	3_L	4_BD	4_BD
1792	58254c3cea8393d9a0796fd82bedc2ab	Bacteria	Pseudomonadota	Gammaproteobacteria	DSM-16500	DSM-16500	Aquicella	AquicellA siphonis		out	3_keep_low_singleton	M	1	25		0	0.0106312	0	0		4_BD	3_L	4_BD	4_BD
1793	bb288e445ea0ead51f01d89324b18cc8	Bacteria	Gemmatimonadota	Gemmatimonadetes	Gemmatimonadales	Gemmatimonadaceae	JAABRT01	JAABRT01 sp011390935		out	3_keep_low_singleton	M	1	25		0	0.0106312	0	0		4_BD	3_L	4_BD	4_BD
1794	58750b29ba32d13ba617220284dc675f	Bacteria	Gemmatimonadota	Gemmatimonadetes	Gemmatimonadales	GWC2-71-9	JABFSM01	JABFSM01 sp009692115		out	3_keep_low_singleton	M	1	25		0	0.0106312	0	0		4_BD	3_L	4_BD	4_BD
1795	632b70903821d64ea71788c7d43f1ea4	Bacteria	Gemmatimonadota	Gemmatimonadetes	Gemmatimonadales	Gemmatimonadaceae	Roseisolibacter	Roseisolibacter agri		out	3_keep_low_singleton	M	1	25		0	0.0106312	0	0		4_BD	3_L	4_BD	4_BD
1796	1c45c1937f52e6fbd5d5cf3a4c411e3c	Bacteria	Bacteroidota	Bacteroidia	Cytophagales	Cyclobacteriaceae	Lunatimonas	Lunatimonas salilacus		out	3_keep_low_singleton	M	1	25		0	0.0106312	0	0		4_BD	3_L	4_BD	4_BD
1797	85bdb775b5b6d40cad86a608911f4a7c	Bacteria	Gemmatimonadota	Gemmatimonadetes	Longimicrobiales	Longimicrobiaceae	Longimicrobium	Longimicrobium terrae		out	3_keep_low_singleton	M	1	25		0	0.0106312	0	0		4_BD	3_L	4_BD	4_BD
1798	86c8212b93ffc943cbbae62ddf820bb0	Bacteria	Actinobacteriota	Actinomycetia	Streptomycetales	Streptomycetaceae	Unclassified Streptomycetaceae	Uncultured		out	3_keep_low_singleton	M	1	25		0	0.0106312	0	0		4_BD	3_L	4_BD	4_BD
1799	6fe098a644fa8e045251fd4ef6d6a984	Bacteria	Pseudomonadota	Alphaproteobacteria	Caedimonadales	Caedimonadaceae	Unclassified Caedimonadaceae	Uncultured		out	3_keep_low_singleton	M	1	25		0	0.0106312	0	0		4_BD	3_L	4_BD	4_BD
1800	a921d7f777561f11d47cc9d9a93a346c	Bacteria	Pseudomonadota	Alphaproteobacteria	Geminicoccales	Geminicoccaceae	Unclassified Geminicoccaceae	Uncultured		out	3_keep_low_singleton	M	1	25		0	0.0106312	0	0		4_BD	3_L	4_BD	4_BD
1801	0c4ea1ba35db91077ebad729a3f23288	Bacteria	Bacteroidota	Bacteroidia	Chitinophagales	LD1	UBA7692	Uncultured		out	3_keep_low_singleton	M	1	25		0	0.0106312	0	0		4_BD	3_L	4_BD	4_BD
1802	f6eec326d700c79d4b8f10d08ad53bb1	Bacteria	Bacteroidota	Bacteroidia	Chitinophagales	Chitinophagaceae	UTBCD1	UTBCD1 sp002066995		out	3_keep_low_singleton	M	1	25		0	0.0106312	0	0		4_BD	3_L	4_BD	4_BD
1803	72d082abad5e14f6b6b444ce65416f95	Bacteria	Bacteroidota	Bacteroidia	Chitinophagales	Chitinophagaceae	Terrimonas	Terrimonas lutea		out	3_keep_low_singleton	M	1	25		0	0.0106312	0	0		4_BD	3_L	4_BD	4_BD
1804	e9d8b2e999c95d768dab03e3c11f0ea0	Bacteria	Verrucomicrobiota	Verrucomicrobiae	Pedosphaerales	Pedosphaeraceae	Pedosphaera	Pedosphaera parvula		out	3_keep_low_singleton	M	1	25		0	0.0106312	0	0		4_BD	3_L	4_BD	4_BD
1805	107852242cfba57d919810d48379a882	Bacteria	Bacteroidota	Bacteroidia	AKYH767	B-17BO	UBA2475	UBA2475 sp002319075		out	3_keep_low_singleton	M	1	25		0	0.0106312	0	0		4_BD	3_L	4_BD	4_BD
1806	fb5d89841f29e3589c45dbb919e4b1ed	Bacteria	Acidobacteriota	Vicinamibacteria	Vicinamibacterales		Unclassified Genus	Uncultured		out	3_keep_low_singleton	M	1	25		0	0.0106312	0	0		4_BD	3_L	4_BD	4_BD
1807	af775e5eb1f149e3660e4b6cf1880680	Bacteria	Bacteroidota	Bacteroidia	Sphingobacteriales	Sphingobacteriaceae	Pedobacter	Uncultured		out	3_keep_low_singleton	M	1	25		0	0.0106312	0	0		4_BD	3_L	4_BD	4_BD
1808	db2aab7c23665c3969541c385f89badf	Bacteria	Cyanobacteriota	Cyanobacteriia	PCC-6307	Cyanobiaceae	Vulcanococcus	Uncultured		out	3_keep_low_singleton	M	1	25		0	0.0106312	0	0		4_BD	3_L	4_BD	4_BD
1809	873da7cf46a4cebbf0ea1021939fcac0	Archaea	Halobacteriota	Methanomicrobia	Methanomicrobiales	Methanoregulaceae	Unclassified Methanoregulaceae	Uncultured		out	3_keep_low_singleton	M	1	25		0	0.0106312	0	0		4_BD	3_L	4_BD	4_BD
1810	12ce4ac174eabc2c0f2ec7f2baa82853	Bacteria	Pseudomonadota	Gammaproteobacteria	Burkholderiales	Burkholderiaceae	Unclassified Burkholderiaceae	Uncultured		out	3_keep_low_singleton	M	1	25		0	0.0106312	0	0		4_BD	3_L	4_BD	4_BD
1811	59ac659a4cbc6adcec01f33f6a53b7ec	Bacteria	Planctomycetota	Phycisphaerae	Phycisphaerales		Unclassified Genus	Uncultured		out	3_keep_low_singleton	M	1	25		0	0.0106312	0	0		4_BD	3_L	4_BD	4_BD
1812	4c2f58363ca7ea3122870464a99b9239	Bacteria	Acidobacteriota	Vicinamibacteria	Vicinamibacterales	UBA2999	WHSN01	Uncultured		out	3_keep_low_singleton	M	1	25		0	0.0106312	0	0		4_BD	3_L	4_BD	4_BD
1813	277d73d1162b2189146c2a096fde304d	Bacteria	Acidobacteriota	Vicinamibacteria	Bin61	SMYC01	SMYC01	SMYC01 sp004356105		out	3_keep_low_singleton	M	1	25		0	0.0106312	0	0		4_BD	3_L	4_BD	4_BD
1814	5210d0aa263cadc37b0970480c276987	Bacteria	Acidobacteriota	Vicinamibacteria	Vicinamibacterales		Unclassified Genus	Uncultured		out	3_keep_low_singleton	M	1	25		0	0.0106312	0	0		4_BD	3_L	4_BD	4_BD
1815	2e5002be3f8db95fef70426702288e5c	Bacteria	Pseudomonadota	Gammaproteobacteria			Unclassified Genus	Uncultured		out	3_keep_low_singleton	M	1	25		0	0.0106312	0	0		4_BD	3_L	4_BD	4_BD
1816	e2eca24a6ad1aa473242e347d9af33b1	Bacteria	Planctomycetota	Phycisphaerae	Phycisphaerales	Phycisphaeraceae	Unclassified Phycisphaeraceae	Uncultured		out	3_keep_low_singleton	M	1	25		0	0.0106312	0	0		4_BD	3_L	4_BD	4_BD
1817	e00a114f5b13af4859159a11cf1fb925	Bacteria	Myxococcota	Polyangia	Polyangiales	Polyangiaceae	Unclassified Polyangiaceae	Uncultured		out	3_keep_low_singleton	M	1	25		0	0.0106312	0	0		4_BD	3_L	4_BD	4_BD
1818	97addef62cd474c36e5772e629641083	Bacteria	Gemmatimonadota	Gemmatimonadetes	Longimicrobiales	Longimicrobiaceae	Longimicrobium	Longimicrobium terrae		out	3_keep_low_singleton	M	1	25		0	0.0106312	0	0		4_BD	3_L	4_BD	4_BD
1819	f601b7979f4a98702771aa1945860c52	Bacteria	Pseudomonadota	Gammaproteobacteria	Burkholderiales	Thiobacillaceae	Thiobacillus	Uncultured		out	3_keep_low_singleton	M	1	25		0	0.0106312	0	0		4_BD	3_L	4_BD	4_BD
1820	b8fa5fadf36588ad622075cc0ab2a12e	Bacteria	Chloroflexota	Anaerolineae	Aggregatilineales	A4b	OLB13	OLB13 sp001567485		out	3_keep_low_singleton	M	1	25		0	0.0106312	0	0		4_BD	3_L	4_BD	4_BD
1821	44333c527d02bbb71007ab8cbe52f01c	Bacteria	Chloroflexota	Anaerolineae	Anaerolineales	EnvOPS12	UBA12294	UBA12294 sp002050275		out	3_keep_low_singleton	M	1	25		0	0.0106312	0	0		4_BD	3_L	4_BD	4_BD
1822	85b243b26906768d99315fc3b5f2b52c	Bacteria	Chloroflexota	Anaerolineae	CG2-30-64-16	CG2-30-64-16	CG2-30-64-16	CG2-30-64-16 sp002842085		out	3_keep_low_singleton	M	1	25		0	0.0106312	0	0		4_BD	3_L	4_BD	4_BD
1823	51c1841d483e547f1e58a44dc1cb0e47	Bacteria	Cyanobacteriota	Cyanobacteriia	Cyanobacteriales	Coleofasciculaceae	Coleofasciculus	SIO2C1 sp010672925		out	3_keep_low_singleton	M	1	25		0	0.0106312	0	0		4_BD	3_L	4_BD	4_BD
1824	a675244533d347457d14a4548e505ec5	Bacteria	Actinobacteriota	Thermoleophilia	Solirubrobacterales	70-9	VAYN01	VAYN01 sp005885405		out	3_keep_low_singleton	M	1	25		0	0.0106312	0	0		4_BD	3_L	4_BD	4_BD
1825	3a9037dc11d5d072afc7b9db55f771c6	Bacteria	Firmicutes	Bacilli	RF39	UBA660	Scybalousia	Scybalousia sp900543675		out	3_keep_low_singleton	M	1	25		0	0.0106312	0	0		4_BD	3_L	4_BD	4_BD
1826	62058e835cc00428a2a990a5db280fa8	Bacteria	Firmicutes	Clostridia	TANB77	CAG-508	Unclassified CAG-508	Uncultured		out	3_keep_low_singleton	M	1	25		0	0.0106312	0	0		4_BD	3_L	4_BD	4_BD
1827	12ddb3cc6b457547927ef4585306a65d	Bacteria	Actinobacteriota				Unclassified Genus	Uncultured		out	3_keep_low_singleton	M	1	25		0	0.0106312	0	0		4_BD	3_L	4_BD	4_BD
1828	b5ff2dd371012aa392ee4a21ffc1ea6e	Bacteria	Pseudomonadota	Gammaproteobacteria	Burkholderiales	Burkholderiaceae	Unclassified Burkholderiaceae	Uncultured		out	3_keep_low_singleton	M	1	25		0	0.0106312	0	0		4_BD	3_L	4_BD	4_BD
1829	9e6e643754b851cc60846f67d2bb96c6	Bacteria	Actinobacteriota	Actinomycetia	Actinomycetales	Dermabacteraceae	Brachybacterium	Uncultured		out	3_keep_low_singleton	M	1	25		0	0.0106312	0	0		4_BD	3_L	4_BD	4_BD
1830	30f5e41000f4dec119835c567f79a8a8	Bacteria	Actinobacteriota	Actinomycetia	Actinomycetales	Actinomycetaceae	Actinomyces	Uncultured		out	3_keep_low_singleton	M	1	25		0	0.0106312	0	0		4_BD	3_L	4_BD	4_BD
1831	26dd191e5abba5c8ebcfc30729dbd63a	Bacteria	Firmicutes	Clostridia	Lachnospirales	Lachnospiraceae	Marvinbryantia	Marvinbryantia sp900066075		out	3_keep_low_singleton	M	1	25		0	0.0106312	0	0		4_BD	3_L	4_BD	4_BD
1832	7c28f8641133051bb26df9dc287fd9d8	Bacteria	Firmicutes	Clostridia	Christensenellales	CAG-74	Unclassified CAG-74	Uncultured		out	3_keep_low_singleton	M	1	25		0	0.0106312	0	0		4_BD	3_L	4_BD	4_BD
1833	6064b7b2b7a4e71c3a9d5821bb8868da	Bacteria	Actinobacteriota	Thermoleophilia	Gaiellales	Gaiellaceae	Palsa-739	Palsa-739 sp003139545		out	3_keep_low_singleton	M	1	25		0	0.0106312	0	0		4_BD	3_L	4_BD	4_BD
1834	8475a32dad5d27b60390c1ac6b3101d6	Bacteria	Spirochaetota	Spirochaetia	Treponematales	Treponemataceae	Unclassified Treponemataceae	Uncultured		out	3_keep_low_singleton	M	1	25		0	0.0106312	0	0		4_BD	3_L	4_BD	4_BD
1835	07cc44d85e0f23a936aa21312c67f839	Bacteria	Firmicutes	Clostridia			Unclassified Genus	Uncultured		out	3_keep_low_singleton	M	1	25		0	0.0106312	0	0		4_BD	3_L	4_BD	4_BD
1836	5ee752e9272409148a7ca2563fcf7b1e	Bacteria	Actinobacteriota	Coriobacteriia	Coriobacteriales	Eggerthellaceae	UBA9715	UBA9715 sp902788545		out	3_keep_low_singleton	M	1	25		0	0.0106312	0	0		4_BD	3_L	4_BD	4_BD
1837	f828558129c9131b95fd400ca12a02ea	Bacteria	Pseudomonadota	Alphaproteobacteria			Unclassified Genus	Uncultured		out	3_keep_low_singleton	M	1	25		0	0.0106312	0	0		4_BD	3_L	4_BD	4_BD
1838	e74c879886a1208be823c57b4abcb56c	Bacteria	Planctomycetota	UBA1135	UBA1135	UBA1135	GCA-2705055	GCA-2705055 sp002705055		out	3_keep_low_singleton	M	1	25		0	0.0106312	0	0		4_BD	3_L	4_BD	4_BD
1839	a1b8df3a659e79df4a74ae6e26e38bfb	Bacteria	Pseudomonadota	Gammaproteobacteria	GCA-2729495	GCA-2729495	QUBU01	Uncultured		out	3_keep_low_singleton	M	1	25		0	0.0106312	0	0		4_BD	3_L	4_BD	4_BD
1840	6b7fb10a27cedad725279759d0fc4be2	Bacteria	Pseudomonadota	Gammaproteobacteria	Burkholderiales	SG8-39	ZC4RG42	ZC4RG42 sp003242425		out	3_keep_low_singleton	M	1	25		0	0.0106312	0	0		4_BD	3_L	4_BD	4_BD
1841	ae0340f1115bda407d6d2a5e9a3cd3d0	Bacteria	Pseudomonadota	Gammaproteobacteria	Burkholderiales	SG8-39	ZC4RG42	ZC4RG42 sp003242425		out	3_keep_low_singleton	M	1	25		0	0.0106312	0	0		4_BD	3_L	4_BD	4_BD
1842	db9c769f2875db8dd3f575f838a54266	Bacteria	Pseudomonadota	Gammaproteobacteria	Xanthomonadales	Xanthomonadaceae	Aquimonas	Aquimonas voraii		out	3_keep_low_singleton	M	1	25		0	0.0106312	0	0		4_BD	3_L	4_BD	4_BD
1843	e7915744d01c5f05195816b25057fd40	Bacteria	Pseudomonadota	Gammaproteobacteria	Burkholderiales	Burkholderiaceae	Unclassified Burkholderiaceae	Uncultured		out	3_keep_low_singleton	M	1	25		0	0.0106312	0	0		4_BD	3_L	4_BD	4_BD
1844	7a871ae5043e3c99257645e335d2041c	Bacteria	Pseudomonadota	Gammaproteobacteria	Burkholderiales	SG8-39	SCGC-AG-212-J23	SCGC-AG-212-J23 sp005881595		out	3_keep_low_singleton	M	1	25		0	0.0106312	0	0		4_BD	3_L	4_BD	4_BD
1845	5fe1d29ba8417354011bc92f664a0709	Bacteria	Actinobacteriota	Actinomycetia	Actinomycetales	Microbacteriaceae	Agromyces	Uncultured		out	3_keep_low_singleton	M	1	25		0	0.0106312	0	0		4_BD	3_L	4_BD	4_BD
1846	3cfa6538fa148eafc6d04ede5e05abf9	Bacteria	Actinobacteriota	Actinomycetia	Streptomycetales	Catenulisporaceae	Actinocrinis	Actinocrinis puniceicyclus		out	3_keep_low_singleton	M	1	25		0	0.0106312	0	0		4_BD	3_L	4_BD	4_BD
1847	f148d2570bbef93ca69527ac88c48fa6	Bacteria					Unclassified Genus	Uncultured		out	3_keep_low_singleton	M	1	25		0	0.0106312	0	0		4_BD	3_L	4_BD	4_BD
1848	2af661b5fe3d4c2a2a9ce677c100ad46	Bacteria	Firmicutes	Bacilli	Erysipelotrichales	Erysipelotrichaceae	UBA2212	Uncultured		out	3_keep_low_singleton	M	1	25		0	0.0106312	0	0		4_BD	3_L	4_BD	4_BD
1849	9a0a445e2f07c4706e632db7750726dd	Bacteria	Firmicutes	Clostridia	Oscillospirales	Acutalibacteraceae	Unclassified Acutalibacteraceae	Uncultured		out	3_keep_low_singleton	M	1	25		0	0.0106312	0	0		4_BD	3_L	4_BD	4_BD
1850	c050f1c781b52e4e3b1a18c96acc237d	Bacteria	Firmicutes	Bacilli	Bacillales		Unclassified Genus	Uncultured		out	3_keep_low_singleton	M	1	25		0	0.0106312	0	0		4_BD	3_L	4_BD	4_BD
1851	c8442b95f5ee8d4d490332d3067844a8	Bacteria	Chloroflexota	Limnocylindria	Limnocylindrales	CSP1-4	GWC2-73-18	Uncultured		out	3_keep_low_singleton	M	1	25		0	0.0106312	0	0		4_BD	3_L	4_BD	4_BD
1852	982af06f32b7dde0c1ad5fb949909799	Bacteria	Chloroflexota	Dehalococcoidia			Unclassified Genus	Uncultured		out	3_keep_low_singleton	M	1	25		0	0.0106312	0	0		4_BD	3_L	4_BD	4_BD
1853	0d4a9665b2abea3f80b1b1bb3a4ca153	Bacteria	Firmicutes	Clostridia	Acetivibrionales		Unclassified Genus	Uncultured		out	3_keep_low_singleton	M	1	25		0	0.0106312	0	0		4_BD	3_L	4_BD	4_BD
1854	61b3d88139395f3f113ad6e02a9262a1	Bacteria	Bacteroidota	Bacteroidia	Cytophagales	Hymenobacteraceae	Adhaeribacter	Uncultured		out	3_keep_low_singleton	M	1	25		0	0.0106312	0	0		4_BD	3_L	4_BD	4_BD
1855	fe86fc23988e88101f76de1fa5417377	Bacteria	Bacteroidota	Bacteroidia	Cytophagales	Cyclobacteriaceae	Chryseotalea	Uncultured		out	3_keep_low_singleton	M	1	25		0	0.0106312	0	0		4_BD	3_L	4_BD	4_BD
1856	4500aff22d6bd573561b6e59e0d9592f	Bacteria	Chloroflexota	Anaerolineae	Aggregatilineales	J027	JAAUUD01	JAAUUD01 sp012031655		out	3_keep_low_singleton	M	1	25		0	0.0106312	0	0		4_BD	3_L	4_BD	4_BD
1857	82e6c91762d051164b070a1635e159ae	Bacteria	Bacteroidota	Bacteroidia	Cytophagales	Cyclobacteriaceae	Chryseolinea	Uncultured		out	3_keep_low_singleton	M	1	25		0	0.0106312	0	0		4_BD	3_L	4_BD	4_BD
1858	0ec3e4df06e077adda9e5ba11f14bb09	Bacteria	Firmicutes	Clostridia	Oscillospirales	Ruminococcaceae	Ruminiclostridium	Ruminiclostridium siraeum		out	3_keep_low_singleton	M	1	25		0	0.0106312	0	0		4_BD	3_L	4_BD	4_BD
1859	f35d12fb064f036788a3e9221221c6a4	Bacteria	Firmicutes	Clostridia	Lachnospirales	Lachnospiraceae	Mobilitalea	14-2 sp000403315		out	3_keep_low_singleton	M	1	25		0	0.0106312	0	0		4_BD	3_L	4_BD	4_BD
1860	0bba12be5273cb755857c60045d95e56	Bacteria	Chloroflexota				Unclassified Genus	Uncultured		out	3_keep_low_singleton	M	1	25		0	0.00911245	0	0		4_BD	3_L	4_BD	4_BD
1861	c072866331685d3d3ca9b278d2d4d6ba	Bacteria	Myxococcota	Polyangia	Haliangiales	Haliangiaceae	Haliangium	Uncultured		out	3_keep_low_singleton	M	1	25		0	0.00911245	0	0		4_BD	3_L	4_BD	4_BD
1862	2aa0444cb12fb3f19b7dbfa29e3afb97	Bacteria	Bacteroidota	Bacteroidia	Flavobacteriales	Weeksellaceae	Apibacter	Apibacter mensalis		out	3_keep_low_singleton	M	1	25		0	0.00911245	0	0		4_BD	3_L	4_BD	4_BD
1863	85f4960aaeede16f6a83ff0ec0fc3ce2	Bacteria	Hydrogenedentota	Hydrogenedentia	Hydrogenedentiales	CAITNO01	SLFT01	SLFT01 sp007118765		out	3_keep_low_singleton	M	1	25		0	0.00911245	0	0		4_BD	3_L	4_BD	4_BD
1864	8e5189149970ecc5e17a24fd40021a43	Bacteria	Firmicutes	Bacilli	Tumebacillales	Tumebacillaceae	Tumebacillus	Tumebacillus ginsengisoli		out	3_keep_low_singleton	M	1	25		0	0.00911245	0	0		4_BD	3_L	4_BD	4_BD
1865	b534a5dcfda1b5eca03ff387837cc4b5	Bacteria					Unclassified Genus	Uncultured		out	3_keep_low_singleton	M	1	25		0	0.00911245	0	0		4_BD	3_L	4_BD	4_BD
1866	7a350e20364fbfc2c2667ca3baeb6d91	Bacteria	Patescibacteria	Saccharimonadia	Saccharimonadales	UBA10212	Unclassified UBA10212	Uncultured		out	3_keep_low_singleton	M	1	25		0	0.00911245	0	0		4_BD	3_L	4_BD	4_BD
1867	24832ffd781be737204e6dfb62f5921f	Bacteria	Bacteroidota	Chlorobia	Chlorobiales	Chlorobiaceae	Chlorobium	Uncultured		out	3_keep_low_singleton	M	1	25		0	0.00911245	0	0		4_BD	3_L	4_BD	4_BD
1868	89b2c323eb2898533355432fd136ff5f	Bacteria	Bacteroidota	Bacteroidia	Bacteroidales	Tannerellaceae	Macellibacteroides	Macellibacteroides fermentans		out	3_keep_low_singleton	M	1	25		0	0.00911245	0	0		4_BD	3_L	4_BD	4_BD
1869	5a7a724442f71b83c8e5c1ea48bda665	Bacteria	Firmicutes	Clostridia	Clostridiales	Clostridiaceae	Dwaynesavagella	Dwaynesavagella sp000270205		out	3_keep_low_singleton	M	1	25		0	0.00911245	0	0		4_BD	3_L	4_BD	4_BD
1870	4271b76aad8c279a9c215c3742838566	Bacteria	Acidobacteriota	Vicinamibacteria	Vicinamibacterales		Unclassified Genus	Uncultured		out	3_keep_low_singleton	M	1	25		0	0.00911245	0	0		4_BD	3_L	4_BD	4_BD
1871	b2080b46aa584b19da13603aa34fad5c	Bacteria	Actinobacteriota	Actinomycetia	Actinomycetales	Micrococcaceae	Glutamicibacter	Uncultured		out	3_keep_low_singleton	M	1	25		0	0.00911245	0	0		4_BD	3_L	4_BD	4_BD
1872	baf185f772a6cb3a3e35213fa4e49ca5	Bacteria	Armatimonadota	Fimbriimonadia	Fimbriimonadales	Fimbriimonadaceae	UBA6659	UBA6659 sp002344135		out	3_keep_low_singleton	M	1	25		0	0.00911245	0	0		4_BD	3_L	4_BD	4_BD
1873	1837bbad6ec8e80782157490d6cca3ca	Bacteria	Bacteroidota	Bacteroidia	Chitinophagales	Chitinophagaceae	Niastella	Uncultured		out	3_keep_low_singleton	M	1	25		0	0.00911245	0	0		4_BD	3_L	4_BD	4_BD
1874	1c4739a736a042b6588b391849a83e59	Bacteria	Cloacimonadota	Cloacimonadia	Cloacimonadales	Cloacimonadaceae	Cloacimonas	Cloacimonas sp002428685		out	3_keep_low_singleton	M	1	25		0	0.00911245	0	0		4_BD	3_L	4_BD	4_BD
1875	23ebed3a9b991e70d03612bf061a548f	Bacteria	Planctomycetota	Planctomycetia	Isosphaerales	Isosphaeraceae	Singulisphaera	Singulisphaera acidiphila		out	3_keep_low_singleton	M	1	25		0	0.00911245	0	0		4_BD	3_L	4_BD	4_BD
1876	3b5f0ad77996e7bdad84fd6651059aac	Archaea	Thermoproteota	Nitrososphaeria	Nitrososphaerales	Nitrososphaeraceae	Nitrososphaera	Uncultured		out	3_keep_low_singleton	M	1	25		0	0.00911245	0	0		4_BD	3_L	4_BD	4_BD
1877	3c1e9cc21e058cfd35e2a0d227a77031	Bacteria	Verrucomicrobiota	Verrucomicrobiae	Pedosphaerales	Pedosphaeraceae	Pedosphaera	Pedosphaera parvula		out	3_keep_low_singleton	M	1	25		0	0.00911245	0	0		4_BD	3_L	4_BD	4_BD
1878	0fa91322813608242034f1d3510d27dd	Bacteria	Acidobacteriota	Acidobacteriae	Acidobacteriales	Acidobacteriaceae	Unclassified Acidobacteriaceae	Uncultured		out	3_keep_low_singleton	M	1	25		0	0.00911245	0	0		4_BD	3_L	4_BD	4_BD
1879	102dc8439c50f0a7922b617306c789d9	Bacteria	Bacteroidota	Rhodothermia	Rhodothermales		Unclassified Genus	Uncultured		out	3_keep_low_singleton	M	1	25		0	0.00911245	0	0		4_BD	3_L	4_BD	4_BD
1880	3635d5d334ce9a4f8105ac29c2593d16	Bacteria	Firmicutes	UBA4882	UBA10575	UBA10575	Capillibacterium	Capillibacterium thermochitinicola		out	3_keep_low_singleton	M	1	25		0	0.00911245	0	0		4_BD	3_L	4_BD	4_BD
1881	c0367600b7fcc067260093170ab8ebf0	Bacteria	Planctomycetota	Phycisphaerae	Phycisphaerales	SM1A02	Unclassified SM1A02	Uncultured		out	3_keep_low_singleton	M	1	25		0	0.00911245	0	0		4_BD	3_L	4_BD	4_BD
1882	5b792edb703d1beca6f9306fad184aad	Bacteria	Bdellovibrionota	Bacteriovoracia	Bacteriovoracales	Peredibacteraceae	Peredibacter	Peredibacter starrii		out	3_keep_low_singleton	M	1	25		0	0.00911245	0	0		4_BD	3_L	4_BD	4_BD
1883	67dab6a543f9428d70abb1497c34167e	Bacteria	Pseudomonadota	Alphaproteobacteria	Rhodobacterales	Rhodobacteraceae	Paracoccus	Uncultured		out	3_keep_low_singleton	M	1	25		0	0.00911245	0	0		4_BD	3_L	4_BD	4_BD
1884	c8dd33e188bb8cf973cba926f7fd9b1a	Archaea	Nanoarchaeota	Nanoarchaeia	Pacearchaeales	GW2011-AR1	BMS3ABIN17	BMS3ABIN17 sp002897655		out	3_keep_low_singleton	M	1	25		0	0.00911245	0	0		4_BD	3_L	4_BD	4_BD
1885	5004a869f4b1351b902928be4bb8593b	Bacteria					Unclassified Genus	Uncultured		out	3_keep_low_singleton	M	1	25		0	0.00911245	0	0		4_BD	3_L	4_BD	4_BD
1886	08fbd388d45a895f43e5ccd4381c6cb3	Bacteria	Chloroflexota	Anaerolineae	Aggregatilineales	A4b	GCA-2699585	GCA-2699585 sp002699585		out	3_keep_low_singleton	M	1	25		0	0.00911245	0	0		4_BD	3_L	4_BD	4_BD
1887	ab7291956e200552708df9fed519abd3	Bacteria	Chloroflexota	Anaerolineae	CG2-30-64-16	CG2-30-64-16	MWBF01	MWBF01 sp002068935		out	3_keep_low_singleton	M	1	25		0	0.00911245	0	0		4_BD	3_L	4_BD	4_BD
1888	377178fb601aaacaa39a38faa12751fe	Bacteria	Firmicutes	Bacilli	Lactobacillales	Lactobacillaceae	Leuconostoc	Leuconostoc carnosum		out	3_keep_low_singleton	M	1	25		0	0.00911245	0	0		4_BD	3_L	4_BD	4_BD
1889	8e0928dcfd812b68fcbf50e227ce8b5a	Bacteria	Planctomycetota	Planctomycetia	Pirellulales	Pirellulaceae	Pirellula	Pirellula staleyi		out	3_keep_low_singleton	M	1	25		0	0.00911245	0	0		4_BD	3_L	4_BD	4_BD
1890	4d019662c66d44e5b18d5a06ef1636c9	Bacteria	Chloroflexota				Unclassified Genus	Uncultured		out	3_keep_low_singleton	M	1	25		0	0.00911245	0	0		4_BD	3_L	4_BD	4_BD
1891	667bf402e2e023aec17804aa7f0ec281	Bacteria	Myxococcota	UBA9160	UBA9160	UBA6930	DSOP01	DSOP01 sp011055735		out	3_keep_low_singleton	M	1	25		0	0.00911245	0	0		4_BD	3_L	4_BD	4_BD
1892	ed712554c5a1b69337306eead6d04c45	Bacteria					Unclassified Genus	Uncultured		out	3_keep_low_singleton	M	1	25		0	0.00911245	0	0		4_BD	3_L	4_BD	4_BD
1893	c35ee0914cb06da8d8cf84ec90f66bf6	Bacteria	Campylobacterota	Campylobacteria	Campylobacterales	Campylobacteraceae	Campylobacter	Campylobacter showae		out	3_keep_low_singleton	M	1	25		0	0.00911245	0	0		4_BD	3_L	4_BD	4_BD
1894	7eda9491c04b7cb07e16348f084e87c1	Bacteria	Bacteroidota	Bacteroidia	Cytophagales	Cyclobacteriaceae	Echinicola	Uncultured		out	3_keep_low_singleton	M	1	25		0	0.00911245	0	0		4_BD	3_L	4_BD	4_BD
1895	ada0bee1f5551326434245dedf2416fb	Bacteria	Pseudomonadota	Alphaproteobacteria	Acetobacterales	Acetobacteraceae	Komagataeibacter	Komagataeibacter saccharivorans		out	3_keep_low_singleton	M	1	25		0	0.00911245	0	0		4_BD	3_L	4_BD	4_BD
1896	aaff794c182e0076f9e5414dc25cb350	Bacteria	Chloroflexota	Ktedonobacteria	Ktedonobacterales	Ktedonobacteraceae	CF-154	Uncultured		out	3_keep_low_singleton	M	1	25		0	0.00911245	0	0		4_BD	3_L	4_BD	4_BD
1897	08f27fc85d4e8f472ba341ca27d44a46	Bacteria	Methylomirabilota	Methylomirabilia	Rokubacteriales		Unclassified Genus	Uncultured		out	3_keep_low_singleton	M	1	25		0	0.00911245	0	0		4_BD	3_L	4_BD	4_BD
1898	0a89af148c4512f17cbd0e5a3bae80f6	Bacteria	Pseudomonadota	Alphaproteobacteria	Rhodospirillales		Unclassified Genus	Uncultured		out	3_keep_low_singleton	M	1	25		0	0.00911245	0	0		4_BD	3_L	4_BD	4_BD
1899	e57503c5a624c4d25dde37d102f897b9	Bacteria	Myxococcota	UBA9160			Unclassified Genus	Uncultured		out	3_keep_low_singleton	M	1	25		0	0.00911245	0	0		4_BD	3_L	4_BD	4_BD
1900	55fc9527558b0faf0fb5dc42a59b5b53	Bacteria	Verrucomicrobiota	Verrucomicrobiae	Chthoniobacterales	Chthoniobacteraceae	VFJQ01	VFJQ01 sp009885995		out	3_keep_low_singleton	M	1	25		0	0.00911245	0	0		4_BD	3_L	4_BD	4_BD
1901	7b390856c9601db5ba5355bb3daabf02	Bacteria	Actinobacteriota	Actinomycetia	Nitriliruptorales	Nitriliruptoraceae	Unclassified Nitriliruptoraceae	Uncultured		out	3_keep_low_singleton	M	1	25		0	0.00911245	0	0		4_BD	3_L	4_BD	4_BD
1902	c9192377f6e4a9cffa309b31afb05772	Bacteria	Firmicutes	Clostridia	Lachnospirales	Lachnospiraceae	Blautia	Blauti141780 ornithocaccae		out	3_keep_low_singleton	M	1	25		0	0.00911245	0	0		4_BD	3_L	4_BD	4_BD
1903	eab64a31e0a9c372559b9f668fa905bb	Bacteria	Bacteroidota	Bacteroidia	Cytophagales	Spirosomaceae	Emticicia	Uncultured		out	3_keep_low_singleton	M	1	25		0	0.00911245	0	0		4_BD	3_L	4_BD	4_BD
1904	702367c32ad5fcba27c6edd639cdd765	Bacteria	Bacteroidota	Bacteroidia	Cytophagales	MED-G16	Unclassified MED-G16	Uncultured		out	3_keep_low_singleton	M	1	25		0	0.00911245	0	0		4_BD	3_L	4_BD	4_BD
1905	c8814ef66fc1f759e20b25567abf90b3	Bacteria	Chloroflexota	Chloroflexia	Thermomicrobiales	Thermomicrobiaceae	Sphaerobacter	Sphaerobacter thermophilus		out	3_keep_low_singleton	M	1	25		0	0.00911245	0	0		4_BD	3_L	4_BD	4_BD
1906	dbd50495b6e788e8dac9c89ae8af1c93	Bacteria	Acidobacteriota	Acidobacteriae	Acidobacteriales	SbA1	Sulfotelmatobacter	Sulfotelmatobacter sp003166855		out	3_keep_low_singleton	M	1	25		0	0.00911245	0	0		4_BD	3_L	4_BD	4_BD
1907	90f214e73cabc6586505ae084d46bdb9	Bacteria	Actinobacteriota	Acidimicrobiia	Acidimicrobiales		Unclassified Genus	Uncultured		out	3_keep_low_singleton	M	1	25		0	0.00911245	0	0		4_BD	3_L	4_BD	4_BD
1908	639dac55fa8755a4c0d01d0b0a996755	Bacteria					Unclassified Genus	Uncultured		out	3_keep_low_singleton	M	1	25		0	0.00911245	0	0		4_BD	3_L	4_BD	4_BD
1909	0c726aff797c7acccf22b03c5db9a58c	Bacteria	Actinobacteriota	Acidimicrobiia	Acidimicrobiales	SIRW01	SIRW01	SIRW01 sp004366205		out	3_keep_low_singleton	M	1	25		0	0.00911245	0	0		4_BD	3_L	4_BD	4_BD
1910	d874328359c8434db0e4cec9bdd4f5e7	Bacteria	Chloroflexota	Anaerolineae	Anaerolineales	UBA11579	OMJR01	OMJR01 sp900299355		out	3_keep_low_singleton	M	1	25		0	0.00911245	0	0		4_BD	3_L	4_BD	4_BD
1911	a8c121876fc691ff2f18923a101f44b8	Bacteria	Chloroflexota	Anaerolineae	Caldilineales	Caldilineaceae	Unclassified Caldilineaceae	Uncultured		out	3_keep_low_singleton	M	1	25		0	0.00911245	0	0		4_BD	3_L	4_BD	4_BD
1912	05b47c4d446ab3c3cbeac8af2629288e	Bacteria	Chloroflexota	Anaerolineae	Caldilineales	Caldilineaceae	Unclassified Caldilineaceae	Uncultured		out	3_keep_low_singleton	M	1	25		0	0.00911245	0	0		4_BD	3_L	4_BD	4_BD
1913	1560f7e651ecfb4e0c61b80e4e2ef7bd	Bacteria	Pseudomonadota	Alphaproteobacteria	Rhodobacterales	Rhodobacteraceae	Paracoccus	Uncultured		out	3_keep_low_singleton	M	1	25		0	0.00911245	0	0		4_BD	3_L	4_BD	4_BD
1914	f316fba5a7a772d198d2fdaab5c094d7	Bacteria	Pseudomonadota	Gammaproteobacteria			Unclassified Genus	Uncultured		out	3_keep_low_singleton	M	1	25		0	0.00911245	0	0		4_BD	3_L	4_BD	4_BD
1915	ab0e976231cb9070244c99fea1424e1a	Bacteria	Patescibacteria	Saccharimonadia	Saccharimonadales	UBA1020	Unclassified UBA1020	Uncultured		out	3_keep_low_singleton	M	1	25		0	0.00911245	0	0		4_BD	3_L	4_BD	4_BD
1916	0754285033cfe05e01e3bc5719019dc0	Bacteria	Acidobacteriota	Vicinamibacteria	Vicinamibacterales	UBA2999	Unclassified UBA2999	Uncultured		out	3_keep_low_singleton	M	1	25		0	0.00911245	0	0		4_BD	3_L	4_BD	4_BD
1917	e102b282dc01fb7bcf1773f536f7859c	Bacteria	Chloroflexota	Anaerolineae	Caldilineales	Caldilineaceae	Bin5	Bin5 sp009840225		out	3_keep_low_singleton	M	1	25		0	0.00911245	0	0		4_BD	3_L	4_BD	4_BD
1918	e2705ead319aaf1f2faabe7e9bea4d77	Bacteria	Bacteroidota	Bacteroidia	AKYH767	B-17BO	UBA2475	UBA2475 sp002319075		out	3_keep_low_singleton	M	1	25		0	0.00911245	0	0		4_BD	3_L	4_BD	4_BD
1919	0a1ec20899fecd7ea9de902622f227dc	Bacteria	Pseudomonadota	Gammaproteobacteria			Unclassified Genus	Uncultured		out	3_keep_low_singleton	M	1	25		0	0.00911245	0	0		4_BD	3_L	4_BD	4_BD
1920	320a258f219d6c4f7a767ae4e96753a9	Bacteria	Pseudomonadota	Alphaproteobacteria	Rhizobiales	Xanthobacteraceae	Bradyrhizobium	Uncultured		out	3_keep_low_singleton	M	1	25		0	0.00911245	0	0		4_BD	3_L	4_BD	4_BD
1921	0f3b77fbbe431e678714b0eba8b8b02d	Bacteria	Pseudomonadota	Alphaproteobacteria	Rhizobiales	Xanthobacteraceae	Variibacter	Uncultured		out	3_keep_low_singleton	M	1	25		0	0.00911245	0	0		4_BD	3_L	4_BD	4_BD
1922	a142b37a7a5ff108452ee72e9ce20ba8	Bacteria	Pseudomonadota	Alphaproteobacteria	Rhizobiales	Beijerinckiaceae	Methylocystis	Uncultured		out	3_keep_low_singleton	M	1	25		0	0.00911245	0	0		4_BD	3_L	4_BD	4_BD
1923	c4188553e4e58835f64d68816ab5db6a	Bacteria	Pseudomonadota	Gammaproteobacteria	Xanthomonadales	Xanthomonadaceae	Unclassified Xanthomonadaceae	Uncultured		out	3_keep_low_singleton	M	1	25		0	0.00911245	0	0		4_BD	3_L	4_BD	4_BD
1924	06c74cb7fc440780c531fcd8b41f2487	Bacteria	Dependentiae	Babeliae	Babeliales	RVW-14	CAIKAH01	Uncultured		out	3_keep_low_singleton	M	1	25		0	0.00911245	0	0		4_BD	3_L	4_BD	4_BD
1925	fe290c600cd8d743f5fcf87f859aa918	Bacteria	Pseudomonadota	Alphaproteobacteria	Rhizobiales	Xanthobacteraceae	Unclassified Xanthobacteraceae	Uncultured		out	3_keep_low_singleton	M	1	25		0	0.00911245	0	0		4_BD	3_L	4_BD	4_BD
1926	d656dcec1c6534ce84823f4753c922d4	Bacteria	Acidobacteriota	Vicinamibacteria	Vicinamibacterales	UBA2999	Unclassified UBA2999	Uncultured		out	3_keep_low_singleton	M	1	25		0	0.00911245	0	0		4_BD	3_L	4_BD	4_BD
1927	264d5876de290044b979cb0989dd0ac2	Bacteria	Verrucomicrobiota	Verrucomicrobiae	Verrucomicrobiales	Akkermansiaceae	Unclassified Akkermansiaceae	Uncultured		out	3_keep_low_singleton	M	1	25		0	0.00911245	0	0		4_BD	3_L	4_BD	4_BD
1928	6dbe663937cbeb2ca3cdce3ab120cee3	Bacteria	Verrucomicrobiota	Verrucomicrobiae	Verrucomicrobiales	Akkermansiaceae	Haloferula	Haloferula sp000739615		out	3_keep_low_singleton	M	1	25		0	0.00911245	0	0		4_BD	3_L	4_BD	4_BD
1929	28ab9e562e7a36d8ffdb9789ca88881a	Bacteria	Planctomycetota	Planctomycetia	Pirellulales	Pirellulaceae	Unclassified Pirellulaceae	Uncultured		out	3_keep_low_singleton	M	1	25		0	0.00911245	0	0		4_BD	3_L	4_BD	4_BD
1930	a91dee1e6dcc45814b79787411cd1bfa	Bacteria	Nitrospirota	Nitrospiria	Nitrospirales	Nitrospiraceae	Unclassified 40CM-3-62-11	Uncultured		out	3_keep_low_singleton	M	1	25		0	0.00911245	0	0		4_BD	3_L	4_BD	4_BD
1931	dfa43c11979dd0bebd77aa9d1d03431d	Bacteria	Nitrospirota	Nitrospiria	Nitrospirales	Nitrospiraceae	Unclassified Nitrospiraceae	Uncultured		out	3_keep_low_singleton	M	1	25		0	0.00911245	0	0		4_BD	3_L	4_BD	4_BD
1932	4267871c7ca24f1663ec6b41fcd54933	Bacteria	Planctomycetota	Phycisphaerae	Phycisphaerales	UBA1924	Unclassified UBA1924	Uncultured		out	3_keep_low_singleton	M	1	25		0	0.00911245	0	0		4_BD	3_L	4_BD	4_BD
1933	3fe6862d343acdf53ae31f9898ebae36	Bacteria	Bacteroidota	Bacteroidia	Bacteroidales	Bacteroidaceae	Paraprevotella	Paraprevotella clara		out	3_keep_low_singleton	M	1	25		0	0.00911245	0	0		4_BD	3_L	4_BD	4_BD
1934	6d4520c826704d7775ef60fdd25a9df3	Bacteria	Bacteroidota	Bacteroidia	Bacteroidales		Unclassified Genus	Uncultured		out	3_keep_low_singleton	M	1	25		0	0.00911245	0	0		4_BD	3_L	4_BD	4_BD
1935	a12651540b00108ff99f1daed835d592	Bacteria	Bacteroidota	Bacteroidia	Cytophagales	Hymenobacteraceae	Adhaeribacter	Adhaeribacter aquaticus		out	3_keep_low_singleton	M	1	25		0	0.00911245	0	0		4_BD	3_L	4_BD	4_BD
1936	9f46a7dbfd5465591a7a0f3bfefa3fe8	Bacteria	Bacteroidota	Bacteroidia	Bacteroidales	Bacteroidaceae	Bacteroides	Bacteroides faecichinchillae		out	3_keep_low_singleton	M	1	25		0	0.00911245	0	0		4_BD	3_L	4_BD	4_BD
1937	96441ec1e06d8af5fe3ae02413d397c3	Bacteria	Pseudomonadota	Gammaproteobacteria	Burkholderiales	Burkholderiaceae	Unclassified Burkholderiaceae	Uncultured		out	3_keep_low_singleton	M	1	25		0	0.00911245	0	0		4_BD	3_L	4_BD	4_BD
1938	2bfce2389c33a5d7b6095ca6ca106968	Bacteria	Bacteroidota	Bacteroidia	Bacteroidales	Marinilabiliaceae	Breznakibacter	Breznakibacter xylanolyticus		out	3_keep_low_singleton	M	1	25		0	0.00911245	0	0		4_BD	3_L	4_BD	4_BD
1939	87f6394c936e6d195073e3d3c84e8e94	Bacteria	Bacteroidota	Bacteroidia	Bacteroidales	Bacteroidaceae	Bacteroides	Bacteroides massiliensis		out	3_keep_low_singleton	M	1	25		0	0.00911245	0	0		4_BD	3_L	4_BD	4_BD
1940	72684232c424836df53a75bfc9c1b0e5	Bacteria	Bacteroidota	Bacteroidia	Bacteroidales	Bacteroidaceae	Unclassified Bacteroidaceae	Uncultured		out	3_keep_low_singleton	M	1	25		0	0.00911245	0	0		4_BD	3_L	4_BD	4_BD
1941	b3d2b81faf1b0c58fc283158335fab75	Bacteria	Gemmatimonadota	Gemmatimonadetes	KS3-K002	JABDQB01	JAAXHJ01	JAAXHJ01 sp009838765		out	3_keep_low_singleton	M	1	25		0	0.00911245	0	0		4_BD	3_L	4_BD	4_BD
1942	868b2b5a4e87f960584269eb7b8a8816	Bacteria	Pseudomonadota	Alphaproteobacteria	Micavibrionales	Micavibrionaceae	UBA6145	UBA6145 sp009926935		out	3_keep_low_singleton	M	1	25		0	0.00911245	0	0		4_BD	3_L	4_BD	4_BD
1943	cf1798895cf29e31ce569405ab0c7d32	Bacteria	Pseudomonadota	Gammaproteobacteria	Burkholderiales	Burkholderiaceae	Unclassified Burkholderiaceae	Uncultured		out	3_keep_low_singleton	M	1	25		0	0.00911245	0	0		4_BD	3_L	4_BD	4_BD
1944	213886dcf716c3e8e281f262a1351aa8	Bacteria	Pseudomonadota	Alphaproteobacteria	Sphingomonadales	Sphingomonadaceae	Novosphingobium	Novosphingobium ovatum		out	3_keep_low_singleton	M	1	25		0	0.00911245	0	0		4_BD	3_L	4_BD	4_BD
1945	2d57fad78d6748f581bfc3fe31ef8ec4	Bacteria					Unclassified Genus	Uncultured		out	3_keep_low_singleton	M	1	25		0	0.00911245	0	0		4_BD	3_L	4_BD	4_BD
1946	9842ab83cef53ea2735821546c5ae50d	Bacteria	Desulfobacterota	UBA1144	UBA2774	UBA2774	CR02bin9	Uncultured		out	3_keep_low_singleton	M	1	25		0	0.00911245	0	0		4_BD	3_L	4_BD	4_BD
1947	aa123ee8ae297597ea2e692fb196149f	Bacteria	Acidobacteriota	Vicinamibacteria	Vicinamibacterales	Vicinamibacteraceae	Luteitalea	Uncultured		out	3_keep_low_singleton	M	1	25		0	0.00911245	0	0		4_BD	3_L	4_BD	4_BD
1948	a2dab1ac864dfd40630106801a494c91	Bacteria	Acidobacteriota	UBA6911	UBA6911	UBA6911	Gp18-AA60	Uncultured		out	3_keep_low_singleton	M	1	25		0	0.00911245	0	0		4_BD	3_L	4_BD	4_BD
1949	bcd559352754774587e4507f2f567a13	Bacteria	Gemmatimonadota	Gemmatimonadetes	Longimicrobiales	Longimicrobiaceae	Longimicrobium	Longimicrobium terrae		out	3_keep_low_singleton	M	1	25		0	0.00911245	0	0		4_BD	3_L	4_BD	4_BD
1950	a386de8977ade8a6fe507eab22604dd0	Bacteria	Pseudomonadota	Gammaproteobacteria	Xanthomonadales	Xanthomonadaceae	Pseudoxanthomonas	Pseudoxanthomonas taiwanensis		out	3_keep_low_singleton	M	1	25		0	0.00911245	0	0		4_BD	3_L	4_BD	4_BD
1951	4b724c05d293c91ea7086940c6d75eb0	Bacteria					Unclassified Genus	Uncultured		out	3_keep_low_singleton	M	1	25		0	0.00911245	0	0		4_BD	3_L	4_BD	4_BD
1952	198f70355f5be27c7a77e06cd7c400c5	Bacteria	Pseudomonadota	Alphaproteobacteria	Geminicoccales	Geminicoccaceae	Arboricoccus	Arboricoccus pini		out	3_keep_low_singleton	M	1	25		0	0.00911245	0	0		4_BD	3_L	4_BD	4_BD
[truncated: 2,923 more rows]
