# Supplementary material for: Microbial succession and assembly shaped by sulfur, spatial partitioning, and water flow in a volcanic acidic river of northern Patagonia
Source: ISME J. 2026 Mar 9;20(1):wrag048. doi: 10.1093/ismejo/wrag048 (PMC13122624; doi:10.1093/ismejo/wrag048)
Supplement: Supplementary_material_wrag048 [file supplementary_material_wrag048.zip › Table_S6_vf.xlsx]

## Sheet: Legend
	Table S6. Relative abundance of the microbial taxa in ex situ colonized S-beads. Taxonomy (up to species-level rank) assigned against the Greengenes2 16S rRNA database is indicated. Taxa with a relative abundance per sample above 0.01% were retained for further analysis. Microbial abundance was ranked as high (H, > 1%), medium (M, 0.1%-1%) or low (0.01%-0.1%) and data coloured accordingly. The da…

## Sheet: S6
1	#ASV ID	Domain	Phylum	Class	Order	Family	Genus	Specie	CLASSIFIERS	selection_exp3	rank_abundance	Occurrence_C-SB (count)	Occurrence_C-SB (%)	Occurrence_AF (count)	Occurrence_AF (%)	Occurrence_PF (count)	Occurrence_PF (%)	Occurrence_all (count)	Occurrence_all (%)	relative abundance per sample	C-SB-24	C-SB-48	R1-AF-24	R3-AF-24	R1-AF-48	R3-AF-48	R1-PF-24	R3-PF-24	R1-PF-48	R3-PF-48	rank abundance per sample	C-SB-24	C-SB-48	R1-AF-24	R3-AF-24	R1-AF-48	R3-AF-48	R1-PF-24	R3-PF-24	R1-PF-48	R3-PF-48
2	114f3931c219e0250a35c21ff5c2857f	Bacteria	Pseudomonadota	Gammaproteobacteria	Acidithiobacillales	Acidithiobacillaceae	Acidithiobacillus	Acidithiobacillus thiooxidans		in	1_keep_high	2	100	4	100	4	100	10	100		12.4969	7.71217	23.6394	20.9339	26.2314	21.5421	70.3267	47.5326	42.0785	41.4118		1_H	1_H	1_H	1_H	1_H	1_H	1_H	1_H	1_H	1_H
3	668530b611727a2a0afda31f96d372cc	Bacteria	Pseudomonadota	Gammaproteobacteria	Acidithiobacillales	Acidithiobacillaceae	Acidithiobacillus	Acidithiobacillus unclassified		in	1_keep_high	2	100	4	100	4	100	10	100		18.9325	3.31389	51.2167	48.0319	2.9049	2.6836	1.65059	0.272811	0.246053	0.22423		1_H	1_H	1_H	1_H	1_H	1_H	1_H	2_M	2_M	2_M
4	7ec0bfa0e671490def3c373e3a778899	Bacteria	Pseudomonadota	Gammaproteobacteria	Acidithiobacillales	Acidithiobacillaceae	Acidithiobacillus	Acidithiobacillus ferriphilus		in	1_keep_high	2	100	4	100	4	100	10	100		22.6854	34.8095	2.80609	2.58848	0.838978	0.859688	0.473781	0.470878	0.403597	0.472064		1_H	1_H	1_H	1_H	2_M	2_M	2_M	2_M	2_M	2_M
5	65c2ad45389a1104abf67080813c00e8	Bacteria	Pseudomonadota	Gammaproteobacteria	Acidithiobacillales	Acidithiobacillaceae	Acidithiobacillus	Acidithiobacillus unclassified		in	1_keep_high	2	100	4	100	4	100	10	100		0.01484	0.0744183	9.50672	8.00186	8.47869	7.43763	8.33107	11.1292	10.9626	10.2893		3_L	3_L	1_H	1_H	1_H	1_H	1_H	1_H	1_H	1_H
6	66094cecb2c501c1a2e1ccb0f4a15549	Bacteria	Pseudomonadota	Alphaproteobacteria	Acetobacterales	Acetobacteraceae	Acidiphilium	Acidiphilium organovorum		in	1_keep_high	2	100	4	100	4	100	10	100		0.00989332	0.0273373	0.663824	0.581546	56.0288	52.0416	6.17783	34.8319	37.6744	35.8954		3_L	3_L	2_M	2_M	1_H	1_H	1_H	1_H	1_H	1_H
7	9915b2b4086986d05d84caff602d0d4b	Bacteria	Pseudomonadota	Gammaproteobacteria	Acidithiobacillales	Acidithiobacillaceae	Acidithiobacillus	Acidithiobacillus ferrooxidans		in	1_keep_high	1	50	4	100	4	100	9	90		0	0.502703	0.237451	0.17084	0.252178	0.224674	0.677557	1.63873	1.59492	1.44991		4_BD	2_M	2_M	2_M	2_M	2_M	2_M	1_H	1_H	1_H
8	4ad2bd79f2b8a3a255edea7efea898cd	Bacteria	Bacteroidota	Bacteroidia	Bacteroidales	Marinilabiliaceae	Unclassified Marinilabiliaceae	JC017 sp004296775		in	1_keep_high	2	100	4	100	4	100	10	100		0.582057	1.64632	0.807682	1.15791	0.491424	0.844086	0.628311	0.420427	0.692133	0.755302		2_M	1_H	2_M	2_M	2_M	2_M	2_M	2_M	2_M	2_M
9	99d22ee049e491f09fd88ee90761bc76	Bacteria	Nitrospirota	Leptospirillia	Leptospirillales	Leptospirillaceae	Leptospirillum	Leptospirillum ferrooxidans		in	1_keep_high	2	100	3	75	1	25	6	60		11.7335	0.235405	0.506101	0.610882	0.00969916	0	0.224154	0	0	0		1_H	2_M	2_M	2_M	3_L	4_BD	2_M	4_BD	4_BD	4_BD
10	d17a2332f22b994dbdbe76710d271d16	Bacteria	Bacteroidota	Cytophagia	Cytophagales	Cytophagaceae	Aquirufa	Aquirufa antheringensis		in	1_keep_high	2	100	3	75	0	0	5	50		7.63434	5.42798	0	0.0120796	0.166502	0.0156023	0	0	0	0		1_H	1_H	4_BD	3_L	2_M	3_L	4_BD	4_BD	4_BD	4_BD
11	05e6e2e5b7bd61e1434ecab301d0bf9f	Bacteria	Pseudomonadota	Betaproteobacteria	Burkholderiales	Burkholderiaceae	Polynucleobacter	Polynucleobacter acidiphobus		in	1_keep_high	1	50	3	75	1	25	5	50		1.43288	0.00455622	0.211453	0.396901	0	0.0124819	0	0.00373713	0	0.00674377		1_H	4_BD	2_M	2_M	4_BD	3_L	4_BD	4_BD	4_BD	3_L
12	0d4ee3a4d7a110dee4a3645099eaa8d0	Bacteria	Pseudomonadota	Gammaproteobacteria	Acidithiobacillales	Acidithiobacillaceae	Acidithiobacillus	Acidithiobacillus ferrivorans		in	1_keep_high	1	50	0	0	0	0	1	10		6.80825	0	0	0	0	0	0	0	0	0		1_H	4_BD	4_BD	4_BD	4_BD	4_BD	4_BD	4_BD	4_BD	4_BD
13	c629c899d4766ad2d0dfe5efd65a8804	Bacteria	Cyanobacteriota	Cyanobacteriia	Cyanobacteriales	Coleofasciculaceae	Coleofasciculus	SIO2C1 sp010672925		in	1_keep_high	2	100	0	0	0	0	2	20		3.12464	1.4504	0	0	0	0	0	0	0	0		1_H	1_H	4_BD	4_BD	4_BD	4_BD	4_BD	4_BD	4_BD	4_BD
14	c959d0bb0e4b5cda81a11b844d57d58c	Bacteria	Pseudomonadota	Betaproteobacteria	Burkholderiales	Comamonadaceae	Limnohabitans	Uncultured		in	1_keep_high	2	100	0	0	0	0	2	20		2.5228	0.786708	0	0	0	0	0	0	0	0		1_H	2_M	4_BD	4_BD	4_BD	4_BD	4_BD	4_BD	4_BD	4_BD
15	81dd7fece73f9dbb02ef209e32413ae8	Bacteria					Unclassified Genus	Uncultured		in	1_keep_high	2	100	0	0	0	0	2	20		1.09486	0.154912	0	0	0	0	0	0	0	0		1_H	2_M	4_BD	4_BD	4_BD	4_BD	4_BD	4_BD	4_BD	4_BD
16	0554ea88c6a9b38f9876f5c528152701	Bacteria	Pseudomonadota	Gammaproteobacteria	Acidithiobacillales	Acidithiobacillaceae	Acidithiobacillus	Acidithiobacillus thiooxidans		in	1_keep_high	2	100	0	0	0	0	2	20		0.572164	1.50204	0	0	0	0	0	0	0	0		2_M	1_H	4_BD	4_BD	4_BD	4_BD	4_BD	4_BD	4_BD	4_BD
17	08473afcb856f7c7d10dc9647251f633	Bacteria	Pseudomonadota	Betaproteobacteria	Burkholderiales	Comamonadaceae	Limnohabitans	Uncultured		in	2_keep_medium	2	100	4	100	4	100	10	100		0.344617	0.873276	0.289448	0.486635	0.139021	0.361974	0.2734	0.145748	0.256674	0.268065		2_M	2_M	2_M	2_M	2_M	2_M	2_M	2_M	2_M	2_M
18	14e4414f8a4d90f7c452a63e65b472f2	Bacteria					Unclassified Genus	Uncultured		in	2_keep_medium	2	100	4	100	4	100	10	100		0.232493	0.454104	0.272116	0.434865	0.145487	0.279282	0.29208	0.102771	0.242512	0.247834		2_M	2_M	2_M	2_M	2_M	2_M	2_M	2_M	2_M	2_M
19	46381e6cc864d585c9dd372c30cdc8f0	Bacteria	Bacteroidota	Bacteroidia	Bacteroidales	Bacteroidaceae	UBA1179	UBA1179 sp900318995		in	2_keep_medium	2	100	4	100	4	100	10	100		0.159942	0.37361	0.195854	0.371016	0.135788	0.338571	0.188493	0.0653998	0.118601	0.210743		2_M	2_M	2_M	2_M	2_M	2_M	2_M	3_L	2_M	2_M
20	590a054b9cb01df0db710a6e33b9d3e2	Bacteria	Actinobacteriota	Actinomycetia	Actinomycetales	Micrococcaceae	Unclassified Micrococcaceae	Uncultured		in	2_keep_medium	2	100	4	100	4	100	10	100		0.1484	0.475366	0.221852	0.239866	0.103458	0.257438	0.0866051	0.0803483	0.120371	0.150049		2_M	2_M	2_M	2_M	2_M	2_M	3_L	3_L	2_M	2_M
21	6732e904b6b116345f1aee1b83361f0e	Bacteria	Pseudomonadota	Gammaproteobacteria	Acidithiobacillales	Acidithiobacillaceae	Acidithiobacillus	Acidithiobacillus ferrooxidans		in	2_keep_medium	2	100	4	100	4	100	10	100		0.766732	0.498147	0.16119	0.174291	0.11639	0.0826923	0.239438	0.498907	0.392976	0.315271		2_M	2_M	2_M	2_M	2_M	3_L	2_M	2_M	2_M	2_M
22	a79b7c1829bbeb3da1ac7234f37495f1	Bacteria	Bacteroidota	Bacteroidia	Bacteroidales	Marinilabiliaceae	Breznakibacter	Breznakibacter xylanolyticus		in	2_keep_medium	2	100	4	100	4	100	10	100		0.107178	0.346273	0.162923	0.150132	0.0517289	0.140421	0.0832088	0.0467141	0.0601855	0.101157		2_M	2_M	2_M	2_M	3_L	2_M	3_L	3_L	3_L	2_M
23	52a8982abdf08018c5a0ea0c780b17d9	Bacteria	Actinobacteriota	Actinomycetia	Streptomycetales	Streptomycetaceae	Streptomyces	Uncultured		in	2_keep_medium	2	100	4	100	4	100	10	100		0.107178	0.350829	0.0849279	0.146681	0.058195	0.106096	0.0798125	0.042977	0.0442541	0.0724955		3_L	2_M	3_L	2_M	3_L	2_M	3_L	3_L	3_L	3_L
24	1519bce76b40fdcfee6d721dd5838feb	Archaea	Thermoproteota	Nitrososphaeria	Nitrososphaerales	Nitrososphaeraceae	TA-21	TA-21 sp005877075		in	2_keep_medium	2	100	4	100	4	100	10	100		0.0544132	0.154912	0.105727	0.148406	0.0986082	0.093614	0.0628311	0.0840854	0.11329	0.148363		3_L	2_M	2_M	2_M	2_M	3_L	3_L	3_L	2_M	2_M
25	e2db8c1379a9fd58d535477e5d4c8cbb	Bacteria	Bacteroidota	Bacteroidia	Chitinophagales	Chitinophagaceae	Unclassified Chitinophagaceae	Uncultured		in	2_keep_medium	2	100	4	100	3	75	9	90		0.042871	0.293117	0.0675957	0.189822	0.0517289	0.113897	0	0.0448456	0.076117	0.0927268		3_L	2_M	3_L	2_M	3_L	2_M	4_BD	3_L	3_L	3_L
26	c06ce878417b21c70e20819c4604f053	Bacteria	Firmicutes	Bacilli	Lactobacillales	Lactobacillaceae	Lactobacillus	Uncultured		in	2_keep_medium	1	50	4	100	4	100	9	90		0	0.154912	0.0398641	0.0517697	0.0193983	0.0920537	0.10019	0.0205542	0.0230121	0.0337189		4_BD	2_M	3_L	3_L	3_L	3_L	2_M	3_L	3_L	3_L
27	dc7d3a5861e263a35fd888f13e3053ab	Bacteria	Verrucomicrobiota	Verrucomicrobiae	Verrucomicrobiales	Akkermansiaceae	Akkermansia	Akkermansia muciniphila		in	2_keep_medium	2	100	4	100	3	75	9	90		0.0395733	0.118462	0.0190654	0.0293361	0.030714	0.0608491	0.0662274	0.01308	0	0.028661		3_L	2_M	3_L	3_L	3_L	3_L	3_L	3_L	4_BD	3_L
28	2da5cd5561250c432a18ca347d26e972	Bacteria	Actinobacteriota	Actinomycetia	Mycobacteriales	Micromonosporaceae	Glycomyces	Uncultured		in	2_keep_medium	2	100	4	100	3	75	9	90		0.0610088	0.0971994	0.0381309	0.0465927	0.00808264	0.0249637	0.0577367	0	0.0177016	0.0134875		3_L	2_M	3_L	3_L	3_L	3_L	3_L	4_BD	3_L	3_L
29	8d8d8f8b6f252f5367b482e0bf2d8348	Bacteria	Actinobacteriota	Actinomycetia	Actinomycetales	Cellulomonadaceae	Promicromonospora	Uncultured		in	2_keep_medium	2	100	4	100	2	50	8	80		0.0280311	0.186805	0.0381309	0.0742032	0.0404132	0.06709	0.0475479	0	0	0.0505783		3_L	2_M	3_L	3_L	3_L	3_L	3_L	4_BD	4_BD	3_L
30	3974f0a9978892500ecf2dc3cac8d4f0	Bacteria	Firmicutes	Bacilli	Lactobacillales	Lactobacillaceae	Latilactobacillus	Uncultured		in	2_keep_medium	2	100	4	100	2	50	8	80		0.0131911	0.116943	0.0710621	0.0414157	0.0113157	0.0920537	0	0	0.0283226	0.0202313		3_L	2_M	3_L	3_L	3_L	3_L	4_BD	4_BD	3_L	3_L
31	6c04031b5a688f423fdf0d3f94dfc55a	Bacteria	Actinobacteriota	Acidimicrobiia	Acidimicrobiales	SZUA-35	CADEDH01	CADEDH01 sp902826025		in	2_keep_medium	2	100	2	50	4	100	8	80		0.0131911	0.0592309	0	0.106991	0	0.0514877	0.0203777	0.0205542	0.0177016	0.0438345		3_L	3_L	4_BD	2_M	4_BD	3_L	3_L	3_L	3_L	3_L
32	daec7f032a2d3bad1d8378171a8a1791	Bacteria	Pseudomonadota	Alphaproteobacteria	Sphingomonadales	Sphingomonadaceae	Sphingomicrobium	Uncultured		in	2_keep_medium	2	100	3	75	3	75	8	80		0.0791465	0.0804933	0.0866611	0.0931854	0	0.0842526	0.0984921	0	0.0920484	0.104528		3_L	3_L	3_L	3_L	4_BD	3_L	2_M	4_BD	3_L	2_M
33	be8bdaa4c5360457b62d16218ecc70ab	Bacteria	Cyanobacteriota	Cyanobacteriia	PCC-6307	Cyanobiaceae	Synechococcus	Synechococcus sp000014585		in	2_keep_medium	1	50	2	50	4	100	7	70		0	0.124537	0.0502635	0	0	0.0577286	0.0696237	0.0168171	0.0300928	0.0522642		4_BD	2_M	3_L	4_BD	4_BD	3_L	3_L	3_L	3_L	3_L
34	faa833407e06ad9b0a9709c2e3354de5	Bacteria	Actinobacteriota	Actinomycetia	Streptomycetales	Streptomycetaceae	Streptomyces	Uncultured		in	2_keep_medium	2	100	3	75	2	50	7	70		0.0494666	0.118462	0.0762618	0.0724775	0	0.0530479	0.049246	0	0	0.0387767		3_L	2_M	3_L	3_L	4_BD	3_L	3_L	4_BD	4_BD	3_L
35	604b48550d9b882730feb9c701a3261a	Bacteria	Bacteroidota	Bacteroidia	Bacteroidales	UBA932	Unclassified UBA932	Uncultured		in	2_keep_medium	1	50	3	75	3	75	7	70		0	0.110868	0.0693289	0.0465927	0	0.0748912	0.0135851	0.0149485	0.0177016	0		4_BD	2_M	3_L	3_L	4_BD	3_L	3_L	3_L	3_L	4_BD
36	957ed4458aec8262f26b593a09a06fc1	Bacteria	Actinobacteriota	Actinomycetia	Mycobacteriales	Mycobacteriaceae	Mycobacterium	Uncultured		in	2_keep_medium	2	100	3	75	2	50	7	70		0.057711	0.109349	0.0901276	0.0569466	0	0.0312047	0.0424535	0	0.0283226	0		3_L	2_M	3_L	3_L	4_BD	3_L	3_L	4_BD	3_L	4_BD
37	f126306d88a7dd4308858380b3e22179	Bacteria	Bacteroidota	Bacteroidia	Chitinophagales	Chitinophagaceae	Chitinophaga	Uncultured		in	2_keep_medium	2	100	4	100	1	25	7	70		0.0313288	0.103274	0.0433306	0.0638492	0.0242479	0.0483672	0	0	0	0.0185454		3_L	2_M	3_L	3_L	3_L	3_L	4_BD	4_BD	4_BD	3_L
38	44105147a2cae96ef28f915b7b270c07	Bacteria	Pseudomonadota	Gammaproteobacteria	Pseudomonadales	Pseudomonadaceae	Pseudomonas	Uncultured		in	2_keep_medium	0	0	4	100	3	75	7	70		0	0	0.123059	0.0811058	0.216615	0.0920537	0	0.0971654	0.281456	0.144991		4_BD	4_BD	2_M	3_L	2_M	3_L	4_BD	2_M	2_M	2_M
39	de234dced5a6b9e446bb4881cb6ef874	Bacteria	Firmicutes	Bacilli	Alicyclobacillales	Acidibacillaceae	Acidibacillus	Acidibacillus ferrooxidans		in	2_keep_medium	2	100	2	50	2	50	6	60		0.283608	0.0850495	0	0	0.0840594	0.0421263	0.619821	0	0	0.00674377		2_M	3_L	4_BD	4_BD	3_L	3_L	2_M	4_BD	4_BD	3_L
40	848437f6cd46989db8b8dca9e3386f55	Bacteria	Pseudomonadota	Gammaproteobacteria	Xanthomonadales	Xanthomonadaceae	Unclassified Xanthomonadaceae	Uncultured		in	2_keep_medium	1	50	2	50	3	75	6	60		0	0.173137	0.0537299	0	0	0.0592888	0	0.029897	0.0212419	0.0337189		4_BD	2_M	3_L	4_BD	4_BD	3_L	4_BD	3_L	3_L	3_L
41	806913c9a1939d02801072c077bc09ff	Bacteria	Pseudomonadota	Gammaproteobacteria	Burkholderiales	Burkholderiaceae	Unclassified Burkholderiaceae	Uncultured		in	2_keep_medium	1	50	2	50	3	75	6	60		0	0.104793	0.0831947	0.124247	0	0	0.0781144	0.042977	0.0814275	0		4_BD	2_M	3_L	2_M	4_BD	4_BD	3_L	3_L	3_L	4_BD
42	a790d11f66324b71a350abe582294c43	Bacteria					Unclassified Genus	Uncultured		in	2_keep_medium	0	0	2	50	4	100	6	60		0	0	0.00866611	0.0224335	0	0.0046807	0.00849069	0.0224228	0.0177016	0.111272		4_BD	4_BD	3_L	3_L	4_BD	4_BD	3_L	3_L	3_L	2_M
43	791c7841ed2cf932e95cc2fe8b6463db	Bacteria	Pseudomonadota	Alphaproteobacteria	Acetobacterales	Acetobacteraceae	Acidiphilium	Acidiphilium rubrum		in	2_keep_medium	1	50	1	25	3	75	5	50		0	0.95377	0	0	0.0226314	0	0	0.01308	0.0495645	0.0252891		4_BD	2_M	4_BD	4_BD	3_L	4_BD	4_BD	3_L	3_L	3_L
44	96a499283688a0f8c61a41253f7f69d5	Bacteria	Spirochaetota	Spirochaetia	Treponematales	Treponemataceae	Unclassified Treponemataceae	Uncultured		in	2_keep_medium	1	50	2	50	2	50	5	50		0	0.195918	0.114393	0	0	0.0624093	0	0	0.0336331	0.0657518		4_BD	2_M	2_M	4_BD	4_BD	3_L	4_BD	4_BD	3_L	3_L
45	5f745f91f6dee8729be0b848005078f7	Bacteria	Actinobacteriota	Actinomycetia	Streptomycetales	Streptomycetaceae	Streptomyces	Uncultured		in	2_keep_medium	1	50	2	50	2	50	5	50		0	0.0971994	0.046797	0.0362388	0	0	0.0577367	0	0.0495645	0		4_BD	2_M	3_L	3_L	4_BD	4_BD	3_L	4_BD	3_L	4_BD
46	93067f9aa89ef4865b2dba7c2951ca9d	Bacteria	Verrucomicrobiota	Verrucomicrobiae	Opitutales	Opitutaceae	Rariglobus	Rariglobus hedericola		in	2_keep_medium	2	100	3	75	0	0	5	50		0.0115422	0.0971994	0	0.0310618	0.0226314	0.0312047	0	0	0	0		3_L	2_M	4_BD	3_L	3_L	3_L	4_BD	4_BD	4_BD	4_BD
47	b67ecfccbc50e5e505d92ce11af7674e	Bacteria	Bacteroidota	Bacteroidia	Bacteroidales	Marinilabiliaceae	Unclassified Marinilabiliaceae	JC017 sp004296775		in	2_keep_medium	1	50	3	75	0	0	4	40		0	0.124537	0.0415973	0	0.0501123	0.093614	0	0	0	0		4_BD	2_M	3_L	4_BD	3_L	3_L	4_BD	4_BD	4_BD	4_BD
48	947a86da3622baea7a4ff77b0f956253	Bacteria	Pseudomonadota	Alphaproteobacteria	Sphingomonadales	Sphingomonadaceae	Sphingomicrobium	Uncultured		in	2_keep_medium	1	50	2	50	1	25	4	40		0	0.109349	0.0901276	0	0	0.0405661	0.0781144	0	0	0		4_BD	2_M	3_L	4_BD	4_BD	3_L	3_L	4_BD	4_BD	4_BD
49	798adbfded3d0c388fb1bf122b12b3ad	Bacteria	Pseudomonadota	Alphaproteobacteria	Sphingomonadales	Sphingomonadaceae	Alteraurantiacibacter	Uncultured		in	2_keep_medium	2	100	1	25	1	25	4	40		0.0478177	0.107831	0.0710621	0	0	0	0	0	0.0513347	0		3_L	2_M	3_L	4_BD	4_BD	4_BD	4_BD	4_BD	3_L	4_BD
50	217027ba2e60ecf59fe1a8d867fc51d8	Bacteria	Bacteroidota	Bacteroidia	Sphingobacteriales	Sphingobacteriaceae	Daejeonella	Daejeonella oryzae		in	2_keep_medium	1	50	2	50	1	25	4	40		0	0.104793	0	0.050044	0.0355636	0	0	0	0	0.0505783		4_BD	2_M	4_BD	3_L	3_L	4_BD	4_BD	4_BD	4_BD	3_L
51	43c8c8093c37e92e18b29866bf7921b8	Bacteria	Bacteroidota	Bacteroidia	Cytophagales	Cyclobacteriaceae	Chryseotalea	Uncultured		in	2_keep_medium	2	100	1	25	1	25	4	40		0.01484	0.101756	0.077995	0	0	0	0	0	0	0.030347		3_L	2_M	3_L	4_BD	4_BD	4_BD	4_BD	4_BD	4_BD	3_L
52	4fda0f2d4063ead97ae1c067cd235273	Bacteria	Pseudomonadota	Gammaproteobacteria	Pseudomonadales	Moraxellaceae	Acinetobacter	Uncultured		in	2_keep_medium	1	50	2	50	1	25	4	40		0	0.0971994	0	0.0207079	0	0.0249637	0.00849069	0	0	0		4_BD	2_M	4_BD	3_L	4_BD	3_L	3_L	4_BD	4_BD	4_BD
53	30e161f9beeea877ebab48bfe39d9e72	Bacteria	Verrucomicrobiota	Verrucomicrobiae	Verrucomicrobiales	Akkermansiaceae	Haloferula	Uncultured		in	2_keep_medium	1	50	2	50	1	25	4	40		0.0692532	0	0	0	0.0501123	0.107656	0	0	0.0371734	0		3_L	4_BD	4_BD	4_BD	3_L	2_M	4_BD	4_BD	3_L	4_BD
54	65ef3c104990bf699b5e8b3020eb50f1	Bacteria	Pseudomonadota	Gammaproteobacteria	Burkholderiales	Burkholderiaceae	Piscinibacter	Uncultured		in	2_keep_medium	2	100	1	25	1	25	4	40		0.0791465	0.0561934	0	0	0	0.0951742	0	0	0	0.0842971		3_L	3_L	4_BD	4_BD	4_BD	2_M	4_BD	4_BD	4_BD	3_L
55	7b187914fe7dd85824d43372fe31e94d	Bacteria	Pseudomonadota	Gammaproteobacteria	Burkholderiales	Burkholderiaceae	Massilia	Uncultured		in	2_keep_medium	1	50	1	25	1	25	3	30		0	0.19288	0	0	0.0565785	0	0	0.0373713	0	0		4_BD	2_M	4_BD	4_BD	3_L	4_BD	4_BD	3_L	4_BD	4_BD
56	164e256f3dc41e880ab75c393b3c889b	Bacteria	Verrucomicrobiota	Verrucomicrobiae	Verrucomicrobiales	Akkermansiaceae	Haloferula	Haloferula sp000739615		in	2_keep_medium	1	50	2	50	0	0	3	30		0	0.115424	0.0797282	0.0828315	0	0	0	0	0	0		4_BD	2_M	3_L	3_L	4_BD	4_BD	4_BD	4_BD	4_BD	4_BD
57	e151d38391a1f02576867bdabbb21c8d	Bacteria	Pseudomonadota	Gammaproteobacteria	Xanthomonadales	Xanthomonadaceae	Lysobacter	Uncultured		in	2_keep_medium	2	100	1	25	0	0	3	30		0.0164889	0.110868	0	0	0	0.0624093	0	0	0	0		3_L	2_M	4_BD	4_BD	4_BD	3_L	4_BD	4_BD	4_BD	4_BD
58	33682dea170a3786983a8b4d8cd07790	Bacteria					Unclassified Genus	Uncultured		in	2_keep_medium	1	50	0	0	2	50	3	30		0	0.109349	0	0	0.00323305	0	0	0.00747426	0	0.0101157		4_BD	2_M	4_BD	4_BD	4_BD	4_BD	4_BD	3_L	4_BD	3_L
59	279a77346936356f87173f9e0062770c	Bacteria	Gemmatimonadota	Gemmatimonadetes	Gemmatimonadales	GWC2-71-9	JABFSM01	JABFSM01 sp009692115		in	2_keep_medium	2	100	0	0	1	25	3	30		0.02968	0.103274	0	0	0	0	0.0339628	0	0	0		3_L	2_M	4_BD	4_BD	4_BD	4_BD	3_L	4_BD	4_BD	4_BD
60	49a82b34c12753bb7c268a3940c4fdcc	Bacteria	Pseudomonadota	Gammaproteobacteria	Burkholderiales	Burkholderiaceae	Ramlibacter	Uncultured		in	2_keep_medium	1	50	1	25	1	25	3	30		0	0.103274	0	0	0	0.118578	0	0.0336342	0	0		4_BD	2_M	4_BD	4_BD	4_BD	2_M	4_BD	3_L	4_BD	4_BD
61	0f7c9ff200cdec115195b058e79ad42c	Bacteria	Pseudomonadota	Gammaproteobacteria	Acidithiobacillales	Acidithiobacillaceae	Acidithiobacillus	Acidithiobacillus ferrivorans		in	2_keep_medium	2	100	0	0	0	0	2	20		0.349564	0.29008	0	0	0	0	0	0	0	0		2_M	2_M	4_BD	4_BD	4_BD	4_BD	4_BD	4_BD	4_BD	4_BD
62	42eb907d93859cf3e7066f1752036db5	Bacteria					Unclassified Genus	Uncultured		in	2_keep_medium	1	50	0	0	0	0	1	10		0.339671	0	0	0	0	0	0	0	0	0		2_M	4_BD	4_BD	4_BD	4_BD	4_BD	4_BD	4_BD	4_BD	4_BD
63	0d985245f4beace38f95cfb15069bae2	Bacteria					Unclassified Genus	Uncultured		in	2_keep_medium_dupleton	0	0	2	50	0	0	2	20		0	0	0.100527	0.236415	0	0	0	0	0	0		4_BD	4_BD	2_M	2_M	4_BD	4_BD	4_BD	4_BD	4_BD	4_BD
64	7fb8deb73662ad82b059495dbe621208	Bacteria	Firmicutes	Bacilli	Alicyclobacillales	Acidibacillaceae	Acidibacillus	Acidibacillus ferrooxidans		in	2_keep_medium_dupleton	1	50	0	0	1	25	2	20		0.0741999	0	0	0	0	0	0.157927	0	0	0		3_L	4_BD	4_BD	4_BD	4_BD	4_BD	2_M	4_BD	4_BD	4_BD
65	ebc47995b221c7a5be169dfdfec23040	Bacteria					Unclassified Genus	Uncultured		in	2_keep_medium_singleton	1	50	0	0	0	0	1	10		0	0.362979	0	0	0	0	0	0	0	0		4_BD	2_M	4_BD	4_BD	4_BD	4_BD	4_BD	4_BD	4_BD	4_BD
66	cd3e0131af71e9dd5a39a7d4d27cdad5	Bacteria	Firmicutes	Bacilli	Alicyclobacillales	Acidibacillaceae	Acidibacillus	Acidibacillus ferrooxidans		in	2_keep_medium_singleton	1	50	0	0	0	0	1	10		0	0.227811	0	0	0	0	0	0	0	0		4_BD	2_M	4_BD	4_BD	4_BD	4_BD	4_BD	4_BD	4_BD	4_BD
67	70fba8bb94f865036f4c56845cd03f17	Bacteria	Pseudomonadota	Gammaproteobacteria	Xanthomonadales	Rhodanobacteraceae	Metallibacterium	Metallibacterium scheffleri		in	2_keep_medium_singleton	1	50	0	0	0	0	1	10		0	0.218699	0	0	0	0	0	0	0	0		4_BD	2_M	4_BD	4_BD	4_BD	4_BD	4_BD	4_BD	4_BD	4_BD
68	d4f175b507a101f8d7b17a35d4723468	Bacteria	Pseudomonadota	Gammaproteobacteria	Xanthomonadales	Rhodanobacteraceae	Metallibacterium	Metallibacterium scheffleri		in	2_keep_medium_singleton	1	50	0	0	0	0	1	10		0	0.118462	0	0	0	0	0	0	0	0		4_BD	2_M	4_BD	4_BD	4_BD	4_BD	4_BD	4_BD	4_BD	4_BD
69	94d64b7dfeb1dbccee9fecfffd3c4e53	Bacteria	Pseudomonadota	Gammaproteobacteria	Xanthomonadales	Xanthomonadaceae	Thermomonas	Thermomonas carbonis		in	2_keep_medium_singleton	1	50	0	0	0	0	1	10		0	0.100237	0	0	0	0	0	0	0	0		4_BD	2_M	4_BD	4_BD	4_BD	4_BD	4_BD	4_BD	4_BD	4_BD
70	547c8974e869bf5fdd2ce46612241afa	Bacteria	Bacteroidota	Bacteroidia	Chitinophagales	Chitinophagaceae	Unclassified Chitinophagaceae	Uncultured		in	2_keep_medium_singleton	0	0	0	0	1	25	1	10		0	0	0	0	0	0	0.0967939	0	0	0		4_BD	4_BD	4_BD	4_BD	4_BD	4_BD	2_M	4_BD	4_BD	4_BD
71	19be80fd473b5257d860e5d53e83a9be	Bacteria	Bacteroidota	Bacteroidia	Bacteroidales	Dysgonomonadaceae	Petrimonas	Petrimonas mucosa		in	3_keep_low	2	100	4	100	2	50	8	80		0.0214355	0.0683434	0.0398641	0.0310618	0.0452628	0.0748912	0.049246	0	0.0194718	0		3_L	3_L	3_L	3_L	3_L	3_L	3_L	4_BD	3_L	4_BD
72	fc22bfdc17995f5fe8a7fa0bd4d2bc95	Bacteria	Bacteroidota	Bacteroidia	Bacteroidales	WCHB1-69	Unclassified WCHB1-69	Uncultured		in	3_keep_low	2	100	3	75	3	75	8	80		0.00824443	0.0501185	0.0173322	0.0414157	0	0.026524	0.0169814	0	0.0177016	0.0354048		3_L	3_L	3_L	3_L	4_BD	3_L	3_L	4_BD	3_L	3_L
73	b7eb3d630ac82446af82c5024fdb8dcd	Bacteria	Bacteroidota	Bacteroidia	Flavobacteriales	Flavobacteriaceae	Flavobacterium	Flavobacterium flevense		in	3_keep_low	2	100	3	75	3	75	8	80		0.0247333	0.0653059	0.031198	0.0621236	0	0.0483672	0	0.01308	0.0194718	0.0337189		3_L	3_L	3_L	3_L	4_BD	3_L	4_BD	3_L	3_L	3_L
74	bb451d950fe85db4028695a62993e160	Archaea	Halobacteriota	Methanosarcinia	Methanosarcinales	Methanosarcinaceae	Methanosarcina	Methanosarcina flavescens		in	3_keep_low	2	100	3	75	3	75	8	80		0.0181377	0.0394873	0	0.0431414	0.0517289	0.0171626	0	0.0186857	0.0407137	0.0421486		3_L	3_L	4_BD	3_L	3_L	3_L	4_BD	3_L	3_L	3_L
75	7ea72581bbdb41a6d916360ea9d021a6	Unassigned					Unclassified Genus	Uncultured		in	3_keep_low	1	50	3	75	4	100	8	80		0.0181377	0	0.0207987	0.0586723	0.00969916	0	0.049246	0.0280285	0.0336331	0.0724955		3_L	4_BD	3_L	3_L	3_L	4_BD	3_L	3_L	3_L	3_L
76	36304e4bddbc7690d82f47df1980853d	Bacteria	Patescibacteria				Unclassified Genus	Uncultured		in	3_keep_low	1	50	3	75	4	100	8	80		0.0164889	0	0.0658625	0	0.030714	0.0483672	0.0933976	0.0168171	0.0513347	0.0623799		3_L	4_BD	3_L	4_BD	3_L	3_L	3_L	3_L	3_L	3_L
77	7d0bf00a776edd902782698a93ac9483	Bacteria	Firmicutes	Bacilli	Lactobacillales	Lactobacillaceae	Ligilactobacillus	Uncultured		in	3_keep_low	1	50	3	75	4	100	8	80		0	0.088087	0.0294648	0.0483183	0	0.0764514	0.0662274	0.0168171	0.0283226	0.0219173		4_BD	3_L	3_L	3_L	4_BD	3_L	3_L	3_L	3_L	3_L
78	a0a8566bdc37e67d75004c058ad9ebd7	Bacteria	Bacteroidota	Bacteroidia	Cytophagales	Hymenobacteraceae	Adhaeribacter	Uncultured		in	3_keep_low	1	50	3	75	4	100	8	80		0	0.0182249	0.0225319	0.0224335	0	0.0124819	0.0220758	0.0149485	0.0141613	0.00674377		4_BD	3_L	3_L	3_L	4_BD	3_L	3_L	3_L	3_L	3_L
79	257a9606abf774a620e94520d67bb14a	Bacteria	Actinobacteriota	Actinomycetia	Mycobacteriales	Mycobacteriaceae	Corynebacterium	Uncultured		in	3_keep_low	1	50	3	75	4	100	8	80		0	0.0774558	0.0641292	0	0.0258644	0.0889333	0.0322646	0.0392399	0.0300928	0.0724955		4_BD	3_L	3_L	4_BD	3_L	3_L	3_L	3_L	3_L	3_L
80	aef8e5e767d1c9e2a664f6860c0f4ae7	Bacteria	Firmicutes	Bacilli	Erysipelotrichales	Erysipelotrichaceae	Allobaculum	Uncultured		in	3_keep_low	2	100	4	100	1	25	7	70		0.00659555	0.0865683	0.00693289	0.0241592	0.00646611	0.0280842	0	0	0.010621	0		3_L	3_L	3_L	3_L	3_L	3_L	4_BD	4_BD	3_L	4_BD
81	e8d91900fa83265dc035dcb9d4e20bc5	Bacteria	Firmicutes	Clostridia	Tissierellales	Sedimentibacteraceae	Sedimentibacter	Sedimentibacter hydroxybenzoicus		in	3_keep_low	2	100	4	100	1	25	7	70		0.00989332	0.047081	0.0294648	0.0379644	0.00808264	0.0234035	0	0	0	0.0134875		3_L	3_L	3_L	3_L	3_L	3_L	4_BD	4_BD	4_BD	3_L
82	99d437bee811940d46d203264e846c39	Bacteria					Unclassified Genus	Uncultured		in	3_keep_low	2	100	3	75	2	50	7	70		0.0214355	0.0622684	0.0190654	0.0414157	0.0129322	0	0.0288684	0	0.010621	0		3_L	3_L	3_L	3_L	3_L	4_BD	3_L	4_BD	3_L	4_BD
83	edb3e2e73bea85c7a9a2908113f36849	Bacteria	Bacteroidota	Bacteroidia	Cytophagales	Cyclobacteriaceae	Ohtaekwangia	Ohtaekwangia flava		in	3_keep_low	2	100	3	75	2	50	7	70		0.0164889	0.0683434	0.0138658	0.0396901	0	0.0374456	0	0.0112114	0.0123911	0		3_L	3_L	3_L	3_L	4_BD	3_L	4_BD	3_L	3_L	4_BD
84	0e2300cc3f419b27141891855fd61042	Bacteria	Cyanobacteriota	Cyanobacteriia	Cyanobacteriales	Coleofasciculaceae	Coleofasciculus	SIO2C1 sp010672925		in	3_keep_low	2	100	3	75	2	50	7	70		0.0280311	0.0455622	0.0381309	0.0845571	0	0.0436865	0	0.0373713	0	0.0741815		3_L	3_L	3_L	3_L	4_BD	3_L	4_BD	3_L	4_BD	3_L
85	9f21877cf9fe64a7277b79d56828758f	Bacteria	Verrucomicrobiota	Verrucomicrobiae	Chthoniobacterales	Chthoniobacteraceae	VFJQ01	VFJQ01 sp009885995		in	3_keep_low	2	100	3	75	2	50	7	70		0.0329777	0.0713808	0	0.0431414	0.0226314	0.0530479	0.0271702	0.0112114	0	0		3_L	3_L	4_BD	3_L	3_L	3_L	3_L	3_L	4_BD	4_BD
86	383e2973eeefab40a5d99da0905b0656	Bacteria	Pseudomonadota	Alphaproteobacteria	Rhizobiales	Devosiaceae	Devosia	Uncultured		in	3_keep_low	2	100	3	75	2	50	7	70		0.057711	0.088087	0	0.0396901	0.0193983	0.0546081	0.0713218	0	0	0.030347		3_L	3_L	4_BD	3_L	3_L	3_L	3_L	4_BD	4_BD	3_L
87	1607eb822317cc76e8e6f2dea82c84e3	Bacteria	Bacteroidota	Bacteroidia	Bacteroidales	Bacteroidaceae	Bacteroides	Uncultured		in	3_keep_low	1	50	3	75	3	75	7	70		0.0280311	0	0.0346644	0	0.0210149	0.026524	0.049246	0.0261599	0	0.0606939		3_L	4_BD	3_L	4_BD	3_L	3_L	3_L	3_L	4_BD	3_L
88	2f3a0897a9a675ff0ada672ab6bddc0e	Bacteria	Firmicutes	Bacilli	Bacillales	Bacillaceae	Bacillus	Uncultured		in	3_keep_low	1	50	3	75	3	75	7	70		0	0.0713808	0.0173322	0.0534953	0	0.0280842	0.011887	0.0149485	0	0.0202313		4_BD	3_L	3_L	3_L	4_BD	3_L	3_L	3_L	4_BD	3_L
89	b3d556c5517f2180196c2c4a757c1c09	Bacteria	Actinobacteriota	Actinomycetia	Mycobacteriales	Pseudonocardiaceae	Actinosynnema	Uncultured		in	3_keep_low	2	100	2	50	2	50	6	60		0.0329777	0.088087	0.0259983	0	0	0.0405661	0.0237739	0.00560569	0	0		3_L	3_L	3_L	4_BD	4_BD	3_L	3_L	3_L	4_BD	4_BD
90	390157b4d93e36f9c8865107bda8b081	Bacteria	Bacteroidota	Bacteroidia	Bacteroidales	Bacteroidaceae	Alloprevotella	Alloprevotella sp002933955		in	3_keep_low	2	100	2	50	2	50	6	60		0.0230844	0.0804933	0.0103993	0	0	0.0312047	0.0475479	0	0.00354032	0.00505783		3_L	3_L	3_L	4_BD	4_BD	3_L	3_L	4_BD	4_BD	3_L
91	00ba1a2f44d89228975999cc2d073471	Bacteria	Verrucomicrobiota	Verrucomicrobiae	Verrucomicrobiales	Akkermansiaceae	Luteolibacter	Uncultured		in	3_keep_low	2	100	2	50	2	50	6	60		0.02968	0.0485997	0	0.0241592	0	0.0156023	0	0.01308	0	0.0269751		3_L	3_L	4_BD	3_L	4_BD	3_L	4_BD	3_L	4_BD	3_L
92	a5301ad4b6d5b4e6d5edbb448f96a910	Bacteria	Bacteroidota	Bacteroidia	Sphingobacteriales	Sphingobacteriaceae	Olivibacter	Uncultured		in	3_keep_low	2	100	2	50	2	50	6	60		0.00659555	0.0334123	0	0.00862828	0	0.026524	0	0.00747426	0	0.0118016		3_L	3_L	4_BD	3_L	4_BD	3_L	4_BD	3_L	4_BD	3_L
93	3fed9b128d204846482c6ad6aa0fd033	Bacteria	Bacteroidota	Bacteroidia	Bacteroidales	Dysgonomonadaceae	Fermentimonas	Fermentimonas massiliensis		in	3_keep_low	2	100	1	25	3	75	6	60		0.0181377	0.094162	0	0.0811058	0	0	0.0509442	0	0.054875	0.0404626		3_L	3_L	4_BD	3_L	4_BD	4_BD	3_L	4_BD	3_L	3_L
94	618ceb70a44efa83118ae0b429c8fbf9	Bacteria	Bacteroidota	Bacteroidia	Bacteroidales	Tannerellaceae	Parabacteroides	Parabacteroides distasonis		in	3_keep_low	2	100	2	50	2	50	6	60		0.0197866	0.0577122	0	0	0.00969916	0.0358854	0.0152832	0	0	0.0236032		3_L	3_L	4_BD	4_BD	3_L	3_L	3_L	4_BD	4_BD	3_L
95	b2c0d91ad8829f662fe1b3a5c45ed4ba	Bacteria	Actinobacteriota	Actinomycetia	Actinomycetales	Cellulomonadaceae	Promicromonospora	Uncultured		in	3_keep_low	2	100	1	25	3	75	6	60		0.0230844	0.0151874	0	0	0	0.0218433	0.0135851	0.0168171	0	0.0219173		3_L	3_L	4_BD	4_BD	4_BD	3_L	3_L	3_L	4_BD	3_L
96	cc3ca6baaed013f0250be1485d53c76a	Bacteria	Bacteroidota	Bacteroidia	Chitinophagales	Chitinophagaceae	Flavitalea	Flavitalea populi		in	3_keep_low	1	50	3	75	2	50	6	60		0.00659555	0	0.0121326	0.0155309	0.00808264	0	0	0	0.0123911	0.0118016		3_L	4_BD	3_L	3_L	3_L	4_BD	4_BD	4_BD	3_L	3_L
97	f5f49a7d2f151adc466511e6c145f80b	Bacteria					Unclassified Genus	Uncultured		in	3_keep_low	1	50	3	75	2	50	6	60		0.057711	0	0.0225319	0.050044	0	0.0218433	0.0271702	0	0	0.0741815		3_L	4_BD	3_L	3_L	4_BD	3_L	3_L	4_BD	4_BD	3_L
98	2b9990dead7ef86061f1d2f6d1e0d960	Bacteria	Bacteroidota	Bacteroidia	Bacteroidales	Bacteroidaceae	Prevotella	Prevotella sp902776665		in	3_keep_low	1	50	3	75	2	50	6	60		0	0.0303748	0.00693289	0.0224335	0	0.0093614	0.0186795	0	0.0123911	0		4_BD	3_L	3_L	3_L	4_BD	3_L	3_L	4_BD	3_L	4_BD
99	6eac4804c698277abea02266e7b591e7	Bacteria	Firmicutes	Bacilli	Mycoplasmatales	Metamycoplasmataceae	Mycoplasmopsis	Mycoplasmopsis pulmonis		in	3_keep_low	1	50	3	75	2	50	6	60		0	0.0531559	0.0346644	0.0345131	0	0.0374456	0.0220758	0	0	0.0202313		4_BD	3_L	3_L	3_L	4_BD	3_L	3_L	4_BD	4_BD	3_L
100	2bbe5bf625c2499966a27fd5332687c4	Archaea	Thermoproteota	Nitrososphaeria	Nitrososphaerales	Nitrososphaeraceae	Nitrososphaera	Uncultured		in	3_keep_low	1	50	2	50	3	75	6	60		0	0.0683434	0.0138658	0	0	0.0140421	0.0169814	0.0168171	0	0.0370907		4_BD	3_L	3_L	4_BD	4_BD	3_L	3_L	3_L	4_BD	3_L
101	ab0397a37b28af7e60c980ee34b3627b	Bacteria					Unclassified Genus	Uncultured		in	3_keep_low	2	100	3	75	0	0	5	50		0.00824443	0.0136687	0.0103993	0.0172566	0.0242479	0	0	0	0	0		3_L	3_L	3_L	3_L	3_L	4_BD	4_BD	4_BD	4_BD	4_BD
102	eed19739907e45a61ca4df43a5e8a730	Bacteria	Planctomycetota	Phycisphaerae	Tepidisphaerales	Tepidisphaeraceae	UBA2421	Uncultured		in	3_keep_low	2	100	3	75	0	0	5	50		0.0280311	0.0212624	0.0173322	0.0224335	0	0.0234035	0	0	0	0		3_L	3_L	3_L	3_L	4_BD	3_L	4_BD	4_BD	4_BD	4_BD
103	2f8863b9319e9b04a536452f3a39a998	Bacteria	Acidobacteriota	Blastocatellia	Pyrinomonadales	Blastocatellaceae	Aridibacter	Uncultured		in	3_keep_low	2	100	3	75	0	0	5	50		0.0115422	0.0151874	0.0225319	0	0.00969916	0.0187228	0	0	0	0		3_L	3_L	3_L	4_BD	3_L	3_L	4_BD	4_BD	4_BD	4_BD
104	4c7bc2d6fa7591d67acf1bc63e2c4613	Bacteria	Fibrobacterota	Chitinivibrionia	Chitinivibrionales	Chitinispirillaceae	Chitinispirillum	Chitinispirillum alkaliphilum		in	3_keep_low	2	100	2	50	1	25	5	50		0.01484	0.0804933	0	0.0189822	0	0.0296444	0	0	0.010621	0		3_L	3_L	4_BD	3_L	4_BD	3_L	4_BD	4_BD	3_L	4_BD
105	1295c99b78afcbe61c909702b4e42dbb	Bacteria	Pseudomonadota	Gammaproteobacteria	Pseudomonadales	Pseudomonadaceae	Unclassified Pseudomonadaceae	Uncultured		in	3_keep_low	2	100	2	50	1	25	5	50		0.0263822	0.0759371	0	0	0.0145487	0.0312047	0.0203777	0	0	0		3_L	3_L	4_BD	4_BD	3_L	3_L	3_L	4_BD	4_BD	4_BD
106	f9882c8c2a310d5cad576c5c5b546acf	Bacteria	Pseudomonadota	Alphaproteobacteria	Sphingomonadales	Sphingomonadaceae	Sphingomicrobium	Sphingomicrobium daechungense		in	3_keep_low	2	100	1	25	2	50	5	50		0.0395733	0.0425248	0	0	0	0.0421263	0.0339628	0.0205542	0	0		3_L	3_L	4_BD	4_BD	4_BD	3_L	3_L	3_L	4_BD	4_BD
107	07dc54b00af5982fa1d3b609a97c09d8	Bacteria	Actinobacteriota	Actinomycetia			Unclassified Genus	Uncultured		in	3_keep_low	2	100	1	25	2	50	5	50		0.00824443	0.0607497	0	0	0	0.0124819	0.0203777	0.00560569	0	0		3_L	3_L	4_BD	4_BD	4_BD	3_L	3_L	3_L	4_BD	4_BD
108	35baf761a993e407c5b2099d7f6b804f	Bacteria	Firmicutes	Bacilli	Lactobacillales	Streptococcaceae	Lactococcus	Uncultured		in	3_keep_low	2	100	1	25	2	50	5	50		0.00989332	0.0653059	0	0	0	0.0171626	0	0	0.00531049	0.0387767		3_L	3_L	4_BD	4_BD	4_BD	3_L	4_BD	4_BD	3_L	3_L
109	aa93f6dad48921c08d3ed1451772a045	Bacteria	Actinobacteriota	Thermoleophilia	Solirubrobacterales	70-9	Unclassified 67-14	67-14 sp001897355		in	3_keep_low	2	100	1	25	2	50	5	50		0.0131911	0.0561934	0	0	0	0.0093614	0	0	0.0159315	0.028661		3_L	3_L	4_BD	4_BD	4_BD	3_L	4_BD	4_BD	3_L	3_L
110	8a8e86e77fd9d97c241b78a8e3dfd1a1	Bacteria	Planctomycetota	Phycisphaerae	Tepidisphaerales	Tepidisphaeraceae	UBA2421	Uncultured		in	3_keep_low	2	100	1	25	2	50	5	50		0.0131911	0.0121499	0	0	0	0.0109216	0	0	0.010621	0.00842971		3_L	3_L	4_BD	4_BD	4_BD	3_L	4_BD	4_BD	3_L	3_L
111	519200ec4f11297f886ad5673aeff44a	Bacteria	Firmicutes	Clostridia	Lachnospirales	Lachnospiraceae	Mobilitalea	Uncultured		in	3_keep_low	2	100	0	0	3	75	5	50		0.0115422	0.0167062	0	0	0	0	0	0.0149485	0.00708065	0.0269751		3_L	3_L	4_BD	4_BD	4_BD	4_BD	4_BD	3_L	3_L	3_L
112	b50fc1a94fedeeecf2142c888fb35d74	Bacteria	Firmicutes	Bacilli	Staphylococcales	Staphylococcaceae	Staphylococcus	Uncultured		in	3_keep_low	1	50	2	50	2	50	5	50		0.0379244	0	0.0259983	0.0603979	0	0	0.0220758	0	0	0.0185454		3_L	4_BD	3_L	3_L	4_BD	4_BD	3_L	4_BD	4_BD	3_L
113	c21f9fbb57779529b3156ff175ebead9	Bacteria	Chloroflexota	Anaerolineae	Aggregatilineales	J027	JAAUUD01	Uncultured		in	3_keep_low	1	50	2	50	2	50	5	50		0.0131911	0	0.0138658	0	0.0242479	0	0.00849069	0	0.0194718	0		3_L	4_BD	3_L	4_BD	3_L	4_BD	3_L	4_BD	3_L	4_BD
114	028a715f9f13a0fe76f5e044649c1b68	Bacteria	Actinobacteriota	Actinomycetia	Propionibacteriales	Propionibacteriaceae	Cutibacterium	Cutibacterium acnes		in	3_keep_low	1	50	2	50	2	50	5	50		0.0164889	0	0	0.0258848	0	0.0124819	0.00849069	0.00373713	0	0.00505783		3_L	4_BD	4_BD	3_L	4_BD	3_L	3_L	4_BD	4_BD	3_L
115	2b6b055789a69c6a55aef18e35272654	Bacteria	Pseudomonadota	Gammaproteobacteria	Burkholderiales	Burkholderiaceae	Massilia	Uncultured		in	3_keep_low	1	50	3	75	1	25	5	50		0	0.0728996	0.0606628	0.0276105	0	0.0702105	0	0	0.0442541	0		4_BD	3_L	3_L	3_L	4_BD	3_L	4_BD	4_BD	3_L	4_BD
116	77ad40ede34e1225123831433db46e6c	Bacteria	Firmicutes	Clostridia	Tissierellales	Sporanaerobacteraceae	Anaerosalibacter	Anaerosalibacter bizertensis		in	3_keep_low	1	50	3	75	1	25	5	50		0	0.0455622	0.0173322	0.0327875	0	0.0358854	0	0.00373713	0	0.0101157		4_BD	3_L	3_L	3_L	4_BD	3_L	4_BD	4_BD	4_BD	3_L
117	1081e588531936ffeb71325106529b0c	Bacteria	Actinobacteriota	Thermoleophilia	Solirubrobacterales	70-9	VAYN01	VAYN01 sp005885405		in	3_keep_low	1	50	2	50	2	50	5	50		0	0.0288561	0.031198	0	0	0.0358854	0.0135851	0	0	0.00842971		4_BD	3_L	3_L	4_BD	4_BD	3_L	3_L	4_BD	4_BD	3_L
118	0a12664e0df2851743adc491ac7e476a	Bacteria	Actinobacteriota	Actinomycetia	Actinomycetales	Microbacteriaceae	Agromyces	Uncultured		in	3_keep_low	1	50	1	25	3	75	5	50		0	0.0850495	0.0259983	0	0	0	0.0186795	0	0.0141613	0.0387767		4_BD	3_L	3_L	4_BD	4_BD	4_BD	3_L	4_BD	3_L	3_L
119	f6a2ecb34f69d66e6eaedd69855458f7	Bacteria	Chloroflexota	Anaerolineae	Anaerolineales	EnvOPS12	OLB14	OLB14 sp001567105		in	3_keep_low	1	50	2	50	2	50	5	50		0	0.0197436	0	0.0207079	0.00484958	0.0312047	0.0169814	0	0.00885081	0		4_BD	3_L	4_BD	3_L	4_BD	3_L	3_L	4_BD	3_L	4_BD
120	7a1d10060735ed57a5ae800692f25097	Bacteria	Pseudomonadota	Alphaproteobacteria			Unclassified Genus	Uncultured		in	3_keep_low	1	50	1	25	3	75	5	50		0	0.0501185	0	0.0155309	0	0	0.00679255	0.00934283	0.00354032	0.0151735		4_BD	3_L	4_BD	3_L	4_BD	4_BD	3_L	3_L	4_BD	3_L
121	21f00dedf1a71b0e61e52ca7a333dcd3	Bacteria	Synergistota	Synergistia	Synergistales	Aminobacteriaceae	JAAYLU01	JAAYLU01 sp001604435		in	3_keep_low	1	50	1	25	3	75	5	50		0	0.00607496	0	0.0138052	0	0	0.0135851	0.00747426	0	0.00842971		4_BD	3_L	4_BD	3_L	4_BD	4_BD	3_L	3_L	4_BD	3_L
122	c3c6a77016b2e8633f3371978c582dbf	Bacteria					Unclassified Genus	Uncultured		in	3_keep_low	0	0	4	100	1	25	5	50		0	0	0.0450638	0.0258848	0.0565785	0.0421263	0.0220758	0	0	0		4_BD	4_BD	3_L	3_L	3_L	3_L	3_L	4_BD	4_BD	4_BD
123	1236d440bf8ad2cb75c94a703ab4c73e	Bacteria	Pseudomonadota	Alphaproteobacteria	Caulobacterales	Caulobacteraceae	Brevundimonas	Uncultured		in	3_keep_low	0	0	3	75	2	50	5	50		0	0	0.0346644	0.0224335	0.00646611	0	0.0152832	0	0.0247823	0		4_BD	4_BD	3_L	3_L	3_L	4_BD	3_L	4_BD	3_L	4_BD
124	0e19f812e588e9345693375b73e43824	Bacteria					Unclassified Genus	Uncultured		in	3_keep_low	0	0	3	75	2	50	5	50		0	0	0.0363977	0.0638492	0	0.00780116	0.00679255	0	0	0.00505783		4_BD	4_BD	3_L	3_L	4_BD	3_L	3_L	4_BD	4_BD	3_L
125	0aa7e49bdec8157e832eb6e54c1740d4	Bacteria	Fibrobacterota	Fibrobacteria	Fibrobacterales	Fibrobacteraceae	Unclassified Fibrobacteraceae	Uncultured		in	3_keep_low	0	0	2	50	3	75	5	50		0	0	0.0225319	0.0638492	0	0	0.0322646	0.0149485	0	0.0370907		4_BD	4_BD	3_L	3_L	4_BD	4_BD	3_L	3_L	4_BD	3_L
126	7b9a441177b4f02cbe43b4ed7cef9bf5	Bacteria					Unclassified Genus	Uncultured		in	3_keep_low	0	0	2	50	3	75	5	50		0.00329777	0	0.00519967	0.0310618	0	0.00312047	0.0152832	0.00934283	0	0.0202313		4_BD	4_BD	3_L	3_L	4_BD	4_BD	3_L	3_L	4_BD	3_L
127	6cad659c652c83f38be821da7436d967	Unassigned					Unclassified Genus	Uncultured		in	3_keep_low	0	0	2	50	3	75	5	50		0	0	0.0121326	0.0138052	0	0.0046807	0.00509442	0.00560569	0	0.0134875		4_BD	4_BD	3_L	3_L	4_BD	4_BD	3_L	3_L	4_BD	3_L
128	a6e582e833fc91bb08de849cb6dc2f6f	Bacteria	Actinobacteriota	Thermoleophilia	Gaiellales	Gaiellaceae	Gaiella	Gaiella occulta		in	3_keep_low	2	100	2	50	0	0	4	40		0.01484	0.0182249	0.0363977	0.0276105	0	0	0	0	0	0		3_L	3_L	3_L	3_L	4_BD	4_BD	4_BD	4_BD	4_BD	4_BD
129	9f344a249a91502fb3012f7e6c6049c9	Bacteria	Chloroflexota	Anaerolineae	Aggregatilineales	J027	JAAUUD01	JAAUUD01 sp012031655		in	3_keep_low	2	100	2	50	0	0	4	40		0.0313288	0.0151874	0.00866611	0	0	0.00780116	0	0	0	0		3_L	3_L	3_L	4_BD	4_BD	3_L	4_BD	4_BD	4_BD	4_BD
130	fddec4efb2a1679e4273d7e7782ddbb7	Bacteria	Firmicutes	Bacilli	Lactobacillales	Lactobacillaceae	Weissella	Uncultured		in	3_keep_low	2	100	2	50	0	0	4	40		0.0131911	0.0303748	0.00866611	0	0	0.00624093	0	0	0	0		3_L	3_L	3_L	4_BD	4_BD	3_L	4_BD	4_BD	4_BD	4_BD
131	d508453c36715a6aa37640eb9683c0e7	Archaea	Thermoproteota	Nitrososphaeria	Nitrososphaerales	Nitrososphaeraceae	TA-21	TA-21 sp005877075		in	3_keep_low	2	100	2	50	0	0	4	40		0.0181377	0.0485997	0	0.0310618	0	0.0280842	0	0	0	0		3_L	3_L	4_BD	3_L	4_BD	3_L	4_BD	4_BD	4_BD	4_BD
132	d859c1cea91a06c9ce02417cf5c43133	Bacteria	Bacteroidota	Bacteroidia	Chitinophagales	Chitinophagaceae	Parasegetibacter	Parasegetibacter terrae		in	3_keep_low	2	100	2	50	0	0	4	40		0.0230844	0.0318936	0	0.0103539	0	0.0124819	0	0	0	0		3_L	3_L	4_BD	3_L	4_BD	3_L	4_BD	4_BD	4_BD	4_BD
133	9b753cc832acf9a5a7c6289079f1608a	Bacteria	Firmicutes	Bacilli	Lactobacillales	Lactobacillaceae	Limosilactobacillus	Uncultured		in	3_keep_low	2	100	1	25	1	25	4	40		0.0214355	0.0273373	0	0.0724775	0	0	0.0373591	0	0	0		3_L	3_L	4_BD	3_L	4_BD	4_BD	3_L	4_BD	4_BD	4_BD
134	a574942ff331f5b4fe60211fc7edffa1	Bacteria	Bacteroidota	Bacteroidia	Cytophagales	Cyclobacteriaceae	Chryseolinea	Chryseolinea serpens		in	3_keep_low	2	100	1	25	1	25	4	40		0.0131911	0.0242999	0	0.0172566	0	0	0.0135851	0	0	0		3_L	3_L	4_BD	3_L	4_BD	4_BD	3_L	4_BD	4_BD	4_BD
135	0192a6b69748fc96016ec1a7383e9ece	Bacteria	Actinobacteriota	Actinomycetia	Actinomycetales	Microbacteriaceae	Unclassified Microbacteriaceae	Uncultured		in	3_keep_low	2	100	1	25	1	25	4	40		0.0379244	0.047081	0	0.0362388	0	0	0	0	0	0.0370907		3_L	3_L	4_BD	3_L	4_BD	4_BD	4_BD	4_BD	4_BD	3_L
136	434bb511ea6ab14fb3d2c3f11b55e680	Bacteria	Verrucomicrobiota	Verrucomicrobiae	Verrucomicrobiales	Akkermansiaceae	Haloferula	Haloferula sp000739615		in	3_keep_low	2	100	1	25	1	25	4	40		0.0214355	0.0318936	0	0.0138052	0	0	0	0	0	0.0185454		3_L	3_L	4_BD	3_L	4_BD	4_BD	4_BD	4_BD	4_BD	3_L
137	457c76bfa10f93d94bbb83ccee0f434d	Bacteria	Actinobacteriota	Actinomycetia	Mycobacteriales	Geodermatophilaceae	Geodermatophilus	Uncultured		in	3_keep_low	2	100	1	25	1	25	4	40		0.01484	0.0546747	0	0.00517697	0	0	0	0.00373713	0	0.00842971		3_L	3_L	4_BD	3_L	4_BD	4_BD	4_BD	4_BD	4_BD	3_L
138	902e6e9297aac1fe118fc4c718731aed	Bacteria	Chloroflexota	Anaerolineae	Aggregatilineales	A4b	GCA-2699585	GCA-2699585 sp002699585		in	3_keep_low	2	100	2	50	0	0	4	40		0.0115422	0.00759371	0	0	0.00969916	0.0109216	0	0	0	0		3_L	3_L	4_BD	4_BD	3_L	3_L	4_BD	4_BD	4_BD	4_BD
139	25c051f19ba88e153df060aa36818830	Bacteria	Firmicutes	UBA4882	UBA8346	UBA8346	Hydrogenispora	Hydrogenispora ethanolica		in	3_keep_low	2	100	1	25	1	25	4	40		0.00824443	0.0258186	0	0	0	0.0218433	0.0152832	0	0	0		3_L	3_L	4_BD	4_BD	4_BD	3_L	3_L	4_BD	4_BD	4_BD
140	a77c13fbff705550c8efb624de276f17	Bacteria	Bacteroidota	Bacteroidia	Flavobacteriales	Flavobacteriaceae	Zeaxanthinibacter	Zeaxanthinibacter sp001683825		in	3_keep_low	2	100	1	25	1	25	4	40		0.0181377	0.0334123	0	0	0	0.00624093	0	0.00747426	0	0		3_L	3_L	4_BD	4_BD	4_BD	3_L	4_BD	3_L	4_BD	4_BD
141	f20302c3d84612774f7b2965ac9b26de	Bacteria	Patescibacteria	Paceibacteria	UBA9983		Unclassified Genus	Uncultured		in	3_keep_low	2	100	0	0	2	50	4	40		0.00659555	0.00759371	0	0	0	0	0.0152832	0	0.00885081	0		3_L	3_L	4_BD	4_BD	4_BD	4_BD	3_L	4_BD	3_L	4_BD
142	f9fe8c99f51b5425bda472c01db39269	Bacteria	Bacteroidota	Bacteroidia	Bacteroidales	Muribaculaceae	Amulumruptor	Amulumruptor caecigallinarius		in	3_keep_low	1	50	2	50	1	25	4	40		0.0115422	0	0.00519967	0	0.00969916	0	0.0373591	0	0	0		3_L	4_BD	3_L	4_BD	3_L	4_BD	3_L	4_BD	4_BD	4_BD
143	1e29032dc8eae527bb482a6a2a1536b8	Bacteria	Pseudomonadota	Gammaproteobacteria	Enterobacterales	Vibrionaceae	Vibrio	Uncultured		in	3_keep_low	1	50	2	50	1	25	4	40		0.0115422	0	0.0121326	0	0	0.020283	0	0	0.00708065	0		3_L	4_BD	3_L	4_BD	4_BD	3_L	4_BD	4_BD	3_L	4_BD
144	487aa2596bebf2bdad1e36e417140de8	Bacteria	Bacteroidota	Bacteroidia	Flavobacteriales	Flavobacteriaceae	Salinimicrobium	Uncultured		in	3_keep_low	1	50	2	50	1	25	4	40		0.01484	0	0	0.0241592	0.0193983	0	0.011887	0	0	0		3_L	4_BD	4_BD	3_L	3_L	4_BD	3_L	4_BD	4_BD	4_BD
145	e3f1c7d5f340ffc95f674b1c8d06f8be	Bacteria	Planctomycetota	Phycisphaerae	Phycisphaerales	UBA1924	UBA1924	UBA1924 sp002364005		in	3_keep_low	1	50	2	50	1	25	4	40		0.00824443	0	0	0.00517697	0.00969916	0	0.0101888	0	0	0		3_L	4_BD	4_BD	3_L	3_L	4_BD	3_L	4_BD	4_BD	4_BD
146	224cf34b7bc25d141e04b2b7ad41163b	Archaea	Thermoproteota	Nitrososphaeria	Nitrososphaerales	Nitrososphaeraceae	TA-21	TA-21 sp005877075		in	3_keep_low	1	50	2	50	1	25	4	40		0.0478177	0	0	0.0569466	0	0.0421263	0.0594349	0	0	0		3_L	4_BD	4_BD	3_L	4_BD	3_L	3_L	4_BD	4_BD	4_BD
147	c4635ed00a0ad57ce442db55b850d556	Bacteria	Pseudomonadota	Gammaproteobacteria	Pseudomonadales	Moraxellaceae	Acinetobacter	Uncultured		in	3_keep_low	1	50	1	25	2	50	4	40		0.0181377	0	0	0	0.0210149	0	0	0.0149485	0.0283226	0		3_L	4_BD	4_BD	4_BD	3_L	4_BD	4_BD	3_L	3_L	4_BD
148	f082f276e6144ec677ed43d72f1dc787	Archaea	Thermoproteota	Nitrososphaeria	Nitrososphaerales	Nitrososphaeraceae	Unclassified Nitrososphaeraceae	Uncultured		in	3_keep_low	1	50	1	25	2	50	4	40		0.0115422	0	0	0	0.00969916	0	0	0	0.0141613	0.0252891		3_L	4_BD	4_BD	4_BD	3_L	4_BD	4_BD	4_BD	3_L	3_L
149	741bd2dcaf321b7258b0c72021da3a52	Bacteria	Pseudomonadota	Alphaproteobacteria	Rhizobiales	Beijerinckiaceae	Microvirga	Uncultured		in	3_keep_low	1	50	1	25	2	50	4	40		0.0197866	0	0	0	0	0.0093614	0.0135851	0	0.00531049	0		3_L	4_BD	4_BD	4_BD	4_BD	3_L	3_L	4_BD	3_L	4_BD
150	7ba3f47d0525b7d23a93c0163de730c9	Bacteria					Unclassified Genus	Uncultured		in	3_keep_low	1	50	1	25	2	50	4	40		0.00659555	0	0	0	0	0.00780116	0.0152832	0	0	0.0101157		3_L	4_BD	4_BD	4_BD	4_BD	3_L	3_L	4_BD	4_BD	3_L
151	4998bc0c9aaac61a215bebf3ec112174	Unassigned					Unclassified Genus	Uncultured		in	3_keep_low	1	50	0	0	3	75	4	40		0.00659555	0	0	0	0.00323305	0	0	0.0149485	0.00708065	0.0202313		3_L	4_BD	4_BD	4_BD	4_BD	4_BD	4_BD	3_L	3_L	3_L
152	173bfc885678d576443a217c7283f600	Bacteria	Chloroflexota	Anaerolineae	Caldilineales	Caldilineaceae	Unclassified Caldilineaceae	Uncultured		in	3_keep_low	1	50	3	75	0	0	4	40		0	0.0227811	0.0103993	0.00690262	0	0.0327649	0	0	0	0		4_BD	3_L	3_L	3_L	4_BD	3_L	4_BD	4_BD	4_BD	4_BD
153	a57dbd49e335e84d24c251af4c8ad465	Bacteria	Actinobacteriota	Actinomycetia	Actinomycetales	Dermatophilaceae	Unclassified Dermatophilaceae	Uncultured		in	3_keep_low	1	50	3	75	0	0	4	40		0	0.0485997	0.0138658	0.0103539	0	0.0140421	0	0	0	0		4_BD	3_L	3_L	3_L	4_BD	3_L	4_BD	4_BD	4_BD	4_BD
154	b95636a5b6f207f2afef2471a4efb866	Bacteria	Chloroflexota	Limnocylindria	QHBO01	QHBO01	CF-167	CF-167 sp005879775		in	3_keep_low	1	50	2	50	1	25	4	40		0	0.0531559	0.0294648	0.0465927	0	0	0	0	0	0.0269751		4_BD	3_L	3_L	3_L	4_BD	4_BD	4_BD	4_BD	4_BD	3_L
155	38cbce1d6776f1779c01d9d5116ebbc8	Bacteria	Pseudomonadota	Gammaproteobacteria	Burkholderiales	Thiobacillaceae	Thiobacillus	Thiobacillus thiophilus		in	3_keep_low	1	50	2	50	1	25	4	40		0	0.0516372	0.015599	0.0207079	0	0	0	0	0	0.0168594		4_BD	3_L	3_L	3_L	4_BD	4_BD	4_BD	4_BD	4_BD	3_L
156	4e24c0b55dc3eb2b5b56ec81ef5c3a1b	Bacteria	Chloroflexota	Anaerolineae	Aggregatilineales	Aggregatilineaceae	Aggregatilinea	Aggregatilinea lenta		in	3_keep_low	1	50	2	50	1	25	4	40		0	0.0182249	0.00519967	0	0.00646611	0	0.0271702	0	0	0		4_BD	3_L	3_L	4_BD	3_L	4_BD	3_L	4_BD	4_BD	4_BD
157	947c303e8cee1e6613cdef4959e00e72	Bacteria	Pseudomonadota	Gammaproteobacteria	Xanthomonadales	Xanthomonadaceae	Lysobacter	Lysobacter dokdonensis		in	3_keep_low	1	50	2	50	1	25	4	40		0	0.0653059	0.0363977	0	0	0.0639695	0	0	0	0.059008		4_BD	3_L	3_L	4_BD	4_BD	3_L	4_BD	4_BD	4_BD	3_L
158	89f1d7f8219f06eceb3bdfac2803a898	Bacteria	Bacteroidota	Bacteroidia	Cytophagales	Cyclobacteriaceae	Ohtaekwangia	Ohtaekwangia flava		in	3_keep_low	1	50	2	50	1	25	4	40		0	0.0698621	0.0294648	0	0	0.020283	0	0	0	0.028661		4_BD	3_L	3_L	4_BD	4_BD	3_L	4_BD	4_BD	4_BD	3_L
159	6829e43bd74c261b91f5d472c8dcf5ff	Bacteria	Bacteroidota	Bacteroidia	Bacteroidales	Muribaculaceae	CAG-873	CAG-873 sp011959565		in	3_keep_low	1	50	1	25	2	50	4	40		0	0.0273373	0.00866611	0	0	0	0	0.0149485	0	0.0151735		4_BD	3_L	3_L	4_BD	4_BD	4_BD	4_BD	3_L	4_BD	3_L
160	f3aa3aad5aeee7c4082c4605c1f615b8	Bacteria	Bacteroidota	Bacteroidia	Cytophagales	Cyclobacteriaceae	Chryseotalea	Uncultured		in	3_keep_low	1	50	2	50	1	25	4	40		0	0.0182249	0	0.0224335	0.0468793	0	0.0560386	0	0	0		4_BD	3_L	4_BD	3_L	3_L	4_BD	3_L	4_BD	4_BD	4_BD
161	6a7ba0451fa43d19172d55438c97de26	Bacteria	Bacteroidota	Bacteroidia	Cytophagales	Cyclobacteriaceae	Chryseotalea	Uncultured		in	3_keep_low	1	50	2	50	1	25	4	40		0	0.0273373	0	0.0172566	0	0.00780116	0	0	0.0141613	0		4_BD	3_L	4_BD	3_L	4_BD	3_L	4_BD	4_BD	3_L	4_BD
162	37db9b62a4e8594de461765cb44ec4a3	Bacteria	Bacteroidota	Bacteroidia	Sphingobacteriales	Sphingobacteriaceae	Sphingobacterium	Uncultured		in	3_keep_low	1	50	2	50	1	25	4	40		0	0.00759371	0	0.0362388	0.00484958	0.0124819	0	0	0.010621	0		4_BD	3_L	4_BD	3_L	4_BD	3_L	4_BD	4_BD	3_L	4_BD
163	f2edb0d85717d7719d553d6694ae2e1a	Bacteria	Patescibacteria				Unclassified Genus	Uncultured		in	3_keep_low	1	50	2	50	1	25	4	40		0	0.0425248	0	0.0241592	0	0.00780116	0	0	0	0.0236032		4_BD	3_L	4_BD	3_L	4_BD	3_L	4_BD	4_BD	4_BD	3_L
164	2b3bae40cde0a39dea2f060e07acf4fc	Bacteria	Bacteroidota	Bacteroidia	Cytophagales	Spirosomaceae	Dyadobacter	Uncultured		in	3_keep_low	1	50	2	50	1	25	4	40		0	0.0546747	0	0.0138052	0	0.0374456	0	0	0	0.00842971		4_BD	3_L	4_BD	3_L	4_BD	3_L	4_BD	4_BD	4_BD	3_L
165	ccffafeaa9a0d4c72422523ea7ef9093	Bacteria	Bacteroidota	Bacteroidia	Sphingobacteriales	Sphingobacteriaceae	Pedobacter	Pedobacter mongoliensis		in	3_keep_low	1	50	1	25	2	50	4	40		0	0.0288561	0	0.055221	0	0	0.0509442	0	0.0371734	0		4_BD	3_L	4_BD	3_L	4_BD	4_BD	3_L	4_BD	3_L	4_BD
166	c2017cabbe3033362a5e1c30ac861225	Bacteria	Pseudomonadota	Gammaproteobacteria	Xanthomonadales	Xanthomonadaceae	Lysobacter	Lysobacter dokdonensis		in	3_keep_low	1	50	1	25	2	50	4	40		0	0.0303748	0	0.0517697	0	0	0.0645293	0	0.0318629	0		4_BD	3_L	4_BD	3_L	4_BD	4_BD	3_L	4_BD	3_L	4_BD
167	3c367d6bc00092788ea66364990136df	Bacteria	Actinobacteriota	Actinomycetia	Nitriliruptorales	Nitriliruptoraceae	CSBr16-57R1	CSBr16-57R1 sp007116505		in	3_keep_low	1	50	1	25	2	50	4	40		0	0.0561934	0	0.00517697	0	0	0.0203777	0	0	0.00674377		4_BD	3_L	4_BD	3_L	4_BD	4_BD	3_L	4_BD	4_BD	3_L
168	a1718ea5b2fa5b3d0bffad63e5933be7	Bacteria	Planctomycetota	UBA1135	UBA1135	GCA-002686595	Unclassified GCA-002686595	Uncultured		in	3_keep_low	1	50	1	25	2	50	4	40		0	0.0136687	0	0.0172566	0	0	0	0	0.0141613	0.0118016		4_BD	3_L	4_BD	3_L	4_BD	4_BD	4_BD	4_BD	3_L	3_L
169	64120bddafbe73c7327ab33d3b7f96e2	Bacteria	Bacteroidota	Bacteroidia	Bacteroidales	Rikenellaceae	Alistipes	Uncultured		in	3_keep_low	1	50	1	25	2	50	4	40		0	0.0151874	0	0.00517697	0	0	0	0	0.010621	0.0118016		4_BD	3_L	4_BD	3_L	4_BD	4_BD	4_BD	4_BD	3_L	3_L
170	33b47118f0c4aefd960d1ec350f5db20	Bacteria	Actinobacteriota	Thermoleophilia	Gaiellales	Gaiellaceae	Unclassified Gaiellaceae	Uncultured		in	3_keep_low	1	50	2	50	1	25	4	40		0	0.0242999	0	0	0.0113157	0.020283	0	0	0.0159315	0		4_BD	3_L	4_BD	4_BD	3_L	3_L	4_BD	4_BD	3_L	4_BD
171	3847569b8f2b5efc4308647230a51ac0	Bacteria	Acidobacteriota	Blastocatellia	Pyrinomonadales		Unclassified Genus	Uncultured		in	3_keep_low	1	50	1	25	2	50	4	40		0	0.0212624	0	0	0	0.0124819	0.0254721	0	0.0318629	0		4_BD	3_L	4_BD	4_BD	4_BD	3_L	3_L	4_BD	3_L	4_BD
172	e0aa87fec0312362c08e2302317d2091	Bacteria	Actinobacteriota	Actinomycetia	Actinomycetales	Micrococcaceae	Paeniglutamicibacter	Uncultured		in	3_keep_low	1	50	1	25	2	50	4	40		0	0.0531559	0	0	0	0.046807	0.0288684	0	0	0.030347		4_BD	3_L	4_BD	4_BD	4_BD	3_L	3_L	4_BD	4_BD	3_L
173	79c56a01cd866784cb96f98723c3932d	Bacteria	Bacteroidota	Bacteroidia	Bacteroidales	Bacteroidaceae	Bacteroides	Bacteroides fragilis		in	3_keep_low	1	50	1	25	2	50	4	40		0	0.0212624	0	0	0	0.026524	0.0305665	0	0	0.0118016		4_BD	3_L	4_BD	4_BD	4_BD	3_L	3_L	4_BD	4_BD	3_L
174	2dfb879e76b8ddcb68a8b80d03fa0c1d	Archaea	Thermoplasmatota	Thermoplasmata	Thermoplasmatales	Thermoplasmataceae	Ferroplasma	Ferroplasma acidiphilum		in	3_keep_low	1	50	1	25	2	50	4	40		0	0.00759371	0	0	0	0.00624093	0.0220758	0	0	0.0118016		4_BD	3_L	4_BD	4_BD	4_BD	3_L	3_L	4_BD	4_BD	3_L
175	06e5c2776729356d24cc73a66fce6658	Bacteria	Actinobacteriota	Acidimicrobiia	Acidimicrobiales		Unclassified Genus	Uncultured		in	3_keep_low	1	50	1	25	2	50	4	40		0	0.0364498	0	0	0	0.0093614	0	0.00747426	0	0.00505783		4_BD	3_L	4_BD	4_BD	4_BD	3_L	4_BD	3_L	4_BD	3_L
176	b0e6df944cb7162b314634909329382b	Bacteria	Patescibacteria	Paceibacteria	Paceibacterales	Staskawiczbacteraceae	GWA2-37-10	Uncultured		in	3_keep_low	0	0	2	50	2	50	4	40		0	0	0.0259983	0.0138052	0	0	0.0424535	0.0112114	0	0.00337188		4_BD	4_BD	3_L	3_L	4_BD	4_BD	3_L	3_L	4_BD	4_BD
177	b26e262e925c894852d103faa1149603	Archaea	Thermoproteota	Nitrososphaeria	Nitrososphaerales	Nitrososphaeraceae	Nitrososphaera	Uncultured		in	3_keep_low	0	0	2	50	2	50	4	40		0	0	0.0138658	0.0258848	0	0	0.0220758	0	0.0141613	0		4_BD	4_BD	3_L	3_L	4_BD	4_BD	3_L	4_BD	3_L	4_BD
178	f5de2392d527324978c6f69d0580e20c	Bacteria					Unclassified Genus	Uncultured		in	3_keep_low	0	0	2	50	2	50	4	40		0	0	0.00693289	0.0345131	0	0.00312047	0	0.00560569	0	0.0185454		4_BD	4_BD	3_L	3_L	4_BD	4_BD	4_BD	3_L	4_BD	3_L
179	c4cb634ca24c5d117dfe9deec1c09929	Bacteria	Pseudomonadota	Gammaproteobacteria	Pseudomonadales	Moraxellaceae	Psychrobacter	Psychrobacter pasteurii		in	3_keep_low	0	0	3	75	1	25	4	40		0	0	0	0.0155309	0.0161653	0.0280842	0	0	0	0.0118016		4_BD	4_BD	4_BD	3_L	3_L	3_L	4_BD	4_BD	4_BD	3_L
180	571bb89e887f2dfd60c816090d2491eb	Bacteria					Unclassified Genus	Uncultured		in	3_keep_low	0	0	2	50	2	50	4	40		0	0	0	0.0172566	0.0113157	0	0	0.00747426	0	0.0320329		4_BD	4_BD	4_BD	3_L	3_L	4_BD	4_BD	3_L	4_BD	3_L
181	3c81333acb482287ccd7dcb6b20fe7bd	Bacteria	Thermotogota	Thermotogae	Petrotogales	Petrotogaceae	Defluviitoga	Defluviitoga tunisiensis		in	3_keep_low	0	0	2	50	2	50	4	40		0	0	0	0.0189822	0	0.0093614	0.0152832	0	0.0159315	0		4_BD	4_BD	4_BD	3_L	4_BD	3_L	3_L	4_BD	3_L	4_BD
182	c41d47caff341c23ecd8c186e07ad017	Bacteria	Verrucomicrobiota	Verrucomicrobiae	Chthoniobacterales	Chthoniobacteraceae	Chthoniobacter	Chthoniobacter flavus		in	3_keep_low	0	0	2	50	2	50	4	40		0	0	0	0.0120796	0	0.0156023	0	0	0.0123911	0.00842971		4_BD	4_BD	4_BD	3_L	4_BD	3_L	4_BD	4_BD	3_L	3_L
183	f5ac1bc1246cf618f99003a3a50e2522	Unassigned					Unclassified Genus	Uncultured		in	3_keep_low	0	0	1	25	3	75	4	40		0	0	0	0.0224335	0	0.0046807	0.011887	0	0.0141613	0.0236032		4_BD	4_BD	4_BD	3_L	4_BD	4_BD	3_L	4_BD	3_L	3_L
184	9545ef14b85de3d18afbc441dbe61330	Bacteria	Pseudomonadota	Alphaproteobacteria	Rhizobiales	Hyphomicrobiaceae	Hyphomicrobium	Hyphomicrobium sp002279935		in	3_keep_low	0	0	1	25	3	75	4	40		0	0	0	0.0345131	0	0	0.0220758	0	0.0194718	0.0185454		4_BD	4_BD	4_BD	3_L	4_BD	4_BD	3_L	4_BD	3_L	3_L
185	7c78b89c364adf91946e563f2a599802	Bacteria	Bacteroidota	Bacteroidia	Bacteroidales	Muribaculaceae	UBA7173	UBA7173 sp002491305		in	3_keep_low	0	0	2	50	2	50	4	40		0	0	0	0	0.00969916	0.0405661	0.0169814	0	0.0159315	0		4_BD	4_BD	4_BD	4_BD	3_L	3_L	3_L	4_BD	3_L	4_BD
186	4ba1ba70dd4db6615f0ec28998d6d592	Bacteria	Verrucomicrobiota	Verrucomicrobiae	Chthoniobacterales	Chthoniobacteraceae	Chthoniobacter	Chthoniobacter flavus		in	3_keep_low	0	0	2	50	2	50	4	40		0	0	0	0	0.027481	0.0234035	0.0288684	0	0	0.0219173		4_BD	4_BD	4_BD	4_BD	3_L	3_L	3_L	4_BD	4_BD	3_L
187	300182ebfa0b882397b2e71849f01235	Bacteria	Patescibacteria	Saccharimonadia	Saccharimonadales		Unclassified Genus	Uncultured		in	3_keep_low	2	100	1	25	0	0	3	30		0.0230844	0.0303748	0	0.0224335	0	0	0	0	0	0		3_L	3_L	4_BD	3_L	4_BD	4_BD	4_BD	4_BD	4_BD	4_BD
188	a98e34ca62a855d37e2077b9654ad134	Bacteria	Firmicutes	Clostridia	Oscillospirales	Acutalibacteraceae	UBA5905	UBA5905 sp002437905		in	3_keep_low	2	100	1	25	0	0	3	30		0.00659555	0.0197436	0	0.00690262	0	0	0	0	0	0		3_L	3_L	4_BD	3_L	4_BD	4_BD	4_BD	4_BD	4_BD	4_BD
189	02d558841eed454de336224976b553b8	Unassigned					Unclassified Genus	Uncultured		in	3_keep_low	2	100	1	25	0	0	3	30		0.00989332	0.00911245	0	0	0.0242479	0	0	0	0	0		3_L	3_L	4_BD	4_BD	3_L	4_BD	4_BD	4_BD	4_BD	4_BD
190	46dd3001a3a2a39b1c9739b5b2137e66	Bacteria	Bacteroidota	Bacteroidia	Bacteroidales	Marinilabiliaceae	Unclassified Marinilabiliaceae	JC017 sp004296775		in	3_keep_low	2	100	1	25	0	0	3	30		0.00659555	0.0212624	0	0	0.0226314	0	0	0	0	0		3_L	3_L	4_BD	4_BD	3_L	4_BD	4_BD	4_BD	4_BD	4_BD
191	e2196fecae39902703639c5ddc6de80a	Bacteria	Bacteroidota	Bacteroidia	Bacteroidales	Dysgonomonadaceae	Proteiniphilum	Uncultured		in	3_keep_low	2	100	1	25	0	0	3	30		0.0131911	0.0318936	0	0	0	0.0358854	0	0	0	0		3_L	3_L	4_BD	4_BD	4_BD	3_L	4_BD	4_BD	4_BD	4_BD
192	966fbb5c61dd82ba87dbd043787737fb	Bacteria	Firmicutes	Moorellia			Unclassified Genus	Uncultured		in	3_keep_low	2	100	1	25	0	0	3	30		0.0197866	0.0136687	0	0	0	0.0171626	0	0	0	0		3_L	3_L	4_BD	4_BD	4_BD	3_L	4_BD	4_BD	4_BD	4_BD
193	f90cc6a440d71242c240854c34d3156d	Bacteria	Pseudomonadota	Gammaproteobacteria	Xanthomonadales	Xanthomonadaceae	Lysobacter	Lysobacter erysipheiresistens		in	3_keep_low	2	100	1	25	0	0	3	30		0.00824443	0.0516372	0	0	0	0.0109216	0	0	0	0		3_L	3_L	4_BD	4_BD	4_BD	3_L	4_BD	4_BD	4_BD	4_BD
194	38d4ab99040ed245b6ebf8b53682fec0	Bacteria	Desulfobacterota	Desulfovibrionia	Desulfovibrionales	Desulfovibrionaceae	Mailhella	Mailhella massiliensis		in	3_keep_low	2	100	0	0	1	25	3	30		0.00659555	0.034931	0	0	0	0	0.0186795	0	0	0		3_L	3_L	4_BD	4_BD	4_BD	4_BD	3_L	4_BD	4_BD	4_BD
195	5bc7ad264440eeca9ec8885769550af9	Bacteria					Unclassified Genus	Uncultured		in	3_keep_low	2	100	0	0	1	25	3	30		0.00824443	0.0106312	0	0	0	0	0.0101888	0	0	0		3_L	3_L	4_BD	4_BD	4_BD	4_BD	3_L	4_BD	4_BD	4_BD
196	9d86794571b10a2f154ff1bce31bff9a	Bacteria	Verrucomicrobiota	Verrucomicrobiae	Verrucomicrobiales	Akkermansiaceae	Haloferula	Haloferula sp000739615		in	3_keep_low	2	100	0	0	1	25	3	30		0.0346266	0.0288561	0	0	0	0	0	0.0280285	0	0		3_L	3_L	4_BD	4_BD	4_BD	4_BD	4_BD	3_L	4_BD	4_BD
197	0905f823b5900c9572a14c8ac338ef64	Bacteria	Firmicutes				Unclassified Genus	Uncultured		in	3_keep_low	2	100	0	0	1	25	3	30		0.0280311	0.0531559	0	0	0	0	0	0	0.0123911	0		3_L	3_L	4_BD	4_BD	4_BD	4_BD	4_BD	4_BD	3_L	4_BD
198	3785c17e8d599e101a41e2b4dab44d2d	Bacteria	Bacteroidota	Bacteroidia	Bacteroidales	ML635J-15	Bact-19	Bact-19 sp002412425		in	3_keep_low	2	100	0	0	1	25	3	30		0.0280311	0.0744183	0	0	0	0	0.00339628	0	0	0.028661		3_L	3_L	4_BD	4_BD	4_BD	4_BD	4_BD	4_BD	4_BD	3_L
199	bf3574ff9a95ff2aad89b724c205d3f9	Bacteria	Planctomycetota	Planctomycetia	Planctomycetales	UBA10511	UBA10511	Uncultured		in	3_keep_low	2	100	0	0	1	25	3	30		0.0197866	0.034931	0	0	0	0	0	0	0	0.0168594		3_L	3_L	4_BD	4_BD	4_BD	4_BD	4_BD	4_BD	4_BD	3_L
200	5e32c8c901754f4447a74386424ab34b	Bacteria	Chloroflexota	Chloroflexia	Chloroflexales	Roseiflexaceae	Unclassified Roseiflexaceae	Uncultured		in	3_keep_low	2	100	0	0	1	25	3	30		0.00659555	0.0334123	0	0	0	0	0	0	0	0.0101157		3_L	3_L	4_BD	4_BD	4_BD	4_BD	4_BD	4_BD	4_BD	3_L
201	9badac50c8c3cafa63967aa5cbcb19b1	Bacteria	Verrucomicrobiota	Verrucomicrobiae	Verrucomicrobiales	Akkermansiaceae	Luteolibacter	Luteolibacter ambystomatis		in	3_keep_low	2	100	0	0	1	25	3	30		0.0164889	0.0227811	0	0	0	0	0	0	0	0.00674377		3_L	3_L	4_BD	4_BD	4_BD	4_BD	4_BD	4_BD	4_BD	3_L
202	e9b68836e04b4ed0f6ff533d5905672f	Unassigned					Unclassified Genus	Uncultured		in	3_keep_low	1	50	2	50	0	0	3	30		0.0181377	0	0.031198	0.0931854	0	0.00312047	0	0	0	0		3_L	4_BD	3_L	3_L	4_BD	4_BD	4_BD	4_BD	4_BD	4_BD
203	68470f8ffac93808ac4fdac57f1e1c21	Bacteria					Unclassified Genus	Uncultured		in	3_keep_low	1	50	2	50	0	0	3	30		0.00659555	0	0.00693289	0.044867	0	0	0	0	0	0		3_L	4_BD	3_L	3_L	4_BD	4_BD	4_BD	4_BD	4_BD	4_BD
204	92773240313282852e38c260db7e37f6	Unassigned					Unclassified Genus	Uncultured		in	3_keep_low	1	50	2	50	0	0	3	30		0.0824443	0	0.0103993	0.00517697	0	0	0	0	0	0		3_L	4_BD	3_L	3_L	4_BD	4_BD	4_BD	4_BD	4_BD	4_BD
205	881b481a67887fe2c2fc34437c4f07fd	Bacteria	Firmicutes	Clostridia	Peptostreptococcales	Peptostreptococcaceae	Romboutsia	Romboutsia ilealis		in	3_keep_low	1	50	1	25	1	25	3	30		0.0131911	0	0.0294648	0	0	0	0.0237739	0	0	0		3_L	4_BD	3_L	4_BD	4_BD	4_BD	3_L	4_BD	4_BD	4_BD
206	cff69d3fb1469323f39dfd9ccfc60e65	Bacteria	Cyanobacteriota	Cyanobacteriia	PCC-6307	Cyanobiaceae	Synechococcus	Synechococcus sp000014585		in	3_keep_low	1	50	2	50	0	0	3	30		0.01484	0	0	0.0241592	0.0210149	0	0	0	0	0		3_L	4_BD	4_BD	3_L	3_L	4_BD	4_BD	4_BD	4_BD	4_BD
207	87b62ce72eb3db49b25f741eaf4ba81c	Bacteria	Chloroflexota	Anaerolineae			Unclassified Genus	Uncultured		in	3_keep_low	1	50	2	50	0	0	3	30		0.0214355	0	0	0.00690262	0	0.0124819	0	0.00373713	0	0		3_L	4_BD	4_BD	3_L	4_BD	3_L	4_BD	4_BD	4_BD	4_BD
208	f559f687255ada7a9f31448021807a97	Bacteria	Acidobacteriota	Blastocatellia	Pyrinomonadales	Pyrinomonadaceae	PSRF01	PSRF01 sp002427845		in	3_keep_low	1	50	1	25	1	25	3	30		0.0214355	0	0	0.0517697	0	0	0.0339628	0	0	0		3_L	4_BD	4_BD	3_L	4_BD	4_BD	3_L	4_BD	4_BD	4_BD
209	46071ece824a2524ab8b1a9e2840bc41	Bacteria	Firmicutes	Clostridia	Oscillospirales	Ruminococcaceae	Faecalibacterium	Uncultured		in	3_keep_low	1	50	1	25	1	25	3	30		0.0115422	0	0	0.0258848	0	0	0.011887	0	0	0		3_L	4_BD	4_BD	3_L	4_BD	4_BD	3_L	4_BD	4_BD	4_BD
210	64221cb16fd7e0ddfbe5393a3c54c9ca	Bacteria					Unclassified Genus	Uncultured		in	3_keep_low	1	50	1	25	1	25	3	30		0.0131911	0	0	0.0103539	0.00323305	0	0	0	0	0.0134875		3_L	4_BD	4_BD	3_L	4_BD	4_BD	4_BD	4_BD	4_BD	3_L
211	68a64f860dbd675dd7d452e176b4cd15	Bacteria	Fusobacteriota	Fusobacteriia	Fusobacteriales	Fusobacteriaceae	Cetobacterium	Cetobacterium somerae		in	3_keep_low	1	50	1	25	1	25	3	30		0.0115422	0	0	0.0138052	0	0	0	0.00373713	0	0.00674377		3_L	4_BD	4_BD	3_L	4_BD	4_BD	4_BD	4_BD	4_BD	3_L
212	4ffe17a7c81d0281f08c5b67d4c290cb	Bacteria	Pseudomonadota	Gammaproteobacteria	Xanthomonadales	Xanthomonadaceae	Lysobacter	Lysobacter dokdonensis		in	3_keep_low	1	50	2	50	0	0	3	30		0.01484	0	0	0	0.0290975	0.0187228	0	0	0	0		3_L	4_BD	4_BD	4_BD	3_L	3_L	4_BD	4_BD	4_BD	4_BD
213	63d1d400196814c5eec7bec8d0a63f4c	Bacteria	Bacteroidota	Bacteroidia	Bacteroidales	Bacteroidaceae	Paraprevotella	Paraprevotella sp003477995		in	3_keep_low	1	50	1	25	1	25	3	30		0.00659555	0	0	0	0.00646611	0	0	0.0112114	0	0		3_L	4_BD	4_BD	4_BD	3_L	4_BD	4_BD	3_L	4_BD	4_BD
214	5a0bde5925558c30592099fe03ef8f29	Bacteria	Bacteroidota	Bacteroidia	Bacteroidales	Bacteroidaceae	Phocaeicola	Phocaeicol858004 vulgatus		in	3_keep_low	1	50	1	25	1	25	3	30		0.00989332	0	0	0	0.00969916	0	0	0	0	0.0118016		3_L	4_BD	4_BD	4_BD	3_L	4_BD	4_BD	4_BD	4_BD	3_L
215	bbd7596706925ed8877ad39cbbdfc7d1	Bacteria	Bacteroidota	Bacteroidia	Bacteroidales	Muribaculaceae	CAG-873	CAG-873 sp011959565		in	3_keep_low	1	50	1	25	1	25	3	30		0.0214355	0	0	0	0	0.0093614	0.0390572	0	0	0		3_L	4_BD	4_BD	4_BD	4_BD	3_L	3_L	4_BD	4_BD	4_BD
216	c0efd978b315ea1bf3ac66db22b066f7	Bacteria	Bacteroidota	Bacteroidia	AKYH767	B-17BO	UBA2475	UBA2475 sp002319075		in	3_keep_low	1	50	1	25	1	25	3	30		0.0131911	0	0	0	0	0.0140421	0	0	0.0177016	0		3_L	4_BD	4_BD	4_BD	4_BD	3_L	4_BD	4_BD	3_L	4_BD
217	941d9e7441015ded0100a536c7aeb485	Bacteria	Myxococcota	Polyangia	Polyangiales	Polyangiaceae	Sorangium	Sorangium cellulosum		in	3_keep_low	1	50	1	25	1	25	3	30		0.0247333	0	0	0	0	0.0811321	0	0	0	0.0337189		3_L	4_BD	4_BD	4_BD	4_BD	3_L	4_BD	4_BD	4_BD	3_L
218	85232201a9ae322ed33bb3bad22d6e29	Bacteria	Bacteroidota	Bacteroidia	Flavobacteriales	Crocinitomicaceae	Fluviicola	Fluviicola taffensis		in	3_keep_low	1	50	1	25	1	25	3	30		0.0115422	0	0	0	0	0.0093614	0	0	0	0.028661		3_L	4_BD	4_BD	4_BD	4_BD	3_L	4_BD	4_BD	4_BD	3_L
219	a15ff6c4daf8e4da653e5a84fab4b0f2	Bacteria	Bacteroidota	Bacteroidia	Bacteroidales	Bacteroidaceae	Phocaeicola	Phocaeicol858004 sartorii		in	3_keep_low	1	50	0	0	2	50	3	30		0.0131911	0	0	0	0	0	0.0169814	0	0	0.00505783		3_L	4_BD	4_BD	4_BD	4_BD	4_BD	3_L	4_BD	4_BD	3_L
220	51f1c9cd476eb344f7549f82d9803378	Bacteria	Chloroflexota	Chloroflexia	Thermomicrobiales		Unclassified Genus	Uncultured		in	3_keep_low	1	50	0	0	2	50	3	30		0.01484	0	0	0	0	0	0	0.0280285	0.0177016	0		3_L	4_BD	4_BD	4_BD	4_BD	4_BD	4_BD	3_L	3_L	4_BD
221	3fbe6ab1631d5863a23b27aa35c26e41	Bacteria	Planctomycetota	Phycisphaerae	Tepidisphaerales	Tepidisphaeraceae	UBA2421	Uncultured		in	3_keep_low	1	50	0	0	2	50	3	30		0.01484	0	0	0	0	0	0	0.0186857	0.0159315	0		3_L	4_BD	4_BD	4_BD	4_BD	4_BD	4_BD	3_L	3_L	4_BD
222	933bad3939d997be30bc2912af4ebf85	Bacteria	Pseudomonadota	Alphaproteobacteria	Rhizobiales	Devosiaceae	Devosia	Uncultured		in	3_keep_low	1	50	2	50	0	0	3	30		0	0.0425248	0.0138658	0.0258848	0	0	0	0	0	0		4_BD	3_L	3_L	3_L	4_BD	4_BD	4_BD	4_BD	4_BD	4_BD
223	f87df17c5b7893b8aaa3b2c91a100657	Bacteria	Firmicutes	Limnochordia	DTU010	DTU012	DTU012	DTU012 sp900019385		in	3_keep_low	1	50	2	50	0	0	3	30		0	0.047081	0.0138658	0.0138052	0	0	0	0	0	0		4_BD	3_L	3_L	3_L	4_BD	4_BD	4_BD	4_BD	4_BD	4_BD
224	1efa3ce59e17f1830bf3e79a1922e8cc	Bacteria	Acidobacteriota	Blastocatellia	Pyrinomonadales	Pyrinomonadaceae	PSRF01	Uncultured		in	3_keep_low	1	50	2	50	0	0	3	30		0	0.0653059	0.0225319	0	0	0.0436865	0	0	0	0		4_BD	3_L	3_L	4_BD	4_BD	3_L	4_BD	4_BD	4_BD	4_BD
225	d81abb9ad88ff3b7521a808703d67c66	Bacteria	Cyanobacteriota	Cyanobacteriia	Cyanobacteriales	Coleofasciculaceae	Coleofasciculus	SIO2C1 sp010672925		in	3_keep_low	1	50	2	50	0	0	3	30		0	0.0182249	0.0138658	0	0	0.0327649	0	0	0	0		4_BD	3_L	3_L	4_BD	4_BD	3_L	4_BD	4_BD	4_BD	4_BD
226	090e6f606007a09ad56beb34db53ac9a	Bacteria	Bacteroidota	Bacteroidia	Bacteroidales	Marinilabiliaceae	Breznakibacter	Breznakibacter xylanolyticus		in	3_keep_low	1	50	2	50	0	0	3	30		0	0.00911245	0.0225319	0	0	0.0249637	0	0	0	0		4_BD	3_L	3_L	4_BD	4_BD	3_L	4_BD	4_BD	4_BD	4_BD
227	7eb45552577903e0f0cacaca5f09557b	Bacteria	Synergistota	Synergistia	Synergistales	Synergistaceae	Syner-03	Syner-03 sp002839185		in	3_keep_low	1	50	2	50	0	0	3	30		0	0.0592309	0.0259983	0	0	0.0234035	0	0	0	0		4_BD	3_L	3_L	4_BD	4_BD	3_L	4_BD	4_BD	4_BD	4_BD
228	1ecba05597545ba00916ddae20ca160f	Bacteria	Chloroflexota	Anaerolineae	Anaerolineales	Anaerolineaceae	Unclassified 49-20	49-20 sp002436085		in	3_keep_low	1	50	2	50	0	0	3	30		0	0.00759371	0.015599	0	0	0.020283	0	0	0	0		4_BD	3_L	3_L	4_BD	4_BD	3_L	4_BD	4_BD	4_BD	4_BD
229	7dae023f5799f7189dd88328b2ec9b02	Bacteria	Acidobacteriota	Blastocatellia	Pyrinomonadales	Pyrinomonadaceae	OLB17	OLB17 sp003223025		in	3_keep_low	1	50	2	50	0	0	3	30		0	0.034931	0.0519967	0	0	0.0156023	0	0	0	0		4_BD	3_L	3_L	4_BD	4_BD	3_L	4_BD	4_BD	4_BD	4_BD
230	0e92b884a1cba369e8e85fe8f1027e9d	Bacteria	Pseudomonadota	Gammaproteobacteria	Steroidobacterales	Steroidobacteraceae	SCUD01	Uncultured		in	3_keep_low	1	50	2	50	0	0	3	30		0	0.0182249	0.00693289	0	0	0.0140421	0	0	0	0		4_BD	3_L	3_L	4_BD	4_BD	3_L	4_BD	4_BD	4_BD	4_BD
231	24d71e98dde6185a2709e6ced559c4b7	Bacteria	Acidobacteriota	Acidobacteriae	Acidoferrales	UBA7541	Palsa-295	Uncultured		in	3_keep_low	1	50	2	50	0	0	3	30		0	0.00759371	0.00866611	0	0	0.0124819	0	0	0	0		4_BD	3_L	3_L	4_BD	4_BD	3_L	4_BD	4_BD	4_BD	4_BD
232	b2d84e55112763778b5d60b55f24854d	Bacteria	Bacteroidota	Bacteroidia	Bacteroidales	Salinivirgaceae	Salinivirga	Salinivirga cyanobacteriivorans		in	3_keep_low	1	50	2	50	0	0	3	30		0	0.041006	0.0225319	0	0	0.0109216	0	0	0	0		4_BD	3_L	3_L	4_BD	4_BD	3_L	4_BD	4_BD	4_BD	4_BD
233	9456d8875d5d35336834abf5786b85cd	Bacteria	Pseudomonadota	Gammaproteobacteria	Pseudomonadales	Moraxellaceae	Unclassified Moraxellaceae	Uncultured		in	3_keep_low	1	50	2	50	0	0	3	30		0	0.0273373	0.0381309	0	0	0.00624093	0	0	0	0		4_BD	3_L	3_L	4_BD	4_BD	3_L	4_BD	4_BD	4_BD	4_BD
234	be08175b6a4c7ca92190db810cf9510e	Bacteria	Bacteroidota	Bacteroidia	Bacteroidales	Muribaculaceae	Duncaniella	Duncaniella muris		in	3_keep_low	1	50	1	25	1	25	3	30		0	0.0288561	0.0138658	0	0	0	0.0305665	0	0	0		4_BD	3_L	3_L	4_BD	4_BD	4_BD	3_L	4_BD	4_BD	4_BD
235	a07739717e187c760d45bc65dd40505c	Bacteria	Armatimonadota	Fimbriimonadia	Fimbriimonadales	Fimbriimonadaceae	Unclassified 55-13	55-13 sp001898035		in	3_keep_low	1	50	1	25	1	25	3	30		0	0.0106312	0.00519967	0	0	0	0.00509442	0	0	0		4_BD	3_L	3_L	4_BD	4_BD	4_BD	3_L	4_BD	4_BD	4_BD
236	23209333f193cac728007e543c612491	Bacteria	Bacteroidota	Bacteroidia	Bacteroidales	Rikenellaceae	Rikenella	Rikenella microfusus		in	3_keep_low	1	50	1	25	1	25	3	30		0	0.0334123	0.00866611	0	0	0	0	0	0.010621	0		4_BD	3_L	3_L	4_BD	4_BD	4_BD	4_BD	4_BD	3_L	4_BD
237	22a83765a6a49b50a699c63b26ff1c35	Bacteria	Bacteroidota	Bacteroidia	Sphingobacteriales	Sphingobacteriaceae	Pedobacter	Uncultured		in	3_keep_low	1	50	1	25	1	25	3	30		0	0.0926432	0.0363977	0	0	0	0	0	0	0.0320329		4_BD	3_L	3_L	4_BD	4_BD	4_BD	4_BD	4_BD	4_BD	3_L
238	aa71a3800d35603c76b8ec9ec5a2fa8d	Bacteria	Verrucomicrobiota	Verrucomicrobiae	Chthoniobacterales	Chthoniobacteraceae	Unclassified Chthoniobacteraceae	Uncultured		in	3_keep_low	1	50	1	25	1	25	3	30		0	0.0258186	0.0138658	0	0	0	0	0	0	0.0168594		4_BD	3_L	3_L	4_BD	4_BD	4_BD	4_BD	4_BD	4_BD	3_L
239	b08946a0f38e589596a8b7094fa44171	Bacteria	Patescibacteria	UBA1384	2-12-FULL-50-11		Unclassified Genus	Uncultured		in	3_keep_low	1	50	1	25	1	25	3	30		0	0.00911245	0.00866611	0	0	0	0	0	0	0.00674377		4_BD	3_L	3_L	4_BD	4_BD	4_BD	4_BD	4_BD	4_BD	3_L
240	eb1e9812b75a94cb8b7baa4874f0c45c	Unassigned					Unclassified Genus	Uncultured		in	3_keep_low	1	50	2	50	0	0	3	30		0	0.0197436	0	0.00690262	0.00969916	0	0	0	0	0		4_BD	3_L	4_BD	3_L	3_L	4_BD	4_BD	4_BD	4_BD	4_BD
241	272e0d50592ed0a6af770fe02f0fb13e	Bacteria	Bacteroidota	Bacteroidia	Cytophagales	Cyclobacteriaceae	Chryseolinea	Chryseolinea serpens		in	3_keep_low	1	50	2	50	0	0	3	30		0	0.0334123	0	0.0189822	0.00808264	0	0	0	0	0		4_BD	3_L	4_BD	3_L	3_L	4_BD	4_BD	4_BD	4_BD	4_BD
242	03ecb3812d14d2d159a0a23fbddc103b	Bacteria	Planctomycetota	Phycisphaerae	Tepidisphaerales	Tepidisphaeraceae	UBA2421	Uncultured		in	3_keep_low	1	50	2	50	0	0	3	30		0	0.0212624	0	0.0138052	0	0.0187228	0	0	0	0		4_BD	3_L	4_BD	3_L	4_BD	3_L	4_BD	4_BD	4_BD	4_BD
243	a565cd862eeb85478ac1aa32408ad9b9	Bacteria	Planctomycetota	Phycisphaerae	Tepidisphaerales	Tepidisphaeraceae	UBA2421	Uncultured		in	3_keep_low	1	50	2	50	0	0	3	30		0	0.0182249	0	0.0224335	0	0.0140421	0	0	0	0		4_BD	3_L	4_BD	3_L	4_BD	3_L	4_BD	4_BD	4_BD	4_BD
244	8cc51372dea0b05d71e03bc045e85f19	Bacteria	Gemmatimonadota	Gemmatimonadetes	Longimicrobiales	RSA9	RSA9	Uncultured		in	3_keep_low	1	50	2	50	0	0	3	30		0	0.0136687	0	0.00690262	0.00484958	0.0124819	0	0	0	0		4_BD	3_L	4_BD	3_L	4_BD	3_L	4_BD	4_BD	4_BD	4_BD
245	ee1ec73750f24f4c4a81a72f9670a1cb	Bacteria	Bacteroidota	Bacteroidia	Cytophagales	Cyclobacteriaceae	Chryseotalea	Uncultured		in	3_keep_low	1	50	2	50	0	0	3	30		0	0.0182249	0	0.0379644	0	0.0124819	0	0	0	0		4_BD	3_L	4_BD	3_L	4_BD	3_L	4_BD	4_BD	4_BD	4_BD
246	2ef64e2af08b34ce38740dc730e01f43	Bacteria	Bacteroidota	Bacteroidia	Cytophagales	Cyclobacteriaceae	Chryseolinea	Chryseolinea serpens		in	3_keep_low	1	50	2	50	0	0	3	30		0	0.00759371	0	0.00862828	0	0.00780116	0	0	0	0		4_BD	3_L	4_BD	3_L	4_BD	3_L	4_BD	4_BD	4_BD	4_BD
247	b5ac2418740e854cc8a1f45c93b24483	Bacteria	Planctomycetota	Planctomycetia	Pirellulales	Pirellulaceae	GCA-2723275	GCA-2723275 sp002723275		in	3_keep_low	1	50	1	25	1	25	3	30		0	0.0531559	0	0.0310618	0	0	0.0271702	0	0	0		4_BD	3_L	4_BD	3_L	4_BD	4_BD	3_L	4_BD	4_BD	4_BD
248	53d249ab720583bf196d5a40f774444a	Bacteria	Gemmatimonadota	Gemmatimonadetes	Gemmatimonadales	Gemmatimonadaceae	Unclassified Gemmatimonadaceae	Uncultured		in	3_keep_low	1	50	1	25	1	25	3	30		0	0.0151874	0	0.0172566	0	0	0.011887	0	0	0		4_BD	3_L	4_BD	3_L	4_BD	4_BD	3_L	4_BD	4_BD	4_BD
249	d57ab0bd2e0ec01c25be99d355c17011	Bacteria	Planctomycetota	Phycisphaerae	Phycisphaerales		Unclassified Genus	Uncultured		in	3_keep_low	1	50	1	25	1	25	3	30		0	0.0167062	0	0.00690262	0	0	0.00679255	0	0	0		4_BD	3_L	4_BD	3_L	4_BD	4_BD	3_L	4_BD	4_BD	4_BD
250	6e2baa04a02a263747e4a9c11906d81b	Bacteria	Verrucomicrobiota	Verrucomicrobiae	Pedosphaerales	Pedosphaeraceae	Pedosphaera	Pedosphaera parvula		in	3_keep_low	1	50	1	25	1	25	3	30		0	0.0911245	0	0.0724775	0	0	0	0.0168171	0	0		4_BD	3_L	4_BD	3_L	4_BD	4_BD	4_BD	3_L	4_BD	4_BD
251	fba79f5742de65f71fa8eb25df89de5a	Bacteria	Myxococcota	Polyangia	Polyangiales	Polyangiaceae	Unclassified Polyangiaceae	Uncultured		in	3_keep_low	1	50	1	25	1	25	3	30		0	0.0288561	0	0.0155309	0	0	0	0.00747426	0	0		4_BD	3_L	4_BD	3_L	4_BD	4_BD	4_BD	3_L	4_BD	4_BD
252	c16392e61979622596a18148397f8d6e	Bacteria	Chloroflexota	Limnocylindria	QHBO01	QHBO01	CF-167	CF-167 sp005879775		in	3_keep_low	1	50	1	25	1	25	3	30		0	0.0106312	0	0.0138052	0	0	0	0	0	0.00842971		4_BD	3_L	4_BD	3_L	4_BD	4_BD	4_BD	4_BD	4_BD	3_L
253	6e3ba77a20e56d6a08a5817f11ba1397	Bacteria	Pseudomonadota	Gammaproteobacteria	Xanthomonadales	Xanthomonadaceae	Unclassified Xanthomonadaceae	Uncultured		in	3_keep_low	1	50	1	25	1	25	3	30		0	0.082012	0	0	0.00969916	0	0.0288684	0	0	0		4_BD	3_L	4_BD	4_BD	3_L	4_BD	3_L	4_BD	4_BD	4_BD
254	4ee445ed0715973a5aa1a55340bf7694	Bacteria	Pseudomonadota	Gammaproteobacteria	Enterobacterales	Enterobacteriaceae	Unclassified Enterobacteriaceae	Uncultured		in	3_keep_low	1	50	1	25	1	25	3	30		0	0.0683434	0	0	0.0113157	0	0.0203777	0	0	0		4_BD	3_L	4_BD	4_BD	3_L	4_BD	3_L	4_BD	4_BD	4_BD
255	097ee764e9dfcaa38e865e8b67dc44e1	Bacteria	Chloroflexota	Anaerolineae	Anaerolineales	UBA6663	SpSt-583	SpSt-583 sp011367385		in	3_keep_low	1	50	1	25	1	25	3	30		0	0.0440435	0	0	0.00646611	0	0.0152832	0	0	0		4_BD	3_L	4_BD	4_BD	3_L	4_BD	3_L	4_BD	4_BD	4_BD
256	3b8f303977b05d366af10e6250937615	Bacteria	Bacteroidota	Bacteroidia	Bacteroidales	Bacteroidaceae	Prevotella	Prevotella copri		in	3_keep_low	1	50	1	25	1	25	3	30		0	0.0273373	0	0	0	0.0109216	0.0339628	0	0	0		4_BD	3_L	4_BD	4_BD	4_BD	3_L	3_L	4_BD	4_BD	4_BD
257	75bbbf8dead1bdd5b3b4345368ba6b09	Bacteria	Pseudomonadota	Gammaproteobacteria	Steroidobacterales	Steroidobacteraceae	Unclassified Steroidobacteraceae	Uncultured		in	3_keep_low	1	50	1	25	1	25	3	30		0	0.0151874	0	0	0	0.0234035	0.0152832	0	0	0		4_BD	3_L	4_BD	4_BD	4_BD	3_L	3_L	4_BD	4_BD	4_BD
258	7d7f0c83a6b4f4ba98431064bd9bc165	Bacteria	Firmicutes	Negativicutes	Acidaminococcales	Acidaminococcaceae	Phascolarctobacterium	Uncultured		in	3_keep_low	1	50	1	25	1	25	3	30		0	0.00759371	0	0	0	0.0187228	0.011887	0	0	0		4_BD	3_L	4_BD	4_BD	4_BD	3_L	3_L	4_BD	4_BD	4_BD
259	288c553427e82ef42dd7ea895974afda	Bacteria	Patescibacteria	Saccharimonadia	Saccharimonadales	OMJO01	OMJO01	OMJO01 sp900299395		in	3_keep_low	1	50	1	25	1	25	3	30		0	0.0182249	0	0	0	0.0109216	0	0.0224228	0	0		4_BD	3_L	4_BD	4_BD	4_BD	3_L	4_BD	3_L	4_BD	4_BD
260	81410aad8fe48bc25eaf59273b9be2fb	Bacteria	Bacteroidota	Bacteroidia	Chitinophagales	Chitinophagaceae	Chitinophaga	Chitinophaga ginsengihumi		in	3_keep_low	1	50	1	25	1	25	3	30		0	0.0151874	0	0	0	0.0156023	0	0.00747426	0	0		4_BD	3_L	4_BD	4_BD	4_BD	3_L	4_BD	3_L	4_BD	4_BD
261	552e2396ac0baa6240c2f4b7f3e7d1ad	Bacteria	Actinobacteriota	Actinomycetia	Streptosporangiales	Streptosporangiaceae	Nonomuraea	Uncultured		in	3_keep_low	1	50	1	25	1	25	3	30		0	0.0273373	0	0	0	0.0187228	0	0.00560569	0	0		4_BD	3_L	4_BD	4_BD	4_BD	3_L	4_BD	3_L	4_BD	4_BD
262	faf40706b1e2e5e73a156b62ed2c5080	Bacteria	Bacteroidota	Bacteroidia	Bacteroidales	Muribaculaceae	Amulumruptor	Amulumruptor caecigallinarius		in	3_keep_low	1	50	1	25	1	25	3	30		0	0.0258186	0	0	0	0.00624093	0	0	0.0371734	0		4_BD	3_L	4_BD	4_BD	4_BD	3_L	4_BD	4_BD	3_L	4_BD
263	2012a432d50a05330adcac2e9bcf2c72	Bacteria	Gemmatimonadota	Gemmatimonadetes	Gemmatimonadales	Gemmatimonadaceae	JAABRT01	JAABRT01 sp011390935		in	3_keep_low	1	50	1	25	1	25	3	30		0	0.0334123	0	0	0	0.0140421	0	0	0.00885081	0		4_BD	3_L	4_BD	4_BD	4_BD	3_L	4_BD	4_BD	3_L	4_BD
264	901dd48b41eac39f69faad3d00ffda95	Bacteria	Pseudomonadota	Gammaproteobacteria	Enterobacterales	Shewanellaceae	Shewanella	Uncultured		in	3_keep_low	1	50	1	25	1	25	3	30		0	0.0151874	0	0	0	0.00780116	0	0	0.00531049	0		4_BD	3_L	4_BD	4_BD	4_BD	3_L	4_BD	4_BD	3_L	4_BD
265	00de5cadfba72276cecefa5a59e87ade	Bacteria	Pseudomonadota	Alphaproteobacteria	Sphingomonadales	Sphingomonadaceae	Sphingomicrobium	Uncultured		in	3_keep_low	1	50	1	25	1	25	3	30		0	0.0121499	0	0	0	0.00780116	0	0	0	0.0134875		4_BD	3_L	4_BD	4_BD	4_BD	3_L	4_BD	4_BD	4_BD	3_L
266	07902a1c1754d540a02db840d0510a6d	Bacteria	Patescibacteria	Paceibacteria	UBA9983	Zambryskibacteraceae	C7867-005	Uncultured		in	3_keep_low	1	50	1	25	1	25	3	30		0	0.0637871	0	0	0	0.0124819	0	0	0	0.0118016		4_BD	3_L	4_BD	4_BD	4_BD	3_L	4_BD	4_BD	4_BD	3_L
267	845d1c4cdee52b8327afae0e7a5c4ea0	Bacteria	Planctomycetota	Phycisphaerae	Tepidisphaerales	Tepidisphaeraceae	UBA2421	Uncultured		in	3_keep_low	1	50	0	0	2	50	3	30		0	0.0394873	0	0	0	0	0.0186795	0	0	0.0202313		4_BD	3_L	4_BD	4_BD	4_BD	4_BD	3_L	4_BD	4_BD	3_L
268	1626a3d0b855c2ad2c9225ae088d0aed	Bacteria	Firmicutes	Bacilli	Lactobacillales	Streptococcaceae	Streptococcus	Uncultured		in	3_keep_low	1	50	0	0	2	50	3	30		0	0.0136687	0	0	0	0	0.0101888	0	0	0.00842971		4_BD	3_L	4_BD	4_BD	4_BD	4_BD	3_L	4_BD	4_BD	3_L
269	b717a3ddcfe8085922f877791251bd05	Bacteria	Pseudomonadota	Alphaproteobacteria	Rhizobiales	Rhizobiaceae	Unclassified Rhizobiaceae	Uncultured		in	3_keep_low	1	50	0	0	2	50	3	30		0	0.0288561	0	0	0	0	0	0.0112114	0	0.0151735		4_BD	3_L	4_BD	4_BD	4_BD	4_BD	4_BD	3_L	4_BD	3_L
270	b465725057c480d91184fe292308f090	Bacteria	Bacteroidota	Bacteroidia	Chitinophagales	Chitinophagaceae	Unclassified Chitinophagaceae	Uncultured		in	3_keep_low	1	50	0	0	2	50	3	30		0	0.0197436	0	0	0	0	0	0	0.0247823	0.0522642		4_BD	3_L	4_BD	4_BD	4_BD	4_BD	4_BD	4_BD	3_L	3_L
271	3edf794f54c185203adf7e8875f7578b	Bacteria	Bacteroidota	Bacteroidia	Cytophagales	Cyclobacteriaceae	Chryseolinea	Chryseolinea serpens		in	3_keep_low	0	0	3	75	0	0	3	30		0	0	0.0537299	0.0655749	0	0.0686502	0	0	0	0		4_BD	4_BD	3_L	3_L	4_BD	3_L	4_BD	4_BD	4_BD	4_BD
272	d1416d79e9c63094a33664ea0f817dd5	Bacteria					Unclassified Genus	Uncultured		in	3_keep_low	0	0	3	75	0	0	3	30		0	0	0.0363977	0.0241592	0	0.0452468	0	0	0	0		4_BD	4_BD	3_L	3_L	4_BD	3_L	4_BD	4_BD	4_BD	4_BD
273	cd1a7a023b28bd923798aa7340cfe0c4	Bacteria	Acidobacteriota	Acidobacteriae	Acidobacteriales	SbA1	Sulfotelmatobacter	Sulfotelmatobacter sp003166855		in	3_keep_low	0	0	3	75	0	0	3	30		0	0	0.0190654	0.0310618	0	0.0156023	0	0	0	0		4_BD	4_BD	3_L	3_L	4_BD	3_L	4_BD	4_BD	4_BD	4_BD
274	5fda352e6e78fd1f489846bbb7197c3c	Bacteria	Fusobacteriota	Fusobacteriia	Fusobacteriales	Fusobacteriaceae	Cetobacterium	Cetobacterium somerae		in	3_keep_low	0	0	3	75	0	0	3	30		0	0	0.0138658	0.0138052	0	0.0140421	0	0	0	0		4_BD	4_BD	3_L	3_L	4_BD	3_L	4_BD	4_BD	4_BD	4_BD
275	46b3b12bf6260cbb51d659f11f745642	Bacteria	Pseudomonadota	Gammaproteobacteria	Burkholderiales	Burkholderiaceae	Achromobacter	Uncultured		in	3_keep_low	0	0	3	75	0	0	3	30		0	0	0.0138658	0.0276105	0	0.00780116	0	0	0	0		4_BD	4_BD	3_L	3_L	4_BD	3_L	4_BD	4_BD	4_BD	4_BD
276	2630e36aa57d4cfd70d5de8d1d5fa341	Bacteria	Bacteroidota	Bacteroidia	Bacteroidales	Muribaculaceae	Unclassified Muribaculaceae	Uncultured		in	3_keep_low	0	0	2	50	1	25	3	30		0	0	0.0294648	0.0258848	0	0	0.0441516	0	0	0		4_BD	4_BD	3_L	3_L	4_BD	4_BD	3_L	4_BD	4_BD	4_BD
277	135102109ef371923e3034661148abdc	Bacteria	Chloroflexota	Chloroflexia	Chloroflexales	Herpetosiphonaceae	Herpetosiphon	Uncultured		in	3_keep_low	0	0	2	50	1	25	3	30		0	0	0.0138658	0.0172566	0	0	0.0186795	0	0	0		4_BD	4_BD	3_L	3_L	4_BD	4_BD	3_L	4_BD	4_BD	4_BD
278	45f513856c157b65744920c0c8bcf64c	Bacteria	Bacteroidota	Bacteroidia	Sphingobacteriales	Sphingobacteriaceae	Pedobacter	Uncultured		in	3_keep_low	0	0	2	50	1	25	3	30		0	0	0.0571963	0.0569466	0	0	0	0	0.0318629	0		4_BD	4_BD	3_L	3_L	4_BD	4_BD	4_BD	4_BD	3_L	4_BD
279	ac2a62f58020b9d0580edcfb3a6404ec	Bacteria	Patescibacteria	Saccharimonadia	Saccharimonadales	UBA5946	UBA5946	Uncultured		in	3_keep_low	0	0	2	50	1	25	3	30		0	0	0.015599	0.0155309	0	0	0	0	0.00885081	0		4_BD	4_BD	3_L	3_L	4_BD	4_BD	4_BD	4_BD	3_L	4_BD
280	5ab0d739bdaac92d954a2ac1fde8fa78	Bacteria	Firmicutes				Unclassified Genus	Uncultured		in	3_keep_low	0	0	2	50	1	25	3	30		0	0	0.0398641	0.00862828	0	0	0	0	0	0.0320329		4_BD	4_BD	3_L	3_L	4_BD	4_BD	4_BD	4_BD	4_BD	3_L
281	332c8ef87f83a0a1bccb9ec6df009888	Bacteria	Cyanobacteriota	Cyanobacteriia	Cyanobacteriales	Microcoleaceae	Planktothrix	Uncultured		in	3_keep_low	0	0	2	50	1	25	3	30		0	0	0.0103993	0.0138052	0	0	0	0	0	0.0168594		4_BD	4_BD	3_L	3_L	4_BD	4_BD	4_BD	4_BD	4_BD	3_L
282	cde9753146c90224deeee693e2d69394	Bacteria	Cyanobacteriota	Vampirovibrionia	Gastranaerophilales	Gastranaerophilaceae	Limenecus	Limenecus avicola		in	3_keep_low	0	0	2	50	1	25	3	30		0	0	0.0103993	0.00862828	0	0	0	0.00373713	0	0.0151735		4_BD	4_BD	3_L	3_L	4_BD	4_BD	4_BD	4_BD	4_BD	3_L
283	32c89ff150ed0b88eaaf0bb6fb42b346	Bacteria	Planctomycetota	Phycisphaerae	Tepidisphaerales	Tepidisphaeraceae	UBA2421	Uncultured		in	3_keep_low	0	0	2	50	1	25	3	30		0	0	0.0242651	0.0379644	0	0	0	0	0	0.0118016		4_BD	4_BD	3_L	3_L	4_BD	4_BD	4_BD	4_BD	4_BD	3_L
284	fb53619f4e6e4a69552119d6d0b26392	Bacteria	Patescibacteria	Saccharimonadia	Saccharimonadales	OMJO01	OMJO01	OMJO01 sp900299395		in	3_keep_low	0	0	2	50	1	25	3	30		0	0	0.00693289	0	0.00808264	0	0	0	0	0.0134875		4_BD	4_BD	3_L	4_BD	3_L	4_BD	4_BD	4_BD	4_BD	3_L
285	facdd918ceb0f79c1bb06f90006d04df	Bacteria	Bacteroidota	Bacteroidia	Bacteroidales	Bacteroidaceae	Prevotella	Uncultured		in	3_keep_low	0	0	2	50	1	25	3	30		0	0	0	0.0224335	0.00808264	0	0.0543404	0	0	0		4_BD	4_BD	4_BD	3_L	3_L	4_BD	3_L	4_BD	4_BD	4_BD
286	13e63ef5782e04e8ed64875d00575b90	Bacteria					Unclassified Genus	Uncultured		in	3_keep_low	0	0	2	50	1	25	3	30		0	0	0	0.0224335	0.00969916	0	0	0	0.00708065	0		4_BD	4_BD	4_BD	3_L	3_L	4_BD	4_BD	4_BD	3_L	4_BD
287	5d36153bf738b71e0d543b2ff7aff8d5	Bacteria	Cyanobacteriota	Cyanobacteriia	Cyanobacteriales	Microcystaceae	Microcystis	Uncultured		in	3_keep_low	0	0	2	50	1	25	3	30		0	0	0	0.0431414	0.0177818	0	0	0	0	0.0320329		4_BD	4_BD	4_BD	3_L	3_L	4_BD	4_BD	4_BD	4_BD	3_L
288	e3541f1798f249a9789c9816b00ef575	Bacteria	Bacteroidota	Bacteroidia	Cytophagales	Cyclobacteriaceae	Chryseotalea	Uncultured		in	3_keep_low	0	0	2	50	1	25	3	30		0	0	0	0.0207079	0.0193983	0	0	0	0	0.0185454		4_BD	4_BD	4_BD	3_L	3_L	4_BD	4_BD	4_BD	4_BD	3_L
289	2e751db92fb12cd009fab89c26c6036e	Bacteria	Planctomycetota	Planctomycetia	Pirellulales	UBA1268	UBA1268	UBA1268 sp002694955		in	3_keep_low	0	0	2	50	1	25	3	30		0	0	0	0.00690262	0.00808264	0	0	0	0	0.00505783		4_BD	4_BD	4_BD	3_L	3_L	4_BD	4_BD	4_BD	4_BD	3_L
290	114df9307d162f793756d096507bcd5a	Bacteria	Bacteroidota	Bacteroidia	Bacteroidales	Muribaculaceae	CAG-485	CAG-485 sp002493045		in	3_keep_low	0	0	2	50	1	25	3	30		0	0	0	0.0276105	0	0.0187228	0.0373591	0	0	0		4_BD	4_BD	4_BD	3_L	4_BD	3_L	3_L	4_BD	4_BD	4_BD
291	6280596323cb3d45718e44f1319efc72	Bacteria	Actinobacteriota	Acidimicrobiia	Acidimicrobiales	Acidimicrobiaceae	Acidithrix	Acidithrix ferrooxidans		in	3_keep_low	0	0	2	50	1	25	3	30		0	0	0	0.00862828	0	0.0109216	0.00509442	0	0	0		4_BD	4_BD	4_BD	3_L	4_BD	3_L	3_L	4_BD	4_BD	4_BD
292	5c5fddaed813310fbdf06de4da70273d	Bacteria	Bacteroidota	Bacteroidia	Bacteroidales	Muribaculaceae	UBA7173	Uncultured		in	3_keep_low	0	0	2	50	1	25	3	30		0	0	0	0.0379644	0	0.0124819	0	0	0.010621	0		4_BD	4_BD	4_BD	3_L	4_BD	3_L	4_BD	4_BD	3_L	4_BD
293	018eb58771f81d5202087719e7ba9a90	Bacteria	Bacteroidota	Bacteroidia	Chitinophagales	Chitinophagaceae	Niastella	Niastella vici		in	3_keep_low	0	0	2	50	1	25	3	30		0	0	0	0.0207079	0	0.0312047	0	0	0	0.0236032		4_BD	4_BD	4_BD	3_L	4_BD	3_L	4_BD	4_BD	4_BD	3_L
294	0c6291839f3e099d8ddfd7e68efd3ede	Bacteria	Firmicutes	Clostridia	Peptostreptococcales	Peptostreptococcaceae	Unclassified Peptostreptococcaceae	Uncultured		in	3_keep_low	0	0	2	50	1	25	3	30		0	0	0	0.0241592	0	0.0296444	0	0	0	0.0134875		4_BD	4_BD	4_BD	3_L	4_BD	3_L	4_BD	4_BD	4_BD	3_L
295	41055c72de9f251f2642035f9b26108d	Bacteria	Bacteroidota	Bacteroidia	Bacteroidales	UBA932	Cryptobacteroides	Cryptobacteroides sp902787255		in	3_keep_low	0	0	2	50	1	25	3	30		0	0	0	0.0207079	0	0.0124819	0	0.00373713	0	0.0118016		4_BD	4_BD	4_BD	3_L	4_BD	3_L	4_BD	4_BD	4_BD	3_L
296	d055406aeec6e57051e8fd5e8e2ce967	Bacteria					Unclassified Genus	Uncultured		in	3_keep_low	0	0	2	50	1	25	3	30		0	0	0	0.0103539	0	0.0093614	0	0	0	0.00842971		4_BD	4_BD	4_BD	3_L	4_BD	3_L	4_BD	4_BD	4_BD	3_L
297	0bf6ed854eecc0944fac796db719c32f	Bacteria	Bacteroidota	Bacteroidia	Bacteroidales	UBA932	Cryptobacteroides	Cryptobacteroides sp902787255		in	3_keep_low	0	0	2	50	1	25	3	30		0	0	0	0.0138052	0	0.00780116	0	0	0	0.00842971		4_BD	4_BD	4_BD	3_L	4_BD	3_L	4_BD	4_BD	4_BD	3_L
298	4a3332a4436b77629755804f1f0d4408	Bacteria					Unclassified Genus	Uncultured		in	3_keep_low	0	0	1	25	2	50	3	30		0	0	0	0.0396901	0	0	0.0186795	0	0	0.028661		4_BD	4_BD	4_BD	3_L	4_BD	4_BD	3_L	4_BD	4_BD	3_L
299	4411819715f38674e40e10fff4e15e0e	Bacteria	Firmicutes	Moorellia			Unclassified Genus	Uncultured		in	3_keep_low	0	0	1	25	2	50	3	30		0	0	0	0.0120796	0	0	0.0101888	0	0	0.0168594		4_BD	4_BD	4_BD	3_L	4_BD	4_BD	3_L	4_BD	4_BD	3_L
300	7a4f2160f906bdfd25cc434af040f148	Unassigned					Unclassified Genus	Uncultured		in	3_keep_low	0	0	1	25	2	50	3	30		0	0	0	0.00690262	0	0	0.0101888	0	0.00354032	0.00842971		4_BD	4_BD	4_BD	3_L	4_BD	4_BD	3_L	4_BD	4_BD	3_L
301	f521fa66a7ce9e0c32cfa3fa146f2f10	Bacteria	Patescibacteria	Saccharimonadia	Saccharimonadales	UBA4665	PMNU01	Uncultured		in	3_keep_low	0	0	1	25	2	50	3	30		0	0	0	0.00862828	0	0	0.00679255	0	0	0.00674377		4_BD	4_BD	4_BD	3_L	4_BD	4_BD	3_L	4_BD	4_BD	3_L
302	82b34536325ff96620ffe7d93d5d303c	Bacteria	Bacteroidota	Bacteroidia	Bacteroidales	Muribaculaceae	Paramuribaculum	Paramuribaculum sp000431155		in	3_keep_low	0	0	2	50	1	25	3	30		0	0	0	0	0.00808264	0.0124819	0	0	0.00885081	0		4_BD	4_BD	4_BD	4_BD	3_L	3_L	4_BD	4_BD	3_L	4_BD
303	7bea1ceeb68f6a3e8ff2ee0c5f0fb086	Bacteria	Firmicutes	Bacilli	Mycoplasmatales	Mycoplasmoidaceae	Ureaplasma	Ureaplasma sp900544585		in	3_keep_low	0	0	1	25	2	50	3	30		0	0	0	0	0.00646611	0	0.0101888	0	0	0.0185454		4_BD	4_BD	4_BD	4_BD	3_L	4_BD	3_L	4_BD	4_BD	3_L
304	367c09f8b72a481d0d877a5cfc721fbe	Bacteria	Verrucomicrobiota	Verrucomicrobiae	Chthoniobacterales	UBA10450	AV80	AV80 sp003134765		in	3_keep_low	0	0	1	25	2	50	3	30		0	0	0	0	0	0.0343251	0.0135851	0	0.0212419	0		4_BD	4_BD	4_BD	4_BD	4_BD	3_L	3_L	4_BD	3_L	4_BD
305	4056c4338b4258ebb0d8cf66aab25dd9	Bacteria	Bacteroidota	Bacteroidia	Flavobacteriales	Flavobacteriaceae	Flavobacterium	Uncultured		in	3_keep_low	0	0	1	25	2	50	3	30		0	0	0	0	0	0.0312047	0.0696237	0	0	0.0134875		4_BD	4_BD	4_BD	4_BD	4_BD	3_L	3_L	4_BD	4_BD	3_L
306	5757d817d57ab71c61eb6c97992e22a3	Bacteria	Verrucomicrobiota	Verrucomicrobiae	Pedosphaerales	Pedosphaeraceae	Pedosphaera	Pedosphaera parvula		in	3_keep_low	0	0	1	25	2	50	3	30		0	0	0	0	0	0.0140421	0.011887	0	0	0.0134875		4_BD	4_BD	4_BD	4_BD	4_BD	3_L	3_L	4_BD	4_BD	3_L
307	e5cdd9bb5862dffe87e7567e24f56072	Bacteria	Verrucomicrobiota	Verrucomicrobiae	Verrucomicrobiales	Verrucomicrobiaceae	Unclassified Verrucomicrobiaceae	Uncultured		in	3_keep_low	0	0	1	25	2	50	3	30		0	0	0	0	0	0.0093614	0.0152832	0	0	0.00842971		4_BD	4_BD	4_BD	4_BD	4_BD	3_L	3_L	4_BD	4_BD	3_L
308	35f07ad10b669baf6e6123b70bdb998f	Bacteria	Planctomycetota	Planctomycetia	Pirellulales	Pirellulaceae	Unclassified Pirellulaceae	Uncultured		in	3_keep_low	0	0	1	25	2	50	3	30		0	0	0	0	0	0.020283	0	0	0.00708065	0.030347		4_BD	4_BD	4_BD	4_BD	4_BD	3_L	4_BD	4_BD	3_L	3_L
309	846d354e1228595951bf6df2421ad41e	Bacteria	Gemmatimonadota	Gemmatimonadetes	Gemmatimonadales	Gemmatimonadaceae	Unclassified Gemmatimonadaceae	Uncultured		in	3_keep_low	0	0	0	0	3	75	3	30		0	0	0	0	0	0	0.0101888	0.00934283	0.00708065	0		4_BD	4_BD	4_BD	4_BD	4_BD	4_BD	3_L	3_L	3_L	4_BD
310	7c97096366bb2d29dcb280c79e718e0b	Bacteria	Cloacimonadota	Cloacimonadia	Cloacimonadales	Cloacimonadaceae	Unclassified Cloacimonadaceae	Uncultured		in	3_keep_low	0	0	0	0	3	75	3	30		0	0	0	0	0	0	0.0169814	0.00747426	0	0.0151735		4_BD	4_BD	4_BD	4_BD	4_BD	4_BD	3_L	3_L	4_BD	3_L
311	34b12ed2d1edbc5df6bf1155e75e1aac	Bacteria	Pseudomonadota	Gammaproteobacteria	Steroidobacterales	Steroidobacteraceae	Steroidobacter	Steroidobacter soli		in	3_keep_low	1	50	1	25	0	0	2	20		0.0230844	0	0.0242651	0	0	0	0	0	0	0		3_L	4_BD	3_L	4_BD	4_BD	4_BD	4_BD	4_BD	4_BD	4_BD
312	ae56697d05043a14f6fa114a2c679ae0	Bacteria	Patescibacteria				Unclassified Genus	Uncultured		in	3_keep_low	1	50	1	25	0	0	2	20		0.00824443	0	0.015599	0	0	0	0	0	0	0		3_L	4_BD	3_L	4_BD	4_BD	4_BD	4_BD	4_BD	4_BD	4_BD
313	220df07878ff29f10129812ec805f686	Archaea	Thermoplasmatota	Thermoplasmata	Methanomassiliicoccales	Methanomethylophilaceae	RumEn-M2	RumEn-M2 sp001421175		in	3_keep_low	1	50	1	25	0	0	2	20		0.0115422	0	0.0121326	0	0	0	0	0	0	0		3_L	4_BD	3_L	4_BD	4_BD	4_BD	4_BD	4_BD	4_BD	4_BD
314	bbe7ddd46266dfc8e3636c6606fd71dd	Bacteria	Acidobacteriota	Acidobacteriae	Bryobacterales	Bryobacteraceae	KBS-96	KBS-96 sp000381625		in	3_keep_low	1	50	1	25	0	0	2	20		0.00659555	0	0.0103993	0	0	0	0	0	0	0		3_L	4_BD	3_L	4_BD	4_BD	4_BD	4_BD	4_BD	4_BD	4_BD
315	ec4da062254ae62511dbaab8a51cba87	Bacteria	Bacteroidota	Bacteroidia	Bacteroidales	Tannerellaceae	Parabacteroides	Parabacteroides merdae		in	3_keep_low	0	0	0	0	2	50	2	20		0	0	0	0	0	0	0.00509442	0.0149485	0	0		4_BD	4_BD	4_BD	4_BD	4_BD	4_BD	3_L	3_L	4_BD	4_BD
316	2e9ac021e7e89e27287a9f706af49f22	Bacteria	Pseudomonadota	Alphaproteobacteria	Pelagibacterales	Pelagibacteraceae	Fonsibacter	Fonsibacter ubiquis		in	4_dupleton	2	100	0	0	0	0	2	20		0.00824443	0.0106312	0	0	0	0	0	0	0.00354032	0		3_L	3_L	4_BD	4_BD	4_BD	4_BD	4_BD	4_BD	4_BD	4_BD
317	a6e78f1d4d3524390a5e68b3277c9add	Bacteria	Firmicutes	Bacilli	Erysipelotrichales	Erysipelotrichaceae	Faecalibaculum	Faecalibaculum rodentium		in	4_dupleton	2	100	0	0	0	0	2	20		0.0131911	0.0364498	0.00346644	0	0	0	0	0	0	0		3_L	3_L	4_BD	4_BD	4_BD	4_BD	4_BD	4_BD	4_BD	4_BD
318	2c49b642cdbf0cded7a5be799fd5be4d	Bacteria	Pseudomonadota	Gammaproteobacteria	Enterobacterales	Enterobacteriaceae	Escherichia	Uncultured		in	4_dupleton	2	100	0	0	0	0	2	20		0.0164889	0.0911245	0	0	0	0	0	0	0	0		3_L	3_L	4_BD	4_BD	4_BD	4_BD	4_BD	4_BD	4_BD	4_BD
319	67647497d03b64a19569d12e73d93c53	Bacteria	Pseudomonadota	Gammaproteobacteria	Acidithiobacillales	Acidithiobacillaceae	Acidithiobacillus	Acidithiobacillus ferridurans		in	4_dupleton	2	100	0	0	0	0	2	20		0.0362755	0.0896057	0	0	0	0	0	0	0	0		3_L	3_L	4_BD	4_BD	4_BD	4_BD	4_BD	4_BD	4_BD	4_BD
320	c10006be283610762b4eeb6a57298e7a	Bacteria	Pseudomonadota	Gammaproteobacteria	Pseudomonadales	Pseudomonadaceae	Pseudomonas	Uncultured		in	4_dupleton	2	100	0	0	0	0	2	20		0.0527644	0.0835308	0	0	0	0	0	0	0	0		3_L	3_L	4_BD	4_BD	4_BD	4_BD	4_BD	4_BD	4_BD	4_BD
321	0c56361c32cc74053e7643ad56be9039	Bacteria	Verrucomicrobiota	Verrucomicrobiae	Pedosphaerales	Pedosphaeraceae	Pedosphaera	Pedosphaera parvula		in	4_dupleton	2	100	0	0	0	0	2	20		0.0329777	0.0637871	0	0	0	0	0	0	0	0		3_L	3_L	4_BD	4_BD	4_BD	4_BD	4_BD	4_BD	4_BD	4_BD
322	96254a94c024bdde2bdbe5eeb8575f8e	Bacteria	Actinobacteriota	Actinomycetia	Actinomycetales	Micrococcaceae	Unclassified Micrococcaceae	Uncultured		in	4_dupleton	2	100	0	0	0	0	2	20		0.0230844	0.0334123	0	0	0	0	0	0	0	0		3_L	3_L	4_BD	4_BD	4_BD	4_BD	4_BD	4_BD	4_BD	4_BD
323	0a88290f98d80bf928666362ea5ab857	Bacteria	Patescibacteria	Paceibacteria	Paceibacterales	Staskawiczbacteraceae	GWA2-37-10	Uncultured		in	4_dupleton	2	100	0	0	0	0	2	20		0.0923376	0.0318936	0	0	0	0	0	0	0	0		3_L	3_L	4_BD	4_BD	4_BD	4_BD	4_BD	4_BD	4_BD	4_BD
324	1b242bea889b4e4102c20e2faa6f3faf	Bacteria	Firmicutes	Bacilli	Bacillales	Bacillaceae	Bacillus	Uncultured		in	4_dupleton	2	100	0	0	0	0	2	20		0.01484	0.0318936	0	0	0	0	0	0	0	0		3_L	3_L	4_BD	4_BD	4_BD	4_BD	4_BD	4_BD	4_BD	4_BD
325	e63e4ae9d214fb661994969628890054	Bacteria	Firmicutes	Bacilli	Lactobacillales	Streptococcaceae	Streptococcus	Uncultured		in	4_dupleton	2	100	0	0	0	0	2	20		0.00659555	0.0318936	0	0	0	0	0	0	0	0		3_L	3_L	4_BD	4_BD	4_BD	4_BD	4_BD	4_BD	4_BD	4_BD
326	ee69563d536a8fcbe9da12643f5d1772	Bacteria	Pseudomonadota	Gammaproteobacteria	Enterobacterales	Enterobacteriaceae	Buchnera	Uncultured		in	4_dupleton	2	100	0	0	0	0	2	20		0.00659555	0.0273373	0	0	0	0	0	0	0	0		3_L	3_L	4_BD	4_BD	4_BD	4_BD	4_BD	4_BD	4_BD	4_BD
327	127f98a67c13a36fdaa8bc808565d684	Bacteria	Actinobacteriota	Actinomycetia	Propionibacteriales	Nocardioidaceae	Aeromicrobium	Uncultured		in	4_dupleton	2	100	0	0	0	0	2	20		0.00989332	0.0197436	0	0	0	0	0	0	0	0		3_L	3_L	4_BD	4_BD	4_BD	4_BD	4_BD	4_BD	4_BD	4_BD
328	9f76fca92a169c8dbb100246555dcbf4	Bacteria	Acidobacteriota	Vicinamibacteria	Vicinamibacterales		Unclassified Genus	Uncultured		in	4_dupleton	2	100	0	0	0	0	2	20		0.00989332	0.0182249	0	0	0	0	0	0	0	0		3_L	3_L	4_BD	4_BD	4_BD	4_BD	4_BD	4_BD	4_BD	4_BD
329	c1596d49b687e1660d080dac4f4cba01	Bacteria	Chloroflexota	Chloroflexia	Chloroflexales	Chloroflexaceae	JAAUSQ01	JAAUSQ01 sp012033195		in	4_dupleton	2	100	0	0	0	0	2	20		0.00824443	0.0136687	0	0	0	0	0	0	0	0		3_L	3_L	4_BD	4_BD	4_BD	4_BD	4_BD	4_BD	4_BD	4_BD
330	f15b715829e01882c0d7adff216f56b3	Bacteria	Planctomycetota	Phycisphaerae	Tepidisphaerales	Tepidisphaeraceae	UBA2421	Uncultured		in	4_dupleton	2	100	0	0	0	0	2	20		0.0247333	0.0106312	0	0	0	0	0	0	0	0		3_L	3_L	4_BD	4_BD	4_BD	4_BD	4_BD	4_BD	4_BD	4_BD
331	7f889fcddb7c8024e8e855a3609bf34f	Bacteria	CSP1-3	CSP1-3	CSP1-3	13-1-40CM-64-14	NP-4	NP-4 sp005882295		in	4_dupleton	2	100	0	0	0	0	2	20		0.00659555	0.0106312	0	0	0	0	0	0	0	0		3_L	3_L	4_BD	4_BD	4_BD	4_BD	4_BD	4_BD	4_BD	4_BD
332	9ddbaeaa6a63474ecf7acbc6b6bc7ade	Bacteria	Cyanobacteriota	Vampirovibrionia	Gastranaerophilales	UBA9579	GWF2-37-15	GWF2-37-15 sp001784565		in	4_dupleton	2	100	0	0	0	0	2	20		0.0115422	0.00911245	0	0	0	0	0	0	0	0		3_L	3_L	4_BD	4_BD	4_BD	4_BD	4_BD	4_BD	4_BD	4_BD
333	49cab4b1667e795d04646bac615248b1	Bacteria	Patescibacteria	Saccharimonadia	Saccharimonadales		Unclassified Genus	Uncultured		in	4_dupleton	2	100	0	0	0	0	2	20		0.00659555	0.00759371	0	0	0	0	0	0	0	0		3_L	3_L	4_BD	4_BD	4_BD	4_BD	4_BD	4_BD	4_BD	4_BD
334	6b164793b6624b52ea440953c015b15d	Bacteria	Bacteroidota	Bacteroidia	AKYH767	Palsa-948	Palsa-948	Palsa-948 sp004297845		in	4_dupleton	1	50	1	25	0	0	2	20		0.00824443	0	0	0.00862828	0	0	0.00339628	0	0	0		3_L	4_BD	4_BD	3_L	4_BD	4_BD	4_BD	4_BD	4_BD	4_BD
335	212e52d95d2cf9b4509eb8d510f25013	Bacteria					Unclassified Genus	Uncultured		in	4_dupleton	1	50	1	25	0	0	2	20		0.0263822	0	0	0.0310618	0	0	0	0	0	0		3_L	4_BD	4_BD	3_L	4_BD	4_BD	4_BD	4_BD	4_BD	4_BD
336	2c7845dffbd350cffbd2b1cd7811cb64	Bacteria	Actinobacteriota	Actinomycetia	Actinomycetales		Unclassified Genus	Uncultured		in	4_dupleton	1	50	1	25	0	0	2	20		0.01484	0	0	0.0224335	0	0	0	0	0	0		3_L	4_BD	4_BD	3_L	4_BD	4_BD	4_BD	4_BD	4_BD	4_BD
337	981b896f62efea0592c9f210465d07bc	Bacteria	Elusimicrobiota	Elusimicrobia			Unclassified Genus	Uncultured		in	4_dupleton	1	50	1	25	0	0	2	20		0.00824443	0	0	0.0189822	0	0	0	0	0	0		3_L	4_BD	4_BD	3_L	4_BD	4_BD	4_BD	4_BD	4_BD	4_BD
338	eb1efb58950f95dd5a3d991ecc495ac9	Bacteria					Unclassified Genus	Uncultured		in	4_dupleton	1	50	1	25	0	0	2	20		0.0131911	0	0	0.0120796	0	0	0	0	0	0		3_L	4_BD	4_BD	3_L	4_BD	4_BD	4_BD	4_BD	4_BD	4_BD
339	108253f85abe1ec713740bfacf3676ca	Archaea	Thermoproteota	Nitrososphaeria	Nitrososphaerales	Nitrososphaeraceae	Unclassified Nitrososphaeraceae	Uncultured		in	4_dupleton	1	50	1	25	0	0	2	20		0.0115422	0	0	0.0120796	0	0	0	0	0	0		3_L	4_BD	4_BD	3_L	4_BD	4_BD	4_BD	4_BD	4_BD	4_BD
340	7c81b20c1bf5429d088d8d3d2d2d0c83	Bacteria	Gemmatimonadota	Gemmatimonadetes	Longimicrobiales	Longimicrobiaceae	Longimicrobium	Longimicrobium terrae		in	4_dupleton	1	50	1	25	0	0	2	20		0.01484	0	0	0.00862828	0	0	0	0	0	0		3_L	4_BD	4_BD	3_L	4_BD	4_BD	4_BD	4_BD	4_BD	4_BD
341	803ee510f157eaabe0caa64acd300a0e	Bacteria	Bacteroidota	Bacteroidia	Cytophagales	Cyclobacteriaceae	Unclassified Cyclobacteriaceae	Uncultured		in	4_dupleton	1	50	1	25	0	0	2	20		0.00824443	0	0	0.00690262	0	0	0	0	0	0		3_L	4_BD	4_BD	3_L	4_BD	4_BD	4_BD	4_BD	4_BD	4_BD
342	fefc5329b8a22c84e7c3a1e6edd974c7	Bacteria	Deferribacterota	Deferribacteres	Deferribacterales	Mucispirillaceae	Mucispirillum	Mucispirillum schaedleri		in	4_dupleton	1	50	1	25	0	0	2	20		0.00659555	0	0	0.00690262	0	0	0	0	0	0		3_L	4_BD	4_BD	3_L	4_BD	4_BD	4_BD	4_BD	4_BD	4_BD
343	bdd37c40dcd5a99e4fcac4b9c7113e7a	Unassigned					Unclassified Genus	Uncultured		in	4_dupleton	1	50	1	25	0	0	2	20		0.0115422	0	0	0.00517697	0	0	0	0	0	0		3_L	4_BD	4_BD	3_L	4_BD	4_BD	4_BD	4_BD	4_BD	4_BD
344	125642af19c16cc8ecfbf302b083c411	Bacteria	Pseudomonadota	Alphaproteobacteria	Sphingomonadales	Sphingomonadaceae	Allosphingosinicella	Uncultured		in	4_dupleton	1	50	1	25	0	0	2	20		0.0445199	0	0	0	0	0.0358854	0	0	0	0		3_L	4_BD	4_BD	4_BD	4_BD	3_L	4_BD	4_BD	4_BD	4_BD
345	ef514297454d1e64cceb2610b5a4cf42	Bacteria	Fusobacteriota	Fusobacteriia	Fusobacteriales	Leptotrichiaceae	Leptotrichia	LeptotrichiA sp001274535		in	4_dupleton	1	50	1	25	0	0	2	20		0.00989332	0	0	0	0	0.0249637	0	0	0	0		3_L	4_BD	4_BD	4_BD	4_BD	3_L	4_BD	4_BD	4_BD	4_BD
346	98e3c9aca70baad7f74f373458359dc7	Bacteria	Bacteroidota	Bacteroidia	Chitinophagales	Chitinophagaceae	Niastella	Niastella hibisci		in	4_dupleton	1	50	1	25	0	0	2	20		0.0329777	0	0	0	0	0.020283	0	0	0	0		3_L	4_BD	4_BD	4_BD	4_BD	3_L	4_BD	4_BD	4_BD	4_BD
347	c8728c64f8e682485e39f3246d720148	Bacteria	Bacteroidota	Bacteroidia	Bacteroidales	Muribaculaceae	Duncaniella	Duncaniella freteri		in	4_dupleton	1	50	1	25	0	0	2	20		0.0115422	0	0	0	0	0.0140421	0	0	0	0		3_L	4_BD	4_BD	4_BD	4_BD	3_L	4_BD	4_BD	4_BD	4_BD
348	8ceb836f73c17985da0f735b9558dc21	Archaea	Thermoproteota	Bathyarchaeia	TCS64	TCS64	GCA-2726865	GCA-2726865 sp002726865		in	4_dupleton	1	50	1	25	0	0	2	20		0.00659555	0	0	0	0	0.0109216	0	0	0	0		3_L	4_BD	4_BD	4_BD	4_BD	3_L	4_BD	4_BD	4_BD	4_BD
349	900ab485a14b7b405d99150f077d1937	Bacteria					Unclassified Genus	Uncultured		in	4_dupleton	1	50	1	25	0	0	2	20		0.0461688	0	0	0	0	0.0093614	0	0	0	0		3_L	4_BD	4_BD	4_BD	4_BD	3_L	4_BD	4_BD	4_BD	4_BD
350	41d0e3e4274427fca486f934f063be08	Bacteria	Bacteroidota	Bacteroidia	Bacteroidales	P3	Unclassified P3	Uncultured		in	4_dupleton	1	50	1	25	0	0	2	20		0.00659555	0	0	0	0	0.00780116	0	0	0	0		3_L	4_BD	4_BD	4_BD	4_BD	3_L	4_BD	4_BD	4_BD	4_BD
351	45df0e26fb22a8d6fcf2d22d3a082888	Bacteria	Chloroflexota				Unclassified Genus	Uncultured		in	4_dupleton	1	50	0	0	1	25	2	20		0.00659555	0	0	0	0	0	0.0373591	0	0	0		3_L	4_BD	4_BD	4_BD	4_BD	4_BD	3_L	4_BD	4_BD	4_BD
352	5628f84a4a0e31f894b3df9528cb87fc	Bacteria	Chloroflexota				Unclassified Genus	Uncultured		in	4_dupleton	1	50	0	0	1	25	2	20		0.0395733	0	0	0	0	0	0.0288684	0	0	0		3_L	4_BD	4_BD	4_BD	4_BD	4_BD	3_L	4_BD	4_BD	4_BD
353	87e8f054c24c610efc9de1781fec1df0	Bacteria	Pseudomonadota	Alphaproteobacteria	HIMB59	HIMB59	HIMB59	Uncultured		in	4_dupleton	1	50	0	0	1	25	2	20		0.0115422	0	0	0	0	0	0.0186795	0	0	0		3_L	4_BD	4_BD	4_BD	4_BD	4_BD	3_L	4_BD	4_BD	4_BD
354	63218a45dd7793cdd1a59d87a05ee0d4	Bacteria	Chloroflexota	Chloroflexia	Chloroflexales	Roseiflexaceae	Kouleothrix	Uncultured		in	4_dupleton	1	50	0	0	1	25	2	20		0.0247333	0	0	0	0	0	0.0152832	0	0	0		3_L	4_BD	4_BD	4_BD	4_BD	4_BD	3_L	4_BD	4_BD	4_BD
355	41343ac683da89d72d4a9b00848e0b70	Bacteria	Bacteroidota	Bacteroidia	Sphingobacteriales	Sphingobacteriaceae	Unclassified Sphingobacteriaceae	Uncultured		in	4_dupleton	1	50	0	0	1	25	2	20		0.0197866	0	0	0	0	0	0.0152832	0	0	0		3_L	4_BD	4_BD	4_BD	4_BD	4_BD	3_L	4_BD	4_BD	4_BD
356	2aeca30fa0b923676aa6b63c87793ece	Bacteria					Unclassified Genus	Uncultured		in	4_dupleton	1	50	0	0	1	25	2	20		0.0115422	0	0	0.00345131	0	0	0.00509442	0	0	0		3_L	4_BD	4_BD	4_BD	4_BD	4_BD	3_L	4_BD	4_BD	4_BD
357	092dabe10367262d23afaec7bea79c06	Bacteria	Spirochaetota	Spirochaetia	Treponematales	Treponemataceae	Unclassified Treponemataceae	Uncultured		in	4_dupleton	1	50	0	0	1	25	2	20		0.0181377	0	0	0	0	0	0	0.0467141	0	0		3_L	4_BD	4_BD	4_BD	4_BD	4_BD	4_BD	3_L	4_BD	4_BD
358	5282d47140b40a0703281b37af388d6c	Bacteria					Unclassified Genus	Uncultured		in	4_dupleton	1	50	0	0	1	25	2	20		0.00824443	0	0	0	0.00484958	0	0	0.00560569	0	0		3_L	4_BD	4_BD	4_BD	4_BD	4_BD	4_BD	3_L	4_BD	4_BD
359	a26aee424186414352a265cae6f75e67	Bacteria	Chloroflexota	Chloroflexia	Chloroflexales	Herpetosiphonaceae	Herpetosiphon	Uncultured		in	4_dupleton	1	50	0	0	1	25	2	20		0.01484	0	0	0	0	0	0	0	0.0159315	0		3_L	4_BD	4_BD	4_BD	4_BD	4_BD	4_BD	4_BD	3_L	4_BD
360	c8bdf31e1e03cc8391361debee5b40b2	Bacteria	Actinobacteriota	Thermoleophilia	Gaiellales	Gaiellaceae	Palsa-739	Palsa-739 sp003139545		in	4_dupleton	1	50	0	0	1	25	2	20		0.0131911	0	0	0	0	0	0	0	0.00708065	0		3_L	4_BD	4_BD	4_BD	4_BD	4_BD	4_BD	4_BD	3_L	4_BD
361	3f62a338bf79aeb76b80a901dcdeda81	Bacteria	Pseudomonadota	Gammaproteobacteria	Burkholderiales	Burkholderiaceae	Massilia	Uncultured		in	4_dupleton	1	50	0	0	1	25	2	20		0.072551	0	0	0	0	0	0	0	0	0.0640658		3_L	4_BD	4_BD	4_BD	4_BD	4_BD	4_BD	4_BD	4_BD	3_L
362	c8c14d4d11f61e18119b7143608cf339	Bacteria	Bacteroidota	Bacteroidia	Cytophagales	Cyclobacteriaceae	Chryseotalea	Uncultured		in	4_dupleton	1	50	0	0	1	25	2	20		0.0247333	0	0	0	0	0	0	0	0	0.0185454		3_L	4_BD	4_BD	4_BD	4_BD	4_BD	4_BD	4_BD	4_BD	3_L
363	5d5f28f9b7e1328061ca25b27bc3eb7c	Bacteria	Bacteroidota	Bacteroidia	Bacteroidales	Muribaculaceae	Unclassified Muribaculaceae	Uncultured		in	4_dupleton	1	50	0	0	1	25	2	20		0.0181377	0	0	0	0	0	0	0	0	0.00842971		3_L	4_BD	4_BD	4_BD	4_BD	4_BD	4_BD	4_BD	4_BD	3_L
364	faa940efaa221f10f5d5633b2925ee76	Bacteria	Planctomycetota	Phycisphaerae	Tepidisphaerales	Tepidisphaeraceae	UBA2421	Uncultured		in	4_dupleton	1	50	0	0	1	25	2	20		0.0131911	0	0	0	0	0	0	0	0	0.00674377		3_L	4_BD	4_BD	4_BD	4_BD	4_BD	4_BD	4_BD	4_BD	3_L
365	6d1b7abdddede5098ffaa357bdb0e46d	Bacteria	Chloroflexota	Chloroflexia	Chloroflexales	Roseiflexaceae	Kouleothrix	Uncultured		in	4_dupleton	1	50	1	25	0	0	2	20		0	0.0242999	0.0363977	0	0	0	0	0	0	0		4_BD	3_L	3_L	4_BD	4_BD	4_BD	4_BD	4_BD	4_BD	4_BD
366	6c4dd4c50abeb4c65318fe1ff8a3fe79	Bacteria	Cyanobacteriota	Cyanobacteriia	PCC-6307	Cyanobiaceae	Unclassified Cyanobiaceae	Uncultured		in	4_dupleton	1	50	1	25	0	0	2	20		0	0.0531559	0.0259983	0	0	0	0	0	0	0		4_BD	3_L	3_L	4_BD	4_BD	4_BD	4_BD	4_BD	4_BD	4_BD
367	bde4b6b236e55cfb21016ed444b29020	Bacteria	Pseudomonadota	Gammaproteobacteria	Burkholderiales	Burkholderiaceae	Unclassified Burkholderiaceae	Uncultured		in	4_dupleton	1	50	1	25	0	0	2	20		0	0.0258186	0.0242651	0	0	0	0	0	0	0		4_BD	3_L	3_L	4_BD	4_BD	4_BD	4_BD	4_BD	4_BD	4_BD
368	aad441b23ebc902d9853a4f10d768cf9	Bacteria	Actinobacteriota	Acidimicrobiia	UBA5794	UBA5794	SZUA-442	Uncultured		in	4_dupleton	1	50	1	25	0	0	2	20		0	0.0212624	0.0207987	0	0	0	0	0	0	0		4_BD	3_L	3_L	4_BD	4_BD	4_BD	4_BD	4_BD	4_BD	4_BD
369	13b32000908db2eb9356904abc4b2fc4	Bacteria	Pseudomonadota	Alphaproteobacteria	Sphingomonadales	Sphingomonadaceae	Sphingomicrobium	Sphingomicrobium sediminicola		in	4_dupleton	1	50	1	25	0	0	2	20		0	0.0653059	0.015599	0	0	0	0	0	0	0		4_BD	3_L	3_L	4_BD	4_BD	4_BD	4_BD	4_BD	4_BD	4_BD
370	5dd6d658418de6ed9cb32b2c1b9487e8	Bacteria	Firmicutes	Clostridia	TANB77	CAG-508	UMGS1994	UMGS1994 sp900553945		in	4_dupleton	1	50	1	25	0	0	2	20		0	0.0182249	0.0138658	0	0	0	0	0	0	0		4_BD	3_L	3_L	4_BD	4_BD	4_BD	4_BD	4_BD	4_BD	4_BD
371	a02919b482eb28827dac17da7d325b1e	Bacteria	Pseudomonadota	Alphaproteobacteria	Sphingomonadales	Sphingomonadaceae	Sphingomonas	Uncultured		in	4_dupleton	1	50	1	25	0	0	2	20		0	0.0303748	0.0121326	0	0	0	0	0	0	0		4_BD	3_L	3_L	4_BD	4_BD	4_BD	4_BD	4_BD	4_BD	4_BD
372	ac8c066c5754c6a511fb925ca4721b51	Bacteria	Bacteroidota	Rhodothermia	Rhodothermales	Salinibacteraceae	Unclassified Salinibacteraceae	Uncultured		in	4_dupleton	1	50	1	25	0	0	2	20		0	0.0167062	0.0121326	0	0	0	0	0	0	0		4_BD	3_L	3_L	4_BD	4_BD	4_BD	4_BD	4_BD	4_BD	4_BD
373	6def1293bf3a70678763b8529b619cdc	Bacteria	Sumerlaeota	Sumerlaeia	Sumerlaeales	Sumerlaeaceae	Unclassified Sumerlaeaceae	Uncultured		in	4_dupleton	1	50	1	25	0	0	2	20		0	0.0151874	0.0103993	0	0	0	0	0	0	0		4_BD	3_L	3_L	4_BD	4_BD	4_BD	4_BD	4_BD	4_BD	4_BD
374	24bd71705934953195d872198faec3ea	Bacteria	Firmicutes	Bacilli	Staphylococcales	Gemellaceae	Gemella	Uncultured		in	4_dupleton	1	50	1	25	0	0	2	20		0	0.0121499	0.0103993	0	0	0	0	0	0	0		4_BD	3_L	3_L	4_BD	4_BD	4_BD	4_BD	4_BD	4_BD	4_BD
375	513b1934792e52a2c9a7bf8249eb305e	Bacteria	Verrucomicrobiota	Verrucomicrobiae	Verrucomicrobiales	Akkermansiaceae	Akkermansia	Uncultured		in	4_dupleton	1	50	1	25	0	0	2	20		0	0.00759371	0.00866611	0	0	0	0	0	0	0		4_BD	3_L	3_L	4_BD	4_BD	4_BD	4_BD	4_BD	4_BD	4_BD
376	a796433184aaacccbc4751e412af3be2	Bacteria					Unclassified Genus	Uncultured		in	4_dupleton	1	50	1	25	0	0	2	20		0	0.00607496	0.00866611	0	0	0	0	0	0	0		4_BD	3_L	3_L	4_BD	4_BD	4_BD	4_BD	4_BD	4_BD	4_BD
377	686a29576598a2aaf8593d98b52f9715	Bacteria	Bacteroidota	Bacteroidia	Bacteroidales	Muribaculaceae	Duncaniella	Uncultured		in	4_dupleton	1	50	1	25	0	0	2	20		0	0.0106312	0.00693289	0	0	0	0	0	0	0		4_BD	3_L	3_L	4_BD	4_BD	4_BD	4_BD	4_BD	4_BD	4_BD
378	c072866331685d3d3ca9b278d2d4d6ba	Bacteria	Myxococcota	Polyangia	Haliangiales	Haliangiaceae	Haliangium	Uncultured		in	4_dupleton	1	50	1	25	0	0	2	20		0	0.00911245	0.00693289	0	0	0	0	0	0	0		4_BD	3_L	3_L	4_BD	4_BD	4_BD	4_BD	4_BD	4_BD	4_BD
379	bb5a68b867fa357bb3698819277df6b1	Bacteria	Chloroflexota	Chloroflexia			Unclassified Genus	Uncultured		in	4_dupleton	1	50	1	25	0	0	2	20		0	0.00759371	0.00693289	0	0	0	0	0	0	0		4_BD	3_L	3_L	4_BD	4_BD	4_BD	4_BD	4_BD	4_BD	4_BD
380	78e33a782dab7b4961a38e68c31caf9a	Bacteria	Planctomycetota	Phycisphaerae	Phycisphaerales	UBA1924	Unclassified UBA1924	Uncultured		in	4_dupleton	1	50	1	25	0	0	2	20		0	0.00607496	0.00693289	0	0	0	0	0	0	0		4_BD	3_L	3_L	4_BD	4_BD	4_BD	4_BD	4_BD	4_BD	4_BD
381	b55b4cf6d41db3efea2a93ba13fce236	Bacteria	Actinobacteriota	UBA4738	UBA4738	HRBIN12	AC-51	AC-51 sp005883885		in	4_dupleton	1	50	1	25	0	0	2	20		0	0.0182249	0	0.0207079	0	0	0	0	0	0.00337188		4_BD	3_L	4_BD	3_L	4_BD	4_BD	4_BD	4_BD	4_BD	4_BD
382	c55cc04a45e0c991ad0b6fb3dbe22a82	Bacteria	Planctomycetota	Planctomycetia	Pirellulales	Lacipirellulaceae	Unclassified Lacipirellulaceae	Uncultured		in	4_dupleton	1	50	1	25	0	0	2	20		0	0.00759371	0	0.0120796	0	0	0	0	0.00354032	0		4_BD	3_L	4_BD	3_L	4_BD	4_BD	4_BD	4_BD	4_BD	4_BD
383	ee6f8231e851158fb9d2e62215b7248b	Bacteria	Bacteroidota	Bacteroidia	Chitinophagales	Chitinophagaceae	Niastella	Uncultured		in	4_dupleton	1	50	1	25	0	0	2	20		0	0.0334123	0	0.0621236	0	0	0	0	0	0		4_BD	3_L	4_BD	3_L	4_BD	4_BD	4_BD	4_BD	4_BD	4_BD
384	f38d62516e744fbe0c9a4715fc2f4f29	Bacteria					Unclassified Genus	Uncultured		in	4_dupleton	1	50	1	25	0	0	2	20		0	0.0774558	0	0.0603979	0	0	0	0	0	0		4_BD	3_L	4_BD	3_L	4_BD	4_BD	4_BD	4_BD	4_BD	4_BD
385	e2063a84c639710b737a7280467ecb4f	Bacteria	Pseudomonadota	Gammaproteobacteria	Burkholderiales	Burkholderiaceae	Pseudoduganella	Uncultured		in	4_dupleton	1	50	1	25	0	0	2	20		0	0.0273373	0	0.0431414	0	0	0	0	0	0		4_BD	3_L	4_BD	3_L	4_BD	4_BD	4_BD	4_BD	4_BD	4_BD
386	17259eee96d05cde754ce885b28c8fad	Bacteria	Actinobacteriota	Actinomycetia	Streptomycetales	Streptomycetaceae	Streptomyces	Uncultured		in	4_dupleton	1	50	1	25	0	0	2	20		0	0.0455622	0	0.0396901	0	0	0	0	0	0		4_BD	3_L	4_BD	3_L	4_BD	4_BD	4_BD	4_BD	4_BD	4_BD
387	cc2ae8394c7629423fc37d3b0b23027c	Bacteria	Acidobacteriota	Blastocatellia	Pyrinomonadales	Pyrinomonadaceae	PSRF01	PSRF01 sp002427845		in	4_dupleton	1	50	1	25	0	0	2	20		0	0.0242999	0	0.0310618	0	0	0	0	0	0		4_BD	3_L	4_BD	3_L	4_BD	4_BD	4_BD	4_BD	4_BD	4_BD
388	b6847d212de160ce9d89e2b7142b0602	Bacteria	Bacteroidota	Bacteroidia	Chitinophagales	Chitinophagaceae	Niastella	Niastella koreensis		in	4_dupleton	1	50	1	25	0	0	2	20		0	0.0212624	0	0.0310618	0	0	0	0	0	0		4_BD	3_L	4_BD	3_L	4_BD	4_BD	4_BD	4_BD	4_BD	4_BD
389	c5ed1bd70582bc0dc3e735f3363b0df9	Bacteria	Bacteroidota	Bacteroidia	Bacteroidales	Marinilabiliaceae	Unclassified Marinilabiliaceae	JC017 sp004296775		in	4_dupleton	1	50	1	25	0	0	2	20		0	0.0197436	0	0.0258848	0	0	0	0	0	0		4_BD	3_L	4_BD	3_L	4_BD	4_BD	4_BD	4_BD	4_BD	4_BD
390	4c88542fb5b65821a8240f84efc98db7	Bacteria	Pseudomonadota	Alphaproteobacteria			Unclassified Genus	Uncultured		in	4_dupleton	1	50	1	25	0	0	2	20		0	0.0136687	0	0.0258848	0	0	0	0	0	0		4_BD	3_L	4_BD	3_L	4_BD	4_BD	4_BD	4_BD	4_BD	4_BD
391	f8cacbfacda234623f6d0113fa7e7f0e	Bacteria	Desulfobacterota	Binatia	UBA9968	UBA9968	Unclassified UBA9968	Uncultured		in	4_dupleton	1	50	1	25	0	0	2	20		0	0.0303748	0	0.0224335	0	0	0	0	0	0		4_BD	3_L	4_BD	3_L	4_BD	4_BD	4_BD	4_BD	4_BD	4_BD
392	3346b61417c62fef56ed0cd50d5d9e91	Bacteria	Acidobacteriota	UBA6911	UBA6911	UBA6911	Gp18-AA60	Gp18-AA60 sp003225335		in	4_dupleton	1	50	1	25	0	0	2	20		0	0.0197436	0	0.0224335	0	0	0	0	0	0		4_BD	3_L	4_BD	3_L	4_BD	4_BD	4_BD	4_BD	4_BD	4_BD
393	c8fb89694af9574a3208ee521305c971	Bacteria	Chloroflexota	Chloroflexia	Chloroflexales	Herpetosiphonaceae	Herpetosiphon	Uncultured		in	4_dupleton	1	50	1	25	0	0	2	20		0	0.0197436	0	0.0224335	0	0	0	0	0	0		4_BD	3_L	4_BD	3_L	4_BD	4_BD	4_BD	4_BD	4_BD	4_BD
394	69bb50671b3148810bc65af49994cfec	Bacteria	Pseudomonadota	Alphaproteobacteria	Rhizobiales	Xanthobacteraceae	Bradyrhizobium	Uncultured		in	4_dupleton	1	50	1	25	0	0	2	20		0	0.0577122	0	0.0207079	0	0	0	0	0	0		4_BD	3_L	4_BD	3_L	4_BD	4_BD	4_BD	4_BD	4_BD	4_BD
395	bd1a668d4b8ef1372bbea50b59fe9aa7	Bacteria	Actinobacteriota	Actinomycetia			Unclassified Genus	Uncultured		in	4_dupleton	1	50	1	25	0	0	2	20		0	0.0121499	0	0.0207079	0	0	0	0	0	0		4_BD	3_L	4_BD	3_L	4_BD	4_BD	4_BD	4_BD	4_BD	4_BD
396	734b8d0fe190c23436aa65a5bfb2df5c	Bacteria	Acidobacteriota	Blastocatellia	Pyrinomonadales	Pyrinomonadaceae	OLB17	OLB17 sp001567505		in	4_dupleton	1	50	1	25	0	0	2	20		0	0.0136687	0	0.0189822	0	0	0	0	0	0		4_BD	3_L	4_BD	3_L	4_BD	4_BD	4_BD	4_BD	4_BD	4_BD
397	7868f001f95cde328bdd681232ce3790	Bacteria	Bacteroidota	Bacteroidia	Flavobacteriales	Crocinitomicaceae	Fluviicola	Fluviicola taffensis		in	4_dupleton	1	50	1	25	0	0	2	20		0	0.0106312	0	0.0189822	0	0	0	0	0	0		4_BD	3_L	4_BD	3_L	4_BD	4_BD	4_BD	4_BD	4_BD	4_BD
398	8cecab7a2bd1f24743404b180ed20309	Bacteria	Pseudomonadota	Alphaproteobacteria	Caulobacterales	Caulobacteraceae	Unclassified Caulobacteraceae	Uncultured		in	4_dupleton	1	50	1	25	0	0	2	20		0	0.0227811	0	0.0172566	0	0	0	0	0	0		4_BD	3_L	4_BD	3_L	4_BD	4_BD	4_BD	4_BD	4_BD	4_BD
399	e0a2d152fad0cfe07bc2b7166b258435	Bacteria	Pseudomonadota	Gammaproteobacteria	Xanthomonadales	Xanthomonadaceae	Stenotrophomonas	Stenotrophomonas indicatrix		in	4_dupleton	1	50	1	25	0	0	2	20		0	0.0106312	0	0.0172566	0	0	0	0	0	0		4_BD	3_L	4_BD	3_L	4_BD	4_BD	4_BD	4_BD	4_BD	4_BD
400	82f425e17ecd9e4064c4d24e8057c7ac	Bacteria	Bacteroidota	Bacteroidia	Bacteroidales	WCHB1-69	UBA1205	UBA1205 sp002309475		in	4_dupleton	1	50	1	25	0	0	2	20		0	0.0531559	0	0.0138052	0	0	0	0	0	0		4_BD	3_L	4_BD	3_L	4_BD	4_BD	4_BD	4_BD	4_BD	4_BD
401	d376aa75851216dbc99983744f15dde2	Bacteria	Chloroflexota	Chloroflexia	Thermomicrobiales		Unclassified Genus	Uncultured		in	4_dupleton	1	50	1	25	0	0	2	20		0	0.0197436	0	0.0138052	0	0	0	0	0	0		4_BD	3_L	4_BD	3_L	4_BD	4_BD	4_BD	4_BD	4_BD	4_BD
402	87eef1060b26538323a11b204a51517a	Bacteria	Chloroflexota	Anaerolineae	Anaerolineales	Anaerolineaceae	Unclassified Anaerolineaceae	Uncultured		in	4_dupleton	1	50	1	25	0	0	2	20		0	0.00759371	0	0.0138052	0	0	0	0	0	0		4_BD	3_L	4_BD	3_L	4_BD	4_BD	4_BD	4_BD	4_BD	4_BD
403	d5bb26ef00930689f8719df17b44a024	Bacteria	Planctomycetota	Planctomycetia	Pirellulales	Pirellulaceae	GCA-2723275	GCA-2723275 sp002723275		in	4_dupleton	1	50	1	25	0	0	2	20		0	0.0288561	0	0.0120796	0	0	0	0	0	0		4_BD	3_L	4_BD	3_L	4_BD	4_BD	4_BD	4_BD	4_BD	4_BD
404	61bc0eb2bc066f31c85bc2f12cc99a29	Bacteria	Bacteroidota	Bacteroidia	Flavobacteriales	Crocinitomicaceae	Fluviicola	Fluviicola taffensis		in	4_dupleton	1	50	1	25	0	0	2	20		0	0.0242999	0	0.0120796	0	0	0	0	0	0		4_BD	3_L	4_BD	3_L	4_BD	4_BD	4_BD	4_BD	4_BD	4_BD
405	217184527f7f02ad0281b5cafd475730	Bacteria	Acidobacteriota	Blastocatellia	Pyrinomonadales	Blastocatellaceae	Stenotrophobacter	Uncultured		in	4_dupleton	1	50	1	25	0	0	2	20		0	0.0242999	0	0.0120796	0	0	0	0	0	0		4_BD	3_L	4_BD	3_L	4_BD	4_BD	4_BD	4_BD	4_BD	4_BD
406	23a5dc19f6b6d0b549f3b2a92436aed1	Archaea	Thermoproteota	Nitrososphaeria	Nitrososphaerales	Nitrososphaeraceae	Unclassified Nitrososphaeraceae	Uncultured		in	4_dupleton	1	50	1	25	0	0	2	20		0	0.0182249	0	0.0120796	0	0	0	0	0	0		4_BD	3_L	4_BD	3_L	4_BD	4_BD	4_BD	4_BD	4_BD	4_BD
407	edeee08d5e3598e7e791c49f8815e575	Bacteria	Bacteroidota	Bacteroidia	Flavobacteriales	Flavobacteriaceae	Unclassified Flavobacteriaceae	Uncultured		in	4_dupleton	1	50	1	25	0	0	2	20		0	0.0182249	0	0.0120796	0	0	0	0	0	0		4_BD	3_L	4_BD	3_L	4_BD	4_BD	4_BD	4_BD	4_BD	4_BD
408	a653c93b45c0656991b7f5cb994aae18	Bacteria	Bacteroidota	Bacteroidia	Bacteroidales	UBA932	Bact-08	Uncultured		in	4_dupleton	1	50	1	25	0	0	2	20		0	0.0167062	0	0.0120796	0	0	0	0	0	0		4_BD	3_L	4_BD	3_L	4_BD	4_BD	4_BD	4_BD	4_BD	4_BD
409	0bba12be5273cb755857c60045d95e56	Bacteria	Chloroflexota				Unclassified Genus	Uncultured		in	4_dupleton	1	50	1	25	0	0	2	20		0	0.00911245	0	0.0120796	0	0	0	0	0	0		4_BD	3_L	4_BD	3_L	4_BD	4_BD	4_BD	4_BD	4_BD	4_BD
410	b029cab6ab0a64f37a5f0a632711c286	Bacteria	Patescibacteria	Saccharimonadia	Saccharimonadales	VXPC01	VXPC01	Uncultured		in	4_dupleton	1	50	1	25	0	0	2	20		0	0.0242999	0	0.0103539	0	0	0	0	0	0		4_BD	3_L	4_BD	3_L	4_BD	4_BD	4_BD	4_BD	4_BD	4_BD
411	db33e87ad1a62e4d3886e008e80898fa	Bacteria	Chloroflexota	Limnocylindria	Limnocylindrales	CSP1-4	GWC2-73-18	Uncultured		in	4_dupleton	1	50	1	25	0	0	2	20		0	0.0136687	0	0.0103539	0	0	0	0	0	0		4_BD	3_L	4_BD	3_L	4_BD	4_BD	4_BD	4_BD	4_BD	4_BD
412	a5abc3f5ff7e7e953ec16cf8f882b53f	Bacteria	Acidobacteriota	Aminicenantia	Aminicenantales	Aminicenantaceae	Unclassified Aminicenantaceae	Uncultured		in	4_dupleton	1	50	1	25	0	0	2	20		0	0.00911245	0	0.0103539	0	0	0	0	0	0		4_BD	3_L	4_BD	3_L	4_BD	4_BD	4_BD	4_BD	4_BD	4_BD
413	8f343938250d251eabdc0f3796c91a6e	Bacteria	Planctomycetota	Phycisphaerae	Phycisphaerales	SM1A02	SYAC01	SYAC01 sp009924765		in	4_dupleton	1	50	1	25	0	0	2	20		0	0.00759371	0	0.0103539	0	0	0	0	0	0		4_BD	3_L	4_BD	3_L	4_BD	4_BD	4_BD	4_BD	4_BD	4_BD
414	38312a5a3e7f781451e16f9d2d8450fa	Bacteria	Actinobacteriota	Acidimicrobiia	Actinomarinales	Actinomarinaceae	Actinomarina	Uncultured		in	4_dupleton	1	50	1	25	0	0	2	20		0	0.0273373	0	0.00862828	0	0	0	0	0	0		4_BD	3_L	4_BD	3_L	4_BD	4_BD	4_BD	4_BD	4_BD	4_BD
415	e3816d1ae60ed372158cee057e2f19b3	Bacteria	Actinobacteriota	Acidimicrobiia	Acidimicrobiales	Ilumatobacteraceae	UBA3006	Uncultured		in	4_dupleton	1	50	1	25	0	0	2	20		0	0.0197436	0	0.00862828	0	0	0	0	0	0		4_BD	3_L	4_BD	3_L	4_BD	4_BD	4_BD	4_BD	4_BD	4_BD
416	2aa0444cb12fb3f19b7dbfa29e3afb97	Bacteria	Bacteroidota	Bacteroidia	Flavobacteriales	Weeksellaceae	Apibacter	Apibacter mensalis		in	4_dupleton	1	50	1	25	0	0	2	20		0	0.00911245	0	0.00862828	0	0	0	0	0	0		4_BD	3_L	4_BD	3_L	4_BD	4_BD	4_BD	4_BD	4_BD	4_BD
417	85f4960aaeede16f6a83ff0ec0fc3ce2	Bacteria	Hydrogenedentota	Hydrogenedentia	Hydrogenedentiales	CAITNO01	SLFT01	SLFT01 sp007118765		in	4_dupleton	1	50	1	25	0	0	2	20		0	0.00911245	0	0.00690262	0	0	0	0	0	0		4_BD	3_L	4_BD	3_L	4_BD	4_BD	4_BD	4_BD	4_BD	4_BD
418	8e5189149970ecc5e17a24fd40021a43	Bacteria	Firmicutes	Bacilli	Tumebacillales	Tumebacillaceae	Tumebacillus	Tumebacillus ginsengisoli		in	4_dupleton	1	50	1	25	0	0	2	20		0	0.00911245	0	0.00690262	0	0	0	0	0	0		4_BD	3_L	4_BD	3_L	4_BD	4_BD	4_BD	4_BD	4_BD	4_BD
419	00e8e06ca0f1bb545cb7cef1a431a56d	Bacteria	Gemmatimonadota	Gemmatimonadetes	Gemmatimonadales	Gemmatimonadaceae	Unclassified Gemmatimonadaceae	Uncultured		in	4_dupleton	1	50	1	25	0	0	2	20		0	0.0121499	0	0.00517697	0	0	0	0	0	0		4_BD	3_L	4_BD	3_L	4_BD	4_BD	4_BD	4_BD	4_BD	4_BD
420	0eafac05358a4a4d9dddae3a3828f5a4	Bacteria	Bacteroidota	Bacteroidia	Bacteroidales	Paludibacteraceae	UPXZ01	UPXZ01 sp012523295		in	4_dupleton	1	50	1	25	0	0	2	20		0	0.0106312	0	0.00517697	0	0	0	0	0	0		4_BD	3_L	4_BD	3_L	4_BD	4_BD	4_BD	4_BD	4_BD	4_BD
421	b534a5dcfda1b5eca03ff387837cc4b5	Bacteria					Unclassified Genus	Uncultured		in	4_dupleton	1	50	1	25	0	0	2	20		0	0.00911245	0	0.00517697	0	0	0	0	0	0		4_BD	3_L	4_BD	3_L	4_BD	4_BD	4_BD	4_BD	4_BD	4_BD
422	4aaf387eadb7f89e8ffd16ae20de8495	Bacteria	Chloroflexota				Unclassified Genus	Uncultured		in	4_dupleton	1	50	1	25	0	0	2	20		0	0.0197436	0	0	0.00646611	0	0	0	0.00354032	0		4_BD	3_L	4_BD	4_BD	3_L	4_BD	4_BD	4_BD	4_BD	4_BD
423	1caabba44309bf662b353a380a148c5f	Bacteria	Bacteroidota	Bacteroidia	Chitinophagales	Saprospiraceae	OLB9	Uncultured		in	4_dupleton	1	50	1	25	0	0	2	20		0	0.0182249	0	0	0.0161653	0	0	0.00373713	0	0		4_BD	3_L	4_BD	4_BD	3_L	4_BD	4_BD	4_BD	4_BD	4_BD
424	8b58c19fa2394fcaeceba29e6ee97547	Bacteria	Pseudomonadota	Alphaproteobacteria	Sphingomonadales	Sphingomonadaceae	Sphingomicrobium	Uncultured		in	4_dupleton	1	50	1	25	0	0	2	20		0	0.0622684	0	0	0.0436462	0	0	0	0	0		4_BD	3_L	4_BD	4_BD	3_L	4_BD	4_BD	4_BD	4_BD	4_BD
425	abc09d5eeb1eccfb88a5f0f2410c4dd1	Bacteria	Chloroflexota	Chloroflexia	Chloroflexales	Roseiflexaceae	Kouleothrix	Uncultured		in	4_dupleton	1	50	1	25	0	0	2	20		0	0.0379685	0	0	0.00646611	0	0	0	0	0		4_BD	3_L	4_BD	4_BD	3_L	4_BD	4_BD	4_BD	4_BD	4_BD
426	22d933786f3ea05be0a04859bcf3b36d	Bacteria	Bacteroidota	Bacteroidia	Flavobacteriales	Flavobacteriaceae	Flavobacterium	Flavobacterium suzhouense		in	4_dupleton	1	50	1	25	0	0	2	20		0	0.0167062	0	0	0.00646611	0	0	0	0	0		4_BD	3_L	4_BD	4_BD	3_L	4_BD	4_BD	4_BD	4_BD	4_BD
427	80149639a62ad14bd475b10f0a0d4c54	Bacteria	Chloroflexota	Chloroflexia	Thermomicrobiales		Unclassified Genus	Uncultured		in	4_dupleton	1	50	1	25	0	0	2	20		0	0.0379685	0	0	0	0.0514877	0	0	0	0		4_BD	3_L	4_BD	4_BD	4_BD	3_L	4_BD	4_BD	4_BD	4_BD
428	218f18102c0256fea3a2f4e610f61b83	Bacteria	Actinobacteriota	Actinomycetia	Actinomycetales	Dermatophilaceae	Unclassified Dermatophilaceae	Uncultured		in	4_dupleton	1	50	1	25	0	0	2	20		0	0.0501185	0	0	0	0.0343251	0	0	0	0		4_BD	3_L	4_BD	4_BD	4_BD	3_L	4_BD	4_BD	4_BD	4_BD
429	69037bf75b211df95946e6f60119e805	Bacteria	Pseudomonadota	Alphaproteobacteria	Sphingomonadales	Sphingomonadaceae	Sphingomicrobium	Sphingomicrobium sp000620665		in	4_dupleton	1	50	1	25	0	0	2	20		0	0.0516372	0	0	0	0.0312047	0	0	0	0		4_BD	3_L	4_BD	4_BD	4_BD	3_L	4_BD	4_BD	4_BD	4_BD
430	2f8b5776af1e75d78d1eeda26e93c068	Bacteria	Pseudomonadota	Gammaproteobacteria	Burkholderiales	2013Ark19i	Unclassified 2013Ark19i	2013Ark19i sp001460935		in	4_dupleton	1	50	1	25	0	0	2	20		0	0.0106312	0	0	0	0.0312047	0	0	0	0		4_BD	3_L	4_BD	4_BD	4_BD	3_L	4_BD	4_BD	4_BD	4_BD
431	63661802e87ada87782feedc61d75df6	Bacteria	Acidobacteriota	Vicinamibacteria	Vicinamibacterales	SCN-69-37	SCN-69-37	SCN-69-37 sp001724025		in	4_dupleton	1	50	1	25	0	0	2	20		0	0.0835308	0	0	0	0.0296444	0	0	0	0		4_BD	3_L	4_BD	4_BD	4_BD	3_L	4_BD	4_BD	4_BD	4_BD
432	9d52b51bd494aa9ef65d408360d280c4	Bacteria	Chloroflexota	Chloroflexia	Chloroflexales	Roseiflexaceae	Kouleothrix	Uncultured		in	4_dupleton	1	50	1	25	0	0	2	20		0	0.0242999	0	0	0	0.0218433	0	0	0	0		4_BD	3_L	4_BD	4_BD	4_BD	3_L	4_BD	4_BD	4_BD	4_BD
433	07de9a9582f7902f2fa43ade293e084b	Bacteria	Bacteroidota	Bacteroidia	Cytophagales	Cyclobacteriaceae	Chryseotalea	Uncultured		in	4_dupleton	1	50	1	25	0	0	2	20		0	0.0151874	0	0	0	0.0218433	0	0	0	0		4_BD	3_L	4_BD	4_BD	4_BD	3_L	4_BD	4_BD	4_BD	4_BD
434	d47f7334fbad7ed9886d41c6e9cf5d45	Bacteria	Chloroflexota	Anaerolineae	Aggregatilineales	A4b	OLB13	OLB13 sp001567485		in	4_dupleton	1	50	1	25	0	0	2	20		0	0.0501185	0	0	0	0.020283	0	0	0	0		4_BD	3_L	4_BD	4_BD	4_BD	3_L	4_BD	4_BD	4_BD	4_BD
435	9e32e1bf68c5a5d0071501f478d712ee	Bacteria	Bacteroidota	Bacteroidia	Chitinophagales	Chitinophagaceae	Niastella	Uncultured		in	4_dupleton	1	50	1	25	0	0	2	20		0	0.0334123	0	0	0	0.0187228	0	0	0	0		4_BD	3_L	4_BD	4_BD	4_BD	3_L	4_BD	4_BD	4_BD	4_BD
436	fc90920a7801ad71a87522e6e9562bb0	Bacteria	Acidobacteriota	Vicinamibacteria	Vicinamibacterales	Vicinamibacteraceae	Luteitalea	Uncultured		in	4_dupleton	1	50	1	25	0	0	2	20		0	0.0273373	0	0	0	0.0187228	0	0	0	0		4_BD	3_L	4_BD	4_BD	4_BD	3_L	4_BD	4_BD	4_BD	4_BD
437	b592393a2b15700b9d07fb7ff2d54651	Bacteria	Acidobacteriota	Blastocatellia	Pyrinomonadales	Blastocatellaceae	Stenotrophobacter	Stenotrophobacter namibiensis		in	4_dupleton	1	50	1	25	0	0	2	20		0	0.00911245	0	0	0	0.0171626	0	0	0	0		4_BD	3_L	4_BD	4_BD	4_BD	3_L	4_BD	4_BD	4_BD	4_BD
438	7ffd4c197d53f0c228a6140f721120db	Bacteria	Chloroflexota	Anaerolineae	Anaerolineales	UBA6663	SpSt-583	SpSt-583 sp011367385		in	4_dupleton	1	50	1	25	0	0	2	20		0	0.00759371	0	0	0	0.0171626	0	0	0	0		4_BD	3_L	4_BD	4_BD	4_BD	3_L	4_BD	4_BD	4_BD	4_BD
439	44b0f69c82461f56cd0b9500f3e6d5bb	Bacteria	Synergistota	Synergistia	Synergistales	Synergistaceae	Syner-03	Syner-03 sp002839185		in	4_dupleton	1	50	1	25	0	0	2	20		0	0.0136687	0	0	0	0.0156023	0	0	0	0		4_BD	3_L	4_BD	4_BD	4_BD	3_L	4_BD	4_BD	4_BD	4_BD
440	52b97b622c4f4bc547b85e14cb199344	Bacteria	Actinobacteriota	Acidimicrobiia	Acidimicrobiales	JACDCH01	VFJN01	VFJN01 sp009694375		in	4_dupleton	1	50	1	25	0	0	2	20		0	0.0136687	0	0	0	0.0140421	0	0	0	0		4_BD	3_L	4_BD	4_BD	4_BD	3_L	4_BD	4_BD	4_BD	4_BD
441	4071ad5321496b8ebdd5ff8cc9538501	Bacteria	Pseudomonadota	Gammaproteobacteria	Burkholderiales	Burkholderiaceae	Unclassified Burkholderiaceae	Uncultured		in	4_dupleton	1	50	1	25	0	0	2	20		0	0.0546747	0	0	0	0.0124819	0	0	0	0		4_BD	3_L	4_BD	4_BD	4_BD	3_L	4_BD	4_BD	4_BD	4_BD
442	73f913345e51ae1f8550aab4cac58e86	Bacteria	Actinobacteriota	Acidimicrobiia	Acidimicrobiales		Unclassified Genus	Uncultured		in	4_dupleton	1	50	1	25	0	0	2	20		0	0.0197436	0	0	0	0.0124819	0	0	0	0		4_BD	3_L	4_BD	4_BD	4_BD	3_L	4_BD	4_BD	4_BD	4_BD
443	fa01a166fd94a5e3611f8514c30f927a	Bacteria	Desulfobacterota	Syntrophia	Syntrophales	Smithellaceae	Smithella	Uncultured		in	4_dupleton	1	50	1	25	0	0	2	20		0	0.0151874	0	0	0	0.0124819	0	0	0	0		4_BD	3_L	4_BD	4_BD	4_BD	3_L	4_BD	4_BD	4_BD	4_BD
444	6af79c7be0a26102468b56de427c3730	Bacteria	Bacteroidota	Bacteroidia	Bacteroidales	Bacteroidaceae	Phocaeicola	Bacteroides caecigallinarum		in	4_dupleton	1	50	1	25	0	0	2	20		0	0.0273373	0	0	0	0.0109216	0	0	0	0		4_BD	3_L	4_BD	4_BD	4_BD	3_L	4_BD	4_BD	4_BD	4_BD
445	3c2b744efa33aac0d90d1f98797a092a	Bacteria	Planctomycetota	Planctomycetia	Gemmatales	Gemmataceae	Unclassified Gemmataceae	Uncultured		in	4_dupleton	1	50	1	25	0	0	2	20		0	0.0121499	0	0	0	0.0109216	0	0	0	0		4_BD	3_L	4_BD	4_BD	4_BD	3_L	4_BD	4_BD	4_BD	4_BD
446	35cfacd09efc72b5468e99eb986e28ff	Bacteria	Campylobacterota	Campylobacteria	Campylobacterales	Helicobacteraceae	Helicobacter	Helicobacter ganmani		in	4_dupleton	1	50	1	25	0	0	2	20		0	0.0106312	0	0	0	0.0109216	0	0	0	0		4_BD	3_L	4_BD	4_BD	4_BD	3_L	4_BD	4_BD	4_BD	4_BD
447	1589c9af61e1f239a4c4d2a95880903b	Bacteria	Gemmatimonadota	Gemmatimonadetes	Gemmatimonadales	Gemmatimonadaceae	AG11	AG11 sp003223455		in	4_dupleton	1	50	1	25	0	0	2	20		0	0.0516372	0	0	0	0.0093614	0	0	0	0		4_BD	3_L	4_BD	4_BD	4_BD	3_L	4_BD	4_BD	4_BD	4_BD
448	82768665028e733147e17ed353788a39	Bacteria	Planctomycetota	Phycisphaerae	Tepidisphaerales	Tepidisphaeraceae	UBA2421	Uncultured		in	4_dupleton	1	50	1	25	0	0	2	20		0	0.0394873	0	0	0	0.0093614	0	0	0	0		4_BD	3_L	4_BD	4_BD	4_BD	3_L	4_BD	4_BD	4_BD	4_BD
449	326d828655a54c8382e8fe2e95667cd4	Bacteria	Firmicutes	UBA4882	UBA10575	UBA10575	Capillibacterium	Capillibacterium thermochitinicola		in	4_dupleton	1	50	1	25	0	0	2	20		0	0.0258186	0	0	0	0.0093614	0	0	0	0		4_BD	3_L	4_BD	4_BD	4_BD	3_L	4_BD	4_BD	4_BD	4_BD
450	40b89ae291e115924560d5e456641537	Bacteria	Bacteroidota	Bacteroidia	Flavobacteriales	Flavobacteriaceae	Flavobacterium	Uncultured		in	4_dupleton	1	50	1	25	0	0	2	20		0	0.0167062	0	0	0	0.0093614	0	0	0	0		4_BD	3_L	4_BD	4_BD	4_BD	3_L	4_BD	4_BD	4_BD	4_BD
451	7a350e20364fbfc2c2667ca3baeb6d91	Bacteria	Patescibacteria	Saccharimonadia	Saccharimonadales	UBA10212	Unclassified UBA10212	Uncultured		in	4_dupleton	1	50	1	25	0	0	2	20		0	0.00911245	0	0	0	0.0093614	0	0	0	0		4_BD	3_L	4_BD	4_BD	4_BD	3_L	4_BD	4_BD	4_BD	4_BD
452	49d2850ed2ae3df7b95010e1d842a5d5	Archaea	Thermoplasmatota				Unclassified Genus	Uncultured		in	4_dupleton	1	50	1	25	0	0	2	20		0	0.00607496	0	0	0	0.0093614	0	0	0	0		4_BD	3_L	4_BD	4_BD	4_BD	3_L	4_BD	4_BD	4_BD	4_BD
453	5f06825e2e4c2ed3afe477b3e5095fc4	Bacteria	Firmicutes	Clostridia	Lachnospirales		Unclassified Genus	Uncultured		in	4_dupleton	1	50	1	25	0	0	2	20		0	0.0151874	0	0	0.00323305	0.00780116	0	0	0	0		4_BD	3_L	4_BD	4_BD	4_BD	3_L	4_BD	4_BD	4_BD	4_BD
454	c59fce1c67d63fd7114d2c0f276b97b8	Bacteria	Firmicutes	Bacilli	Lactobacillales	Lactobacillaceae	Ligilactobacillus	Uncultured		in	4_dupleton	1	50	1	25	0	0	2	20		0	0.0242999	0	0	0	0.00780116	0	0	0	0		4_BD	3_L	4_BD	4_BD	4_BD	3_L	4_BD	4_BD	4_BD	4_BD
455	d609ad4169a27c694ebbf2a1ac6d1f81	Bacteria	Gemmatimonadota	Gemmatimonadetes	Gemmatimonadales	Gemmatimonadaceae	SCN-70-22	SCN-70-22 sp001724275		in	4_dupleton	1	50	1	25	0	0	2	20		0	0.0242999	0	0	0	0.00780116	0	0	0	0		4_BD	3_L	4_BD	4_BD	4_BD	3_L	4_BD	4_BD	4_BD	4_BD
456	497ae6e82d537f824d7624a4fb2f1ffd	Bacteria	Pseudomonadota	Gammaproteobacteria	Enterobacterales	Vibrionaceae	Photobacterium	Photobacterium damselae		in	4_dupleton	1	50	1	25	0	0	2	20		0	0.0212624	0	0	0	0.00780116	0	0	0	0		4_BD	3_L	4_BD	4_BD	4_BD	3_L	4_BD	4_BD	4_BD	4_BD
457	1b83bf7030b16b6e5a7e14c441e4be26	Bacteria					Unclassified Genus	Uncultured		in	4_dupleton	1	50	1	25	0	0	2	20		0	0.0167062	0	0	0	0.00780116	0	0	0	0		4_BD	3_L	4_BD	4_BD	4_BD	3_L	4_BD	4_BD	4_BD	4_BD
458	35be2a3e89f70fd1e026334006abb7ed	Bacteria	Bacteroidota	Bacteroidia	Bacteroidales	Bacteroidaceae	Bacteroides	Bacteroides luti		in	4_dupleton	1	50	1	25	0	0	2	20		0	0.00759371	0	0	0	0.00780116	0	0	0	0		4_BD	3_L	4_BD	4_BD	4_BD	3_L	4_BD	4_BD	4_BD	4_BD
459	13eae7eb1c57ddb998c2c23305578106	Bacteria	Firmicutes	Bacilli	Erysipelotrichales	Coprobacillaceae	Erysipelatoclostridium	Uncultured		in	4_dupleton	1	50	1	25	0	0	2	20		0	0.0364498	0	0	0	0.00624093	0	0	0	0		4_BD	3_L	4_BD	4_BD	4_BD	3_L	4_BD	4_BD	4_BD	4_BD
460	113cfc30593ae9d360aa7327029b25dc	Bacteria					Unclassified Genus	Uncultured		in	4_dupleton	1	50	1	25	0	0	2	20		0	0.0167062	0	0	0	0.00624093	0	0	0	0		4_BD	3_L	4_BD	4_BD	4_BD	3_L	4_BD	4_BD	4_BD	4_BD
461	a913f0ecc8c9e86d93792561e5b369e9	Bacteria	Bacteroidota	Bacteroidia	Bacteroidales	Bacteroidaceae	Prevotella	Prevotella sp002251365		in	4_dupleton	1	50	1	25	0	0	2	20		0	0.0167062	0	0	0	0.00624093	0	0	0	0		4_BD	3_L	4_BD	4_BD	4_BD	3_L	4_BD	4_BD	4_BD	4_BD
462	24832ffd781be737204e6dfb62f5921f	Bacteria	Bacteroidota	Chlorobia	Chlorobiales	Chlorobiaceae	Chlorobium	Uncultured		in	4_dupleton	1	50	1	25	0	0	2	20		0	0.00911245	0	0	0	0.00624093	0	0	0	0		4_BD	3_L	4_BD	4_BD	4_BD	3_L	4_BD	4_BD	4_BD	4_BD
463	3f18b8d004793956d1b0ee89415ac00e	Bacteria	Bacteroidota	Bacteroidia	Bacteroidales	Muribaculaceae	Paramuribaculum	Paramuribaculum intestinale		in	4_dupleton	1	50	0	0	1	25	2	20		0	0.0546747	0	0	0	0	0.049246	0	0	0		4_BD	3_L	4_BD	4_BD	4_BD	4_BD	3_L	4_BD	4_BD	4_BD
464	6c564ce94953f02ed43933cf6130755c	Bacteria	Bacteroidota	Bacteroidia	Bacteroidales	Muribaculaceae	Duncaniella	Duncaniella dubosii		in	4_dupleton	1	50	0	0	1	25	2	20		0	0.0273373	0	0	0	0	0.0424535	0	0	0		4_BD	3_L	4_BD	4_BD	4_BD	4_BD	3_L	4_BD	4_BD	4_BD
465	561d97e3cf532d49703110e2ec125aa3	Bacteria	Methylomirabilota	Methylomirabilia	Rokubacteriales	CSP1-6	GWA2-73-35	GWA2-73-35 sp001788495		in	4_dupleton	1	50	0	0	1	25	2	20		0	0.047081	0	0	0	0	0.0254721	0	0	0		4_BD	3_L	4_BD	4_BD	4_BD	4_BD	3_L	4_BD	4_BD	4_BD
466	150e8401348f52e748d504daa240aca6	Bacteria	Bacteroidota	Bacteroidia	Bacteroidales	Bacteroidaceae	Phocaeicola	Phocaeicol858004 dorei		in	4_dupleton	1	50	0	0	1	25	2	20		0	0.0440435	0	0	0	0	0.0220758	0	0	0		4_BD	3_L	4_BD	4_BD	4_BD	4_BD	3_L	4_BD	4_BD	4_BD
467	b4980a5f1cfb09d8670f702fb3d68641	Bacteria	Cyanobacteriota	Cyanobacteriia	Cyanobacteriales	Microcystaceae	Microcystis	Microcystis aeruginosC		in	4_dupleton	1	50	0	0	1	25	2	20		0	0.0364498	0	0	0	0	0.0203777	0	0	0		4_BD	3_L	4_BD	4_BD	4_BD	4_BD	3_L	4_BD	4_BD	4_BD
468	b4b0423d666a29d97702f211b93951cf	Bacteria	Bacteroidota	Bacteroidia	Bacteroidales	Muribaculaceae	UBA7173	UBA7173 sp002491305		in	4_dupleton	1	50	0	0	1	25	2	20		0	0.0303748	0	0	0	0	0.0186795	0	0	0		4_BD	3_L	4_BD	4_BD	4_BD	4_BD	3_L	4_BD	4_BD	4_BD
469	cd92614e6c9238266a25c173d7e7c2c1	Bacteria	Bacteroidota	Bacteroidia	Bacteroidales	Muribaculaceae	CAG-485	CAG-485 sp002493045		in	4_dupleton	1	50	0	0	1	25	2	20		0	0.0334123	0	0	0	0	0.0169814	0	0	0		4_BD	3_L	4_BD	4_BD	4_BD	4_BD	3_L	4_BD	4_BD	4_BD
470	640fd4b2679adf8a23ecaebd74d2a215	Bacteria	Actinobacteriota	Actinomycetia	Mycobacteriales	Mycobacteriaceae	Corynebacterium	Uncultured		in	4_dupleton	1	50	0	0	1	25	2	20		0	0.0334123	0	0	0	0	0.0169814	0	0	0		4_BD	3_L	4_BD	4_BD	4_BD	4_BD	3_L	4_BD	4_BD	4_BD
471	1c6c8a84235f6001638bbbd2f7ba51f1	Bacteria	Pseudomonadota	Gammaproteobacteria	Burkholderiales	Methylophilaceae	MM2	MM2 sp001645185		in	4_dupleton	1	50	0	0	1	25	2	20		0	0.0394873	0	0	0	0	0.0152832	0	0	0		4_BD	3_L	4_BD	4_BD	4_BD	4_BD	3_L	4_BD	4_BD	4_BD
472	c9ebe4ec9aa044a208cc449415c2c632	Bacteria	Verrucomicrobiota	Verrucomicrobiae	Chthoniobacterales		Unclassified Genus	Uncultured		in	4_dupleton	1	50	0	0	1	25	2	20		0	0.0288561	0	0	0	0	0.0152832	0	0	0		4_BD	3_L	4_BD	4_BD	4_BD	4_BD	3_L	4_BD	4_BD	4_BD
473	dd2fab527e8097436240fac285f32b1a	Bacteria	Firmicutes	Clostridia	Lachnospirales	Lachnospiraceae	Eubacterium	Eubacterium sp000687695		in	4_dupleton	1	50	0	0	1	25	2	20		0	0.0182249	0	0	0	0	0.0152832	0	0	0		4_BD	3_L	4_BD	4_BD	4_BD	4_BD	3_L	4_BD	4_BD	4_BD
474	57a04f9bedb55eeca2de769ac06f13dc	Bacteria	Actinobacteriota	Coriobacteriia	Coriobacteriales	Eggerthellaceae	Adlercreutzia	Adlercreutzia muris		in	4_dupleton	1	50	0	0	1	25	2	20		0	0.00759371	0	0	0	0	0.0152832	0	0	0		4_BD	3_L	4_BD	4_BD	4_BD	4_BD	3_L	4_BD	4_BD	4_BD
475	9c2c928644db4396f7bf7d6d49995f5e	Bacteria	Pseudomonadota	Gammaproteobacteria	Pseudomonadales	Pseudomonadaceae	Pseudomonas	Uncultured		in	4_dupleton	1	50	0	0	1	25	2	20		0	0.0455622	0	0	0	0	0.011887	0	0	0		4_BD	3_L	4_BD	4_BD	4_BD	4_BD	3_L	4_BD	4_BD	4_BD
476	d4fb81463ce46a6e719aa43db46f00a9	Bacteria	Pseudomonadota	Gammaproteobacteria	Xanthomonadales	Xanthomonadaceae	Stenotrophomonas	Stenotrophomonas rhizophila		in	4_dupleton	1	50	0	0	1	25	2	20		0	0.0273373	0	0	0	0	0.011887	0	0	0		4_BD	3_L	4_BD	4_BD	4_BD	4_BD	3_L	4_BD	4_BD	4_BD
477	4767ce55781f0bdbefdb92140667b899	Bacteria	Pseudomonadota	Alphaproteobacteria			Unclassified Genus	Uncultured		in	4_dupleton	1	50	0	0	1	25	2	20		0	0.0258186	0	0	0	0	0.011887	0	0	0		4_BD	3_L	4_BD	4_BD	4_BD	4_BD	3_L	4_BD	4_BD	4_BD
478	fc8f379f15aaf5b9a0c6ec04fb916ec4	Bacteria	Acidobacteriota	Acidobacteriae	Acidoferrales	UBA7541	Palsa-189	Palsa-189 sp003223325		in	4_dupleton	1	50	0	0	1	25	2	20		0	0.0303748	0	0	0.00484958	0	0.0101888	0	0	0		4_BD	3_L	4_BD	4_BD	4_BD	4_BD	3_L	4_BD	4_BD	4_BD
479	24c2cd31cd8f10ca39a53ae2331d6a51	Bacteria					Unclassified Genus	Uncultured		in	4_dupleton	1	50	0	0	1	25	2	20		0	0.0151874	0	0	0	0	0.0101888	0	0	0		4_BD	3_L	4_BD	4_BD	4_BD	4_BD	3_L	4_BD	4_BD	4_BD
480	9b109ba4ead822a7aa6aae6c463f49c9	Bacteria	Actinobacteriota	UBA4738	UBA4738	HRBIN12	DSJA01	DSJA01 sp011054185		in	4_dupleton	1	50	0	0	1	25	2	20		0	0.0136687	0	0	0	0	0.0101888	0	0	0		4_BD	3_L	4_BD	4_BD	4_BD	4_BD	3_L	4_BD	4_BD	4_BD
481	8fd11304272fd88eb52462dacccae445	Bacteria					Unclassified Genus	Uncultured		in	4_dupleton	1	50	0	0	1	25	2	20		0	0.0167062	0	0	0	0	0.00849069	0	0	0		4_BD	3_L	4_BD	4_BD	4_BD	4_BD	3_L	4_BD	4_BD	4_BD
482	94683536425ae708e0bb96a281f124fb	Bacteria	Patescibacteria	Doudnabacteria	UBA920		Unclassified Genus	Uncultured		in	4_dupleton	1	50	0	0	1	25	2	20		0	0.00759371	0	0	0.00323305	0	0.00679255	0	0	0		4_BD	3_L	4_BD	4_BD	4_BD	4_BD	3_L	4_BD	4_BD	4_BD
483	851c0e3143f188beb6903c833c4c526e	Bacteria	Acidobacteriota	Vicinamibacteria	Vicinamibacterales	UBA2999	Unclassified UBA2999	Uncultured		in	4_dupleton	1	50	0	0	1	25	2	20		0	0.0334123	0	0	0	0	0.00679255	0	0	0		4_BD	3_L	4_BD	4_BD	4_BD	4_BD	3_L	4_BD	4_BD	4_BD
484	26604f3c5731be322b823d8a8980a022	Bacteria					Unclassified Genus	Uncultured		in	4_dupleton	1	50	0	0	1	25	2	20		0	0.0258186	0	0	0	0	0.00679255	0	0	0		4_BD	3_L	4_BD	4_BD	4_BD	4_BD	3_L	4_BD	4_BD	4_BD
485	7d12c5f1351b880b4e392135e8ec1487	Bacteria	Chloroflexota	Anaerolineae	Caldilineales	Caldilineaceae	Unclassified Caldilineaceae	Uncultured		in	4_dupleton	1	50	0	0	1	25	2	20		0	0.0106312	0	0	0	0	0.00679255	0	0	0		4_BD	3_L	4_BD	4_BD	4_BD	4_BD	3_L	4_BD	4_BD	4_BD
486	4b85c1c4c481a846214170f5aa089999	Bacteria	Actinobacteriota	Acidimicrobiia	UBA5794	UBA5794	SZUA-442	SZUA-442 sp003235475		in	4_dupleton	1	50	0	0	1	25	2	20		0	0.0212624	0	0	0	0	0.00509442	0	0	0		4_BD	3_L	4_BD	4_BD	4_BD	4_BD	3_L	4_BD	4_BD	4_BD
487	a866642e16cf18fe61260c6ae3a9158d	Bacteria	Pseudomonadota	Alphaproteobacteria	Geminicoccales	Geminicoccaceae	Unclassified Geminicoccaceae	Uncultured		in	4_dupleton	1	50	0	0	1	25	2	20		0	0.0167062	0	0	0	0	0.00509442	0	0	0		4_BD	3_L	4_BD	4_BD	4_BD	4_BD	3_L	4_BD	4_BD	4_BD
488	6b17e2c7abb31c0a883f53d1d8b957ba	Bacteria	CSP1-3	CSP1-3	CSP1-3	13-1-40CM-64-14	NP-4	Uncultured		in	4_dupleton	1	50	0	0	1	25	2	20		0	0.0151874	0	0	0	0	0.00509442	0	0	0		4_BD	3_L	4_BD	4_BD	4_BD	4_BD	3_L	4_BD	4_BD	4_BD
489	5a7a724442f71b83c8e5c1ea48bda665	Bacteria	Firmicutes	Clostridia	Clostridiales	Clostridiaceae	Dwaynesavagella	Dwaynesavagella sp000270205		in	4_dupleton	1	50	0	0	1	25	2	20		0	0.00911245	0	0	0	0	0.00509442	0	0	0		4_BD	3_L	4_BD	4_BD	4_BD	4_BD	3_L	4_BD	4_BD	4_BD
490	463fe9feaa9c3181c2905808240d85ad	Bacteria	Firmicutes	Bacilli	Paenibacillales	NBRC-103111	Unclassified NBRC-103111	Uncultured		in	4_dupleton	1	50	0	0	1	25	2	20		0	0.00759371	0	0	0	0	0.00509442	0	0	0		4_BD	3_L	4_BD	4_BD	4_BD	4_BD	3_L	4_BD	4_BD	4_BD
491	ed712554c5a1b69337306eead6d04c45	Bacteria					Unclassified Genus	Uncultured		in	4_dupleton	1	50	0	0	1	25	2	20		0	0.00911245	0	0	0	0	0	0.00560569	0	0.00337188		4_BD	3_L	4_BD	4_BD	4_BD	4_BD	4_BD	3_L	4_BD	4_BD
492	f259dd47f67b678f1173c7d0307aa1b7	Bacteria	Pseudomonadota	Gammaproteobacteria	Burkholderiales	Neisseriaceae	Neisseria	Uncultured		in	4_dupleton	1	50	0	0	1	25	2	20		0	0.0425248	0	0	0	0	0	0.00747426	0	0		4_BD	3_L	4_BD	4_BD	4_BD	4_BD	4_BD	3_L	4_BD	4_BD
493	89b2c323eb2898533355432fd136ff5f	Bacteria	Bacteroidota	Bacteroidia	Bacteroidales	Tannerellaceae	Macellibacteroides	Macellibacteroides fermentans		in	4_dupleton	1	50	0	0	1	25	2	20		0	0.00911245	0	0	0	0	0	0.00747426	0	0		4_BD	3_L	4_BD	4_BD	4_BD	4_BD	4_BD	3_L	4_BD	4_BD
494	38eee22faba1268c0cd40df669a54fb0	Bacteria	Bacteroidota	Bacteroidia	Bacteroidales	Bacteroidaceae	Phocaeicola	Phocaeicol858004 plebeius		in	4_dupleton	1	50	0	0	1	25	2	20		0	0.0212624	0	0	0	0	0	0	0.0123911	0		4_BD	3_L	4_BD	4_BD	4_BD	4_BD	4_BD	4_BD	3_L	4_BD
495	6fb69316d8031bef053836b7506a981e	Bacteria	Planctomycetota	Phycisphaerae	UBA1845	Fen-1342	JAAYXS01	Uncultured		in	4_dupleton	1	50	0	0	1	25	2	20		0	0.0121499	0	0	0	0	0	0	0.00708065	0		4_BD	3_L	4_BD	4_BD	4_BD	4_BD	4_BD	4_BD	3_L	4_BD
496	7eda9491c04b7cb07e16348f084e87c1	Bacteria	Bacteroidota	Bacteroidia	Cytophagales	Cyclobacteriaceae	Echinicola	Uncultured		in	4_dupleton	1	50	0	0	1	25	2	20		0	0.00911245	0	0	0	0	0	0	0.00708065	0		4_BD	3_L	4_BD	4_BD	4_BD	4_BD	4_BD	4_BD	3_L	4_BD
497	9a0b5ad0d14e6bbe5d50fcff66361602	Bacteria	Chloroflexota	Anaerolineae	Aggregatilineales	Aggregatilineaceae	Aggregatilinea	Aggregatilinea lenta		in	4_dupleton	1	50	0	0	1	25	2	20		0.00329777	0.0167062	0	0	0	0	0	0	0.00531049	0		4_BD	3_L	4_BD	4_BD	4_BD	4_BD	4_BD	4_BD	3_L	4_BD
498	1ca16d5a6950140c6ed5aa6d29f2d3cc	Bacteria	Chloroflexota	Dehalococcoidia	UBA2979	UBA2979	W-Chloroflexi-9	W-Chloroflexi-9 sp002840675		in	4_dupleton	1	50	0	0	1	25	2	20		0	0.0106312	0	0	0	0	0	0	0.00531049	0		4_BD	3_L	4_BD	4_BD	4_BD	4_BD	4_BD	4_BD	3_L	4_BD
499	ada0bee1f5551326434245dedf2416fb	Bacteria	Pseudomonadota	Alphaproteobacteria	Acetobacterales	Acetobacteraceae	Komagataeibacter	Komagataeibacter saccharivorans		in	4_dupleton	1	50	0	0	1	25	2	20		0	0.00911245	0	0	0	0	0	0	0.00531049	0		4_BD	3_L	4_BD	4_BD	4_BD	4_BD	4_BD	4_BD	3_L	4_BD
500	acef304eb549311c6cadbc28fc16c87f	Bacteria	Actinobacteriota	Actinomycetia	Streptomycetales	Streptomycetaceae	Unclassified Streptomycetaceae	Uncultured		in	4_dupleton	1	50	0	0	1	25	2	20		0	0.0516372	0	0	0	0	0	0	0	0.0370907		4_BD	3_L	4_BD	4_BD	4_BD	4_BD	4_BD	4_BD	4_BD	3_L
501	dc6499776794a6c804e826550326fb0f	Bacteria	Patescibacteria				Unclassified Genus	Uncultured		in	4_dupleton	1	50	0	0	1	25	2	20		0	0.0318936	0	0	0	0	0	0	0	0.0337189		4_BD	3_L	4_BD	4_BD	4_BD	4_BD	4_BD	4_BD	4_BD	3_L
502	13a71ca167b1b6f69608505d3bb16448	Bacteria	Acidobacteriota	Blastocatellia	Pyrinomonadales	Pyrinomonadaceae	PSRF01	PSRF01 sp002427845		in	4_dupleton	1	50	0	0	1	25	2	20		0	0.0197436	0	0	0	0	0	0	0	0.0337189		4_BD	3_L	4_BD	4_BD	4_BD	4_BD	4_BD	4_BD	4_BD	3_L
503	e0ccb7e3061bd8b914221148a81d1fe2	Bacteria	Actinobacteriota	Actinomycetia	Propionibacteriales	Nocardioidaceae	Aeromicrobium	Uncultured		in	4_dupleton	1	50	0	0	1	25	2	20		0	0.0258186	0	0	0	0	0	0	0	0.0269751		4_BD	3_L	4_BD	4_BD	4_BD	4_BD	4_BD	4_BD	4_BD	3_L
504	909d62f365bb1361d7b574af1e1fee01	Bacteria	Firmicutes	Negativicutes	Veillonellales	Veillonellaceae	Veillonella	Uncultured		in	4_dupleton	1	50	0	0	1	25	2	20		0	0.0622684	0	0	0	0	0	0	0	0.0202313		4_BD	3_L	4_BD	4_BD	4_BD	4_BD	4_BD	4_BD	4_BD	3_L
505	ec9794360a92e9239f84fa51d39ecc34	Bacteria	Bacteroidota	Bacteroidia	Flavobacteriales	Flavobacteriaceae	Flavobacterium	Myroides aquimaris		in	4_dupleton	1	50	0	0	1	25	2	20		0	0.0151874	0	0	0	0	0	0	0	0.0185454		4_BD	3_L	4_BD	4_BD	4_BD	4_BD	4_BD	4_BD	4_BD	3_L
506	1a0c04ce4ceec666bb516440ac3bbc3d	Bacteria	Firmicutes	Bacilli	RF39	UBA660	Unclassified UBA660	Uncultured		in	4_dupleton	1	50	0	0	1	25	2	20		0	0.0197436	0	0	0	0	0	0	0	0.0168594		4_BD	3_L	4_BD	4_BD	4_BD	4_BD	4_BD	4_BD	4_BD	3_L
507	1daf3cd6b824c1639d66ab1230cf191e	Bacteria	Chloroflexota	Chloroflexia	Thermomicrobiales		Unclassified Genus	Uncultured		in	4_dupleton	1	50	0	0	1	25	2	20		0	0.0303748	0	0	0	0	0	0	0	0.0134875		4_BD	3_L	4_BD	4_BD	4_BD	4_BD	4_BD	4_BD	4_BD	3_L
508	55f61159bf134674066d9ea6785060a0	Bacteria	Pseudomonadota	Gammaproteobacteria	Steroidobacterales	Steroidobacteraceae	Unclassified Steroidobacteraceae	Uncultured		in	4_dupleton	1	50	0	0	1	25	2	20		0	0.00759371	0	0	0	0	0	0	0	0.0134875		4_BD	3_L	4_BD	4_BD	4_BD	4_BD	4_BD	4_BD	4_BD	3_L
509	0ae29e828cfeec9fe7ee8807ccfc1005	Bacteria	Chloroflexota	Chloroflexia	Thermomicrobiales		Unclassified Genus	Uncultured		in	4_dupleton	1	50	0	0	1	25	2	20		0	0.0151874	0	0	0	0	0	0.00373713	0	0.0118016		4_BD	3_L	4_BD	4_BD	4_BD	4_BD	4_BD	4_BD	4_BD	3_L
510	feddc12e9d65126810dcd8acd6c808a4	Bacteria	Gemmatimonadota	Gemmatimonadetes	Gemmatimonadales	Gemmatimonadaceae	Gemmatimonas	Gemmatimonas aurantiaca		in	4_dupleton	1	50	0	0	1	25	2	20		0	0.0440435	0	0	0	0	0	0	0	0.0101157		4_BD	3_L	4_BD	4_BD	4_BD	4_BD	4_BD	4_BD	4_BD	3_L
511	076c92ccb208fd78ce2ba0d8b6eafa24	Bacteria	Bacteroidota	Bacteroidia	Cytophagales	Cyclobacteriaceae	Algoriphagus	Algoriphagus resistens		in	4_dupleton	1	50	0	0	1	25	2	20		0	0.0273373	0	0	0	0	0	0	0	0.0101157		4_BD	3_L	4_BD	4_BD	4_BD	4_BD	4_BD	4_BD	4_BD	3_L
512	43bc2ffc4f422a24a1a6706a1862c646	Bacteria	Pseudomonadota	Alphaproteobacteria	Reyranellales	Reyranellaceae	Reyranella	Reyranella soli		in	4_dupleton	1	50	0	0	1	25	2	20		0	0.0167062	0	0	0	0	0	0	0	0.0101157		4_BD	3_L	4_BD	4_BD	4_BD	4_BD	4_BD	4_BD	4_BD	3_L
513	5d25b2dd01a5b778fb8bce27c27b7fd3	Bacteria	Actinobacteriota	Thermoleophilia	Gaiellales	Gaiellaceae	Gaiella	Uncultured		in	4_dupleton	1	50	0	0	1	25	2	20		0	0.0455622	0	0	0	0	0	0	0	0.00842971		4_BD	3_L	4_BD	4_BD	4_BD	4_BD	4_BD	4_BD	4_BD	3_L
514	77393e953b5ec58cf87e74d8a2103bca	Bacteria	Pseudomonadota	Alphaproteobacteria	Geminicoccales	Geminicoccaceae	Unclassified Geminicoccaceae	Uncultured		in	4_dupleton	1	50	0	0	1	25	2	20		0	0.0151874	0	0	0	0	0	0	0	0.00842971		4_BD	3_L	4_BD	4_BD	4_BD	4_BD	4_BD	4_BD	4_BD	3_L
515	bd0877980abf12f4f4d8b6ccd7813561	Bacteria	Bacteroidota	Bacteroidia	Flavobacteriales	Flavobacteriaceae	Flavobacterium	Flavobacterium caeni		in	4_dupleton	1	50	0	0	1	25	2	20		0	0.0167062	0	0	0	0	0	0	0	0.00674377		4_BD	3_L	4_BD	4_BD	4_BD	4_BD	4_BD	4_BD	4_BD	3_L
516	dbd3608bedf7dfdb4746d2aede06e736	Bacteria	Fusobacteriota	Fusobacteriia	Fusobacteriales	Leptotrichiaceae	Leptotrichia	Leptotrichi993758 hongkongensis		in	4_dupleton	1	50	0	0	1	25	2	20		0	0.0106312	0	0	0	0	0	0	0	0.00674377		4_BD	3_L	4_BD	4_BD	4_BD	4_BD	4_BD	4_BD	4_BD	3_L
517	c35ee0914cb06da8d8cf84ec90f66bf6	Bacteria	Campylobacterota	Campylobacteria	Campylobacterales	Campylobacteraceae	Campylobacter	Campylobacter showae		in	4_dupleton	1	50	0	0	1	25	2	20		0	0.00911245	0	0	0	0	0	0	0	0.00674377		4_BD	3_L	4_BD	4_BD	4_BD	4_BD	4_BD	4_BD	4_BD	3_L
518	1de7e8d627facb14121678bdfd6b9e61	Bacteria					Unclassified Genus	Uncultured		in	4_dupleton	1	50	0	0	1	25	2	20		0	0.0167062	0	0	0.00484958	0	0	0	0	0.00505783		4_BD	3_L	4_BD	4_BD	4_BD	4_BD	4_BD	4_BD	4_BD	3_L
519	c7e16c7ac420570dd903e52ac293182e	Bacteria	Desulfobacterota	Desulfovibrionia	Desulfovibrionales	Desulfovibrionaceae	Bilophila	Bilophila wadsworthia		in	4_dupleton	1	50	0	0	1	25	2	20		0	0.00759371	0	0	0	0	0	0	0	0.00505783		4_BD	3_L	4_BD	4_BD	4_BD	4_BD	4_BD	4_BD	4_BD	3_L
520	33df4314dab9ddbbc466e4a679c598ab	Bacteria	Bacteroidota	Bacteroidia	Bacteroidales	Bacteroidaceae	Unclassified 43-108	43-108 sp001915545		in	4_dupleton	1	50	0	0	1	25	2	20		0	0.00759371	0	0	0	0	0	0	0	0.00505783		4_BD	3_L	4_BD	4_BD	4_BD	4_BD	4_BD	4_BD	4_BD	3_L
521	b110374b114efdd2fa4d2fa24f04fc67	Bacteria	Firmicutes	Clostridia	Tissierellales	Peptoniphilaceae	Finegoldia	Finegoldia magnH		in	4_dupleton	0	0	2	50	0	0	2	20		0	0	0.0103993	0.0138052	0	0.0046807	0	0	0	0		4_BD	4_BD	3_L	3_L	4_BD	4_BD	4_BD	4_BD	4_BD	4_BD
522	69ef22f6025e48f7ed69b3839f121a5e	Bacteria	Actinobacteriota	Actinomycetia	Propionibacteriales	Nocardioidaceae	Aeromicrobium	Uncultured		in	4_dupleton	0	0	2	50	0	0	2	20		0	0	0.0398641	0.0759288	0	0	0	0	0	0		4_BD	4_BD	3_L	3_L	4_BD	4_BD	4_BD	4_BD	4_BD	4_BD
523	da717ebdcb12ca475bf402cb9be75cb7	Bacteria	Chloroflexota	Anaerolineae	Aggregatilineales	J027	JAAUUD01	JAAUUD01 sp012031655		in	4_dupleton	0	0	2	50	0	0	2	20		0	0	0.0103993	0.0258848	0	0	0	0	0	0		4_BD	4_BD	3_L	3_L	4_BD	4_BD	4_BD	4_BD	4_BD	4_BD
524	3843af7ea429332e257add5ff0a0784a	Archaea	Thermoplasmatota	Thermoplasmata			Unclassified Genus	Uncultured		in	4_dupleton	0	0	2	50	0	0	2	20		0	0	0.00693289	0.0258848	0	0	0	0	0	0		4_BD	4_BD	3_L	3_L	4_BD	4_BD	4_BD	4_BD	4_BD	4_BD
525	99c42ebfae838e99747c05cb515d6548	Bacteria	Firmicutes	Clostridia	Clostridiales	Clostridiaceae	Clostridium	Uncultured		in	4_dupleton	0	0	2	50	0	0	2	20		0	0	0.0103993	0.0207079	0	0	0	0	0	0		4_BD	4_BD	3_L	3_L	4_BD	4_BD	4_BD	4_BD	4_BD	4_BD
526	622d51c0bf72ba10deff8115e4091ae3	Bacteria	Firmicutes	Clostridia	Oscillospirales	Oscillospiraceae	Faecousia	Uncultured		in	4_dupleton	0	0	2	50	0	0	2	20		0	0	0.00693289	0.0189822	0	0	0	0	0	0		4_BD	4_BD	3_L	3_L	4_BD	4_BD	4_BD	4_BD	4_BD	4_BD
527	c4556cab687ece2449e061f782ef2691	Bacteria	Firmicutes	Clostridia	Lachnospirales	Lachnospiraceae	Ruminococcus	Uncultured		in	4_dupleton	0	0	2	50	0	0	2	20		0	0	0.0121326	0.0155309	0	0	0	0	0	0		4_BD	4_BD	3_L	3_L	4_BD	4_BD	4_BD	4_BD	4_BD	4_BD
528	40f15830ce0914e4cf5b6e7c74aa942a	Bacteria	Verrucomicrobiota	Verrucomicrobiae	Chthoniobacterales	Chthoniobacteraceae	VFJQ01	VFJQ01 sp009885995		in	4_dupleton	0	0	2	50	0	0	2	20		0	0	0.0103993	0.0155309	0	0	0	0	0	0		4_BD	4_BD	3_L	3_L	4_BD	4_BD	4_BD	4_BD	4_BD	4_BD
529	e0c4ae72b0f25801d2f68b1cc86e73be	Bacteria					Unclassified Genus	Uncultured		in	4_dupleton	0	0	2	50	0	0	2	20		0.00494666	0	0.00866611	0.0155309	0	0	0	0	0	0		4_BD	4_BD	3_L	3_L	4_BD	4_BD	4_BD	4_BD	4_BD	4_BD
530	ba2ba49755720c738d6f7603541df316	Bacteria	Bacteroidota	Bacteroidia	Chitinophagales	Chitinophagaceae	Ferruginibacter	Ferruginibacter sp002400445		in	4_dupleton	0	0	2	50	0	0	2	20		0	0	0.0207987	0.0138052	0	0	0	0	0	0		4_BD	4_BD	3_L	3_L	4_BD	4_BD	4_BD	4_BD	4_BD	4_BD
531	1c0d596743172ce60e63c6d55ba19904	Unassigned					Unclassified Genus	Uncultured		in	4_dupleton	0	0	2	50	0	0	2	20		0	0	0.00866611	0.0138052	0	0	0	0	0	0		4_BD	4_BD	3_L	3_L	4_BD	4_BD	4_BD	4_BD	4_BD	4_BD
532	b911fce332abc0b0b8e8185c9d0d9e9a	Bacteria	Chloroflexota	Anaerolineae	Anaerolineales	EnvOPS12	UBA12294	UBA12294 sp002050275		in	4_dupleton	0	0	2	50	0	0	2	20		0	0	0.0103993	0.0103539	0	0	0	0	0	0		4_BD	4_BD	3_L	3_L	4_BD	4_BD	4_BD	4_BD	4_BD	4_BD
533	01fe4e73bd96230034fde2aa00ff79e1	Bacteria	Acidobacteriota	Blastocatellia	UBA7656	UBA7656	QHVH01	QHVH01 sp003222245		in	4_dupleton	0	0	2	50	0	0	2	20		0	0	0.00693289	0.0103539	0	0	0	0	0	0		4_BD	4_BD	3_L	3_L	4_BD	4_BD	4_BD	4_BD	4_BD	4_BD
534	89fcb67dce869998d246e5f8e725b83a	Bacteria	Patescibacteria	Paceibacteria	UBA9983		Unclassified Genus	Uncultured		in	4_dupleton	0	0	2	50	0	0	2	20		0	0	0.0138658	0.00862828	0	0	0	0	0	0		4_BD	4_BD	3_L	3_L	4_BD	4_BD	4_BD	4_BD	4_BD	4_BD
535	abdde0643d25aa397730f8791902f306	Unassigned					Unclassified Genus	Uncultured		in	4_dupleton	0	0	2	50	0	0	2	20		0	0	0.00693289	0.00690262	0	0	0	0	0	0		4_BD	4_BD	3_L	3_L	4_BD	4_BD	4_BD	4_BD	4_BD	4_BD
536	d5ab58c2a7ae297702beea04c18ca4a9	Bacteria	Pseudomonadota	Alphaproteobacteria	HIMB59	HIMB59	HIMB59	Uncultured		in	4_dupleton	0	0	2	50	0	0	2	20		0	0	0.0121326	0	0.00808264	0	0	0	0	0		4_BD	4_BD	3_L	4_BD	3_L	4_BD	4_BD	4_BD	4_BD	4_BD
537	3523ca7c04ef7aac7eacc5e2a2b75d8f	Bacteria	Cyanobacteriota	Cyanobacteriia	PCC-6307	Cyanobiaceae	NIES-981	NIES-981 sp001039265		in	4_dupleton	0	0	2	50	0	0	2	20		0	0	0.00866611	0	0.00646611	0	0	0	0	0		4_BD	4_BD	3_L	4_BD	3_L	4_BD	4_BD	4_BD	4_BD	4_BD
538	0ea3ac55d3dd38367cfba11cdbf69217	Bacteria	Bacteroidota	Bacteroidia	Flavobacteriales	Crocinitomicaceae	Unclassified Flavobacteriales	Uncultured		in	4_dupleton	0	0	2	50	0	0	2	20		0	0	0.00693289	0	0.00646611	0	0	0	0	0		4_BD	4_BD	3_L	4_BD	3_L	4_BD	4_BD	4_BD	4_BD	4_BD
539	86d8f49edf91f89932c862d46bbfe031	Bacteria	Bacteroidota	Bacteroidia	Chitinophagales	Chitinophagaceae	Flavisolibacter	Uncultured		in	4_dupleton	0	0	2	50	0	0	2	20		0	0	0.0710621	0	0	0.0811321	0	0	0	0		4_BD	4_BD	3_L	4_BD	4_BD	3_L	4_BD	4_BD	4_BD	4_BD
540	d090a438e49a0c733c6ca2a8b38279cf	Bacteria	Actinobacteriota	Actinomycetia	Mycobacteriales	Geodermatophilaceae	Modestobacter	Uncultured		in	4_dupleton	0	0	2	50	0	0	2	20		0	0	0.0398641	0	0	0.0280842	0	0	0	0		4_BD	4_BD	3_L	4_BD	4_BD	3_L	4_BD	4_BD	4_BD	4_BD
541	ddac73150891dd127eedaabeed913f01	Bacteria	Actinobacteriota	Actinomycetia	Propionibacteriales	Kribbellaceae	Kribbella	Uncultured		in	4_dupleton	0	0	2	50	0	0	2	20		0	0	0.0554631	0	0	0.0156023	0	0	0	0		4_BD	4_BD	3_L	4_BD	4_BD	3_L	4_BD	4_BD	4_BD	4_BD
542	93676c6117788067f74407486926d7b0	Bacteria	Bacteroidota	Bacteroidia	Bacteroidales	Rikenellaceae	Alistipes	Alistipes shahii		in	4_dupleton	0	0	2	50	0	0	2	20		0	0	0.0121326	0	0	0.0109216	0	0	0	0		4_BD	4_BD	3_L	4_BD	4_BD	3_L	4_BD	4_BD	4_BD	4_BD
543	7ed739af65d94e6d6007f745338db4f3	Archaea	Thermoproteota	Bathyarchaeia	B26-1	UBA233	PALSA-986	PALSA-986 sp003151735		in	4_dupleton	0	0	2	50	0	0	2	20		0	0	0.015599	0	0	0.00780116	0	0	0	0		4_BD	4_BD	3_L	4_BD	4_BD	3_L	4_BD	4_BD	4_BD	4_BD
544	e4d4b5b4b2441aa8cd6000cc024cb498	Bacteria	Bacteroidota	Bacteroidia	Cytophagales	Cyclobacteriaceae	Chryseotalea	Uncultured		in	4_dupleton	0	0	2	50	0	0	2	20		0	0	0.0103993	0	0	0.00780116	0	0	0	0		4_BD	4_BD	3_L	4_BD	4_BD	3_L	4_BD	4_BD	4_BD	4_BD
545	e5e245349c861c8f18c2dcd1d5430df1	Bacteria	Firmicutes	Clostridia	Oscillospirales	Oscillospiraceae	Faecousia	Faecousia sp000434635		in	4_dupleton	0	0	2	50	0	0	2	20		0	0	0.00693289	0	0	0.00780116	0	0	0	0		4_BD	4_BD	3_L	4_BD	4_BD	3_L	4_BD	4_BD	4_BD	4_BD
546	55b5fa65cc1d2bd1235255b53f4955c1	Bacteria	Bacteroidota	Bacteroidia	Chitinophagales	Chitinophagaceae	Agriterribacter	Agriterribacter humi		in	4_dupleton	0	0	2	50	0	0	2	20		0	0	0.00693289	0	0	0.00780116	0	0	0	0		4_BD	4_BD	3_L	4_BD	4_BD	3_L	4_BD	4_BD	4_BD	4_BD
547	a3fe6b2aa29a92fc997a49e8e5fa5f6a	Bacteria	Synergistota	Synergistia	Synergistales	Aminobacteriaceae	Aminobacterium	Aminobacterium colombiense		in	4_dupleton	0	0	2	50	0	0	2	20		0	0	0.0138658	0	0	0.00624093	0	0	0	0		4_BD	4_BD	3_L	4_BD	4_BD	3_L	4_BD	4_BD	4_BD	4_BD
548	ce220a7c4385feac590c8ab2b0513181	Bacteria	Dependentiae	Babeliae	Babeliales	Vermiphilaceae	Vermiphilus	Vermiphilus pyriformis		in	4_dupleton	0	0	2	50	0	0	2	20		0	0	0.00693289	0	0	0.00624093	0	0	0	0		4_BD	4_BD	3_L	4_BD	4_BD	3_L	4_BD	4_BD	4_BD	4_BD
549	0fcdd028035d3ad38045a33611d74c86	Bacteria					Unclassified Genus	Uncultured		in	4_dupleton	0	0	2	50	0	0	2	20		0	0	0.00693289	0	0	0.00624093	0	0	0	0		4_BD	4_BD	3_L	4_BD	4_BD	3_L	4_BD	4_BD	4_BD	4_BD
550	24c37543888984da035c4b8135273416	Bacteria	Pseudomonadota	Alphaproteobacteria	Sphingomonadales	Sphingomonadaceae	Sphingobium	Sphingobium yanoikuyae		in	4_dupleton	0	0	1	25	1	25	2	20		0	0	0.031198	0	0	0	0.0271702	0	0	0		4_BD	4_BD	3_L	4_BD	4_BD	4_BD	3_L	4_BD	4_BD	4_BD
551	fb521d717cb2b64b917a3ef530490fd9	Bacteria	Actinobacteriota	Actinomycetia	Actinomycetales	Bifidobacteriaceae	Bifidobacterium	Uncultured		in	4_dupleton	0	0	1	25	1	25	2	20		0	0	0.0173322	0	0	0	0.0203777	0	0	0		4_BD	4_BD	3_L	4_BD	4_BD	4_BD	3_L	4_BD	4_BD	4_BD
552	5eb6d42c3db2e85fb713fc05b3d3a217	Bacteria	Verrucomicrobiota	Verrucomicrobiae	Chthoniobacterales	Terrimicrobiaceae	Terrimicrobium	Terrimicrobium sacchariphilum		in	4_dupleton	0	0	1	25	1	25	2	20		0	0	0.0138658	0	0	0	0.00849069	0	0	0		4_BD	4_BD	3_L	4_BD	4_BD	4_BD	3_L	4_BD	4_BD	4_BD
553	34a6ca7db6dc8bc5e58cf08dda0e8383	Bacteria	Bacteroidota	Bacteroidia	Bacteroidales	Bacteroidaceae	Phocaeicola	Phocaeicol858004 coprocola		in	4_dupleton	0	0	1	25	1	25	2	20		0	0	0.0103993	0	0	0	0.00849069	0	0	0		4_BD	4_BD	3_L	4_BD	4_BD	4_BD	3_L	4_BD	4_BD	4_BD
554	41cd04a1bb1520e051ab78436414b8c7	Bacteria	Elusimicrobiota	Elusimicrobia	UBA1565	UBA9628	GWA2-66-18	Uncultured		in	4_dupleton	0	0	1	25	1	25	2	20		0	0	0.00866611	0	0	0	0.00679255	0	0	0		4_BD	4_BD	3_L	4_BD	4_BD	4_BD	3_L	4_BD	4_BD	4_BD
555	4d5bfce9b54922f0ca1beee61be4bf09	Bacteria	Actinobacteriota	Thermoleophilia	Solirubrobacterales	Solirubrobacteraceae	Solirubrobacter	Uncultured		in	4_dupleton	0	0	1	25	1	25	2	20		0	0	0.0225319	0	0	0	0	0.01308	0	0		4_BD	4_BD	3_L	4_BD	4_BD	4_BD	4_BD	3_L	4_BD	4_BD
556	4c8371296cb6b9ad71f5f171c9c21807	Bacteria	Firmicutes	Clostridia	Acetivibrionales	DSM-8532	Thermoclostridium	Uncultured		in	4_dupleton	0	0	1	25	1	25	2	20		0	0	0.0138658	0	0	0	0	0.01308	0	0		4_BD	4_BD	3_L	4_BD	4_BD	4_BD	4_BD	3_L	4_BD	4_BD
557	1ec4ceab2806c3272031b6d0c62e7dfb	Bacteria	Firmicutes	Negativicutes	Selenomonadales	Selenomonadaceae	Megamonas	Megamonas funiformis		in	4_dupleton	0	0	1	25	1	25	2	20		0	0	0.0138658	0	0	0	0	0.00560569	0	0		4_BD	4_BD	3_L	4_BD	4_BD	4_BD	4_BD	3_L	4_BD	4_BD
558	36720ed0ce25bfab8f69a8461b42d0fa	Bacteria	Chloroflexota	Anaerolineae	Aggregatilineales	A4b	Unclassified A4b	Uncultured		in	4_dupleton	0	0	1	25	1	25	2	20		0	0	0.00519967	0	0	0	0	0	0.0123911	0.00337188		4_BD	4_BD	3_L	4_BD	4_BD	4_BD	4_BD	4_BD	3_L	4_BD
559	2b4fe017b0552b956c164c6580b08288	Bacteria	Bacteroidota	Bacteroidia	Bacteroidales		Unclassified Genus	Uncultured		in	4_dupleton	0	0	1	25	1	25	2	20		0	0	0.0207987	0	0	0	0	0	0.0141613	0		4_BD	4_BD	3_L	4_BD	4_BD	4_BD	4_BD	4_BD	3_L	4_BD
560	9fd4d23e70dd6caff63443902a4995be	Bacteria	Actinobacteriota	Actinomycetia	Mycobacteriales	Mycobacteriaceae	Lawsonella	Uncultured		in	4_dupleton	0	0	1	25	1	25	2	20		0	0	0.0121326	0	0	0	0	0	0.010621	0		4_BD	4_BD	3_L	4_BD	4_BD	4_BD	4_BD	4_BD	3_L	4_BD
561	33977ec5d2041234b574a509a188d088	Bacteria	Methylomirabilota	Methylomirabilia	Rokubacteriales	CSP1-6	Unclassified CSP1-6	Uncultured		in	4_dupleton	0	0	1	25	1	25	2	20		0	0	0.0277316	0	0	0	0	0	0.00885081	0		4_BD	4_BD	3_L	4_BD	4_BD	4_BD	4_BD	4_BD	3_L	4_BD
562	e87838dddda9ddfb865a147e8210935e	Bacteria	Chloroflexota	Anaerolineae	Aggregatilineales	A4b	Unclassified A4b	Uncultured		in	4_dupleton	0	0	1	25	1	25	2	20		0	0	0.00519967	0	0	0	0	0	0.00885081	0		4_BD	4_BD	3_L	4_BD	4_BD	4_BD	4_BD	4_BD	3_L	4_BD
563	636975ab8e7d897bac475ef68484dfb7	Bacteria	Chloroflexota	Anaerolineae	Caldilineales	Caldilineaceae	Unclassified Caldilineaceae	Uncultured		in	4_dupleton	0	0	1	25	1	25	2	20		0	0	0.0103993	0	0	0	0	0	0.00708065	0		4_BD	4_BD	3_L	4_BD	4_BD	4_BD	4_BD	4_BD	3_L	4_BD
564	f89a064667095e1be598beea34aec796	Bacteria	Chloroflexota	Chloroflexia	Chloroflexales	Herpetosiphonaceae	Herpetosiphon	Uncultured		in	4_dupleton	0	0	1	25	1	25	2	20		0	0	0.00693289	0	0	0	0	0	0	0.00842971		4_BD	4_BD	3_L	4_BD	4_BD	4_BD	4_BD	4_BD	4_BD	3_L
565	27bfde8c8f0f32c573416e06a2252668	Bacteria	Chloroflexota	Anaerolineae	Anaerolineales	EnvOPS12	DSXF01	DSXF01 sp011367945		in	4_dupleton	0	0	1	25	1	25	2	20		0	0	0.0121326	0	0	0	0	0	0	0.00674377		4_BD	4_BD	3_L	4_BD	4_BD	4_BD	4_BD	4_BD	4_BD	3_L
566	f0f6fdfb767224e53359796b68324ad9	Bacteria					Unclassified Genus	Uncultured		in	4_dupleton	0	0	1	25	1	25	2	20		0	0	0.00519967	0	0	0	0	0	0	0.00674377		4_BD	4_BD	3_L	4_BD	4_BD	4_BD	4_BD	4_BD	4_BD	3_L
567	f8735b631c2be35d945b0589c0ead7cd	Bacteria	Pseudomonadota	Alphaproteobacteria	Sphingomonadales	Sphingomonadaceae	Croceibacterium	Croceibacterium sp001427865		in	4_dupleton	0	0	2	50	0	0	2	20		0	0	0	0.0517697	0.027481	0	0	0	0	0		4_BD	4_BD	4_BD	3_L	3_L	4_BD	4_BD	4_BD	4_BD	4_BD
568	d593722251fc670111f1f0720d55cd6b	Bacteria	Bacteroidota	Bacteroidia	Bacteroidales	VadinHA17	SR-FBR-E99	SR-FBR-E99 sp002403305		in	4_dupleton	0	0	2	50	0	0	2	20		0	0	0	0.0241592	0.0113157	0	0	0	0	0		4_BD	4_BD	4_BD	3_L	3_L	4_BD	4_BD	4_BD	4_BD	4_BD
569	dcc92c99c6a96989dd1fa6ef116c646c	Bacteria	Pseudomonadota	Gammaproteobacteria	Competibacterales	Competibacteraceae	Competibacter	Uncultured		in	4_dupleton	0	0	2	50	0	0	2	20		0	0	0	0.00862828	0.00808264	0	0	0	0	0		4_BD	4_BD	4_BD	3_L	3_L	4_BD	4_BD	4_BD	4_BD	4_BD
570	e4023ccdb9df310c59f94af1bb957d7b	Bacteria	Chloroflexota	Limnocylindria	Limnocylindrales	CSP1-4	GWC2-73-18	Uncultured		in	4_dupleton	0	0	2	50	0	0	2	20		0	0	0	0.0258848	0	0.0343251	0	0	0	0		4_BD	4_BD	4_BD	3_L	4_BD	3_L	4_BD	4_BD	4_BD	4_BD
571	308f1a6e98042dc247fd6c780e705ab2	Bacteria	Acidobacteriota	Vicinamibacteria	Vicinamibacterales	UBA2999	Unclassified UBA2999	Uncultured		in	4_dupleton	0	0	2	50	0	0	2	20		0	0	0	0.0465927	0	0.0327649	0	0	0	0		4_BD	4_BD	4_BD	3_L	4_BD	3_L	4_BD	4_BD	4_BD	4_BD
572	b4e1be1e955c4a047585ac4c88d94525	Bacteria	Acidobacteriota	Acidobacteriae	Bryobacterales	Bryobacteraceae	Solibacter	Solibacter usitatus		in	4_dupleton	0	0	2	50	0	0	2	20		0	0	0	0.0172566	0	0.020283	0	0	0	0		4_BD	4_BD	4_BD	3_L	4_BD	3_L	4_BD	4_BD	4_BD	4_BD
573	7a057401f900a1acbdaeeaa8fbff34fe	Bacteria	Acidobacteriota	Blastocatellia	Pyrinomonadales		Unclassified Genus	Uncultured		in	4_dupleton	0	0	2	50	0	0	2	20		0	0	0	0.0362388	0	0.0187228	0	0	0	0		4_BD	4_BD	4_BD	3_L	4_BD	3_L	4_BD	4_BD	4_BD	4_BD
574	aa6483e6d84cab53cb91aa9df9aceda8	Bacteria	Planctomycetota	Phycisphaerae	Phycisphaerales	SM1A02	Unclassified SM1A02	Uncultured		in	4_dupleton	0	0	2	50	0	0	2	20		0	0	0	0.0155309	0	0.0187228	0	0	0	0		4_BD	4_BD	4_BD	3_L	4_BD	3_L	4_BD	4_BD	4_BD	4_BD
575	152a49e7f2d20fb663ec147b6fd54ec8	Bacteria	Planctomycetota	Planctomycetia	Isosphaerales	Isosphaeraceae	Tautonia	Tautonia sociabilis		in	4_dupleton	0	0	2	50	0	0	2	20		0	0	0	0.0207079	0	0.0156023	0	0	0	0		4_BD	4_BD	4_BD	3_L	4_BD	3_L	4_BD	4_BD	4_BD	4_BD
576	011b686b9bdd600d9f6a6fa5c8f7870d	Bacteria	Pseudomonadota	Alphaproteobacteria	Rhizobiales	Kaistiaceae	Kaistia	Uncultured		in	4_dupleton	0	0	2	50	0	0	2	20		0	0	0	0.0103539	0	0.0156023	0	0	0	0		4_BD	4_BD	4_BD	3_L	4_BD	3_L	4_BD	4_BD	4_BD	4_BD
577	dd433a6b7160eaff00a928f8ba22c020	Bacteria	Chloroflexota	Anaerolineae	Aggregatilineales	A4b	OLB13	OLB13 sp001567485		in	4_dupleton	0	0	2	50	0	0	2	20		0	0	0	0.00517697	0	0.0156023	0	0	0	0		4_BD	4_BD	4_BD	3_L	4_BD	3_L	4_BD	4_BD	4_BD	4_BD
578	95e152c823f4e0f47a36d4739d1a6c3e	Bacteria	Bacteroidota	Bacteroidia	Bacteroidales	UBA1402	UBA1402	UBA1402 sp002305085		in	4_dupleton	0	0	2	50	0	0	2	20		0	0	0	0.0172566	0	0.0124819	0	0	0	0		4_BD	4_BD	4_BD	3_L	4_BD	3_L	4_BD	4_BD	4_BD	4_BD
579	80be775ff122e7961f4bb1745ccdb175	Bacteria	Chloroflexota	Anaerolineae	Anaerolineales	Anaerolineaceae	T78	Uncultured		in	4_dupleton	0	0	2	50	0	0	2	20		0	0	0	0.0172566	0	0.0109216	0	0	0	0		4_BD	4_BD	4_BD	3_L	4_BD	3_L	4_BD	4_BD	4_BD	4_BD
580	a30120e863494cf5fa246a7bf38cf9ab	Bacteria	Bacteroidota	Bacteroidia	Bacteroidales	Bacteroidaceae	UBA4334	UBA4334 sp900316505		in	4_dupleton	0	0	2	50	0	0	2	20		0	0	0	0.00690262	0	0.0093614	0	0	0	0		4_BD	4_BD	4_BD	3_L	4_BD	3_L	4_BD	4_BD	4_BD	4_BD
581	1fe5ab3684883b2b35322a530c4df513	Bacteria	Pseudomonadota	Alphaproteobacteria	Rickettsiales	Anaplasmataceae	Wolbachia	Uncultured		in	4_dupleton	0	0	2	50	0	0	2	20		0	0	0	0.00517697	0	0.0093614	0	0	0	0		4_BD	4_BD	4_BD	3_L	4_BD	3_L	4_BD	4_BD	4_BD	4_BD
582	5bc415739ea752e60a2097544b19852d	Bacteria	Planctomycetota	Phycisphaerae	Phycisphaerales	SM1A02	UBA854	Uncultured		in	4_dupleton	0	0	2	50	0	0	2	20		0	0	0	0.0155309	0	0.00780116	0	0	0	0		4_BD	4_BD	4_BD	3_L	4_BD	3_L	4_BD	4_BD	4_BD	4_BD
583	3a000d6b5867f39b7c2c51c906b177eb	Bacteria	Myxococcota	Polyangia	DRWM01	JAAZOP01	JAAZOP01	Uncultured		in	4_dupleton	0	0	2	50	0	0	2	20		0	0	0	0.00862828	0	0.00780116	0	0	0	0		4_BD	4_BD	4_BD	3_L	4_BD	3_L	4_BD	4_BD	4_BD	4_BD
584	2f676a2bfc2e6dccd6576a383d4beaf7	Unassigned					Unclassified Genus	Uncultured		in	4_dupleton	0	0	2	50	0	0	2	20		0	0	0	0.0207079	0	0.00624093	0	0	0	0		4_BD	4_BD	4_BD	3_L	4_BD	3_L	4_BD	4_BD	4_BD	4_BD
585	9410228edd47d0b16187e713310747b8	Bacteria	Chloroflexota	Chloroflexia	Chloroflexales	Roseiflexaceae	Kouleothrix	Kouleothrix aurantiaca		in	4_dupleton	0	0	2	50	0	0	2	20		0	0	0	0.0138052	0	0.00624093	0	0	0	0		4_BD	4_BD	4_BD	3_L	4_BD	3_L	4_BD	4_BD	4_BD	4_BD
586	f5f48d7f5e9ec44ea2697d053ac7209c	Unassigned					Unclassified Genus	Uncultured		in	4_dupleton	0	0	2	50	0	0	2	20		0	0	0	0.0138052	0	0.00624093	0	0	0	0		4_BD	4_BD	4_BD	3_L	4_BD	3_L	4_BD	4_BD	4_BD	4_BD
587	e27a26f01b312c1a4ac4af90cf92e405	Bacteria	Patescibacteria	Saccharimonadia	Saccharimonadales	UBA4665	GCA-2746885	GCA-2746885 sp002746885		in	4_dupleton	0	0	2	50	0	0	2	20		0	0	0	0.0103539	0	0.00624093	0	0	0	0		4_BD	4_BD	4_BD	3_L	4_BD	3_L	4_BD	4_BD	4_BD	4_BD
588	6b1451c9d326d5d6e817b27b31d27f63	Bacteria	Acidobacteriota	Blastocatellia	Pyrinomonadales	Blastocatellaceae	Aridibacter	Uncultured		in	4_dupleton	0	0	2	50	0	0	2	20		0	0	0	0.00862828	0	0.00624093	0	0	0	0		4_BD	4_BD	4_BD	3_L	4_BD	3_L	4_BD	4_BD	4_BD	4_BD
589	687737790209dc36f1c0b89450a82194	Bacteria	Patescibacteria	Paceibacteria	UBA9983	Zambryskibacteraceae	C7867-005	Uncultured		in	4_dupleton	0	0	1	25	1	25	2	20		0	0	0	0.00690262	0	0	0.0101888	0	0.00354032	0		4_BD	4_BD	4_BD	3_L	4_BD	4_BD	3_L	4_BD	4_BD	4_BD
590	26b3be8bc2796a96c4bd9852a5b36f37	Bacteria	Bacteroidota	Bacteroidia	Bacteroidales	Bacteroidaceae	Paraprevotella	Paraprevotella clara		in	4_dupleton	0	0	1	25	1	25	2	20		0	0	0	0.0189822	0	0	0.0169814	0	0	0		4_BD	4_BD	4_BD	3_L	4_BD	4_BD	3_L	4_BD	4_BD	4_BD
591	b69c83e0e29f16bf3b7e1d7e22b2917a	Bacteria	Verrucomicrobiota	Verrucomicrobiae	Verrucomicrobiales	Akkermansiaceae	Unclassified Akkermansiaceae	Uncultured		in	4_dupleton	0	0	1	25	1	25	2	20		0	0	0	0.0276105	0	0	0.0152832	0	0	0		4_BD	4_BD	4_BD	3_L	4_BD	4_BD	3_L	4_BD	4_BD	4_BD
592	6a3702d04b64bdcdc11b40c63de6f324	Bacteria	Bacteroidota	Bacteroidia	Cytophagales	Cyclobacteriaceae	Chryseolinea	Chryseolinea serpens		in	4_dupleton	0	0	1	25	1	25	2	20		0	0	0	0.0103539	0	0	0.0152832	0	0	0		4_BD	4_BD	4_BD	3_L	4_BD	4_BD	3_L	4_BD	4_BD	4_BD
593	c5b1428076cc469b2196a4542560acaf	Bacteria	Chloroflexota	Anaerolineae	Caldilineales	Caldilineaceae	Unclassified Caldilineaceae	Uncultured		in	4_dupleton	0	0	1	25	1	25	2	20		0	0	0	0.00862828	0	0	0.0152832	0	0	0		4_BD	4_BD	4_BD	3_L	4_BD	4_BD	3_L	4_BD	4_BD	4_BD
594	8baa264a1c5ecfd8df95bb81377d39ff	Bacteria	Patescibacteria	ABY1			Unclassified Genus	Uncultured		in	4_dupleton	0	0	1	25	1	25	2	20		0	0	0	0.00690262	0	0	0.0135851	0	0	0		4_BD	4_BD	4_BD	3_L	4_BD	4_BD	3_L	4_BD	4_BD	4_BD
595	b358619bd30b236147e2e298edbfc59c	Bacteria	Chloroflexota	Anaerolineae	Aggregatilineales	A4b	Unclassified A4b	Uncultured		in	4_dupleton	0	0	1	25	1	25	2	20		0	0	0	0.0138052	0	0	0.011887	0	0	0		4_BD	4_BD	4_BD	3_L	4_BD	4_BD	3_L	4_BD	4_BD	4_BD
596	a3f8b3f7e86c10d2e9e93dcdac4c840d	Bacteria	Chloroflexota	Anaerolineae	Aggregatilineales	A4b	GCA-2699585	GCA-2699585 sp002699585		in	4_dupleton	0	0	1	25	1	25	2	20		0	0	0	0.0103539	0	0	0.011887	0	0	0		4_BD	4_BD	4_BD	3_L	4_BD	4_BD	3_L	4_BD	4_BD	4_BD
597	8ba3779c9bcb31433685784f4d734e22	Bacteria	Bacteroidota	Bacteroidia	Bacteroidales	Porphyromonadaceae	Porphyromonas	Porphyromonas pasteri		in	4_dupleton	0	0	1	25	1	25	2	20		0	0	0	0.0103539	0	0	0.0101888	0	0	0		4_BD	4_BD	4_BD	3_L	4_BD	4_BD	3_L	4_BD	4_BD	4_BD
598	ca7b99d7143fa1755e19123236f5bbe3	Bacteria					Unclassified Genus	Uncultured		in	4_dupleton	0	0	1	25	1	25	2	20		0	0	0	0.00690262	0	0	0.00679255	0	0	0		4_BD	4_BD	4_BD	3_L	4_BD	4_BD	3_L	4_BD	4_BD	4_BD
599	485d40fd30207bbe51b4739440124905	Bacteria	Planctomycetota	Phycisphaerae	Phycisphaerales		Unclassified Genus	Uncultured		in	4_dupleton	0	0	1	25	1	25	2	20		0	0	0	0.00517697	0	0	0.00679255	0	0	0		4_BD	4_BD	4_BD	3_L	4_BD	4_BD	3_L	4_BD	4_BD	4_BD
600	f0acd65534cd06783dc39ac2a4ee3276	Bacteria	Chloroflexota	Anaerolineae	Aggregatilineales	J027	JAAUUD01	Uncultured		in	4_dupleton	0	0	1	25	1	25	2	20		0	0	0	0.0172566	0	0	0.00509442	0	0	0		4_BD	4_BD	4_BD	3_L	4_BD	4_BD	3_L	4_BD	4_BD	4_BD
601	75d95c15456a873a3259b9503aff1f29	Bacteria	Bacteroidota	Bacteroidia	Bacteroidales	Paludibacteraceae	RF16	RF16 sp002373505		in	4_dupleton	0	0	1	25	1	25	2	20		0	0	0	0.0103539	0	0	0	0.00560569	0	0		4_BD	4_BD	4_BD	3_L	4_BD	4_BD	4_BD	3_L	4_BD	4_BD
602	2bb7d32eb6f4cd350bb2a228d609a54f	Bacteria	Pseudomonadota	Alphaproteobacteria	Rhizobiales	Kaistiaceae	Bauldia	Bauldia consociata		in	4_dupleton	0	0	1	25	1	25	2	20		0	0	0	0.00690262	0	0	0	0.00560569	0	0		4_BD	4_BD	4_BD	3_L	4_BD	4_BD	4_BD	3_L	4_BD	4_BD
603	7292407be191f25b30fa674be1b14423	Bacteria	Pseudomonadota	Alphaproteobacteria	Sphingomonadales	Sphingomonadaceae	Allosphingosinicella	Uncultured		in	4_dupleton	0	0	1	25	1	25	2	20		0	0	0	0.0258848	0	0	0	0	0.0336331	0		4_BD	4_BD	4_BD	3_L	4_BD	4_BD	4_BD	4_BD	3_L	4_BD
604	f2029ac5e4b42c0863e131cb86803a45	Bacteria	Actinobacteriota	Actinomycetia	Propionibacteriales	Nocardioidaceae	Aeromicrobium	Uncultured		in	4_dupleton	0	0	1	25	1	25	2	20		0	0	0	0.0379644	0	0	0	0	0.0194718	0		4_BD	4_BD	4_BD	3_L	4_BD	4_BD	4_BD	4_BD	3_L	4_BD
605	86b64d6efcf3475c75d002778ac10ff2	Bacteria	Actinobacteriota	Acidimicrobiia	Acidimicrobiales		Unclassified Genus	Uncultured		in	4_dupleton	0	0	1	25	1	25	2	20		0	0	0	0.0120796	0	0	0	0	0.0141613	0		4_BD	4_BD	4_BD	3_L	4_BD	4_BD	4_BD	4_BD	3_L	4_BD
606	0edce837d4d613f5a95730b589cd23c9	Bacteria	Bacteroidota	Bacteroidia	Bacteroidales	Tannerellaceae	Parabacteroides	Parabacteroides distasonis		in	4_dupleton	0	0	1	25	1	25	2	20		0	0	0	0.0120796	0	0	0	0	0.0123911	0		4_BD	4_BD	4_BD	3_L	4_BD	4_BD	4_BD	4_BD	3_L	4_BD
607	411123243cb535d41e4ecd0e0b4fa83f	Bacteria	Patescibacteria	Saccharimonadia	Saccharimonadales	UBA10212	Unclassified UBA10212	Uncultured		in	4_dupleton	0	0	1	25	1	25	2	20		0	0	0	0.00690262	0	0.0046807	0	0	0.010621	0		4_BD	4_BD	4_BD	3_L	4_BD	4_BD	4_BD	4_BD	3_L	4_BD
608	34e7f4d17a7b5e2fa0c2109e219ded8c	Bacteria	Acidobacteriota	Acidobacteriae	Acidobacteriales	SbA1	Sulfotelmatobacter	Sulfotelmatobacter sp003166855		in	4_dupleton	0	0	1	25	1	25	2	20		0	0	0	0.00862828	0	0	0	0	0.00885081	0		4_BD	4_BD	4_BD	3_L	4_BD	4_BD	4_BD	4_BD	3_L	4_BD
609	17c3e705b40779af0b61869f71006ff8	Bacteria	Chloroflexota	Anaerolineae	Aggregatilineales		Unclassified Genus	Uncultured		in	4_dupleton	0	0	1	25	1	25	2	20		0	0	0	0.00862828	0	0	0	0	0.00885081	0		4_BD	4_BD	4_BD	3_L	4_BD	4_BD	4_BD	4_BD	3_L	4_BD
610	d77bbcfb32fc31d76ca7b080ec166dd0	Bacteria	Acidobacteriota	Aminicenantia	Aminicenantales	Aminicenantaceae	Unclassified Aminicenantaceae	Uncultured		in	4_dupleton	0	0	1	25	1	25	2	20		0	0.00303748	0	0.00517697	0	0	0	0	0.00531049	0		4_BD	4_BD	4_BD	3_L	4_BD	4_BD	4_BD	4_BD	3_L	4_BD
611	8e7eb337adfaea2aa48d08e09ed1930b	Bacteria	Pseudomonadota	Alphaproteobacteria	Sphingomonadales	Sphingomonadaceae	Sphingomicrobium	Sphingomicrobium sinipercae		in	4_dupleton	0	0	1	25	1	25	2	20		0	0	0	0.0207079	0	0	0	0	0	0.0623799		4_BD	4_BD	4_BD	3_L	4_BD	4_BD	4_BD	4_BD	4_BD	3_L
612	1c3ef5b8447d00dba1c58c3fd9597994	Bacteria					Unclassified Genus	Uncultured		in	4_dupleton	0	0	1	25	1	25	2	20		0	0	0	0.0483183	0	0	0	0	0	0.0320329		4_BD	4_BD	4_BD	3_L	4_BD	4_BD	4_BD	4_BD	4_BD	3_L
613	12dd01fe4a487dc36c1a16fdee4d4b89	Bacteria	Bacteroidota	Bacteroidia	Cytophagales	Hymenobacteraceae	Pontibacter	Uncultured		in	4_dupleton	0	0	1	25	1	25	2	20		0	0	0	0.0310618	0	0	0	0	0	0.028661		4_BD	4_BD	4_BD	3_L	4_BD	4_BD	4_BD	4_BD	4_BD	3_L
614	541fe8833cb876bbdba9ba7e2ae4fb9f	Bacteria	Atribacterota	Atribacteria	Atribacterales	Atribacteraceae	Atribacter	Atribacter sp002069605		in	4_dupleton	0	0	1	25	1	25	2	20		0	0	0	0.0276105	0	0	0	0	0	0.0185454		4_BD	4_BD	4_BD	3_L	4_BD	4_BD	4_BD	4_BD	4_BD	3_L
615	d78fab9ffd245542dda7ef42183f801f	Bacteria	Acidobacteriota	Blastocatellia	Pyrinomonadales	Blastocatellaceae	Tellurimicrobium	Uncultured		in	4_dupleton	0	0	1	25	1	25	2	20		0	0	0	0.0172566	0	0	0	0	0	0.0168594		4_BD	4_BD	4_BD	3_L	4_BD	4_BD	4_BD	4_BD	4_BD	3_L
616	6dfcc0bb66c64d4ff8b78360f6f2ec62	Bacteria	Spirochaetota	Spirochaetia	Treponematales	Treponemataceae	Treponema	Uncultured		in	4_dupleton	0	0	1	25	1	25	2	20		0	0.00303748	0	0.0155309	0	0	0	0	0	0.0134875		4_BD	4_BD	4_BD	3_L	4_BD	4_BD	4_BD	4_BD	4_BD	3_L
617	b5d993c26e7d38379dd6339afdca732a	Bacteria	Bacteroidota	Bacteroidia	Bacteroidales	Bacteroidaceae	Bacteroides	Bacteroides rodentium		in	4_dupleton	0	0	1	25	1	25	2	20		0	0	0	0.0241592	0	0	0	0	0	0.0118016		4_BD	4_BD	4_BD	3_L	4_BD	4_BD	4_BD	4_BD	4_BD	3_L
618	272ff2a76851f8a7c76989e890640004	Bacteria	Verrucomicrobiota	Verrucomicrobiae	Verrucomicrobiales	Akkermansiaceae	Unclassified Akkermansiaceae	Uncultured		in	4_dupleton	0	0	1	25	1	25	2	20		0	0	0	0.00690262	0	0	0	0	0	0.0118016		4_BD	4_BD	4_BD	3_L	4_BD	4_BD	4_BD	4_BD	4_BD	3_L
619	85e819d145f408020dd525c0758c2926	Bacteria	Gemmatimonadota	Gemmatimonadetes	Gemmatimonadales	GWC2-71-9	JABFSM01	JABFSM01 sp009692115		in	4_dupleton	0	0	1	25	1	25	2	20		0	0	0	0.0155309	0	0	0	0	0	0.00842971		4_BD	4_BD	4_BD	3_L	4_BD	4_BD	4_BD	4_BD	4_BD	3_L
620	44482631ea71239447f00b11447dc6ae	Bacteria	Thermotogota	Thermotogae	Petrotogales	Kosmotogaceae	Mesotoga	Mesotoga infera		in	4_dupleton	0	0	1	25	1	25	2	20		0	0	0	0.0155309	0	0	0	0	0	0.00674377		4_BD	4_BD	4_BD	3_L	4_BD	4_BD	4_BD	4_BD	4_BD	3_L
621	7ae229223e91894a34382b7c41d2d565	Bacteria	Chloroflexota	Ktedonobacteria	Ktedonobacterales	Ktedonobacteraceae	Unclassified Ktedonobacteraceae	Uncultured		in	4_dupleton	0	0	1	25	1	25	2	20		0	0	0	0.00517697	0	0	0	0	0	0.00674377		4_BD	4_BD	4_BD	3_L	4_BD	4_BD	4_BD	4_BD	4_BD	3_L
622	cf45566e8651c0164deb8bdd4efb7031	Bacteria	Bacteroidota	Bacteroidia	Flavobacteriales	Flavobacteriaceae	Salinimicrobium	Uncultured		in	4_dupleton	0	0	1	25	1	25	2	20		0	0	0	0.00862828	0	0	0	0	0	0.00505783		4_BD	4_BD	4_BD	3_L	4_BD	4_BD	4_BD	4_BD	4_BD	3_L
623	b9e4af61f569863620a4ffbb48d50595	Bacteria					Unclassified Genus	Uncultured		in	4_dupleton	0	0	2	50	0	0	2	20		0	0	0	0	0.0226314	0.0312047	0	0	0	0		4_BD	4_BD	4_BD	4_BD	3_L	3_L	4_BD	4_BD	4_BD	4_BD
624	4edfed5da23e245f908245bd2a7f9d5a	Bacteria	Bacteroidota	Bacteroidia	Chitinophagales	Chitinophagaceae	Unclassified Chitinophagaceae	Uncultured		in	4_dupleton	0	0	2	50	0	0	2	20		0	0	0	0	0.00808264	0.0280842	0	0	0	0		4_BD	4_BD	4_BD	4_BD	3_L	3_L	4_BD	4_BD	4_BD	4_BD
625	3ed3593c04a89d4dcd92bb518ae9ef11	Bacteria	Bacteroidota	Bacteroidia	Bacteroidales	Bacteroidaceae	Alloprevotella	Alloprevotella sp002933955		in	4_dupleton	0	0	2	50	0	0	2	20		0	0	0	0	0.00808264	0.0218433	0	0	0	0		4_BD	4_BD	4_BD	4_BD	3_L	3_L	4_BD	4_BD	4_BD	4_BD
626	cfb5dd7b05bdbbb507d070ee68cb517e	Bacteria	Bacteroidota	Bacteroidia	Bacteroidales	Prolixibacteraceae	Mariniphaga	Mariniphaga anaerophila		in	4_dupleton	0	0	2	50	0	0	2	20		0	0	0	0	0.00646611	0.0093614	0	0	0	0		4_BD	4_BD	4_BD	4_BD	3_L	3_L	4_BD	4_BD	4_BD	4_BD
627	452a654e9ba048b7e5d22c73286b4682	Bacteria	Chloroflexota	Limnocylindria	QHBO01	QHBO01	CF-167	CF-167 sp005879775		in	4_dupleton	0	0	1	25	1	25	2	20		0	0	0	0	0.0404132	0	0.0339628	0	0	0		4_BD	4_BD	4_BD	4_BD	3_L	4_BD	3_L	4_BD	4_BD	4_BD
628	c356f1a7e8c053991c29d06552e9703a	Archaea	Thermoproteota	Nitrososphaeria	Nitrososphaerales	Nitrososphaeraceae	Unclassified Nitrososphaeraceae	Uncultured		in	4_dupleton	0	0	1	25	1	25	2	20		0	0	0	0	0.00969916	0	0.0203777	0	0	0		4_BD	4_BD	4_BD	4_BD	3_L	4_BD	3_L	4_BD	4_BD	4_BD
629	c1cf3697992d198fbd5cefc9859ae7aa	Bacteria	Chloroflexota	Anaerolineae	Aggregatilineales	A4b	Unclassified A4b	Uncultured		in	4_dupleton	0	0	1	25	1	25	2	20		0	0	0	0	0.00646611	0	0	0	0.010621	0		4_BD	4_BD	4_BD	4_BD	3_L	4_BD	4_BD	4_BD	3_L	4_BD
630	b5ee7db1d7c6af7ea0b3d6db7865e8ab	Bacteria	Actinobacteriota	UBA4738	UBA4738	HRBIN12	AC-51	Uncultured		in	4_dupleton	0	0	1	25	1	25	2	20		0	0	0	0	0.00808264	0	0	0	0	0.0134875		4_BD	4_BD	4_BD	4_BD	3_L	4_BD	4_BD	4_BD	4_BD	3_L
631	aeaff6513e0746308972f695b86add83	Bacteria	Bacteroidota	Bacteroidia	Bacteroidales	Muribaculaceae	Unclassified Muribaculaceae	Uncultured		in	4_dupleton	0	0	1	25	1	25	2	20		0	0	0	0	0.0129322	0	0	0	0	0.00842971		4_BD	4_BD	4_BD	4_BD	3_L	4_BD	4_BD	4_BD	4_BD	3_L
632	dbebe1c0fa02aa25814a3e3db57e65ea	Bacteria	Planctomycetota	Phycisphaerae	Phycisphaerales	SM1A02	UBA854	Uncultured		in	4_dupleton	0	0	1	25	1	25	2	20		0.00329777	0	0	0	0	0.0093614	0.00509442	0	0	0.00337188		4_BD	4_BD	4_BD	4_BD	4_BD	3_L	3_L	4_BD	4_BD	4_BD
633	b5b893ce9318ed2b9e935f2b067769f0	Bacteria	Bacteroidota	Bacteroidia	Cytophagales	Cyclobacteriaceae	Chryseolinea	Chryseolinea serpens		in	4_dupleton	0	0	1	25	1	25	2	20		0	0	0	0	0	0.0374456	0.0577367	0	0	0		4_BD	4_BD	4_BD	4_BD	4_BD	3_L	3_L	4_BD	4_BD	4_BD
634	dd62794cfa0eceaef5c247ba0969967e	Bacteria	Bacteroidota	Bacteroidia	Bacteroidales	Muribaculaceae	UBA3263	UBA3263 sp001689615		in	4_dupleton	0	0	1	25	1	25	2	20		0	0	0	0	0	0.00624093	0.0356609	0	0	0		4_BD	4_BD	4_BD	4_BD	4_BD	3_L	3_L	4_BD	4_BD	4_BD
635	b67edd069df9c98ea6852611bc2f3594	Bacteria	Firmicutes				Unclassified Genus	Uncultured		in	4_dupleton	0	0	1	25	1	25	2	20		0	0	0	0	0	0.0358854	0.0169814	0	0	0		4_BD	4_BD	4_BD	4_BD	4_BD	3_L	3_L	4_BD	4_BD	4_BD
636	f7472102a64561c236c206ddafbff6be	Bacteria	Bacteroidota	Bacteroidia	Flavobacteriales	Flavobacteriaceae	Aequorivita	Uncultured		in	4_dupleton	0	0	1	25	1	25	2	20		0	0	0	0	0	0.0093614	0.011887	0	0	0		4_BD	4_BD	4_BD	4_BD	4_BD	3_L	3_L	4_BD	4_BD	4_BD
637	9b978c2ef3de75d022522edb6ae37926	Bacteria	Verrucomicrobiota	Verrucomicrobiae	Verrucomicrobiales	Akkermansiaceae	Luteolibacter	Luteolibacter gellanilyticus		in	4_dupleton	0	0	1	25	1	25	2	20		0	0	0	0	0	0.00780116	0.011887	0	0	0		4_BD	4_BD	4_BD	4_BD	4_BD	3_L	3_L	4_BD	4_BD	4_BD
638	68115d0efffa5be2bd3655279ba8fa9b	Bacteria	Desulfobacterota	Desulfuromonadia	Geobacterales	Geobacteraceae	Geobacter	Geobacter anodireducens		in	4_dupleton	0	0	1	25	1	25	2	20		0	0	0	0	0	0.0093614	0.00849069	0	0	0		4_BD	4_BD	4_BD	4_BD	4_BD	3_L	3_L	4_BD	4_BD	4_BD
639	c253b1b435e898efd3f23401275eff92	Bacteria	Pseudomonadota	Gammaproteobacteria	Burkholderiales	Burkholderiaceae	Polynucleobacter	Uncultured		in	4_dupleton	0	0	1	25	1	25	2	20		0	0	0	0	0	0.00780116	0.00679255	0	0	0		4_BD	4_BD	4_BD	4_BD	4_BD	3_L	3_L	4_BD	4_BD	4_BD
640	fd981180835c6c902d1529d03e4babe0	Bacteria	Bacteroidota	Bacteroidia	Bacteroidales	Bacteroidaceae	Phocaeicola	Bacteroides caecigallinarum		in	4_dupleton	0	0	1	25	1	25	2	20		0	0	0	0	0	0.00780116	0.00679255	0	0	0		4_BD	4_BD	4_BD	4_BD	4_BD	3_L	3_L	4_BD	4_BD	4_BD
641	e6f54df077ee38f972d33001c387b7b9	Bacteria	Pseudomonadota	Alphaproteobacteria	Sphingomonadales	Sphingomonadaceae	Sphingoaurantiacus	Sphingoaurantiacus polygranulatus		in	4_dupleton	0	0	1	25	1	25	2	20		0	0	0	0	0	0.0109216	0.00509442	0	0	0		4_BD	4_BD	4_BD	4_BD	4_BD	3_L	3_L	4_BD	4_BD	4_BD
642	1ef733c56186929ab2578240d78ebef0	Bacteria					Unclassified Genus	Uncultured		in	4_dupleton	0	0	1	25	1	25	2	20		0	0	0	0	0	0.00780116	0.00509442	0	0	0		4_BD	4_BD	4_BD	4_BD	4_BD	3_L	3_L	4_BD	4_BD	4_BD
643	732444b52c08dbc5792e19b2d371caa3	Bacteria	Bacteroidota	Bacteroidia	Sphingobacteriales	Sphingobacteriaceae	Daejeonella	Daejeonella huanghensis		in	4_dupleton	0	0	1	25	1	25	2	20		0	0	0	0	0	0.00780116	0.00509442	0	0	0		4_BD	4_BD	4_BD	4_BD	4_BD	3_L	3_L	4_BD	4_BD	4_BD
644	375f2cb8376e8151e2d6a2b013838f30	Bacteria					Unclassified Genus	Uncultured		in	4_dupleton	0	0	1	25	1	25	2	20		0	0	0	0	0	0.020283	0	0.0149485	0	0		4_BD	4_BD	4_BD	4_BD	4_BD	3_L	4_BD	3_L	4_BD	4_BD
645	5118efa4040346a7c481c8a58cf52728	Bacteria	Pseudomonadota	Gammaproteobacteria	Burkholderiales	Methylophilaceae	MM2	MM2 sp001645185		in	4_dupleton	0	0	1	25	1	25	2	20		0	0	0	0	0	0.0156023	0	0.0149485	0	0		4_BD	4_BD	4_BD	4_BD	4_BD	3_L	4_BD	3_L	4_BD	4_BD
646	8db25c27736f014722746bec18d50094	Bacteria	Cyanobacteriota	Cyanobacteriia	Cyanobacteriales	Microcoleaceae	Planktothrix	Uncultured		in	4_dupleton	0	0	1	25	1	25	2	20		0	0	0	0	0	0.00624093	0	0	0.0283226	0		4_BD	4_BD	4_BD	4_BD	4_BD	3_L	4_BD	4_BD	3_L	4_BD
647	e478fcdbf9cf3cbbb1a7979d7cbaa9f8	Bacteria	Cyanobacteriota	Cyanobacteriia	PCC-6307	Cyanobiaceae	Synechococcus	Uncultured		in	4_dupleton	0	0	1	25	1	25	2	20		0	0	0	0	0	0.0405661	0	0	0.0177016	0		4_BD	4_BD	4_BD	4_BD	4_BD	3_L	4_BD	4_BD	3_L	4_BD
648	d8176d290df7cfd96bb0f9b00627a8f9	Bacteria	Firmicutes	Bacilli	Mycoplasmatales	Mycoplasmoidaceae	Malacoplasma	Malacoplasm271108 penetrans		in	4_dupleton	0	0	1	25	1	25	2	20		0	0	0	0	0	0.0249637	0	0	0.0159315	0		4_BD	4_BD	4_BD	4_BD	4_BD	3_L	4_BD	4_BD	3_L	4_BD
649	1d44792df41a704feaabc9246588cea7	Bacteria	Gemmatimonadota	Gemmatimonadetes	Longimicrobiales	RSA9	RSA9	Uncultured		in	4_dupleton	0	0	1	25	1	25	2	20		0	0	0	0	0	0.0124819	0	0	0.010621	0		4_BD	4_BD	4_BD	4_BD	4_BD	3_L	4_BD	4_BD	3_L	4_BD
650	875dab71f1183784b132e3b7c3b2cc63	Bacteria	Planctomycetota	Phycisphaerae	Tepidisphaerales	Tepidisphaeraceae	Unclassified Tepidisphaeraceae	Uncultured		in	4_dupleton	0	0	1	25	1	25	2	20		0	0	0	0	0	0.00624093	0	0	0.00708065	0		4_BD	4_BD	4_BD	4_BD	4_BD	3_L	4_BD	4_BD	3_L	4_BD
651	bc918398ebf708695675654420dfd01b	Bacteria	Bacteroidota	Bacteroidia	Chitinophagales	Chitinophagaceae	Unclassified Chitinophagaceae	Uncultured		in	4_dupleton	0	0	1	25	1	25	2	20		0	0	0	0	0	0.0639695	0	0	0	0.0438345		4_BD	4_BD	4_BD	4_BD	4_BD	3_L	4_BD	4_BD	4_BD	3_L
652	1869dffb1cb9088a90a886351894a571	Bacteria	Bacteroidota	Bacteroidia	Flavobacteriales	Flavobacteriaceae	Flavobacterium	Flavobacterium caeni		in	4_dupleton	0	0	1	25	1	25	2	20		0	0	0	0	0	0.0109216	0	0	0	0.0151735		4_BD	4_BD	4_BD	4_BD	4_BD	3_L	4_BD	4_BD	4_BD	3_L
653	9aa57c4b73b247c7281a96fdf2d45ac5	Bacteria	Bacteroidota	Bacteroidia	Bacteroidales	Muribaculaceae	Muribaculum	Muribaculum gordoncarteri		in	4_dupleton	0	0	1	25	1	25	2	20		0	0	0	0	0	0.020283	0	0	0	0.0118016		4_BD	4_BD	4_BD	4_BD	4_BD	3_L	4_BD	4_BD	4_BD	3_L
654	5811579a95edd266e33497058c30ee73	Bacteria	Bacteroidota	Bacteroidia	Bacteroidales	Dysgonomonadaceae	Unclassified Dysgonomonadaceae	Uncultured		in	4_dupleton	0	0	1	25	1	25	2	20		0	0	0	0	0	0.00624093	0	0	0	0.00842971		4_BD	4_BD	4_BD	4_BD	4_BD	3_L	4_BD	4_BD	4_BD	3_L
655	bb91d747b4cfa61a9b8a47ee1e5047ca	Bacteria					Unclassified Genus	Uncultured		in	4_dupleton	0	0	1	25	1	25	2	20		0	0	0	0	0.00323305	0.0109216	0	0	0.00354032	0.00674377		4_BD	4_BD	4_BD	4_BD	4_BD	3_L	4_BD	4_BD	4_BD	3_L
656	921684eacd32bf97019fc6e3a61bc528	Bacteria	Bdellovibrionota	Bdellovibrionia	Bdellovibrionales	Bdellovibrionaceae	Unclassified Bdellovibrionaceae	Uncultured		in	4_dupleton	0	0	1	25	1	25	2	20		0	0	0	0	0	0.00624093	0	0	0	0.00674377		4_BD	4_BD	4_BD	4_BD	4_BD	3_L	4_BD	4_BD	4_BD	3_L
657	2238fa7442a3e3fd2c2a66d88e0a5441	Bacteria					Unclassified Genus	Uncultured		in	4_dupleton	0	0	1	25	1	25	2	20		0	0	0	0	0	0.00624093	0	0	0	0.00674377		4_BD	4_BD	4_BD	4_BD	4_BD	3_L	4_BD	4_BD	4_BD	3_L
658	fb59b6ea8166c09fa9ed45ecf4bc3bf9	Bacteria	Acidobacteriota	Vicinamibacteria	Vicinamibacterales		Unclassified Genus	Uncultured		in	4_dupleton	0	0	1	25	1	25	2	20		0	0	0	0	0	0.0109216	0	0	0	0.00505783		4_BD	4_BD	4_BD	4_BD	4_BD	3_L	4_BD	4_BD	4_BD	3_L
659	4edc4d7524de747c9932814b50597959	Bacteria	Bacteroidota	Bacteroidia	Flavobacteriales	Flavobacteriaceae	Flavobacterium	Flavobacterium macacae		in	4_dupleton	0	0	1	25	1	25	2	20		0	0	0	0	0	0.00780116	0	0	0	0.00505783		4_BD	4_BD	4_BD	4_BD	4_BD	3_L	4_BD	4_BD	4_BD	3_L
660	ae53cfbe3a6e298de4d221b1dc4b3a2b	Bacteria	Bacteroidota	Bacteroidia	Bacteroidales	Rikenellaceae	Unclassified Rikenellaceae	Uncultured		in	4_dupleton	0	0	1	25	1	25	2	20		0	0	0	0	0	0.00780116	0	0	0	0.00505783		4_BD	4_BD	4_BD	4_BD	4_BD	3_L	4_BD	4_BD	4_BD	3_L
661	ea82bb20263c82cbb21519782a1eb590	Bacteria	Planctomycetota	Planctomycetia	Isosphaerales	Isosphaeraceae	Singulisphaera	Singulisphaera acidiphila		in	4_dupleton	0	0	0	0	2	50	2	20		0	0	0	0	0	0	0.00679255	0	0.0230121	0		4_BD	4_BD	4_BD	4_BD	4_BD	4_BD	3_L	4_BD	3_L	4_BD
662	41bd642c84c2d7f826aee28582a13c3f	Bacteria	Cyanobacteriota	Cyanobacteriia	Cyanobacteriales	Coleofasciculaceae	Coleofasciculus	SIO2C1 sp010672925		in	4_dupleton	0	0	0	0	2	50	2	20		0	0	0	0	0	0	0.049246	0	0.0212419	0		4_BD	4_BD	4_BD	4_BD	4_BD	4_BD	3_L	4_BD	3_L	4_BD
663	9840f38c772fbf3e514259adb5452824	Bacteria	Planctomycetota	Phycisphaerae	Phycisphaerales	SM1A02	UBA966	Uncultured		in	4_dupleton	0	0	0	0	2	50	2	20		0	0	0	0	0	0	0.00679255	0	0.010621	0		4_BD	4_BD	4_BD	4_BD	4_BD	4_BD	3_L	4_BD	3_L	4_BD
664	157a00b3add6c2874e2edf992b5b5b4d	Bacteria	Bacteroidota	Bacteroidia	Sphingobacteriales	Sphingobacteriaceae	Sphingobacterium	Sphingobacterium faecium		in	4_dupleton	0	0	0	0	2	50	2	20		0	0	0	0	0	0	0.0101888	0	0.00708065	0		4_BD	4_BD	4_BD	4_BD	4_BD	4_BD	3_L	4_BD	3_L	4_BD
665	6f9de20b034f787f3b7e1efc2a331d73	Bacteria	Gemmatimonadota	Gemmatimonadetes	Gemmatimonadales	Gemmatimonadaceae	AG11	AG11 sp003223455		in	4_dupleton	0	0	0	0	2	50	2	20		0	0	0	0	0	0	0.0271702	0	0	0.00842971		4_BD	4_BD	4_BD	4_BD	4_BD	4_BD	3_L	4_BD	4_BD	3_L
666	f5257bd592b39155a5096a058fa36abc	Bacteria	Chloroflexota	Chloroflexia	Chloroflexales	Herpetosiphonaceae	Herpetosiphon	Uncultured		in	4_dupleton	0	0	0	0	2	50	2	20		0	0	0	0	0	0	0.0186795	0	0	0.00842971		4_BD	4_BD	4_BD	4_BD	4_BD	4_BD	3_L	4_BD	4_BD	3_L
667	db46adf0c937343770568c4ac55aa940	Bacteria	Actinobacteriota	Acidimicrobiia	Acidimicrobiales		Unclassified Genus	Uncultured		in	4_dupleton	0	0	0	0	2	50	2	20		0	0	0	0	0	0	0.011887	0.00373713	0	0.00674377		4_BD	4_BD	4_BD	4_BD	4_BD	4_BD	3_L	4_BD	4_BD	3_L
668	7e320dcf82cdc90e15eb4f1bc41ded2c	Bacteria	Patescibacteria	Saccharimonadia	Saccharimonadales		Unclassified Genus	Uncultured		in	4_dupleton	0	0	0	0	2	50	2	20		0	0	0.00346644	0	0	0	0.00679255	0	0	0.00674377		4_BD	4_BD	4_BD	4_BD	4_BD	4_BD	3_L	4_BD	4_BD	3_L
669	71deed3f30f91e300af75ec5ddbd2bc0	Bacteria	Planctomycetota	UBA1135	UBA1135	GCA-002686595	WYBT01	Uncultured		in	4_dupleton	0	0	0	0	2	50	2	20		0	0	0	0	0	0	0.00509442	0	0	0.00674377		4_BD	4_BD	4_BD	4_BD	4_BD	4_BD	3_L	4_BD	4_BD	3_L
670	af44f61ff55d1eec49dcdffb53c0ef55	Bacteria	Bacteroidota	Bacteroidia	Bacteroidales	Muribaculaceae	Paramuribaculum	Paramuribaculum sp001689565		in	4_dupleton	0	0	0	0	2	50	2	20		0	0	0	0	0	0	0.0237739	0	0	0.00505783		4_BD	4_BD	4_BD	4_BD	4_BD	4_BD	3_L	4_BD	4_BD	3_L
671	fa735bf5d7411e3ef7fb5181c625f8da	Bacteria	Firmicutes	Clostridia	Lachnospirales	Lachnospiraceae	Lachnospira	Lachnospira eligens		in	4_dupleton	0	0	0	0	2	50	2	20		0	0	0	0	0	0	0.0101888	0	0	0.00505783		4_BD	4_BD	4_BD	4_BD	4_BD	4_BD	3_L	4_BD	4_BD	3_L
672	32bcb37ab908df8a44a06d9b6dd0bcb5	Bacteria	Acidobacteriota	Blastocatellia	Pyrinomonadales	Pyrinomonadaceae	PSRF01	Uncultured		in	4_dupleton	0	0	0	0	2	50	2	20		0	0	0	0	0	0	0	0.0242913	0	0.0404626		4_BD	4_BD	4_BD	4_BD	4_BD	4_BD	4_BD	3_L	4_BD	3_L
673	b47e35e2b90a7fbe0111e2c765e571de	Bacteria	Actinobacteriota	Actinomycetia	Mycobacteriales	Pseudonocardiaceae	Pseudonocardia	Uncultured		in	4_dupleton	0	0	0	0	2	50	2	20		0	0	0	0	0	0	0	0.0186857	0	0.0387767		4_BD	4_BD	4_BD	4_BD	4_BD	4_BD	4_BD	3_L	4_BD	3_L
674	554e5acc7657ef12797ddbd926c80a34	Bacteria	Acidobacteriota	Acidobacteriae	Bryobacterales	Bryobacteraceae	Solibacter	Solibacter usitatus		in	4_dupleton	0	0	0	0	2	50	2	20		0	0	0	0	0	0	0	0.00560569	0	0.0185454		4_BD	4_BD	4_BD	4_BD	4_BD	4_BD	4_BD	3_L	4_BD	3_L
675	dcc77a6f183be3eda74e70a13fa145a8	Bacteria	Myxococcota	Polyangia	Polyangiales	Sandaracinaceae	Sandaracinus	Sandaracinus amylolyticus		in	4_dupleton	0	0	0	0	2	50	2	20		0	0	0	0	0	0	0.00339628	0.0112114	0	0.0134875		4_BD	4_BD	4_BD	4_BD	4_BD	4_BD	4_BD	3_L	4_BD	3_L
676	18ddbde4dfb2303ea71044f1281a39e2	Bacteria	Myxococcota	Myxococcia	Myxococcales	Anaeromyxobacteraceae	Anaeromyxobacter	Anaeromyxobacter dehalogenans		in	4_dupleton	0	0	0	0	2	50	2	20		0	0	0	0	0	0	0	0.00560569	0	0.0134875		4_BD	4_BD	4_BD	4_BD	4_BD	4_BD	4_BD	3_L	4_BD	3_L
677	e1aec5e646b5a61be021aa202a7ae8c5	Bacteria	Firmicutes	Proteinivoracia	UBA4975	VEMY01	VEMY01	VEMY01 sp009711825		in	4_dupleton	0	0	0	0	2	50	2	20		0	0	0	0	0	0	0	0.00560569	0	0.0101157		4_BD	4_BD	4_BD	4_BD	4_BD	4_BD	4_BD	3_L	4_BD	3_L
678	dbebffb9bbfc9b3351deb853a6f18350	Archaea	Thermoproteota	Nitrososphaeria	Nitrososphaerales	Nitrososphaeraceae	Nitrosocosmicus	Nitrosocosmicus hydrocola		in	4_dupleton	0	0	0	0	2	50	2	20		0	0	0	0	0	0	0	0.00747426	0	0.00842971		4_BD	4_BD	4_BD	4_BD	4_BD	4_BD	4_BD	3_L	4_BD	3_L
679	0cf52efb07ff4fb7e477b1a9c509bf64	Bacteria	Actinobacteriota	Acidimicrobiia	Acidimicrobiales		Unclassified Genus	Uncultured		in	4_dupleton	0	0	0	0	2	50	2	20		0	0	0	0	0	0	0	0.00560569	0	0.00842971		4_BD	4_BD	4_BD	4_BD	4_BD	4_BD	4_BD	3_L	4_BD	3_L
680	302ee85ee56ff4b414baefc83805cccd	Bacteria	Chloroflexota	Chloroflexia	Thermomicrobiales		Unclassified Genus	Uncultured		in	4_dupleton	0	0	0	0	2	50	2	20		0	0	0	0	0	0	0	0.00560569	0	0.00842971		4_BD	4_BD	4_BD	4_BD	4_BD	4_BD	4_BD	3_L	4_BD	3_L
681	0490216d240fc46cf640f5fc3dfb0487	Bacteria	Bacteroidota	Bacteroidia	Chitinophagales	Chitinophagaceae	Lacibacter	Uncultured		in	4_dupleton	0	0	0	0	2	50	2	20		0	0	0	0	0	0	0	0.00747426	0	0.00674377		4_BD	4_BD	4_BD	4_BD	4_BD	4_BD	4_BD	3_L	4_BD	3_L
682	68f9e7c28f38c4697266b4069f851e64	Bacteria	Patescibacteria	Gracilibacteria	Peribacterales	Peribacteraceae	GWB1-54-5	GWB1-54-5 sp002787035		in	4_dupleton	0	0	0	0	2	50	2	20		0	0	0	0	0	0	0	0.00934283	0	0.00505783		4_BD	4_BD	4_BD	4_BD	4_BD	4_BD	4_BD	3_L	4_BD	3_L
683	d54cc5e70c5aea7fcf6aabeca92efabf	Bacteria	Bacteroidota	Bacteroidia	Bacteroidales	WCHB1-69	F23-D06	F23-D06 sp900319925		in	4_dupleton	0	0	0	0	2	50	2	20		0	0	0	0	0	0	0	0.00747426	0	0.00505783		4_BD	4_BD	4_BD	4_BD	4_BD	4_BD	4_BD	3_L	4_BD	3_L
684	0d0500f79b93c89b5d1f789942b7f239	Bacteria	Patescibacteria	Saccharimonadia	Saccharimonadales	Nanosyncoccaceae	Nanosyncoccus	Nanosyncoccus sp902761145		in	4_dupleton	0	0	0	0	2	50	2	20		0	0	0	0	0	0	0	0	0.00885081	0.0168594		4_BD	4_BD	4_BD	4_BD	4_BD	4_BD	4_BD	4_BD	3_L	3_L
685	efd0c06007c5edf40cdbf9416c6a688e	Bacteria	Chloroflexota	Chloroflexia	Chloroflexales	Roseiflexaceae	Kouleothrix	Uncultured		in	4_dupleton	0	0	0	0	2	50	2	20		0	0	0	0	0	0	0	0	0.0194718	0.0118016		4_BD	4_BD	4_BD	4_BD	4_BD	4_BD	4_BD	4_BD	3_L	3_L
686	9b6f9f8ea9f90842b0555877d8195195	Bacteria	Chloroflexota	Anaerolineae	Caldilineales	Caldilineaceae	Unclassified Caldilineaceae	Uncultured		in	4_dupleton	0	0	0	0	2	50	2	20		0	0	0	0	0	0	0	0	0.0123911	0.0118016		4_BD	4_BD	4_BD	4_BD	4_BD	4_BD	4_BD	4_BD	3_L	3_L
687	d4e2c81f820f8def28d4a7842fbe2bc8	Bacteria	Verrucomicrobiota	Verrucomicrobiae	Chthoniobacterales	Chthoniobacteraceae	VFJQ01	VFJQ01 sp009885995		in	4_dupleton	0	0	0	0	2	50	2	20		0	0	0	0	0	0	0	0	0.0318629	0.0101157		4_BD	4_BD	4_BD	4_BD	4_BD	4_BD	4_BD	4_BD	3_L	3_L
688	78e2eb3b40c687ec8dc448b442880099	Bacteria	Planctomycetota	Phycisphaerae	Tepidisphaerales	Tepidisphaeraceae	UBA2421	Uncultured		out	5_singleton	1	50	0	0	0	0	1	10		0.00659555	0	0	0	0	0	0.00339628	0	0	0		3_L	4_BD	4_BD	4_BD	4_BD	4_BD	4_BD	4_BD	4_BD	4_BD
689	006669b3052391909b5c1218afa86d73	Archaea	Thermoplasmatota	Thermoplasmata			Unclassified Genus	Uncultured		out	5_singleton	1	50	0	0	0	0	1	10		0.0115422	0	0	0	0	0.0046807	0	0	0	0		3_L	4_BD	4_BD	4_BD	4_BD	4_BD	4_BD	4_BD	4_BD	4_BD
690	7f088f083decc68b8f13cc94b6081536	Bacteria	Bacteroidota	Bacteroidia	Sphingobacteriales	Sphingobacteriaceae	Pedobacter	Uncultured		out	5_singleton	1	50	0	0	0	0	1	10		0.01484	0	0	0	0.00484958	0	0	0	0	0		3_L	4_BD	4_BD	4_BD	4_BD	4_BD	4_BD	4_BD	4_BD	4_BD
691	050d06b1024f62316f351311a813f9af	Bacteria	Methylomirabilota	Methylomirabilia	Methylomirabilales	2-02-FULL-66-22	Unclassified 2-02-FULL-66-22	2-02-FULL-66-22 sp001771285		out	5_singleton	1	50	0	0	0	0	1	10		0.0115422	0	0	0	0.00323305	0	0	0	0	0		3_L	4_BD	4_BD	4_BD	4_BD	4_BD	4_BD	4_BD	4_BD	4_BD
692	6e1289a269052baea5357d0751a4e923	Bacteria	Bacteroidota	Bacteroidia	Bacteroidales	Bacteroidaceae	Prevotella	Prevotella sp902776665		out	5_singleton	1	50	0	0	0	0	1	10		0.0115422	0	0	0.00345131	0	0	0	0	0	0		3_L	4_BD	4_BD	4_BD	4_BD	4_BD	4_BD	4_BD	4_BD	4_BD
693	a13511a2615895bb665fbd50187b672e	Unassigned					Unclassified Genus	Uncultured		out	5_singleton	1	50	0	0	0	0	1	10		0.00824443	0	0	0.00345131	0	0	0	0	0	0		3_L	4_BD	4_BD	4_BD	4_BD	4_BD	4_BD	4_BD	4_BD	4_BD
694	fb3a879235bba2f305c714b457bf9938	Unassigned					Unclassified Genus	Uncultured		out	5_singleton	1	50	0	0	0	0	1	10		0.00659555	0	0	0.00345131	0	0	0	0	0	0		3_L	4_BD	4_BD	4_BD	4_BD	4_BD	4_BD	4_BD	4_BD	4_BD
695	3d0d050523d8382331d9ea8ca14b9285	Bacteria	Actinobacteriota				Unclassified Genus	Uncultured		out	5_singleton	1	50	0	0	0	0	1	10		0.00989332	0.00455622	0	0	0	0	0	0	0	0		3_L	4_BD	4_BD	4_BD	4_BD	4_BD	4_BD	4_BD	4_BD	4_BD
696	5a06f6af9693f4bacdce1de3b7a9c9cc	Bacteria	Acidobacteriota	Blastocatellia	Pyrinomonadales	Pyrinomonadaceae	OLB17	OLB17 sp003223025		out	5_singleton	1	50	0	0	0	0	1	10		0.0527644	0	0	0	0	0	0	0	0	0		3_L	4_BD	4_BD	4_BD	4_BD	4_BD	4_BD	4_BD	4_BD	4_BD
697	b3764b3a8e562ed8c73635c3401e1dc5	Bacteria	Actinobacteriota	Actinomycetia	Mycobacteriales	Mycobacteriaceae	Corynebacterium	Uncultured		out	5_singleton	1	50	0	0	0	0	1	10		0.0494666	0	0	0	0	0	0	0	0	0		3_L	4_BD	4_BD	4_BD	4_BD	4_BD	4_BD	4_BD	4_BD	4_BD
698	9e14e0c92abb0b14049d7b454c185e68	Bacteria	Actinobacteriota	Actinomycetia	Mycobacteriales	Mycobacteriaceae	Corynebacterium	Uncultured		out	5_singleton	1	50	0	0	0	0	1	10		0.0461688	0	0	0	0	0	0	0	0	0		3_L	4_BD	4_BD	4_BD	4_BD	4_BD	4_BD	4_BD	4_BD	4_BD
699	30c4d4ca85c507378ee35bbbeceaf503	Bacteria					Unclassified Genus	Uncultured		out	5_singleton	1	50	0	0	0	0	1	10		0.0379244	0	0	0	0	0	0	0	0	0		3_L	4_BD	4_BD	4_BD	4_BD	4_BD	4_BD	4_BD	4_BD	4_BD
700	cec88d261d42f7bbf22754777a2d72a8	Bacteria	Bacteroidota	Bacteroidia	Cytophagales	Cyclobacteriaceae	Chryseolinea	Chryseolinea serpens		out	5_singleton	1	50	0	0	0	0	1	10		0.0362755	0	0	0	0	0	0	0	0	0		3_L	4_BD	4_BD	4_BD	4_BD	4_BD	4_BD	4_BD	4_BD	4_BD
701	0bb4864e7846eb4fd27c08499e159dc6	Bacteria	Chloroflexota	Limnocylindria	Limnocylindrales	CSP1-4	GWC2-73-18	Uncultured		out	5_singleton	1	50	0	0	0	0	1	10		0.0346266	0	0	0	0	0	0	0	0	0		3_L	4_BD	4_BD	4_BD	4_BD	4_BD	4_BD	4_BD	4_BD	4_BD
702	7b3f95aa505360ea38e4f267c152bbea	Bacteria	Verrucomicrobiota	Verrucomicrobiae	Chthoniobacterales	Chthoniobacteraceae	Unclassified Chthoniobacteraceae	Uncultured		out	5_singleton	1	50	0	0	0	0	1	10		0.0346266	0	0	0	0	0	0	0	0	0		3_L	4_BD	4_BD	4_BD	4_BD	4_BD	4_BD	4_BD	4_BD	4_BD
703	5d1538fc6513aa951906341a27423d7a	Bacteria	Pseudomonadota	Alphaproteobacteria	Rhizobiales	Rhizobiaceae	Aureimonas	Aureimonas jatrophae		out	5_singleton	1	50	0	0	0	0	1	10		0.0329777	0	0	0	0	0	0	0	0	0		3_L	4_BD	4_BD	4_BD	4_BD	4_BD	4_BD	4_BD	4_BD	4_BD
704	316f1b44fc0fa28473631994c2b8e3c2	Bacteria	Actinobacteriota	Actinomycetia	Mycobacteriales	Pseudonocardiaceae	Lentzea	Uncultured		out	5_singleton	1	50	0	0	0	0	1	10		0.0313288	0	0	0	0	0	0	0	0	0		3_L	4_BD	4_BD	4_BD	4_BD	4_BD	4_BD	4_BD	4_BD	4_BD
705	9e99534e2f476cc27389e806a112523a	Bacteria					Unclassified Genus	Uncultured		out	5_singleton	1	50	0	0	0	0	1	10		0.02968	0	0	0	0	0	0	0	0	0		3_L	4_BD	4_BD	4_BD	4_BD	4_BD	4_BD	4_BD	4_BD	4_BD
706	fe379e1dfa22b495ecc8df3238e7f7db	Bacteria	Pseudomonadota	Gammaproteobacteria	Xanthomonadales	Xanthomonadaceae	Unclassified Xanthomonadaceae	Uncultured		out	5_singleton	1	50	0	0	0	0	1	10		0.02968	0	0	0	0	0	0	0	0	0		3_L	4_BD	4_BD	4_BD	4_BD	4_BD	4_BD	4_BD	4_BD	4_BD
707	eef6b677f454180b76412a4f08526956	Bacteria					Unclassified Genus	Uncultured		out	5_singleton	1	50	0	0	0	0	1	10		0.02968	0	0	0	0	0	0	0	0	0		3_L	4_BD	4_BD	4_BD	4_BD	4_BD	4_BD	4_BD	4_BD	4_BD
708	432115dc814038a8454d0045616302bc	Bacteria	Pseudomonadota	Alphaproteobacteria	Sphingomonadales	Sphingomonadaceae	Sphingomicrobium	Sphingomicrobium piscis		out	5_singleton	1	50	0	0	0	0	1	10		0.0280311	0	0	0	0	0	0	0	0	0		3_L	4_BD	4_BD	4_BD	4_BD	4_BD	4_BD	4_BD	4_BD	4_BD
709	4e78c36d66a89487c782c59cebb38934	Bacteria	Actinobacteriota	Actinomycetia	Mycobacteriales	Geodermatophilaceae	Modestobacter	Uncultured		out	5_singleton	1	50	0	0	0	0	1	10		0.0280311	0	0	0	0	0	0	0	0	0		3_L	4_BD	4_BD	4_BD	4_BD	4_BD	4_BD	4_BD	4_BD	4_BD
710	56974dd8f42aeb9450e003cc28c9e34f	Bacteria	Pseudomonadota	Alphaproteobacteria	Sphingomonadales	Sphingomonadaceae	Unclassified Sphingomonadaceae	Uncultured		out	5_singleton	1	50	0	0	0	0	1	10		0.0263822	0	0	0	0	0	0	0	0	0		3_L	4_BD	4_BD	4_BD	4_BD	4_BD	4_BD	4_BD	4_BD	4_BD
711	d16cbf2da2f7e45d0ef28ea914c71d3c	Bacteria	Synergistota	Synergistia	Synergistales	Synergistaceae	Syner-03	Syner-03 sp002839185		out	5_singleton	1	50	0	0	0	0	1	10		0.0263822	0	0	0	0	0	0	0	0	0		3_L	4_BD	4_BD	4_BD	4_BD	4_BD	4_BD	4_BD	4_BD	4_BD
712	468664333b4ce56005369c5222af1691	Bacteria	Acidobacteriota	Thermoanaerobaculia	UBA5066	Gp7-AA6	Gp7-AA6	Gp7-AA6 sp003222385		out	5_singleton	1	50	0	0	0	0	1	10		0.0230844	0	0	0	0	0	0	0	0	0		3_L	4_BD	4_BD	4_BD	4_BD	4_BD	4_BD	4_BD	4_BD	4_BD
713	dc0a0931430c91d5652ae5b9fa6ae2af	Bacteria	Pseudomonadota	Alphaproteobacteria	Rhizobiales	Kaistiaceae	Kaistia	Uncultured		out	5_singleton	1	50	0	0	0	0	1	10		0.0230844	0	0	0	0	0	0	0	0	0		3_L	4_BD	4_BD	4_BD	4_BD	4_BD	4_BD	4_BD	4_BD	4_BD
714	742bfe29318e2b662a570a42f2a4808b	Bacteria	Actinobacteriota	Thermoleophilia	Gaiellales	Gaiellaceae	GMQP-bins7	GMQP-bins7 sp004366385		out	5_singleton	1	50	0	0	0	0	1	10		0.0230844	0	0	0	0	0	0	0	0	0		3_L	4_BD	4_BD	4_BD	4_BD	4_BD	4_BD	4_BD	4_BD	4_BD
715	f1df870bad568c41fe8bd3d61c6f4084	Archaea	Thermoproteota	Nitrososphaeria	Nitrososphaerales	Nitrososphaeraceae	Nitrososphaera	Uncultured		out	5_singleton	1	50	0	0	0	0	1	10		0.0230844	0	0	0	0	0	0	0	0	0		3_L	4_BD	4_BD	4_BD	4_BD	4_BD	4_BD	4_BD	4_BD	4_BD
716	a6e43782a4cd35bd4370485a5c293f86	Bacteria	Acidobacteriota	Blastocatellia	Pyrinomonadales	Pyrinomonadaceae	OLB17	OLB17 sp001567505		out	5_singleton	1	50	0	0	0	0	1	10		0.0214355	0	0	0	0	0	0	0	0	0		3_L	4_BD	4_BD	4_BD	4_BD	4_BD	4_BD	4_BD	4_BD	4_BD
717	1cf3b59ecc7d8b0a25fdcc7564e3a3e7	Bacteria	Desulfobacterota	Binatia	UBA9968	UBA9968	Unclassified UBA9968	Uncultured		out	5_singleton	1	50	0	0	0	0	1	10		0.0214355	0	0	0	0	0	0	0	0	0		3_L	4_BD	4_BD	4_BD	4_BD	4_BD	4_BD	4_BD	4_BD	4_BD
718	8b4948247d69ea8d207900377d9cf95f	Bacteria	Bacteroidota	Bacteroidia	Chitinophagales	Chitinophagaceae	Niastella	Niastella vici		out	5_singleton	1	50	0	0	0	0	1	10		0.0214355	0	0	0	0	0	0	0	0	0		3_L	4_BD	4_BD	4_BD	4_BD	4_BD	4_BD	4_BD	4_BD	4_BD
719	ee464cf2cf07a0dedfe9521058b493d9	Bacteria					Unclassified Genus	Uncultured		out	5_singleton	1	50	0	0	0	0	1	10		0.0197866	0	0	0	0	0	0	0	0	0		3_L	4_BD	4_BD	4_BD	4_BD	4_BD	4_BD	4_BD	4_BD	4_BD
720	102f85f511bd82e78c03116731d123ea	Bacteria	Fibrobacterota	Fibrobacteria	Fibrobacterales	Fibrobacteraceae	Unclassified Fibrobacteraceae	Uncultured		out	5_singleton	1	50	0	0	0	0	1	10		0.0197866	0	0	0	0	0	0	0	0	0		3_L	4_BD	4_BD	4_BD	4_BD	4_BD	4_BD	4_BD	4_BD	4_BD
721	7bf727c9fd76ab4b628d16209fe3d912	Bacteria	Verrucomicrobiota	Verrucomicrobiae	Opitutales	Opitutaceae	ER46	ER46 sp003054705		out	5_singleton	1	50	0	0	0	0	1	10		0.0197866	0	0	0	0	0	0	0	0	0		3_L	4_BD	4_BD	4_BD	4_BD	4_BD	4_BD	4_BD	4_BD	4_BD
722	9f61fab2808924b06a6258f289543540	Bacteria	Actinobacteriota	Actinomycetia	Actinomycetales	Bifidobacteriaceae	Bifidobacterium	Bifidobacterium adolescentis		out	5_singleton	1	50	0	0	0	0	1	10		0.0181377	0	0	0	0	0	0	0	0	0		3_L	4_BD	4_BD	4_BD	4_BD	4_BD	4_BD	4_BD	4_BD	4_BD
723	4fbb134a439c7eae171a0c62b30ffcad	Bacteria	Gemmatimonadota	Gemmatimonadetes	Gemmatimonadales	Gemmatimonadaceae	Gemmatimonas	Gemmatimonas aurantiaca		out	5_singleton	1	50	0	0	0	0	1	10		0.0181377	0	0	0	0	0	0	0	0	0		3_L	4_BD	4_BD	4_BD	4_BD	4_BD	4_BD	4_BD	4_BD	4_BD
724	e57f788fdedcbb44b454050e1cd266db	Bacteria	Bacteroidota	Bacteroidia	Chitinophagales	Chitinophagaceae	Terrimonas	Uncultured		out	5_singleton	1	50	0	0	0	0	1	10		0.0181377	0	0	0	0	0	0	0	0	0		3_L	4_BD	4_BD	4_BD	4_BD	4_BD	4_BD	4_BD	4_BD	4_BD
725	d25f450ac9a483faa653828cdb2a93d9	Bacteria	Actinobacteriota	Actinomycetia			Unclassified Genus	Uncultured		out	5_singleton	1	50	0	0	0	0	1	10		0.0181377	0	0	0	0	0	0	0	0	0		3_L	4_BD	4_BD	4_BD	4_BD	4_BD	4_BD	4_BD	4_BD	4_BD
726	4ef2202157e30a756b49afee537f675d	Bacteria	Verrucomicrobiota	Verrucomicrobiae	Chthoniobacterales	Chthoniobacteraceae	Chthoniobacter	Chthoniobacter flavus		out	5_singleton	1	50	0	0	0	0	1	10		0.0181377	0	0	0	0	0	0	0	0	0		3_L	4_BD	4_BD	4_BD	4_BD	4_BD	4_BD	4_BD	4_BD	4_BD
727	a5457eede6c0c4dab7ffe18c35d267ed	Bacteria	Planctomycetota	Phycisphaerae	Tepidisphaerales	Tepidisphaeraceae	UBA2421	Uncultured		out	5_singleton	1	50	0	0	0	0	1	10		0.0181377	0	0	0	0	0	0	0	0	0		3_L	4_BD	4_BD	4_BD	4_BD	4_BD	4_BD	4_BD	4_BD	4_BD
728	af08485c46999e68ecd73b929536ae7e	Bacteria	Chloroflexota	Limnocylindria	QHBO01	QHBO01	CF-167	CF-167 sp005879775		out	5_singleton	1	50	0	0	0	0	1	10		0.0181377	0	0	0	0	0	0	0	0	0		3_L	4_BD	4_BD	4_BD	4_BD	4_BD	4_BD	4_BD	4_BD	4_BD
729	3028101d9579651c2d126bf57874b577	Bacteria	Bacteroidota	Bacteroidia	Chitinophagales	Chitinophagaceae	Ferruginibacter	Ferruginibacter yonginensis		out	5_singleton	1	50	0	0	0	0	1	10		0.0181377	0	0	0	0	0	0	0	0	0		3_L	4_BD	4_BD	4_BD	4_BD	4_BD	4_BD	4_BD	4_BD	4_BD
730	5d347b5df7dd2cde0e36ba6cbbb61856	Bacteria	Methylomirabilota	Methylomirabilia	Rokubacteriales	CSP1-6	UBA12499	UBA12499 sp001788395		out	5_singleton	1	50	0	0	0	0	1	10		0.0181377	0	0	0	0	0	0	0	0	0		3_L	4_BD	4_BD	4_BD	4_BD	4_BD	4_BD	4_BD	4_BD	4_BD
731	30356a47077ce45e5a8fe2575ed60e1d	Bacteria	Acidobacteriota	Blastocatellia	Pyrinomonadales	Pyrinomonadaceae	PSRF01	PSRF01 sp002427845		out	5_singleton	1	50	0	0	0	0	1	10		0.0181377	0	0	0	0	0	0	0	0	0		3_L	4_BD	4_BD	4_BD	4_BD	4_BD	4_BD	4_BD	4_BD	4_BD
732	4ac39628b37eae4c370b9a9a4003b437	Bacteria	Gemmatimonadota	Gemmatimonadetes	Gemmatimonadales	Gemmatimonadaceae	Unclassified Gemmatimonadaceae	Uncultured		out	5_singleton	1	50	0	0	0	0	1	10		0.0164889	0	0	0	0	0	0	0	0	0		3_L	4_BD	4_BD	4_BD	4_BD	4_BD	4_BD	4_BD	4_BD	4_BD
733	015b7012944f4105f31aac15d6b7a8d3	Bacteria	Planctomycetota	Phycisphaerae	Tepidisphaerales	Tepidisphaeraceae	Unclassified Tepidisphaeraceae	Uncultured		out	5_singleton	1	50	0	0	0	0	1	10		0.0164889	0	0	0	0	0	0	0	0	0		3_L	4_BD	4_BD	4_BD	4_BD	4_BD	4_BD	4_BD	4_BD	4_BD
734	72b5236a04e95813660763acdfd13b97	Bacteria	Bacteroidota	Bacteroidia	Bacteroidales	Muribaculaceae	CAG-485	CAG-485 sp002493045		out	5_singleton	1	50	0	0	0	0	1	10		0.0164889	0	0	0	0	0	0	0	0	0		3_L	4_BD	4_BD	4_BD	4_BD	4_BD	4_BD	4_BD	4_BD	4_BD
735	cea9824cb89c5409979fa022bd6c58cd	Bacteria					Unclassified Genus	Uncultured		out	5_singleton	1	50	0	0	0	0	1	10		0.0164889	0	0	0	0	0	0	0	0	0		3_L	4_BD	4_BD	4_BD	4_BD	4_BD	4_BD	4_BD	4_BD	4_BD
736	935945e2a128b109b0623a6728ea1a1e	Bacteria	Pseudomonadota	Gammaproteobacteria	Burkholderiales	Burkholderiaceae	Caballeronia	Uncultured		out	5_singleton	1	50	0	0	0	0	1	10		0.0164889	0	0	0	0	0	0	0	0	0		3_L	4_BD	4_BD	4_BD	4_BD	4_BD	4_BD	4_BD	4_BD	4_BD
737	6b49654b80d5b417aabe23f8e09c5e99	Bacteria	Firmicutes	Clostridia	Acetivibrionales	DSM-8532	Thermoclostridium	Uncultured		out	5_singleton	1	50	0	0	0	0	1	10		0.0164889	0	0	0	0	0	0	0	0	0		3_L	4_BD	4_BD	4_BD	4_BD	4_BD	4_BD	4_BD	4_BD	4_BD
738	39bf9a538d145647b72dd47c0d64a17d	Bacteria	Pseudomonadota	Alphaproteobacteria	Micropepsales	Micropepsaceae	Unclassified Micropepsaceae	Uncultured		out	5_singleton	1	50	0	0	0	0	1	10		0.01484	0	0	0	0	0	0	0	0	0		3_L	4_BD	4_BD	4_BD	4_BD	4_BD	4_BD	4_BD	4_BD	4_BD
739	72248b1d239434b16f2fc988b224f3a5	Bacteria	Planctomycetota	Planctomycetia	Isosphaerales	Isosphaeraceae	Aquisphaera	Uncultured		out	5_singleton	1	50	0	0	0	0	1	10		0.01484	0	0	0	0	0	0	0	0	0		3_L	4_BD	4_BD	4_BD	4_BD	4_BD	4_BD	4_BD	4_BD	4_BD
740	0cfca4293a166a42648e3e4caac177b8	Bacteria	Gemmatimonadota	Gemmatimonadetes	Gemmatimonadales	GWC2-71-9	Palsa-1233	Uncultured		out	5_singleton	1	50	0	0	0	0	1	10		0.01484	0	0	0	0	0	0	0	0	0		3_L	4_BD	4_BD	4_BD	4_BD	4_BD	4_BD	4_BD	4_BD	4_BD
741	e011efd401bf0e8e1f4766ff84a99422	Bacteria	Myxococcota	Polyangia	DRWM01	JAAZOP01	JAAZOP01	Uncultured		out	5_singleton	1	50	0	0	0	0	1	10		0.01484	0	0	0	0	0	0	0	0	0		3_L	4_BD	4_BD	4_BD	4_BD	4_BD	4_BD	4_BD	4_BD	4_BD
742	e14644fe590ffa6365b5605aee30aee5	Bacteria	Chloroflexota	Limnocylindria	QHBO01	QHBO01	CF-167	CF-167 sp005879775		out	5_singleton	1	50	0	0	0	0	1	10		0.01484	0	0	0	0	0	0	0	0	0		3_L	4_BD	4_BD	4_BD	4_BD	4_BD	4_BD	4_BD	4_BD	4_BD
743	f505b304b52f5b3ef88b0efa5cc1c940	Bacteria	Myxococcota	Polyangia	Polyangiales	Polyangiaceae	Unclassified Polyangiaceae	Uncultured		out	5_singleton	1	50	0	0	0	0	1	10		0.01484	0	0	0	0	0	0	0	0	0		3_L	4_BD	4_BD	4_BD	4_BD	4_BD	4_BD	4_BD	4_BD	4_BD
744	cbd9c5e84eb23764ea0de0ba43571f36	Bacteria	Patescibacteria	Saccharimonadia	Saccharimonadales	UBA10212	Unclassified UBA10212	Uncultured		out	5_singleton	1	50	0	0	0	0	1	10		0.01484	0	0	0	0	0	0	0	0	0		3_L	4_BD	4_BD	4_BD	4_BD	4_BD	4_BD	4_BD	4_BD	4_BD
745	16273c1612fd94da80f6bcac1bfcc59d	Bacteria	Planctomycetota	Planctomycetia	Pirellulales	Pirellulaceae	Unclassified Pirellulaceae	Uncultured		out	5_singleton	1	50	0	0	0	0	1	10		0.01484	0	0	0	0	0	0	0	0	0		3_L	4_BD	4_BD	4_BD	4_BD	4_BD	4_BD	4_BD	4_BD	4_BD
746	39f89219cc7274a52bfcff814c768649	Bacteria	Bacteroidota	Bacteroidia	Bacteroidales	UBA932	Unclassified UBA932	Uncultured		out	5_singleton	1	50	0	0	0	0	1	10		0.01484	0	0	0	0	0	0	0	0	0		3_L	4_BD	4_BD	4_BD	4_BD	4_BD	4_BD	4_BD	4_BD	4_BD
747	2991c3eb84d799ff5c8ac42879f277b8	Bacteria	Myxococcota	Polyangia	Polyangiales	Polyangiaceae	Aetherobacter	Aetherobacter fasciculatus		out	5_singleton	1	50	0	0	0	0	1	10		0.01484	0	0	0	0	0	0	0	0	0		3_L	4_BD	4_BD	4_BD	4_BD	4_BD	4_BD	4_BD	4_BD	4_BD
748	94376af07351592829027b9d3f037d7d	Bacteria	Chloroflexota	Anaerolineae	Anaerolineales	Anaerolineaceae	UBA4782	Uncultured		out	5_singleton	1	50	0	0	0	0	1	10		0.01484	0	0	0	0	0	0	0	0	0		3_L	4_BD	4_BD	4_BD	4_BD	4_BD	4_BD	4_BD	4_BD	4_BD
749	0c5044199cefee2c1174222d443c6843	Bacteria	Pseudomonadota	Gammaproteobacteria	Burkholderiales	SG8-39	SCGC-AG-212-J23	SCGC-AG-212-J23 sp005881595		out	5_singleton	1	50	0	0	0	0	1	10		0.01484	0	0	0	0	0	0	0	0	0		3_L	4_BD	4_BD	4_BD	4_BD	4_BD	4_BD	4_BD	4_BD	4_BD
750	b05274e573246572c4972f519885a365	Bacteria	Firmicutes	Bacilli	Erysipelotrichales	Erysipelotrichaceae	Ileibacterium	Ileibacterium valens		out	5_singleton	1	50	0	0	0	0	1	10		0.01484	0	0	0	0	0	0	0	0	0		3_L	4_BD	4_BD	4_BD	4_BD	4_BD	4_BD	4_BD	4_BD	4_BD
751	046eb3d02b93865db06d6eff521ac45b	Bacteria	Gemmatimonadota	Gemmatimonadetes	Gemmatimonadales	Gemmatimonadaceae	AG11	Uncultured		out	5_singleton	1	50	0	0	0	0	1	10		0.0131911	0	0	0	0	0	0	0	0	0		3_L	4_BD	4_BD	4_BD	4_BD	4_BD	4_BD	4_BD	4_BD	4_BD
752	d75750eae2d3048284c25c6389bda1d6	Bacteria	Acidobacteriota	Vicinamibacteria	Vicinamibacterales	UBA2999	WHSN01	Uncultured		out	5_singleton	1	50	0	0	0	0	1	10		0.0131911	0	0	0	0	0	0	0	0	0		3_L	4_BD	4_BD	4_BD	4_BD	4_BD	4_BD	4_BD	4_BD	4_BD
753	504ebd12b50b0dd794313e4a0a23f839	Bacteria	Bacteroidota	Bacteroidia	Flavobacteriales	Flavobacteriaceae	Flavobacterium	Flavobacterium caeni		out	5_singleton	1	50	0	0	0	0	1	10		0.0131911	0	0	0	0	0	0	0	0	0		3_L	4_BD	4_BD	4_BD	4_BD	4_BD	4_BD	4_BD	4_BD	4_BD
754	6e33bf7a39bb3a8f61f7d79f06f2573e	Bacteria	Chloroflexota	Dehalococcoidia	UBA2979	UBA2979	VXMT01	VXMT01 sp009840945		out	5_singleton	1	50	0	0	0	0	1	10		0.0131911	0	0	0	0	0	0	0	0	0		3_L	4_BD	4_BD	4_BD	4_BD	4_BD	4_BD	4_BD	4_BD	4_BD
755	17a8b98576b85d67f28c9ce06ead2491	Bacteria	Bdellovibrionota	Bdellovibrionia	Bdellovibrionales	1-14-0-10-45-34	Unclassified 1-14-0-10-45-34	1-14-0-10-45-34 sp002778785		out	5_singleton	1	50	0	0	0	0	1	10		0.0131911	0	0	0	0	0	0	0	0	0		3_L	4_BD	4_BD	4_BD	4_BD	4_BD	4_BD	4_BD	4_BD	4_BD
756	5195d36f905c64b7d47abff46a465df9	Bacteria	Firmicutes	Bacilli	Bacillales	Planococcaceae	Ureibacillus	Uncultured		out	5_singleton	1	50	0	0	0	0	1	10		0.0131911	0	0	0	0	0	0	0	0	0		3_L	4_BD	4_BD	4_BD	4_BD	4_BD	4_BD	4_BD	4_BD	4_BD
757	5873d896dd7a398abb34ff78814e30f8	Bacteria	Fusobacteriota	Fusobacteriia	Fusobacteriales	Fusobacteriaceae	Fusobacterium	Uncultured		out	5_singleton	1	50	0	0	0	0	1	10		0.0131911	0	0	0	0	0	0	0	0	0		3_L	4_BD	4_BD	4_BD	4_BD	4_BD	4_BD	4_BD	4_BD	4_BD
758	af776bffed845288ffd18bbeb08dd0e0	Bacteria					Unclassified Genus	Uncultured		out	5_singleton	1	50	0	0	0	0	1	10		0.0131911	0	0	0	0	0	0	0	0	0		3_L	4_BD	4_BD	4_BD	4_BD	4_BD	4_BD	4_BD	4_BD	4_BD
759	40058cf577d0b9213a74a9532ba869a1	Bacteria	Pseudomonadota	Alphaproteobacteria	Rhodospirillales		Unclassified Genus	Uncultured		out	5_singleton	1	50	0	0	0	0	1	10		0.0131911	0	0	0	0	0	0	0	0	0		3_L	4_BD	4_BD	4_BD	4_BD	4_BD	4_BD	4_BD	4_BD	4_BD
760	c8b348d9c6562c4498b7e58d4dec04a1	Bacteria	Bacteroidota	Bacteroidia	Flavobacteriales	Weeksellaceae	Apibacter	Apibacter mensalis		out	5_singleton	1	50	0	0	0	0	1	10		0.0131911	0	0	0	0	0	0	0	0	0		3_L	4_BD	4_BD	4_BD	4_BD	4_BD	4_BD	4_BD	4_BD	4_BD
761	d82636f4b85509d18c9a9fc4340aaae1	Bacteria	Bacteroidota	Bacteroidia	Cytophagales	Hymenobacteraceae	Adhaeribacter	Uncultured		out	5_singleton	1	50	0	0	0	0	1	10		0.0131911	0	0	0	0	0	0	0	0	0		3_L	4_BD	4_BD	4_BD	4_BD	4_BD	4_BD	4_BD	4_BD	4_BD
762	44fd24284c4b84d0127f3e5737963fce	Bacteria	Acidobacteriota	Vicinamibacteria	Vicinamibacterales		Unclassified Genus	Uncultured		out	5_singleton	1	50	0	0	0	0	1	10		0.0131911	0	0	0	0	0	0	0	0	0		3_L	4_BD	4_BD	4_BD	4_BD	4_BD	4_BD	4_BD	4_BD	4_BD
763	028bffb2757dc9a97d6cdc9bbf8b5b18	Bacteria	Chloroflexota	Anaerolineae	Ardenticatenales	Ardenticatenaceae	Ardenticatena	Uncultured		out	5_singleton	1	50	0	0	0	0	1	10		0.0131911	0	0	0	0	0	0	0	0	0		3_L	4_BD	4_BD	4_BD	4_BD	4_BD	4_BD	4_BD	4_BD	4_BD
764	b32702cb2bf072e3cb656e1b44d1e2df	Bacteria	Myxococcota	Myxococcia	Myxococcales	Myxococcaceae	WRKR01	Uncultured		out	5_singleton	1	50	0	0	0	0	1	10		0.0131911	0	0	0	0	0	0	0	0	0		3_L	4_BD	4_BD	4_BD	4_BD	4_BD	4_BD	4_BD	4_BD	4_BD
765	d65cb4c063721185b4298d530ee06823	Bacteria	Gemmatimonadota	Gemmatimonadetes	Gemmatimonadales	Gemmatimonadaceae	Unclassified Gemmatimonadaceae	Uncultured		out	5_singleton	1	50	0	0	0	0	1	10		0.0131911	0	0	0	0	0	0	0	0	0		3_L	4_BD	4_BD	4_BD	4_BD	4_BD	4_BD	4_BD	4_BD	4_BD
766	65c45e82bce88c7e1baa4e54254df643	Bacteria	Acidobacteriota	Acidobacteriae	Bryobacterales	Bryobacteraceae	Solibacter	Solibacter usitatus		out	5_singleton	1	50	0	0	0	0	1	10		0.0131911	0	0	0	0	0	0	0	0	0		3_L	4_BD	4_BD	4_BD	4_BD	4_BD	4_BD	4_BD	4_BD	4_BD
767	75cec9c3e83be3a41f069c9aad7dcde6	Bacteria	Actinobacteriota	UBA4738	UBA4738	HRBIN12	AC-51	Uncultured		out	5_singleton	1	50	0	0	0	0	1	10		0.0131911	0	0	0	0	0	0	0	0	0		3_L	4_BD	4_BD	4_BD	4_BD	4_BD	4_BD	4_BD	4_BD	4_BD
768	f92208ded5ee8995b494f8b22b2f5dd0	Bacteria	Actinobacteriota	Acidimicrobiia	Acidimicrobiales	TK06	Unclassified TK06	Uncultured		out	5_singleton	1	50	0	0	0	0	1	10		0.0131911	0	0	0	0	0	0	0	0	0		3_L	4_BD	4_BD	4_BD	4_BD	4_BD	4_BD	4_BD	4_BD	4_BD
769	12f29e2210a2f9239378775fc498048c	Bacteria	Actinobacteriota	Thermoleophilia	Gaiellales	Gaiellaceae	AC-16	AC-16 sp005884575		out	5_singleton	1	50	0	0	0	0	1	10		0.0115422	0	0	0	0	0	0	0	0	0		3_L	4_BD	4_BD	4_BD	4_BD	4_BD	4_BD	4_BD	4_BD	4_BD
770	8876b82f98cf445a0e555b1853875775	Bacteria	Planctomycetota	UBA1135	UBA2386	UBA2386	UBA2386	UBA2386 sp002343845		out	5_singleton	1	50	0	0	0	0	1	10		0.0115422	0	0	0	0	0	0	0	0	0		3_L	4_BD	4_BD	4_BD	4_BD	4_BD	4_BD	4_BD	4_BD	4_BD
771	31b738fa230eecc57843d8b2748d6baa	Bacteria	Acidobacteriota	Vicinamibacteria	Vicinamibacterales	Vicinamibacteraceae	Luteitalea	Luteitalea pratensis		out	5_singleton	1	50	0	0	0	0	1	10		0.0115422	0	0	0	0	0	0	0	0	0		3_L	4_BD	4_BD	4_BD	4_BD	4_BD	4_BD	4_BD	4_BD	4_BD
772	5f9609852410634c23f0968e98b66440	Bacteria	Verrucomicrobiota	Verrucomicrobiae	Chthoniobacterales	Terrimicrobiaceae	Terrimicrobium	Terrimicrobium sacchariphilum		out	5_singleton	1	50	0	0	0	0	1	10		0.0115422	0	0	0	0	0	0	0	0	0		3_L	4_BD	4_BD	4_BD	4_BD	4_BD	4_BD	4_BD	4_BD	4_BD
773	1af1f906492483823d4b0199f6a05c1f	Bacteria	Planctomycetota	Planctomycetia	Pirellulales	Pirellulaceae	Unclassified Pirellulaceae	Uncultured		out	5_singleton	1	50	0	0	0	0	1	10		0.0115422	0	0	0	0	0	0	0	0	0		3_L	4_BD	4_BD	4_BD	4_BD	4_BD	4_BD	4_BD	4_BD	4_BD
774	db6c51036af8c2965b036b79626a0a22	Bacteria	Actinobacteriota	Actinomycetia	Mycobacteriales	Mycobacteriaceae	Nocardia	Uncultured		out	5_singleton	1	50	0	0	0	0	1	10		0.0115422	0	0	0	0	0	0	0	0	0		3_L	4_BD	4_BD	4_BD	4_BD	4_BD	4_BD	4_BD	4_BD	4_BD
775	dfd236e3de613965982bf2c42d0880c4	Bacteria	Patescibacteria	Saccharimonadia	Saccharimonadales	Nanosyncoccaceae	Nanosyncoccus	Nanosyncoccus sp003979185		out	5_singleton	1	50	0	0	0	0	1	10		0.0115422	0	0	0	0	0	0	0	0	0		3_L	4_BD	4_BD	4_BD	4_BD	4_BD	4_BD	4_BD	4_BD	4_BD
776	b7a737c3eed44204635153665a9ac08d	Bacteria	Firmicutes	Bacilli	Bacillales	Fictibacillaceae	Fictibacillus	Uncultured		out	5_singleton	1	50	0	0	0	0	1	10		0.0115422	0	0	0	0	0	0	0	0	0		3_L	4_BD	4_BD	4_BD	4_BD	4_BD	4_BD	4_BD	4_BD	4_BD
777	3a9feb05993c7dfba20f3339e4ea348f	Bacteria	Pseudomonadota	Alphaproteobacteria	Rhizobiales	Rhizobiaceae	Agrobacterium	Uncultured		out	5_singleton	1	50	0	0	0	0	1	10		0.0115422	0	0	0	0	0	0	0	0	0		3_L	4_BD	4_BD	4_BD	4_BD	4_BD	4_BD	4_BD	4_BD	4_BD
778	3d93d317291f40d7dc20d30b2333aa00	Bacteria	Methylomirabilota	Methylomirabilia	Rokubacteriales		Unclassified Genus	Uncultured		out	5_singleton	1	50	0	0	0	0	1	10		0.0115422	0	0	0	0	0	0	0	0	0		3_L	4_BD	4_BD	4_BD	4_BD	4_BD	4_BD	4_BD	4_BD	4_BD
779	c4d10419d175ca013a29e5dae20743cb	Archaea	Thermoproteota	Nitrososphaeria	Nitrososphaerales	Nitrososphaeraceae	Nitrososphaera	Uncultured		out	5_singleton	1	50	0	0	0	0	1	10		0.0115422	0	0	0	0	0	0	0	0	0		3_L	4_BD	4_BD	4_BD	4_BD	4_BD	4_BD	4_BD	4_BD	4_BD
780	fa811a7690e405727d891e069709b70d	Bacteria	Bacteroidota	Bacteroidia	Bacteroidales	Bacteroidaceae	Prevotella	Prevotella nanceiensis		out	5_singleton	1	50	0	0	0	0	1	10		0.0115422	0	0	0	0	0	0	0	0	0		3_L	4_BD	4_BD	4_BD	4_BD	4_BD	4_BD	4_BD	4_BD	4_BD
781	27ff5e0f839aee4d3b6385d19fe3ad12	Bacteria	Bacteroidota	Bacteroidia	Bacteroidales	Bacteroidaceae	Prevotella	Prevotella copri		out	5_singleton	1	50	0	0	0	0	1	10		0.0115422	0	0	0	0	0	0	0	0	0		3_L	4_BD	4_BD	4_BD	4_BD	4_BD	4_BD	4_BD	4_BD	4_BD
782	824cbbfc63415905dba2682e15337d74	Bacteria	Chloroflexota	Chloroflexia	Chloroflexales	Roseiflexaceae	Kouleothrix	Uncultured		out	5_singleton	1	50	0	0	0	0	1	10		0.0115422	0	0	0	0	0	0	0	0	0		3_L	4_BD	4_BD	4_BD	4_BD	4_BD	4_BD	4_BD	4_BD	4_BD
783	22b053bb7f4813eeadf51520aa5fdf22	Bacteria	Bacteroidota	Bacteroidia	Sphingobacteriales	Sphingobacteriaceae	Pedobacter	Uncultured		out	5_singleton	1	50	0	0	0	0	1	10		0.0115422	0	0	0	0	0	0	0	0	0		3_L	4_BD	4_BD	4_BD	4_BD	4_BD	4_BD	4_BD	4_BD	4_BD
784	f5b422891d0e7ce3b4f76ccf76d7cb7a	Bacteria	Planctomycetota	Phycisphaerae	Tepidisphaerales	Tepidisphaeraceae	Unclassified Tepidisphaeraceae	Uncultured		out	5_singleton	1	50	0	0	0	0	1	10		0.0115422	0	0	0	0	0	0	0	0	0		3_L	4_BD	4_BD	4_BD	4_BD	4_BD	4_BD	4_BD	4_BD	4_BD
785	37d321959726db539e532bc3aec25927	Bacteria	Myxococcota	UBA796	UBA796	GCA-2862545	REDI01	REDI01 sp007693595		out	5_singleton	1	50	0	0	0	0	1	10		0.0115422	0	0	0	0	0	0	0	0	0		3_L	4_BD	4_BD	4_BD	4_BD	4_BD	4_BD	4_BD	4_BD	4_BD
786	fd2e4944688d67801e88502155790058	Bacteria	Pseudomonadota	Gammaproteobacteria	Burkholderiales	Burkholderiaceae	Unclassified Burkholderiaceae	Uncultured		out	5_singleton	1	50	0	0	0	0	1	10		0.0115422	0	0	0	0	0	0	0	0	0		3_L	4_BD	4_BD	4_BD	4_BD	4_BD	4_BD	4_BD	4_BD	4_BD
787	4e91f382ceee5352791a6572263a22ac	Bacteria	Actinobacteriota	Thermoleophilia	Solirubrobacterales	70-9	VAYN01	VAYN01 sp005885405		out	5_singleton	1	50	0	0	0	0	1	10		0.0115422	0	0	0	0	0	0	0	0	0		3_L	4_BD	4_BD	4_BD	4_BD	4_BD	4_BD	4_BD	4_BD	4_BD
788	b1e1beb6f4099cbc5ab6f0fb064e3366	Bacteria	Actinobacteriota	Actinomycetia	Actinomycetales	Cellulomonadaceae	Actinotalea	Uncultured		out	5_singleton	1	50	0	0	0	0	1	10		0.0115422	0	0	0	0	0	0	0	0	0		3_L	4_BD	4_BD	4_BD	4_BD	4_BD	4_BD	4_BD	4_BD	4_BD
789	323cf87a004e54779841500826ce4fc5	Bacteria	Chloroflexota	Chloroflexia	Chloroflexales	Roseiflexaceae	Kouleothrix	Uncultured		out	5_singleton	1	50	0	0	0	0	1	10		0.0115422	0	0	0	0	0	0	0	0	0		3_L	4_BD	4_BD	4_BD	4_BD	4_BD	4_BD	4_BD	4_BD	4_BD
790	321e0d570ce3a59fbe7e4dedfe9808a3	Bacteria					Unclassified Genus	Uncultured		out	5_singleton	1	50	0	0	0	0	1	10		0.0115422	0	0	0	0	0	0	0	0	0		3_L	4_BD	4_BD	4_BD	4_BD	4_BD	4_BD	4_BD	4_BD	4_BD
791	a1c906b30032bff2cd50f8671aae29f2	Bacteria	Thermotogota	Thermotogae	Petrotogales	Petrotogaceae	Defluviitoga	Defluviitoga tunisiensis		out	5_singleton	1	50	0	0	0	0	1	10		0.0115422	0	0	0	0	0	0	0	0	0		3_L	4_BD	4_BD	4_BD	4_BD	4_BD	4_BD	4_BD	4_BD	4_BD
792	701eed653019084d25b4dca0ef6f2d17	Bacteria	Firmicutes	Clostridia	Oscillospirales	Oscillospiraceae	Lawsonibacter	Lawsonibacter sp000177015		out	5_singleton	1	50	0	0	0	0	1	10		0.0115422	0	0	0	0	0	0	0	0	0		3_L	4_BD	4_BD	4_BD	4_BD	4_BD	4_BD	4_BD	4_BD	4_BD
793	ec137d2b421a4614fbfe930e7427384d	Bacteria	Actinobacteriota				Unclassified Genus	Uncultured		out	5_singleton	1	50	0	0	0	0	1	10		0.00989332	0	0	0	0	0	0	0	0	0		3_L	4_BD	4_BD	4_BD	4_BD	4_BD	4_BD	4_BD	4_BD	4_BD
794	ea36d5806bf0a5020dd41c81f9f7f7e2	Bacteria	Bacteroidota	Bacteroidia	Chitinophagales	Chitinophagaceae	VBAR01	VBAR01 sp005882315		out	5_singleton	1	50	0	0	0	0	1	10		0.00989332	0	0	0	0	0	0	0	0	0		3_L	4_BD	4_BD	4_BD	4_BD	4_BD	4_BD	4_BD	4_BD	4_BD
795	f219e052ef82db2ab8fdfaed8f3c42e0	Bacteria	Bacteroidota	Bacteroidia	Bacteroidales	Tannerellaceae	Parabacteroides	Parabacteroides gordonii		out	5_singleton	1	50	0	0	0	0	1	10		0.00989332	0	0	0	0	0	0	0	0	0		3_L	4_BD	4_BD	4_BD	4_BD	4_BD	4_BD	4_BD	4_BD	4_BD
796	072bc6811dfc5dd8389b96efb49f4e30	Bacteria	Actinobacteriota	Thermoleophilia	Solirubrobacterales	70-9	Unclassified 70-9	Uncultured		out	5_singleton	1	50	0	0	0	0	1	10		0.00989332	0	0	0	0	0	0	0	0	0		3_L	4_BD	4_BD	4_BD	4_BD	4_BD	4_BD	4_BD	4_BD	4_BD
797	fa23b1ba9ad3dc3d2f54bbefea2134e8	Bacteria	Patescibacteria	Saccharimonadia	Saccharimonadales	OMJO01	OMJO01	OMJO01 sp900299395		out	5_singleton	1	50	0	0	0	0	1	10		0.00989332	0	0	0	0	0	0	0	0	0		3_L	4_BD	4_BD	4_BD	4_BD	4_BD	4_BD	4_BD	4_BD	4_BD
798	552d56e69dc7d49fba75d29ec9bc686e	Bacteria	Pseudomonadota	Alphaproteobacteria	Rhizobiales	Hyphomicrobiaceae	Unclassified Hyphomicrobiaceae	Uncultured		out	5_singleton	1	50	0	0	0	0	1	10		0.00989332	0	0	0	0	0	0	0	0	0		3_L	4_BD	4_BD	4_BD	4_BD	4_BD	4_BD	4_BD	4_BD	4_BD
799	737cf01c361d3353c346ff62d50eabb5	Bacteria	Patescibacteria	Saccharimonadia	Saccharimonadales	OMJO01	OMJO01	Uncultured		out	5_singleton	1	50	0	0	0	0	1	10		0.00989332	0	0	0	0	0	0	0	0	0		3_L	4_BD	4_BD	4_BD	4_BD	4_BD	4_BD	4_BD	4_BD	4_BD
800	e04ec26397e6b068b1af37f33b2d29b5	Bacteria	Pseudomonadota	Alphaproteobacteria	Acetobacterales	Acetobacteraceae	Roseomonas	Roseomonas wooponensis		out	5_singleton	1	50	0	0	0	0	1	10		0.00989332	0	0	0	0	0	0	0	0	0		3_L	4_BD	4_BD	4_BD	4_BD	4_BD	4_BD	4_BD	4_BD	4_BD
801	ba7a3b8af3bed3d972ff3ae7824dab2c	Bacteria	Gemmatimonadota	Gemmatimonadetes	Gemmatimonadales	Gemmatimonadaceae	AG11	Uncultured		out	5_singleton	1	50	0	0	0	0	1	10		0.00989332	0	0	0	0	0	0	0	0	0		3_L	4_BD	4_BD	4_BD	4_BD	4_BD	4_BD	4_BD	4_BD	4_BD
802	6f92c6d2aea444c844d1e50285592ad2	Bacteria	Pseudomonadota	Alphaproteobacteria	Rhodobacterales	Rhodobacteraceae	Unclassified Rhodobacteraceae	Uncultured		out	5_singleton	1	50	0	0	0	0	1	10		0.00989332	0	0	0	0	0	0	0	0	0		3_L	4_BD	4_BD	4_BD	4_BD	4_BD	4_BD	4_BD	4_BD	4_BD
803	d7beb25845efaaa03a05935b7bb71ac4	Bacteria	Pseudomonadota	Gammaproteobacteria	Burkholderiales	Burkholderiaceae	Cupriavidus	Uncultured		out	5_singleton	1	50	0	0	0	0	1	10		0.00989332	0	0	0	0	0	0	0	0	0		3_L	4_BD	4_BD	4_BD	4_BD	4_BD	4_BD	4_BD	4_BD	4_BD
804	0d236119e3b770bc447e178d415d1a71	Bacteria	Planctomycetota	Planctomycetia	Gemmatales	Gemmataceae	Urbifossiella	Urbifossiella sp003136315		out	5_singleton	1	50	0	0	0	0	1	10		0.00989332	0	0	0	0	0	0	0	0	0		3_L	4_BD	4_BD	4_BD	4_BD	4_BD	4_BD	4_BD	4_BD	4_BD
805	f685f72b36f2f2859afc79349c37378d	Bacteria	Pseudomonadota	Alphaproteobacteria	Caulobacterales	Caulobacteraceae	Brevundimonas	Uncultured		out	5_singleton	1	50	0	0	0	0	1	10		0.00989332	0	0	0	0	0	0	0	0	0		3_L	4_BD	4_BD	4_BD	4_BD	4_BD	4_BD	4_BD	4_BD	4_BD
806	3d14b051111f17022c4d67ef729e336d	Bacteria	Pseudomonadota	Alphaproteobacteria	Rhizobiales	Devosiaceae	Devosia	Uncultured		out	5_singleton	1	50	0	0	0	0	1	10		0.00989332	0	0	0	0	0	0	0	0	0		3_L	4_BD	4_BD	4_BD	4_BD	4_BD	4_BD	4_BD	4_BD	4_BD
807	b6e46f76658f2b95a1dbd95a8e70c8f7	Bacteria	Planctomycetota	Phycisphaerae	Phycisphaerales	UBA1924	J022	Uncultured		out	5_singleton	1	50	0	0	0	0	1	10		0.00989332	0	0	0	0	0	0	0	0	0		3_L	4_BD	4_BD	4_BD	4_BD	4_BD	4_BD	4_BD	4_BD	4_BD
808	c2a52584d90e7bbb78d8231ea84ca5c8	Unassigned					Unclassified Genus	Uncultured		out	5_singleton	1	50	0	0	0	0	1	10		0.00989332	0	0	0	0	0	0	0	0	0		3_L	4_BD	4_BD	4_BD	4_BD	4_BD	4_BD	4_BD	4_BD	4_BD
809	a61c105bf1f3657ba3eab44e8d1e2198	Bacteria	Pseudomonadota	Alphaproteobacteria	Sphingomonadales	Sphingomonadaceae	Unclassified Sphingomonadaceae	Uncultured		out	5_singleton	1	50	0	0	0	0	1	10		0.00989332	0	0	0	0	0	0	0	0	0		3_L	4_BD	4_BD	4_BD	4_BD	4_BD	4_BD	4_BD	4_BD	4_BD
810	8a66463fbb3e5165d8784b8562331968	Bacteria	Acidobacteriota	Acidobacteriae	Acidoferrales	UBA7541	Palsa-295	Uncultured		out	5_singleton	1	50	0	0	0	0	1	10		0.00989332	0	0	0	0	0	0	0	0	0		3_L	4_BD	4_BD	4_BD	4_BD	4_BD	4_BD	4_BD	4_BD	4_BD
811	1252b68df473554f11982a50eb209249	Bacteria	Pseudomonadota	Alphaproteobacteria	Caulobacterales	Hyphomonadaceae	Asprobacter	Uncultured		out	5_singleton	1	50	0	0	0	0	1	10		0.00989332	0	0	0	0	0	0	0	0	0		3_L	4_BD	4_BD	4_BD	4_BD	4_BD	4_BD	4_BD	4_BD	4_BD
812	97fcc9e13860c70167646d4358e96044	Bacteria	Eisenbacteria	RBG-16-71-46	SZUA-252	SZUA-252	WS-7	WS-7 sp005893275		out	5_singleton	1	50	0	0	0	0	1	10		0.00989332	0	0	0	0	0	0	0	0	0		3_L	4_BD	4_BD	4_BD	4_BD	4_BD	4_BD	4_BD	4_BD	4_BD
813	9c5ad2206f655273fa6c39cf789a2d5a	Bacteria	Actinobacteriota	UBA4738	UBA4738	HRBIN12	AC-51	AC-51 sp005883885		out	5_singleton	1	50	0	0	0	0	1	10		0.00989332	0	0	0	0	0	0	0	0	0		3_L	4_BD	4_BD	4_BD	4_BD	4_BD	4_BD	4_BD	4_BD	4_BD
814	aa6cb8cfc21a677b2f2e4981435d47ea	Bacteria	Pseudomonadota	Gammaproteobacteria	Burkholderiales	Burkholderiaceae	Massilia	Uncultured		out	5_singleton	1	50	0	0	0	0	1	10		0.00989332	0	0	0	0	0	0	0	0	0		3_L	4_BD	4_BD	4_BD	4_BD	4_BD	4_BD	4_BD	4_BD	4_BD
815	bc6962ade3ab17db072c92252822cb0b	Bacteria	Pseudomonadota	Gammaproteobacteria	Burkholderiales	2013Ark19i	Unclassified 2013Ark19i	Uncultured		out	5_singleton	1	50	0	0	0	0	1	10		0.00989332	0	0	0	0	0	0	0	0	0		3_L	4_BD	4_BD	4_BD	4_BD	4_BD	4_BD	4_BD	4_BD	4_BD
816	1a74c414ab7652bccb2cd4d4c96bacd2	Bacteria	Chloroflexota	Dehalococcoidia	UBA2979	UBA2979	RBC038	RBC038 sp902827055		out	5_singleton	1	50	0	0	0	0	1	10		0.00989332	0	0	0	0	0	0	0	0	0		3_L	4_BD	4_BD	4_BD	4_BD	4_BD	4_BD	4_BD	4_BD	4_BD
817	87d6727f75a7917f8a0f77c4210e6beb	Bacteria	Gemmatimonadota	Gemmatimonadetes	Gemmatimonadales	Gemmatimonadaceae	AG11	AG11 sp003223455		out	5_singleton	1	50	0	0	0	0	1	10		0.00824443	0	0	0	0	0	0	0	0	0		3_L	4_BD	4_BD	4_BD	4_BD	4_BD	4_BD	4_BD	4_BD	4_BD
818	54e6baa25c35b3fc391c5de09093e1d7	Bacteria	Pseudomonadota	Alphaproteobacteria	Caulobacterales	Caulobacteraceae	Phenylobacterium	Phenylobacterium haematophilum		out	5_singleton	1	50	0	0	0	0	1	10		0.00824443	0	0	0	0	0	0	0	0	0		3_L	4_BD	4_BD	4_BD	4_BD	4_BD	4_BD	4_BD	4_BD	4_BD
819	34e917218de761409ff3f1b1172116a0	Bacteria	Actinobacteriota	Actinomycetia	Propionibacteriales	Nocardioidaceae	Nocardioides	Uncultured		out	5_singleton	1	50	0	0	0	0	1	10		0.00824443	0	0	0	0	0	0	0	0	0		3_L	4_BD	4_BD	4_BD	4_BD	4_BD	4_BD	4_BD	4_BD	4_BD
820	3d1729bf4483bf5b4099bb692d4751b0	Bacteria	Pseudomonadota	Alphaproteobacteria	Caulobacterales	Caulobacteraceae	Asticcacaulis	Asticcacaulis excentricus		out	5_singleton	1	50	0	0	0	0	1	10		0.00824443	0	0	0	0	0	0	0	0	0		3_L	4_BD	4_BD	4_BD	4_BD	4_BD	4_BD	4_BD	4_BD	4_BD
821	397d1bf3f497f5ac4f10159f74bd74be	Bacteria	Actinobacteriota	Actinomycetia	Propionibacteriales	Nocardioidaceae	Nocardioides	Nocardioides allogilvus		out	5_singleton	1	50	0	0	0	0	1	10		0.00824443	0	0	0	0	0	0	0	0	0		3_L	4_BD	4_BD	4_BD	4_BD	4_BD	4_BD	4_BD	4_BD	4_BD
822	4c57a4a9dd11d33f74b27d27cc2a9a4d	Bacteria	Bacteroidota	Bacteroidia	AKYH767	2-12-FULL-35-15	Unclassified 2-12-FULL-35-15	2-12-FULL-35-15 sp001769385		out	5_singleton	1	50	0	0	0	0	1	10		0.00824443	0	0	0	0	0	0	0	0	0		3_L	4_BD	4_BD	4_BD	4_BD	4_BD	4_BD	4_BD	4_BD	4_BD
823	fa1523e2f92e1030d63d4bd85fb03afa	Bacteria	Chloroflexota	Anaerolineae	Aggregatilineales	A4b	Unclassified A4b	Uncultured		out	5_singleton	1	50	0	0	0	0	1	10		0.00824443	0	0	0	0	0	0	0	0	0		3_L	4_BD	4_BD	4_BD	4_BD	4_BD	4_BD	4_BD	4_BD	4_BD
824	016e6681a79047c14c078477126f14be	Bacteria	Chloroflexota	Anaerolineae	Aggregatilineales	A4b	Unclassified A4b	Uncultured		out	5_singleton	1	50	0	0	0	0	1	10		0.00824443	0	0	0	0	0	0	0	0	0		3_L	4_BD	4_BD	4_BD	4_BD	4_BD	4_BD	4_BD	4_BD	4_BD
825	8ef9fdde10993c2411b7845f443f96bd	Bacteria	Patescibacteria	Saccharimonadia	Saccharimonadales		Unclassified Genus	Uncultured		out	5_singleton	1	50	0	0	0	0	1	10		0.00824443	0	0	0	0	0	0	0	0	0		3_L	4_BD	4_BD	4_BD	4_BD	4_BD	4_BD	4_BD	4_BD	4_BD
826	ca893a8881120a25aad9288529b7f9ac	Bacteria	Firmicutes	Clostridia	Peptostreptococcales	Filifactoraceae	Acetoanaerobium	Uncultured		out	5_singleton	1	50	0	0	0	0	1	10		0.00824443	0	0	0	0	0	0	0	0	0		3_L	4_BD	4_BD	4_BD	4_BD	4_BD	4_BD	4_BD	4_BD	4_BD
827	a15c012764072f8144b5f20b69d47f0f	Bacteria	Acidobacteriota	Acidobacteriae	Acidoferrales	UBA7541	Acidoferrum	Uncultured		out	5_singleton	1	50	0	0	0	0	1	10		0.00824443	0	0	0	0	0	0	0	0	0		3_L	4_BD	4_BD	4_BD	4_BD	4_BD	4_BD	4_BD	4_BD	4_BD
828	939102c73a858a2b57234c45d9eb671c	Bacteria	Firmicutes	Clostridia	Oscillospirales	Ruminococcaceae	Unclassified Ruminococcaceae	Uncultured		out	5_singleton	1	50	0	0	0	0	1	10		0.00824443	0	0	0	0	0	0	0	0	0		3_L	4_BD	4_BD	4_BD	4_BD	4_BD	4_BD	4_BD	4_BD	4_BD
829	2bc19283be7144779f416eace1c1520a	Bacteria	Gemmatimonadota	Gemmatimonadetes	Gemmatimonadales	GWC2-71-9	AG41	AG41 sp003222085		out	5_singleton	1	50	0	0	0	0	1	10		0.00824443	0	0	0	0	0	0	0	0	0		3_L	4_BD	4_BD	4_BD	4_BD	4_BD	4_BD	4_BD	4_BD	4_BD
830	da889c368f3c456b07153059cfe52e9d	Bacteria	Firmicutes	Negativicutes	Veillonellales	Veillonellaceae	Veillonella	Uncultured		out	5_singleton	1	50	0	0	0	0	1	10		0.00824443	0	0	0	0	0	0	0	0	0		3_L	4_BD	4_BD	4_BD	4_BD	4_BD	4_BD	4_BD	4_BD	4_BD
831	59eb4423c3b15b7f9c518902eb8152d4	Bacteria	Firmicutes	UBA4882	UBA10575	UBA10575	Capillibacterium	Capillibacterium thermochitinicola		out	5_singleton	1	50	0	0	0	0	1	10		0.00824443	0	0	0	0	0	0	0	0	0		3_L	4_BD	4_BD	4_BD	4_BD	4_BD	4_BD	4_BD	4_BD	4_BD
832	2019e397fc43c70cac9ae596067904fe	Bacteria	Chloroflexota	Anaerolineae	Aggregatilineales	A4b	GCA-2699585	GCA-2699585 sp002699585		out	5_singleton	1	50	0	0	0	0	1	10		0.00824443	0	0	0	0	0	0	0	0	0		3_L	4_BD	4_BD	4_BD	4_BD	4_BD	4_BD	4_BD	4_BD	4_BD
833	2bb6fbe285a12f80ab300dbfbf597a50	Bacteria	Planctomycetota	Phycisphaerae	Phycisphaerales	Phycisphaeraceae	Unclassified Phycisphaeraceae	Uncultured		out	5_singleton	1	50	0	0	0	0	1	10		0.00824443	0	0	0	0	0	0	0	0	0		3_L	4_BD	4_BD	4_BD	4_BD	4_BD	4_BD	4_BD	4_BD	4_BD
834	7cf157fdb8599257fabbf9d615d49d95	Bacteria	Actinobacteriota	Thermoleophilia	Solirubrobacterales	70-9	Unclassified 70-9	Uncultured		out	5_singleton	1	50	0	0	0	0	1	10		0.00824443	0	0	0	0	0	0	0	0	0		3_L	4_BD	4_BD	4_BD	4_BD	4_BD	4_BD	4_BD	4_BD	4_BD
835	affc141ab35188508a92e16863610e6c	Bacteria	Bacteroidota	Bacteroidia	Sphingobacteriales	Sphingobacteriaceae	Parapedobacter	Uncultured		out	5_singleton	1	50	0	0	0	0	1	10		0.00824443	0	0	0	0	0	0	0	0	0		3_L	4_BD	4_BD	4_BD	4_BD	4_BD	4_BD	4_BD	4_BD	4_BD
836	aa1b1420ba9185aedc5315c1a7b09cac	Bacteria	Planctomycetota	Planctomycetia	Gemmatales	Gemmataceae	Gemmata	Uncultured		out	5_singleton	1	50	0	0	0	0	1	10		0.00824443	0	0	0	0	0	0	0	0	0		3_L	4_BD	4_BD	4_BD	4_BD	4_BD	4_BD	4_BD	4_BD	4_BD
837	986606deb1f871b4e15eaa6d0862aaf0	Bacteria	Planctomycetota	Planctomycetia	Gemmatales	Gemmataceae	Urbifossiella	Urbifossiella sp003136315		out	5_singleton	1	50	0	0	0	0	1	10		0.00824443	0	0	0	0	0	0	0	0	0		3_L	4_BD	4_BD	4_BD	4_BD	4_BD	4_BD	4_BD	4_BD	4_BD
838	588dc2b5960863032fa0c736c61bcd0f	Bacteria	Pseudomonadota	Alphaproteobacteria	Rhizobiales	Hyphomicrobiaceae	Hyphomicrobium	Hyphomicrobium sulfonivorans		out	5_singleton	1	50	0	0	0	0	1	10		0.00824443	0	0	0	0	0	0	0	0	0		3_L	4_BD	4_BD	4_BD	4_BD	4_BD	4_BD	4_BD	4_BD	4_BD
839	37b933813214460c2122cee720dd1635	Bacteria	Pseudomonadota	Alphaproteobacteria			Unclassified Genus	Uncultured		out	5_singleton	1	50	0	0	0	0	1	10		0.00824443	0	0	0	0	0	0	0	0	0		3_L	4_BD	4_BD	4_BD	4_BD	4_BD	4_BD	4_BD	4_BD	4_BD
840	7737e54b42ffc2186f47760b042fe6db	Bacteria	Planctomycetota	Phycisphaerae	Sedimentisphaerales		Unclassified Genus	Uncultured		out	5_singleton	1	50	0	0	0	0	1	10		0.00824443	0	0	0	0	0	0	0	0	0		3_L	4_BD	4_BD	4_BD	4_BD	4_BD	4_BD	4_BD	4_BD	4_BD
841	3a288e3984ee08aae48082a2f562bd2d	Bacteria	Planctomycetota	Planctomycetia	Pirellulales		Unclassified Genus	Uncultured		out	5_singleton	1	50	0	0	0	0	1	10		0.00824443	0	0	0	0	0	0	0	0	0		3_L	4_BD	4_BD	4_BD	4_BD	4_BD	4_BD	4_BD	4_BD	4_BD
842	f810fb9b62b7e9fce3b3ea5d16e45d55	Bacteria					Unclassified Genus	Uncultured		out	5_singleton	1	50	0	0	0	0	1	10		0.00824443	0	0	0	0	0	0	0	0	0		3_L	4_BD	4_BD	4_BD	4_BD	4_BD	4_BD	4_BD	4_BD	4_BD
843	d4a771d789eeae24e4919e109e061e4e	Bacteria	Planctomycetota	Planctomycetia	Pirellulales	Pirellulaceae	Pirellula	Pirellula staleyi		out	5_singleton	1	50	0	0	0	0	1	10		0.00824443	0	0	0	0	0	0	0	0	0		3_L	4_BD	4_BD	4_BD	4_BD	4_BD	4_BD	4_BD	4_BD	4_BD
844	053c6707322b585b18097ed23579d389	Bacteria	Pseudomonadota	Alphaproteobacteria	Sphingomonadales	Kordiimonadaceae	Kordiimonas	Kordiimonas sp002401685		out	5_singleton	1	50	0	0	0	0	1	10		0.00824443	0	0	0	0	0	0	0	0	0		3_L	4_BD	4_BD	4_BD	4_BD	4_BD	4_BD	4_BD	4_BD	4_BD
845	57c6282ef65ee15a57f5d4d2cdce1c9f	Bacteria	Bacteroidota	Bacteroidia	Bacteroidales	Marinilabiliaceae	Unclassified Marinilabiliaceae	JC017 sp004296775		out	5_singleton	1	50	0	0	0	0	1	10		0.00824443	0	0	0	0	0	0	0	0	0		3_L	4_BD	4_BD	4_BD	4_BD	4_BD	4_BD	4_BD	4_BD	4_BD
846	5381a2588b070ffd23fd4b282eec7428	Bacteria	Bacteroidota	Bacteroidia	Bacteroidales	UBA932	Coprenecus	Uncultured		out	5_singleton	1	50	0	0	0	0	1	10		0.00824443	0	0	0	0	0	0	0	0	0		3_L	4_BD	4_BD	4_BD	4_BD	4_BD	4_BD	4_BD	4_BD	4_BD
847	f295c0772bede57bd14eb590461ed606	Bacteria	Bacteroidota	Bacteroidia	Bacteroidales	Muribaculaceae	CAG-485	CAG-485 sp002493045		out	5_singleton	1	50	0	0	0	0	1	10		0.00824443	0	0	0	0	0	0	0	0	0		3_L	4_BD	4_BD	4_BD	4_BD	4_BD	4_BD	4_BD	4_BD	4_BD
848	a3b680db922a74ad59526f8a68f1cf46	Bacteria	Bacteroidota	Bacteroidia	Bacteroidales	Muribaculaceae	Unclassified Muribaculaceae	Uncultured		out	5_singleton	1	50	0	0	0	0	1	10		0.00824443	0	0	0	0	0	0	0	0	0		3_L	4_BD	4_BD	4_BD	4_BD	4_BD	4_BD	4_BD	4_BD	4_BD
849	e18846fac58a37de5ca5569f40c71f91	Bacteria	Pseudomonadota	Alphaproteobacteria	Sphingomonadales	Sphingomonadaceae	Sphingomicrobium	Sphingomicrobium sp000620665		out	5_singleton	1	50	0	0	0	0	1	10		0.00824443	0	0	0	0	0	0	0	0	0		3_L	4_BD	4_BD	4_BD	4_BD	4_BD	4_BD	4_BD	4_BD	4_BD
850	c7ed9f2a66f130cf4aee6206c95fa281	Bacteria	Acidobacteriota	Thermoanaerobaculia	UBA5704	UBA5704	JAAYLR01	Uncultured		out	5_singleton	1	50	0	0	0	0	1	10		0.00824443	0	0	0	0	0	0	0	0	0		3_L	4_BD	4_BD	4_BD	4_BD	4_BD	4_BD	4_BD	4_BD	4_BD
851	a52a0a3a42bf4d711fe5ccbd37651fed	Bacteria					Unclassified Genus	Uncultured		out	5_singleton	1	50	0	0	0	0	1	10		0.00824443	0	0	0	0	0	0	0	0	0		3_L	4_BD	4_BD	4_BD	4_BD	4_BD	4_BD	4_BD	4_BD	4_BD
852	8364e27e2e2057325dd689b9af8c70df	Bacteria	Bacteroidota	Bacteroidia	Flavobacteriales	Flavobacteriaceae	Aequorivita	Uncultured		out	5_singleton	1	50	0	0	0	0	1	10		0.00824443	0	0	0	0	0	0	0	0	0		3_L	4_BD	4_BD	4_BD	4_BD	4_BD	4_BD	4_BD	4_BD	4_BD
853	9c184e087d7ce55ce0f0e31fce3e05b9	Bacteria	Acidobacteriota	Vicinamibacteria	Vicinamibacterales	Vicinamibacteraceae	Luteitalea	Uncultured		out	5_singleton	1	50	0	0	0	0	1	10		0.00824443	0	0	0	0	0	0	0	0	0		3_L	4_BD	4_BD	4_BD	4_BD	4_BD	4_BD	4_BD	4_BD	4_BD
854	cbdf11c9dfec2467ebf92741caf7ec60	Bacteria	Pseudomonadota	Gammaproteobacteria	Steroidobacterales	Steroidobacteraceae	Unclassified Steroidobacteraceae	Uncultured		out	5_singleton	1	50	0	0	0	0	1	10		0.00824443	0	0	0	0	0	0	0	0	0		3_L	4_BD	4_BD	4_BD	4_BD	4_BD	4_BD	4_BD	4_BD	4_BD
855	7d7d7807f4a192f37487c01bf0cd7491	Bacteria	Bacteroidota	Bacteroidia	Cytophagales	Spirosomaceae	Dyadobacter	Uncultured		out	5_singleton	1	50	0	0	0	0	1	10		0.00824443	0	0	0	0	0	0	0	0	0		3_L	4_BD	4_BD	4_BD	4_BD	4_BD	4_BD	4_BD	4_BD	4_BD
856	51f21e3e2bf550b91be60971b0f01634	Bacteria					Unclassified Genus	Uncultured		out	5_singleton	1	50	0	0	0	0	1	10		0.00824443	0	0	0	0	0	0	0	0	0		3_L	4_BD	4_BD	4_BD	4_BD	4_BD	4_BD	4_BD	4_BD	4_BD
857	6a1fe93b461801f345275e348ff36049	Bacteria	Verrucomicrobiota	Verrucomicrobiae	Pedosphaerales	J093	Unclassified J093	Uncultured		out	5_singleton	1	50	0	0	0	0	1	10		0.00824443	0	0	0	0	0	0	0	0	0		3_L	4_BD	4_BD	4_BD	4_BD	4_BD	4_BD	4_BD	4_BD	4_BD
858	2376c0ea989990ec82bd8e20084f877b	Bacteria	Verrucomicrobiota	Kiritimatiellae	RFP12	UBA1067	Unclassified UBA1067	Uncultured		out	5_singleton	1	50	0	0	0	0	1	10		0.00824443	0	0	0	0	0	0	0	0	0		3_L	4_BD	4_BD	4_BD	4_BD	4_BD	4_BD	4_BD	4_BD	4_BD
859	d741b3684740034d82e4199fdea5d105	Unassigned					Unclassified Genus	Uncultured		out	5_singleton	1	50	0	0	0	0	1	10		0.00824443	0	0	0	0	0	0	0	0	0		3_L	4_BD	4_BD	4_BD	4_BD	4_BD	4_BD	4_BD	4_BD	4_BD
860	d0f06bb402cb5397b26a82ad7f54ba2c	Bacteria	Eisenbacteria	RBG-16-71-46	RBG-16-71-46	RBG-16-71-46	RBG-16-71-46	RBG-16-71-46 sp001780165		out	5_singleton	1	50	0	0	0	0	1	10		0.00824443	0	0	0	0	0	0	0	0	0		3_L	4_BD	4_BD	4_BD	4_BD	4_BD	4_BD	4_BD	4_BD	4_BD
861	ea51210b1b0d1fd4e986c98b51271aaa	Bacteria	Pseudomonadota	Gammaproteobacteria	Burkholderiales	Burkholderiaceae	Unclassified Burkholderiaceae	Uncultured		out	5_singleton	1	50	0	0	0	0	1	10		0.00824443	0	0	0	0	0	0	0	0	0		3_L	4_BD	4_BD	4_BD	4_BD	4_BD	4_BD	4_BD	4_BD	4_BD
862	4f9e24501ed555131f941865de32b7d2	Bacteria	Pseudomonadota	Gammaproteobacteria	Burkholderiales	Burkholderiaceae	Unclassified Burkholderiaceae	Uncultured		out	5_singleton	1	50	0	0	0	0	1	10		0.00824443	0	0	0	0	0	0	0	0	0		3_L	4_BD	4_BD	4_BD	4_BD	4_BD	4_BD	4_BD	4_BD	4_BD
863	a805d73c9d7a7bfac724d937eb70fa4b	Bacteria	Pseudomonadota				Unclassified Genus	Uncultured		out	5_singleton	1	50	0	0	0	0	1	10		0.00824443	0	0	0	0	0	0	0	0	0		3_L	4_BD	4_BD	4_BD	4_BD	4_BD	4_BD	4_BD	4_BD	4_BD
864	76ed519737c71e991969a5270f9b8ba2	Bacteria	Actinobacteriota	Actinomycetia	Actinomycetales	Micrococcaceae	Unclassified Micrococcaceae	Uncultured		out	5_singleton	1	50	0	0	0	0	1	10		0.00824443	0	0	0	0	0	0	0	0	0		3_L	4_BD	4_BD	4_BD	4_BD	4_BD	4_BD	4_BD	4_BD	4_BD
865	3f51bc7ce7b1192dfa5709abd7dc2583	Bacteria	Actinobacteriota	Actinomycetia	Streptosporangiales	Streptosporangiaceae	Nonomuraea	Uncultured		out	5_singleton	1	50	0	0	0	0	1	10		0.00824443	0	0	0	0	0	0	0	0	0		3_L	4_BD	4_BD	4_BD	4_BD	4_BD	4_BD	4_BD	4_BD	4_BD
866	5acb0ab2b1f18e7105a97a36a8709273	Bacteria	Actinobacteriota	Actinomycetia	Actinomycetales	Dermatophilaceae	Phycicoccus	Uncultured		out	5_singleton	1	50	0	0	0	0	1	10		0.00824443	0	0	0	0	0	0	0	0	0		3_L	4_BD	4_BD	4_BD	4_BD	4_BD	4_BD	4_BD	4_BD	4_BD
867	0c7c3f50f9381b48c88728fa57d22cca	Bacteria	Cloacimonadota	Cloacimonadia	Cloacimonadales	Cloacimonadaceae	Unclassified Cloacimonadaceae	Uncultured		out	5_singleton	1	50	0	0	0	0	1	10		0.00824443	0	0	0	0	0	0	0	0	0		3_L	4_BD	4_BD	4_BD	4_BD	4_BD	4_BD	4_BD	4_BD	4_BD
868	6ec8ff03c0f5a26aefd30e40770c5d32	Bacteria					Unclassified Genus	Uncultured		out	5_singleton	1	50	0	0	0	0	1	10		0.00824443	0	0	0	0	0	0	0	0	0		3_L	4_BD	4_BD	4_BD	4_BD	4_BD	4_BD	4_BD	4_BD	4_BD
869	9519727c8b6365c4789347f3401935f5	Bacteria	Chloroflexota	Anaerolineae	Aggregatilineales	A4b	Unclassified A4b	Uncultured		out	5_singleton	1	50	0	0	0	0	1	10		0.00824443	0	0	0	0	0	0	0	0	0		3_L	4_BD	4_BD	4_BD	4_BD	4_BD	4_BD	4_BD	4_BD	4_BD
870	2925b214afd6a13fe8442eaf0ec1e45b	Bacteria	Actinobacteriota	Acidimicrobiia	Acidimicrobiales	Ilumatobacteraceae	Ilumatobacter	Ilumatobacter coccineus		out	5_singleton	1	50	0	0	0	0	1	10		0.00824443	0	0	0	0	0	0	0	0	0		3_L	4_BD	4_BD	4_BD	4_BD	4_BD	4_BD	4_BD	4_BD	4_BD
871	cdf1fa5fef1ff86a2050c5030447813e	Bacteria	Chloroflexota	Chloroflexia	Chloroflexales	Herpetosiphonaceae	Herpetosiphon	Uncultured		out	5_singleton	1	50	0	0	0	0	1	10		0.00824443	0	0	0	0	0	0	0	0	0		3_L	4_BD	4_BD	4_BD	4_BD	4_BD	4_BD	4_BD	4_BD	4_BD
872	c4e3c32bf077af34e5049c9ba0ae9592	Bacteria	Acidobacteriota	Blastocatellia	Pyrinomonadales	Blastocatellaceae	Stenotrophobacter	Uncultured		out	5_singleton	1	50	0	0	0	0	1	10		0.00824443	0	0	0	0	0	0	0	0	0		3_L	4_BD	4_BD	4_BD	4_BD	4_BD	4_BD	4_BD	4_BD	4_BD
873	aa6cec78136e8ab83ccb7ec9548816b9	Bacteria	Planctomycetota	UBA1135	UBA1135	GCA-002686595	Unclassified GCA-002686595	Uncultured		out	5_singleton	1	50	0	0	0	0	1	10		0.00824443	0	0	0	0	0	0	0	0	0		3_L	4_BD	4_BD	4_BD	4_BD	4_BD	4_BD	4_BD	4_BD	4_BD
874	8b11d1a98698279a38973b14709dc9c6	Bacteria	Actinobacteriota	Actinomycetia	Actinomycetales	Micrococcaceae	Unclassified Micrococcaceae	Uncultured		out	5_singleton	1	50	0	0	0	0	1	10		0.00824443	0	0	0	0	0	0	0	0	0		3_L	4_BD	4_BD	4_BD	4_BD	4_BD	4_BD	4_BD	4_BD	4_BD
875	3067d01fdb6c71e06f57a441eef732ef	Bacteria	Firmicutes	Limnochordia	DTU010	DTU012	DTU012	DTU012 sp900019385		out	5_singleton	1	50	0	0	0	0	1	10		0.00824443	0	0	0	0	0	0	0	0	0		3_L	4_BD	4_BD	4_BD	4_BD	4_BD	4_BD	4_BD	4_BD	4_BD
876	b2cfce12430ab1bd347ea4b0e5505d96	Bacteria	Actinobacteriota	Thermoleophilia	Solirubrobacterales		Unclassified Genus	Uncultured		out	5_singleton	1	50	0	0	0	0	1	10		0.00824443	0	0	0	0	0	0	0	0	0		3_L	4_BD	4_BD	4_BD	4_BD	4_BD	4_BD	4_BD	4_BD	4_BD
877	de9b15810f5409302afe93c576098cb7	Bacteria	Chloroflexota	Anaerolineae			Unclassified Genus	Uncultured		out	5_singleton	1	50	0	0	0	0	1	10		0.00824443	0	0	0	0	0	0	0	0	0		3_L	4_BD	4_BD	4_BD	4_BD	4_BD	4_BD	4_BD	4_BD	4_BD
878	06d6f1259af98b591e3a125a96da1462	Bacteria					Unclassified Genus	Uncultured		out	5_singleton	1	50	0	0	0	0	1	10		0.00824443	0	0	0	0	0	0	0	0	0		3_L	4_BD	4_BD	4_BD	4_BD	4_BD	4_BD	4_BD	4_BD	4_BD
879	99be48c2dd174d2df348190e36f82b5e	Bacteria	Verrucomicrobiota	Verrucomicrobiae	Opitutales	Opitutaceae	Alterococcus	Alterococcus agarolyticus		out	5_singleton	1	50	0	0	0	0	1	10		0.00824443	0	0	0	0	0	0	0	0	0		3_L	4_BD	4_BD	4_BD	4_BD	4_BD	4_BD	4_BD	4_BD	4_BD
880	f2335017af57c60846ec14eddfdab5c4	Bacteria	Bacteroidota	Bacteroidia	Bacteroidales	Bacteroidaceae	Phocaeicola	Phocaeicol858004 plebeius		out	5_singleton	1	50	0	0	0	0	1	10		0.00824443	0	0	0	0	0	0	0	0	0		3_L	4_BD	4_BD	4_BD	4_BD	4_BD	4_BD	4_BD	4_BD	4_BD
881	0dc82bbc4be61ba2fb3249eb908ff9d6	Bacteria	Chloroflexota	Limnocylindria			Unclassified Genus	Uncultured		out	5_singleton	1	50	0	0	0	0	1	10		0.00824443	0	0	0	0	0	0	0	0	0		3_L	4_BD	4_BD	4_BD	4_BD	4_BD	4_BD	4_BD	4_BD	4_BD
882	8bd9a2365640ad2f1ce19e1a43d2e622	Bacteria	Actinobacteriota	Actinomycetia	Mycobacteriales	Mycobacteriaceae	Nocardia	Uncultured		out	5_singleton	1	50	0	0	0	0	1	10		0.00824443	0	0	0	0	0	0	0	0	0		3_L	4_BD	4_BD	4_BD	4_BD	4_BD	4_BD	4_BD	4_BD	4_BD
883	78d391a7919434f9c6c715b57eb3cd63	Bacteria	Actinobacteriota	Actinomycetia	Propionibacteriales	Nocardioidaceae	Unclassified Nocardioidaceae	Uncultured		out	5_singleton	1	50	0	0	0	0	1	10		0.00824443	0	0	0	0	0	0	0	0	0		3_L	4_BD	4_BD	4_BD	4_BD	4_BD	4_BD	4_BD	4_BD	4_BD
884	4985d407394ec2c3b3f778d3706a9150	Bacteria	Chloroflexota	Limnocylindria	QHBO01	QHBO01	CF-167	CF-167 sp005879775		out	5_singleton	1	50	0	0	0	0	1	10		0.00824443	0	0	0	0	0	0	0	0	0		3_L	4_BD	4_BD	4_BD	4_BD	4_BD	4_BD	4_BD	4_BD	4_BD
885	3280fac41bd6b4912a10e6289022e0ff	Bacteria	Chloroflexota	Limnocylindria	P2-11E	CF-107	CF-107	CF-107 sp005881435		out	5_singleton	1	50	0	0	0	0	1	10		0.00659555	0	0	0	0	0	0	0	0	0		3_L	4_BD	4_BD	4_BD	4_BD	4_BD	4_BD	4_BD	4_BD	4_BD
886	ae62379b0f06d4afd501505b5cf25000	Bacteria	Pseudomonadota	Alphaproteobacteria	Dongiales	Dongiaceae	Dongia	Dongia sp000620685		out	5_singleton	1	50	0	0	0	0	1	10		0.00659555	0	0	0	0	0	0	0	0	0		3_L	4_BD	4_BD	4_BD	4_BD	4_BD	4_BD	4_BD	4_BD	4_BD
887	a0eae80ffd4e0c77001780e3fdaa2d42	Bacteria	Campylobacterota	Campylobacteria	Campylobacterales	Helicobacteraceae	Helicobacter	Helicobacter typhlonius		out	5_singleton	1	50	0	0	0	0	1	10		0.00659555	0	0	0	0	0	0	0	0	0		3_L	4_BD	4_BD	4_BD	4_BD	4_BD	4_BD	4_BD	4_BD	4_BD
888	a9ea0fed28c95a399aebcbc01d3c9701	Bacteria					Unclassified Genus	Uncultured		out	5_singleton	1	50	0	0	0	0	1	10		0.00659555	0	0	0	0	0	0	0	0	0		3_L	4_BD	4_BD	4_BD	4_BD	4_BD	4_BD	4_BD	4_BD	4_BD
889	1ecbd5027f0abe594ea5e4a05983e889	Bacteria	Pseudomonadota	Gammaproteobacteria	Enterobacterales	Pasteurellaceae	Haemophilus	Uncultured		out	5_singleton	1	50	0	0	0	0	1	10		0.00659555	0	0	0	0	0	0	0	0	0		3_L	4_BD	4_BD	4_BD	4_BD	4_BD	4_BD	4_BD	4_BD	4_BD
890	420756c5b6de2150159457332d09bcd3	Bacteria	Bacteroidota	Bacteroidia	Chitinophagales	Saprospiraceae	OLB9	Uncultured		out	5_singleton	1	50	0	0	0	0	1	10		0.00659555	0	0	0	0	0	0	0	0	0		3_L	4_BD	4_BD	4_BD	4_BD	4_BD	4_BD	4_BD	4_BD	4_BD
891	dae323a134327ad574abb2c4b2f21653	Bacteria	Sumerlaeota	Sumerlaeia	Sumerlaeales	Sumerlaeaceae	HGW-BRC1-1	HGW-BRC1-1 sp002842095		out	5_singleton	1	50	0	0	0	0	1	10		0.00659555	0	0	0	0	0	0	0	0	0		3_L	4_BD	4_BD	4_BD	4_BD	4_BD	4_BD	4_BD	4_BD	4_BD
892	e7d33775705d48ef7cff8f1d06ebb46e	Bacteria	Bacteroidota	Bacteroidia	Chitinophagales	Saprospiraceae	OLB9	Uncultured		out	5_singleton	1	50	0	0	0	0	1	10		0.00659555	0	0	0	0	0	0	0	0	0		3_L	4_BD	4_BD	4_BD	4_BD	4_BD	4_BD	4_BD	4_BD	4_BD
893	615756085effe41d356bb0bac24d597b	Bacteria	Bacteroidota	Bacteroidia	Flavobacteriales	Flavobacteriaceae	Flavobacterium	Flavobacterium orientale		out	5_singleton	1	50	0	0	0	0	1	10		0.00659555	0	0	0	0	0	0	0	0	0		3_L	4_BD	4_BD	4_BD	4_BD	4_BD	4_BD	4_BD	4_BD	4_BD
894	6369dcd51094314dab847d7c3c036e55	Archaea	Methanobacteriota	Methanobacteria	Methanobacteriales	Methanobacteriaceae	Methanobacterium	Methanobacterium subterraneum		out	5_singleton	1	50	0	0	0	0	1	10		0.00659555	0	0	0	0	0	0	0	0	0		3_L	4_BD	4_BD	4_BD	4_BD	4_BD	4_BD	4_BD	4_BD	4_BD
895	f13655e9bdee1c747a5e836e2d4057ac	Bacteria	Myxococcota	Polyangia	Polyangiales	Polyangiaceae	Unclassified Polyangiaceae	Uncultured		out	5_singleton	1	50	0	0	0	0	1	10		0.00659555	0	0	0	0	0	0	0	0	0		3_L	4_BD	4_BD	4_BD	4_BD	4_BD	4_BD	4_BD	4_BD	4_BD
896	d223fea8c1547b9b91d8f6e1a7192db7	Bacteria	Acidobacteriota	Vicinamibacteria	Fen-336	Fen-336	WYBL01	WYBL01 sp011526565		out	5_singleton	1	50	0	0	0	0	1	10		0.00659555	0	0	0	0	0	0	0	0	0		3_L	4_BD	4_BD	4_BD	4_BD	4_BD	4_BD	4_BD	4_BD	4_BD
897	f2d0e406c810bfcb5bf65b364aefa911	Bacteria	Patescibacteria	Saccharimonadia	Saccharimonadales	UBA1020	UBA1020	UBA1020 sp002348615		out	5_singleton	1	50	0	0	0	0	1	10		0.00659555	0	0	0	0	0	0	0	0	0		3_L	4_BD	4_BD	4_BD	4_BD	4_BD	4_BD	4_BD	4_BD	4_BD
898	a2f08953b9a2cb70a536270b1bf56a3f	Bacteria	Acidobacteriota	Acidobacteriae	Acidobacteriales	Koribacteraceae	Koribacter	Koribacter versatilis		out	5_singleton	1	50	0	0	0	0	1	10		0.00659555	0	0	0	0	0	0	0	0	0		3_L	4_BD	4_BD	4_BD	4_BD	4_BD	4_BD	4_BD	4_BD	4_BD
899	cd1fa4f109c81ff0017089b69b27e195	Bacteria	Chloroflexota	Anaerolineae	Anaerolineales	UBA6663	SpSt-583	Uncultured		out	5_singleton	1	50	0	0	0	0	1	10		0.00659555	0	0	0	0	0	0	0	0	0		3_L	4_BD	4_BD	4_BD	4_BD	4_BD	4_BD	4_BD	4_BD	4_BD
900	d133ca925348e9fc2f10fe3234d3a46f	Bacteria	Bdellovibrionota	Bdellovibrionia	Bdellovibrionales	Bdellovibrionaceae	Bdellovibrio	Bdellovibrio bacteriovorus		out	5_singleton	1	50	0	0	0	0	1	10		0.00659555	0	0	0	0	0	0	0	0	0		3_L	4_BD	4_BD	4_BD	4_BD	4_BD	4_BD	4_BD	4_BD	4_BD
901	9351cd227c15739f2cb9d45e279b1c67	Bacteria	Chloroflexota	Chloroflexia	Thermomicrobiales		Unclassified Genus	Uncultured		out	5_singleton	1	50	0	0	0	0	1	10		0.00659555	0	0	0	0	0	0	0	0	0		3_L	4_BD	4_BD	4_BD	4_BD	4_BD	4_BD	4_BD	4_BD	4_BD
902	d4f0b434e558d80d7552df0ce772e816	Bacteria	Pseudomonadota	Alphaproteobacteria	Rhizobiales		Unclassified Genus	Uncultured		out	5_singleton	1	50	0	0	0	0	1	10		0.00659555	0	0	0	0	0	0	0	0	0		3_L	4_BD	4_BD	4_BD	4_BD	4_BD	4_BD	4_BD	4_BD	4_BD
903	99754cac6e1c44dab38b278d2bde4c84	Bacteria	Pseudomonadota	Alphaproteobacteria	Reyranellales	Reyranellaceae	Reyranella	Reyranella soli		out	5_singleton	1	50	0	0	0	0	1	10		0.00659555	0	0	0	0	0	0	0	0	0		3_L	4_BD	4_BD	4_BD	4_BD	4_BD	4_BD	4_BD	4_BD	4_BD
904	cd9277216594ebea56cf6662d36027e8	Bacteria	Patescibacteria	Paceibacteria	UBA9983	UBA1539	UBA1550	UBA1550 sp001825115		out	5_singleton	1	50	0	0	0	0	1	10		0.00659555	0	0	0	0	0	0	0	0	0		3_L	4_BD	4_BD	4_BD	4_BD	4_BD	4_BD	4_BD	4_BD	4_BD
905	cbbae1608bc76f75af509c84f81101ad	Bacteria	Patescibacteria	Dojkabacteria	SC72	SC72	UBA5232	UBA5232 sp012513575		out	5_singleton	1	50	0	0	0	0	1	10		0.00659555	0	0	0	0	0	0	0	0	0		3_L	4_BD	4_BD	4_BD	4_BD	4_BD	4_BD	4_BD	4_BD	4_BD
906	4b84aed0aab614ff2c64e55883584345	Bacteria	Acidobacteriota	Acidobacteriae	Acidobacteriales	Acidobacteriaceae	Telmatobacter	Uncultured		out	5_singleton	1	50	0	0	0	0	1	10		0.00659555	0	0	0	0	0	0	0	0	0		3_L	4_BD	4_BD	4_BD	4_BD	4_BD	4_BD	4_BD	4_BD	4_BD
907	18d3efe3d4136ca582ad34ed02d3d07a	Bacteria					Unclassified Genus	Uncultured		out	5_singleton	1	50	0	0	0	0	1	10		0.00659555	0	0	0	0	0	0	0	0	0		3_L	4_BD	4_BD	4_BD	4_BD	4_BD	4_BD	4_BD	4_BD	4_BD
908	37b455f92f16bb6fef19eea1bb97efee	Bacteria	Chloroflexota	Chloroflexia	Chloroflexales	Roseiflexaceae	Kouleothrix	Kouleothrix aurantiaca		out	5_singleton	1	50	0	0	0	0	1	10		0.00659555	0	0	0	0	0	0	0	0	0		3_L	4_BD	4_BD	4_BD	4_BD	4_BD	4_BD	4_BD	4_BD	4_BD
909	3bd417bbdc14a5eabe8e8dc5ac9361ed	Bacteria	Bacteroidota	Bacteroidia	Sphingobacteriales	Sphingobacteriaceae	Olivibacter	Uncultured		out	5_singleton	1	50	0	0	0	0	1	10		0.00659555	0	0	0	0	0	0	0	0	0		3_L	4_BD	4_BD	4_BD	4_BD	4_BD	4_BD	4_BD	4_BD	4_BD
910	7f495da8e3466057980df7e0d060ffbc	Bacteria	Bacteroidota	Bacteroidia	Bacteroidales	Bacteroidaceae	Bacteroides	Bacteroides ndongoniae		out	5_singleton	1	50	0	0	0	0	1	10		0.00659555	0	0	0	0	0	0	0	0	0		3_L	4_BD	4_BD	4_BD	4_BD	4_BD	4_BD	4_BD	4_BD	4_BD
911	905e732ccbeef4975c92c500d218482a	Bacteria	Bacteroidota	Bacteroidia	Chitinophagales	Saprospiraceae	OLB9	OLB9 sp001567255		out	5_singleton	1	50	0	0	0	0	1	10		0.00659555	0	0	0	0	0	0	0	0	0		3_L	4_BD	4_BD	4_BD	4_BD	4_BD	4_BD	4_BD	4_BD	4_BD
912	ec40b020a88bd5a47a5b8913545e74db	Bacteria	Actinobacteriota				Unclassified Genus	Uncultured		out	5_singleton	1	50	0	0	0	0	1	10		0.00659555	0	0	0	0	0	0	0	0	0		3_L	4_BD	4_BD	4_BD	4_BD	4_BD	4_BD	4_BD	4_BD	4_BD
913	57dd1dd957ddf487e175c43f396bd1ea	Bacteria	Pseudomonadota	Alphaproteobacteria			Unclassified Genus	Uncultured		out	5_singleton	1	50	0	0	0	0	1	10		0.00659555	0	0	0	0	0	0	0	0	0		3_L	4_BD	4_BD	4_BD	4_BD	4_BD	4_BD	4_BD	4_BD	4_BD
914	67eb96587cc9dfbd7732d00117c1decd	Bacteria	Pseudomonadota	Alphaproteobacteria	Rhizobiales	Aestuariivirgaceae	Nordella	Uncultured		out	5_singleton	1	50	0	0	0	0	1	10		0.00659555	0	0	0	0	0	0	0	0	0		3_L	4_BD	4_BD	4_BD	4_BD	4_BD	4_BD	4_BD	4_BD	4_BD
915	d2d9f599ea31527a5954a0d8513b76ce	Bacteria	Planctomycetota	UBA1135	UBA1135	GCA-002686595	Pla86	Pla86 sp007751255		out	5_singleton	1	50	0	0	0	0	1	10		0.00659555	0	0	0	0	0	0	0	0	0		3_L	4_BD	4_BD	4_BD	4_BD	4_BD	4_BD	4_BD	4_BD	4_BD
916	5660cc8a449312fdcde3416ea28975d1	Bacteria	Myxococcota	Polyangia	Polyangiales	Polyangiaceae	Unclassified Polyangiaceae	Uncultured		out	5_singleton	1	50	0	0	0	0	1	10		0.00659555	0	0	0	0	0	0	0	0	0		3_L	4_BD	4_BD	4_BD	4_BD	4_BD	4_BD	4_BD	4_BD	4_BD
917	b80f4eb0e5773ffc6c8672ac7290c824	Bacteria	Bacteroidota	Bacteroidia	Chitinophagales	Chitinophagaceae	Flavitalea	Flavitalea gansuensis		out	5_singleton	1	50	0	0	0	0	1	10		0.00659555	0	0	0	0	0	0	0	0	0		3_L	4_BD	4_BD	4_BD	4_BD	4_BD	4_BD	4_BD	4_BD	4_BD
918	294b0b134ebdcae96f979e144fd8cdd3	Bacteria	Gemmatimonadota	Gemmatimonadetes	Gemmatimonadales	Gemmatimonadaceae	SCN-70-22	Uncultured		out	5_singleton	1	50	0	0	0	0	1	10		0.00659555	0	0	0	0	0	0	0	0	0		3_L	4_BD	4_BD	4_BD	4_BD	4_BD	4_BD	4_BD	4_BD	4_BD
919	dd54925ddbf5692d97fd452fb8576d9d	Bacteria	Acidobacteriota	Blastocatellia	UBA7656	UBA7656	QHVH01	QHVH01 sp003222245		out	5_singleton	1	50	0	0	0	0	1	10		0.00659555	0	0	0	0	0	0	0	0	0		3_L	4_BD	4_BD	4_BD	4_BD	4_BD	4_BD	4_BD	4_BD	4_BD
920	f8eb06584b38909d902364c5ee96608c	Bacteria	Bacteroidota	Bacteroidia	Bacteroidales	Marinilabiliaceae	Unclassified Marinilabiliaceae	JC017 sp004296775		out	5_singleton	1	50	0	0	0	0	1	10		0.00659555	0	0	0	0	0	0	0	0	0		3_L	4_BD	4_BD	4_BD	4_BD	4_BD	4_BD	4_BD	4_BD	4_BD
921	2f982e6214c23f34bda08163b661043e	Bacteria	Verrucomicrobiota	Verrucomicrobiae	Verrucomicrobiales	Verrucomicrobiaceae	Prosthecobacter	Uncultured		out	5_singleton	1	50	0	0	0	0	1	10		0.00659555	0	0	0	0	0	0	0	0	0		3_L	4_BD	4_BD	4_BD	4_BD	4_BD	4_BD	4_BD	4_BD	4_BD
922	e9b0faa7a459bd83744e7905c0575704	Bacteria	Verrucomicrobiota	Verrucomicrobiae	Chthoniobacterales	Chthoniobacteraceae	Unclassified Chthoniobacteraceae	Uncultured		out	5_singleton	1	50	0	0	0	0	1	10		0.00659555	0	0	0	0	0	0	0	0	0		3_L	4_BD	4_BD	4_BD	4_BD	4_BD	4_BD	4_BD	4_BD	4_BD
923	ac1c0f17f233f3e1268d63340973ce46	Bacteria	Patescibacteria	Paceibacteria	UBA9983	UBA918	OLB19	OLB19 sp002378195		out	5_singleton	1	50	0	0	0	0	1	10		0.00659555	0	0	0	0	0	0	0	0	0		3_L	4_BD	4_BD	4_BD	4_BD	4_BD	4_BD	4_BD	4_BD	4_BD
924	a65630d6927afc44830e83af7fa4c818	Bacteria					Unclassified Genus	Uncultured		out	5_singleton	1	50	0	0	0	0	1	10		0.00659555	0	0	0	0	0	0	0	0	0		3_L	4_BD	4_BD	4_BD	4_BD	4_BD	4_BD	4_BD	4_BD	4_BD
925	9bd5e852975b8a4e3e6356976004c4fa	Bacteria	Patescibacteria	WWE3	2-01-FULL-39-13	2-01-FULL-39-13	GCA-002789015	GCA-002789015 sp002789015		out	5_singleton	1	50	0	0	0	0	1	10		0.00659555	0	0	0	0	0	0	0	0	0		3_L	4_BD	4_BD	4_BD	4_BD	4_BD	4_BD	4_BD	4_BD	4_BD
926	342717b09dcd99ce676765172ddccaf7	Bacteria	Bacteroidota	Bacteroidia	Chitinophagales		Unclassified Genus	Uncultured		out	5_singleton	1	50	0	0	0	0	1	10		0.00659555	0	0	0	0	0	0	0	0	0		3_L	4_BD	4_BD	4_BD	4_BD	4_BD	4_BD	4_BD	4_BD	4_BD
927	99d1ffec98fa9fa9b6e437a74b2ec7b8	Bacteria	Pseudomonadota	Gammaproteobacteria	Xanthomonadales	Xanthomonadaceae	Stenotrophomonas	Uncultured		out	5_singleton	1	50	0	0	0	0	1	10		0.00659555	0	0	0	0	0	0	0	0	0		3_L	4_BD	4_BD	4_BD	4_BD	4_BD	4_BD	4_BD	4_BD	4_BD
928	98b17e3e17b7e8b935f81c4d00a199a2	Bacteria	Bacteroidota	Bacteroidia	Bacteroidales	Muribaculaceae	UBA3263	UBA3263 sp001689615		out	5_singleton	1	50	0	0	0	0	1	10		0.00659555	0	0	0	0	0	0	0	0	0		3_L	4_BD	4_BD	4_BD	4_BD	4_BD	4_BD	4_BD	4_BD	4_BD
929	25af551428db3cb5849187267e240936	Bacteria	Bacteroidota	Bacteroidia	Flavobacteriales	Flavobacteriaceae	Robertkochia	Uncultured		out	5_singleton	1	50	0	0	0	0	1	10		0.00659555	0	0	0	0	0	0	0	0	0		3_L	4_BD	4_BD	4_BD	4_BD	4_BD	4_BD	4_BD	4_BD	4_BD
930	9406879b621fd1069013b077e8288e4f	Bacteria	Bacteroidota	Bacteroidia	AKYH767	B-17BO	UBA2475	UBA2475 sp002319075		out	5_singleton	1	50	0	0	0	0	1	10		0.00659555	0	0	0	0	0	0	0	0	0		3_L	4_BD	4_BD	4_BD	4_BD	4_BD	4_BD	4_BD	4_BD	4_BD
931	5ee7340e5312b41e6f69d03f90e2f270	Bacteria	Firmicutes	Bacilli	Mycoplasmatales	Mycoplasmoidaceae	Ureaplasma	Ureaplasma sp900544585		out	5_singleton	1	50	0	0	0	0	1	10		0.00659555	0	0	0	0	0	0	0	0	0		3_L	4_BD	4_BD	4_BD	4_BD	4_BD	4_BD	4_BD	4_BD	4_BD
932	15cac330a2814b977e2462b99aa7ad53	Bacteria	Bacteroidota	Bacteroidia	Chitinophagales	Chitinophagaceae	Niastella	Uncultured		out	5_singleton	1	50	0	0	0	0	1	10		0.00659555	0	0	0	0	0	0	0	0	0		3_L	4_BD	4_BD	4_BD	4_BD	4_BD	4_BD	4_BD	4_BD	4_BD
933	870f6d830c0415dfdd2542c3c37d957f	Bacteria	Dependentiae	Babeliae	Babeliales	Vermiphilaceae	Vermiphilus	Vermiphilus pyriformis		out	5_singleton	1	50	0	0	0	0	1	10		0.00659555	0	0	0	0	0	0	0	0	0		3_L	4_BD	4_BD	4_BD	4_BD	4_BD	4_BD	4_BD	4_BD	4_BD
934	5fc9116f46f1f6c042f1093ae186d177	Bacteria	Bacteroidota	Bacteroidia	Cytophagales	Cytophagaceae	Sporocytophaga	Sporocytophaga myxococcoides		out	5_singleton	1	50	0	0	0	0	1	10		0.00659555	0	0	0	0	0	0	0	0	0		3_L	4_BD	4_BD	4_BD	4_BD	4_BD	4_BD	4_BD	4_BD	4_BD
935	623ee48fdb9b24665918c7bde522ba3f	Bacteria	Chloroflexota	Anaerolineae	UBA4142	UBA4142	UBA4142	UBA4142 sp002400365		out	5_singleton	1	50	0	0	0	0	1	10		0.00659555	0	0	0	0	0	0	0	0	0		3_L	4_BD	4_BD	4_BD	4_BD	4_BD	4_BD	4_BD	4_BD	4_BD
936	3f1e91d6d5d8711d8a604cdf1d9db016	Bacteria	Patescibacteria	Paceibacteria	UBA9983	UBA2103	Candidatus Paceibacter	Uncultured		out	5_singleton	1	50	0	0	0	0	1	10		0.00659555	0	0	0	0	0	0	0	0	0		3_L	4_BD	4_BD	4_BD	4_BD	4_BD	4_BD	4_BD	4_BD	4_BD
937	c9c23f905e4a5c6d7e248f0fc7841bc0	Bacteria	Firmicutes	Clostridia	Lachnospirales	Lachnospiraceae	Blautia	Blauti141781 glucerasea		out	5_singleton	1	50	0	0	0	0	1	10		0.00659555	0	0	0	0	0	0	0	0	0		3_L	4_BD	4_BD	4_BD	4_BD	4_BD	4_BD	4_BD	4_BD	4_BD
938	0828762b7315c1dc9128a9a80186b84d	Bacteria	Actinobacteriota	Coriobacteriia	Coriobacteriales	Eggerthellaceae	Eggerthella	Eggerthella lenta		out	5_singleton	1	50	0	0	0	0	1	10		0.00659555	0	0	0	0	0	0	0	0	0		3_L	4_BD	4_BD	4_BD	4_BD	4_BD	4_BD	4_BD	4_BD	4_BD
939	d05e10a3db60d48cae10133585854c61	Bacteria	Chloroflexota	Anaerolineae	4572-78	J111	DSQQ01	Uncultured		out	5_singleton	1	50	0	0	0	0	1	10		0.00659555	0	0	0	0	0	0	0	0	0		3_L	4_BD	4_BD	4_BD	4_BD	4_BD	4_BD	4_BD	4_BD	4_BD
940	f237c5aa0acbf8ce2ecf42d1e37f656f	Bacteria	Synergistota	Synergistia	Synergistales	Aminobacteriaceae	Aminivibrio	Aminivibrio pyruvatiphilus		out	5_singleton	1	50	0	0	0	0	1	10		0.00659555	0	0	0	0	0	0	0	0	0		3_L	4_BD	4_BD	4_BD	4_BD	4_BD	4_BD	4_BD	4_BD	4_BD
941	f036dbb10fa0936fc7c1eb07da316e00	Bacteria	Firmicutes	Clostridia	Lachnospirales	Lachnospiraceae	Kineothrix	Kineothrix sp000403275		out	5_singleton	1	50	0	0	0	0	1	10		0.00659555	0	0	0	0	0	0	0	0	0		3_L	4_BD	4_BD	4_BD	4_BD	4_BD	4_BD	4_BD	4_BD	4_BD
942	a13a0c3557c0244de9098e22d641748c	Bacteria	Actinobacteriota	Thermoleophilia	Solirubrobacterales	70-9	SHVA01	SHVA01 sp009691195		out	5_singleton	1	50	0	0	0	0	1	10		0.00659555	0	0	0	0	0	0	0	0	0		3_L	4_BD	4_BD	4_BD	4_BD	4_BD	4_BD	4_BD	4_BD	4_BD
943	4b89b81d0e626d2cf20e7f235db3fc88	Bacteria	Firmicutes	Clostridia	Christensenellales	CAG-74	Onthenecus	Uncultured		out	5_singleton	1	50	0	0	0	0	1	10		0.00659555	0	0	0	0	0	0	0	0	0		3_L	4_BD	4_BD	4_BD	4_BD	4_BD	4_BD	4_BD	4_BD	4_BD
944	685d8773dcc6323f9d47f7acbbf9f4a3	Bacteria	Actinobacteriota	Thermoleophilia	Miltoncostaeales	Miltoncostaeaceae	Miltoncostaea	Miltoncostaea oceani		out	5_singleton	1	50	0	0	0	0	1	10		0.00659555	0	0	0	0	0	0	0	0	0		3_L	4_BD	4_BD	4_BD	4_BD	4_BD	4_BD	4_BD	4_BD	4_BD
945	6d6cd6e98854b4b125e22fe1cd925415	Bacteria	Chloroflexota	Chloroflexia	Thermomicrobiales		Unclassified Genus	Uncultured		out	5_singleton	1	50	0	0	0	0	1	10		0.00659555	0	0	0	0	0	0	0	0	0		3_L	4_BD	4_BD	4_BD	4_BD	4_BD	4_BD	4_BD	4_BD	4_BD
946	2f00f5b42e037fe2dfe5810d3439adf2	Bacteria	Pseudomonadota	Alphaproteobacteria	Sphingomonadales	Sphingomonadaceae	Unclassified Sphingomonadaceae	Uncultured		out	5_singleton	1	50	0	0	0	0	1	10		0.00659555	0	0	0	0	0	0	0	0	0		3_L	4_BD	4_BD	4_BD	4_BD	4_BD	4_BD	4_BD	4_BD	4_BD
947	8afc75c1221bf758b2e867728f4a3dba	Bacteria	Pseudomonadota	Gammaproteobacteria			Unclassified Genus	Uncultured		out	5_singleton	1	50	0	0	0	0	1	10		0.00659555	0	0	0	0	0	0	0	0	0		3_L	4_BD	4_BD	4_BD	4_BD	4_BD	4_BD	4_BD	4_BD	4_BD
948	f604a9d78289b59192dec828ae5d62a5	Bacteria	Chloroflexota	Chloroflexia	Thermomicrobiales	Thermomicrobiaceae	Sphaerobacter	Sphaerobacter thermophilus		out	5_singleton	1	50	0	0	0	0	1	10		0.00659555	0	0	0	0	0	0	0	0	0		3_L	4_BD	4_BD	4_BD	4_BD	4_BD	4_BD	4_BD	4_BD	4_BD
949	2bf1450a06eacef91ac84381fd77e2a3	Bacteria	Chloroflexota	Anaerolineae	Anaerolineales	UBA6663	SpSt-583	SpSt-583 sp011367385		out	5_singleton	1	50	0	0	0	0	1	10		0.00659555	0	0	0	0	0	0	0	0	0		3_L	4_BD	4_BD	4_BD	4_BD	4_BD	4_BD	4_BD	4_BD	4_BD
950	e0c8c7e765ee6bf5b12a8b6134ff94fe	Bacteria	Firmicutes	Negativicutes	Sporomusales	Sporomusaceae	Sporomusa	Uncultured		out	5_singleton	1	50	0	0	0	0	1	10		0.00659555	0	0	0	0	0	0	0	0	0		3_L	4_BD	4_BD	4_BD	4_BD	4_BD	4_BD	4_BD	4_BD	4_BD
951	d1a4590af0fb0de10342c1621aad34b0	Bacteria	Firmicutes	Clostridia	Oscillospirales	Ruminococcaceae	Paludicola	Paludicola psychrotolerans		out	5_singleton	1	50	0	0	0	0	1	10		0.00659555	0	0	0	0	0	0	0	0	0		3_L	4_BD	4_BD	4_BD	4_BD	4_BD	4_BD	4_BD	4_BD	4_BD
952	f49b2e3731bb71707e8d9eee867a7bd9	Bacteria	Actinobacteriota	Thermoleophilia	Solirubrobacterales	Parviterribacteraceae	Parviterribacter	Parviterribacter multiflagellatus		out	5_singleton	1	50	0	0	0	0	1	10		0.00659555	0	0	0	0	0	0	0	0	0		3_L	4_BD	4_BD	4_BD	4_BD	4_BD	4_BD	4_BD	4_BD	4_BD
953	6e84b81c2c7e7fa6fdd85b70b27a9926	Bacteria	Chloroflexota	Dehalococcoidia	UBA2979	UBA2979	RBC038	RBC038 sp902827055		out	5_singleton	1	50	0	0	0	0	1	10		0.00659555	0	0	0	0	0	0	0	0	0		3_L	4_BD	4_BD	4_BD	4_BD	4_BD	4_BD	4_BD	4_BD	4_BD
954	df65ec0323d82d5ad721e3e2ec51f8de	Bacteria	Patescibacteria	SICC01	SICC01	SICC01	SICC01	SICC01 sp009694835		out	5_singleton	1	50	0	0	0	0	1	10		0.00659555	0	0	0	0	0	0	0	0	0		3_L	4_BD	4_BD	4_BD	4_BD	4_BD	4_BD	4_BD	4_BD	4_BD
955	915930f07b6fda03cf991cedcc5d4101	Bacteria	Myxococcota	UBA4151	UBA4151	UBA4151	CACGMS01	Uncultured		out	5_singleton	1	50	0	0	0	0	1	10		0	0.0318936	0	0	0	0	0	0	0	0.00337188		4_BD	3_L	4_BD	4_BD	4_BD	4_BD	4_BD	4_BD	4_BD	4_BD
956	ead7b786a11276819d57c54ac1e579cf	Bacteria	Bacteroidota	Bacteroidia	Bacteroidales	VadinHA17	DUOU01	DUOU01 sp012838685		out	5_singleton	1	50	0	0	0	0	1	10		0	0.0516372	0	0	0	0	0	0	0.00354032	0		4_BD	3_L	4_BD	4_BD	4_BD	4_BD	4_BD	4_BD	4_BD	4_BD
957	357978687aae01a5a071e45d960f02b8	Bacteria	Acidobacteriota	Acidobacteriae	Acidobacteriales	Acidobacteriaceae	Unclassified Acidobacteriaceae	Uncultured		out	5_singleton	1	50	0	0	0	0	1	10		0	0.0212624	0	0	0	0	0	0	0.00354032	0		4_BD	3_L	4_BD	4_BD	4_BD	4_BD	4_BD	4_BD	4_BD	4_BD
958	338ee2d016b3566c40593f24a01de33d	Bacteria	Eisenbacteria	RBG-16-71-46			Unclassified Genus	Uncultured		out	5_singleton	1	50	0	0	0	0	1	10		0	0.0167062	0	0	0	0	0	0	0.00354032	0		4_BD	3_L	4_BD	4_BD	4_BD	4_BD	4_BD	4_BD	4_BD	4_BD
959	4123a974a6fe8b5d8225ced0d34efa74	Bacteria	Bacteroidota	Bacteroidia	Bacteroidales	UBA932	Cryptobacteroides	Cryptobacteroides sp009774765		out	5_singleton	1	50	0	0	0	0	1	10		0	0.0121499	0	0	0	0	0	0.00373713	0	0		4_BD	3_L	4_BD	4_BD	4_BD	4_BD	4_BD	4_BD	4_BD	4_BD
960	8a1e187fee62dc93fdd452f53d677d13	Bacteria	Myxococcota	UBA796	UBA796	GCA-2862545	REDI01	REDI01 sp007693595		out	5_singleton	1	50	0	0	0	0	1	10		0	0.0121499	0	0	0	0	0	0.00373713	0	0		4_BD	3_L	4_BD	4_BD	4_BD	4_BD	4_BD	4_BD	4_BD	4_BD
961	fe5bc8680e89ae21303a06fec4e76f95	Bacteria	Pseudomonadota	Gammaproteobacteria	Coxiellales	Coxiellaceae	Unclassified Coxiellaceae	Uncultured		out	5_singleton	1	50	0	0	0	0	1	10		0	0.00607496	0	0	0	0	0	0.00373713	0	0		4_BD	3_L	4_BD	4_BD	4_BD	4_BD	4_BD	4_BD	4_BD	4_BD
962	a87369a0ced25dab701ce72e838463b7	Bacteria	Pseudomonadota	Gammaproteobacteria			Unclassified Genus	Uncultured		out	5_singleton	1	50	0	0	0	0	1	10		0	0.0273373	0	0	0	0.0046807	0	0	0	0		4_BD	3_L	4_BD	4_BD	4_BD	4_BD	4_BD	4_BD	4_BD	4_BD
963	47c555de8b07309895acb5e155d4d9a4	Bacteria	Planctomycetota	B15-G4	B15-G4	B15-G4	B15-G4	B15-G4 sp003644265		out	5_singleton	1	50	0	0	0	0	1	10		0	0.0121499	0	0	0	0.0046807	0	0	0	0		4_BD	3_L	4_BD	4_BD	4_BD	4_BD	4_BD	4_BD	4_BD	4_BD
964	183ef53a4d012bac7915a4cea672f342	Bacteria	Acidobacteriota	Thermoanaerobaculia	UBA5066		Unclassified Genus	Uncultured		out	5_singleton	1	50	0	0	0	0	1	10		0	0.0151874	0	0	0	0.00312047	0	0	0	0		4_BD	3_L	4_BD	4_BD	4_BD	4_BD	4_BD	4_BD	4_BD	4_BD
965	1e2b467fd7a4939e45759c16ea9f0282	Bacteria	Pseudomonadota	Gammaproteobacteria	Enterobacterales	Alteromonadaceae	Pseudoalteromonas	Uncultured		out	5_singleton	1	50	0	0	0	0	1	10		0	0.0121499	0	0	0	0.00312047	0	0	0	0		4_BD	3_L	4_BD	4_BD	4_BD	4_BD	4_BD	4_BD	4_BD	4_BD
966	83d415473f37792d08bbb0624cfcbae1	Bacteria	Verrucomicrobiota	Verrucomicrobiae	Pedosphaerales	J093	Unclassified J093	Uncultured		out	5_singleton	1	50	0	0	0	0	1	10		0	0.0182249	0	0	0.00323305	0	0	0	0	0		4_BD	3_L	4_BD	4_BD	4_BD	4_BD	4_BD	4_BD	4_BD	4_BD
967	5e689439cbfc4f4545607cb47aa772c0	Bacteria	Pseudomonadota	Gammaproteobacteria	Enterobacterales	Enterobacteriaceae	Gilliamella	Gilliamella apicolA		out	5_singleton	1	50	0	0	0	0	1	10		0	0.00607496	0	0	0.00323305	0	0	0	0	0		4_BD	3_L	4_BD	4_BD	4_BD	4_BD	4_BD	4_BD	4_BD	4_BD
968	c47508a9131e093d5cb594187e7aaab5	Bacteria					Unclassified Genus	Uncultured		out	5_singleton	1	50	0	0	0	0	1	10		0	0.0106312	0	0.00345131	0	0	0	0	0	0		4_BD	3_L	4_BD	4_BD	4_BD	4_BD	4_BD	4_BD	4_BD	4_BD
969	81ddbaec17b0b861ffd8127dea38fd9d	Bacteria	Myxococcota	Polyangia	Nannocystales	Nannocystaceae	Nannocystis	Uncultured		out	5_singleton	1	50	0	0	0	0	1	10		0	0.00607496	0	0.00345131	0	0	0	0	0	0		4_BD	3_L	4_BD	4_BD	4_BD	4_BD	4_BD	4_BD	4_BD	4_BD
970	18d896b224d7c04f2c2ccf5f6bde4063	Bacteria	Bacteroidota	Bacteroidia	Bacteroidales	UBA932	Cryptobacteroides	Uncultured		out	5_singleton	1	50	0	0	0	0	1	10		0	0.0288561	0.00346644	0	0	0	0	0	0	0		4_BD	3_L	4_BD	4_BD	4_BD	4_BD	4_BD	4_BD	4_BD	4_BD
971	c3887194ee3e86bb9bb238baadede208	Bacteria	Acidobacteriota	Vicinamibacteria	Vicinamibacterales	UBA2999	Unclassified UBA2999	Uncultured		out	5_singleton	1	50	0	0	0	0	1	10		0	0.0896057	0	0	0	0	0	0	0	0		4_BD	3_L	4_BD	4_BD	4_BD	4_BD	4_BD	4_BD	4_BD	4_BD
972	71920ccff5c0c8982a54d621e65d990c	Bacteria	Firmicutes	Bacilli	Lactobacillales	Lactobacillaceae	Lactobacillus	Uncultured		out	5_singleton	1	50	0	0	0	0	1	10		0	0.082012	0	0	0	0	0	0	0	0		4_BD	3_L	4_BD	4_BD	4_BD	4_BD	4_BD	4_BD	4_BD	4_BD
973	f719c66eccc060f2a0ee06fe1ff5884e	Bacteria	Pseudomonadota	Gammaproteobacteria	Burkholderiales	Burkholderiaceae	Ramlibacter	Uncultured		out	5_singleton	1	50	0	0	0	0	1	10		0	0.0698621	0	0	0	0	0	0	0	0		4_BD	3_L	4_BD	4_BD	4_BD	4_BD	4_BD	4_BD	4_BD	4_BD
974	74a878513a7bd544e893c1712ec04771	Bacteria	Pseudomonadota	Alphaproteobacteria	Acetobacterales	Acetobacteraceae	Unclassified Acetobacteraceae	Uncultured		out	5_singleton	1	50	0	0	0	0	1	10		0	0.0698621	0	0	0	0	0	0	0	0		4_BD	3_L	4_BD	4_BD	4_BD	4_BD	4_BD	4_BD	4_BD	4_BD
975	336e84fe67e7284d3d48014b40706e7b	Bacteria	Pseudomonadota	Gammaproteobacteria	Xanthomonadales	Xanthomonadaceae	Unclassified Xanthomonadaceae	Uncultured		out	5_singleton	1	50	0	0	0	0	1	10		0	0.0668246	0	0	0	0	0	0	0	0		4_BD	3_L	4_BD	4_BD	4_BD	4_BD	4_BD	4_BD	4_BD	4_BD
976	8862610576e15b8aef841107de6e446d	Bacteria	Bacteroidota	Bacteroidia	Chitinophagales	Chitinophagaceae	Flavisolibacter	Flavisolibacter ginsengiterrae		out	5_singleton	1	50	0	0	0	0	1	10		0	0.0637871	0	0	0	0	0	0	0	0		4_BD	3_L	4_BD	4_BD	4_BD	4_BD	4_BD	4_BD	4_BD	4_BD
977	a32679ec0405bb632dcd631313c26f56	Bacteria	Actinobacteriota	Actinomycetia	Propionibacteriales	Kribbellaceae	Kribbella	Uncultured		out	5_singleton	1	50	0	0	0	0	1	10		0	0.0622684	0	0	0	0	0	0	0	0		4_BD	3_L	4_BD	4_BD	4_BD	4_BD	4_BD	4_BD	4_BD	4_BD
978	74c3015e4bd013500c094e75e83a2633	Bacteria	Pseudomonadota	Alphaproteobacteria	Sphingomonadales	Sphingomonadaceae	Sphingomicrobium	Uncultured		out	5_singleton	1	50	0	0	0	0	1	10		0	0.0622684	0	0	0	0	0	0	0	0		4_BD	3_L	4_BD	4_BD	4_BD	4_BD	4_BD	4_BD	4_BD	4_BD
979	70ada9038c916432b65536b06af2f808	Bacteria	Bacteroidota	Bacteroidia	Chitinophagales	Chitinophagaceae	Unclassified Chitinophagaceae	Uncultured		out	5_singleton	1	50	0	0	0	0	1	10		0	0.0607497	0	0	0	0	0	0	0	0		4_BD	3_L	4_BD	4_BD	4_BD	4_BD	4_BD	4_BD	4_BD	4_BD
980	88ef8eda5a09025aa4405c69652caaaa	Bacteria	Actinobacteriota	Actinomycetia	Propionibacteriales	Nocardioidaceae	Nocardioides	Nocardioides euryhalodurans		out	5_singleton	1	50	0	0	0	0	1	10		0	0.0592309	0	0	0	0	0	0	0	0		4_BD	3_L	4_BD	4_BD	4_BD	4_BD	4_BD	4_BD	4_BD	4_BD
981	5b027c8d27d54b64ddce2f3b7f36a792	Bacteria					Unclassified Genus	Uncultured		out	5_singleton	1	50	0	0	0	0	1	10		0	0.0577122	0	0	0	0	0	0	0	0		4_BD	3_L	4_BD	4_BD	4_BD	4_BD	4_BD	4_BD	4_BD	4_BD
982	13fb5bdf8c843afdef70e94eb001f20e	Bacteria	Bacteroidota	Bacteroidia	Bacteroidales	Marinilabiliaceae	Unclassified Marinilabiliaceae	JC017 sp004296775		out	5_singleton	1	50	0	0	0	0	1	10		0	0.0561934	0	0	0	0	0	0	0	0		4_BD	3_L	4_BD	4_BD	4_BD	4_BD	4_BD	4_BD	4_BD	4_BD
983	5ddf11d2acc23bad2a060f56ee9d7870	Bacteria	Acidobacteriota	Vicinamibacteria	Vicinamibacterales	UBA2999	Unclassified UBA2999	Uncultured		out	5_singleton	1	50	0	0	0	0	1	10		0	0.0531559	0	0	0	0	0	0	0	0		4_BD	3_L	4_BD	4_BD	4_BD	4_BD	4_BD	4_BD	4_BD	4_BD
984	6fdd2842e6600d53ddcbf649e92c56dd	Bacteria	Bacteroidota	Bacteroidia	Flavobacteriales	Flavobacteriaceae	Flavobacterium	Uncultured		out	5_singleton	1	50	0	0	0	0	1	10		0	0.0516372	0	0	0	0	0	0	0	0		4_BD	3_L	4_BD	4_BD	4_BD	4_BD	4_BD	4_BD	4_BD	4_BD
985	3f795fdf93e35a3597f9490e4cc77a92	Bacteria	Actinobacteriota	Actinomycetia	Actinomycetales	Bifidobacteriaceae	Bifidobacterium	Bifidobacterium animalis		out	5_singleton	1	50	0	0	0	0	1	10		0	0.0516372	0	0	0	0	0	0	0	0		4_BD	3_L	4_BD	4_BD	4_BD	4_BD	4_BD	4_BD	4_BD	4_BD
986	e8c33ef0ccd8b401d4a0de3963a6742d	Bacteria	Actinobacteriota	Thermoleophilia	Solirubrobacterales	Solirubrobacteraceae	Solirubrobacter	Uncultured		out	5_singleton	1	50	0	0	0	0	1	10		0	0.0516372	0	0	0	0	0	0	0	0		4_BD	3_L	4_BD	4_BD	4_BD	4_BD	4_BD	4_BD	4_BD	4_BD
987	fd8d488170ba7f6ed29e33117cbbd494	Bacteria	Actinobacteriota	Thermoleophilia	Solirubrobacterales	70-9	VAYN01	VAYN01 sp005885405		out	5_singleton	1	50	0	0	0	0	1	10		0	0.0516372	0	0	0	0	0	0	0	0		4_BD	3_L	4_BD	4_BD	4_BD	4_BD	4_BD	4_BD	4_BD	4_BD
988	1435fe6d14c89138b229b23ed426265d	Bacteria	Acidobacteriota	Acidobacteriae	Acidobacteriales	SbA1	Sulfotelmatobacter	Sulfotelmatobacter sp003166855		out	5_singleton	1	50	0	0	0	0	1	10		0	0.0501185	0	0	0	0	0	0	0	0		4_BD	3_L	4_BD	4_BD	4_BD	4_BD	4_BD	4_BD	4_BD	4_BD
989	09387d4883859007bf94df0f55ffb60d	Bacteria	Planctomycetota	Phycisphaerae	Tepidisphaerales	Tepidisphaeraceae	UBA2421	Uncultured		out	5_singleton	1	50	0	0	0	0	1	10		0	0.0501185	0	0	0	0	0	0	0	0		4_BD	3_L	4_BD	4_BD	4_BD	4_BD	4_BD	4_BD	4_BD	4_BD
990	4bd3e64cdbc43e83fdaf1e8e580b816a	Bacteria	Bacteroidota	Bacteroidia	Cytophagales	Cyclobacteriaceae	Chryseolinea	Chryseolinea serpens		out	5_singleton	1	50	0	0	0	0	1	10		0	0.0485997	0	0	0	0	0	0	0	0		4_BD	3_L	4_BD	4_BD	4_BD	4_BD	4_BD	4_BD	4_BD	4_BD
991	9356b6fe274d3b276d038c2346dd3917	Bacteria	Chloroflexota	Anaerolineae	Aggregatilineales	J027	JAAUUD01	Uncultured		out	5_singleton	1	50	0	0	0	0	1	10		0	0.0485997	0	0	0	0	0	0	0	0		4_BD	3_L	4_BD	4_BD	4_BD	4_BD	4_BD	4_BD	4_BD	4_BD
992	e04ce54a8b7dc27a26076c4f4daa578c	Bacteria	Bacteroidota	Bacteroidia	Bacteroidales	Dysgonomonadaceae	Fermentimonas	Fermentimonas massiliensis		out	5_singleton	1	50	0	0	0	0	1	10		0	0.047081	0	0	0	0	0	0	0	0		4_BD	3_L	4_BD	4_BD	4_BD	4_BD	4_BD	4_BD	4_BD	4_BD
993	51499b7f92870825c92a30b58e6c9069	Bacteria	Pseudomonadota	Alphaproteobacteria	Sphingomonadales	Sphingomonadaceae	Sphingomicrobium	Sphingomicrobium edaphi		out	5_singleton	1	50	0	0	0	0	1	10		0	0.0455622	0	0	0	0	0	0	0	0		4_BD	3_L	4_BD	4_BD	4_BD	4_BD	4_BD	4_BD	4_BD	4_BD
994	963340a9b2b8518c2cd6aa559e20344d	Bacteria	Pseudomonadota	Gammaproteobacteria	Burkholderiales	Burkholderiaceae	Unclassified Burkholderiaceae	Uncultured		out	5_singleton	1	50	0	0	0	0	1	10		0	0.0455622	0	0	0	0	0	0	0	0		4_BD	3_L	4_BD	4_BD	4_BD	4_BD	4_BD	4_BD	4_BD	4_BD
995	c7e12c2f029e99e9034467331707a650	Bacteria	Bacteroidota	Bacteroidia	Cytophagales	Hymenobacteraceae	Pontibacter	Uncultured		out	5_singleton	1	50	0	0	0	0	1	10		0	0.0440435	0	0	0	0	0	0	0	0		4_BD	3_L	4_BD	4_BD	4_BD	4_BD	4_BD	4_BD	4_BD	4_BD
996	00377ba692064334ff8b635b48c87f9c	Bacteria	Acidobacteriota	Vicinamibacteria	Vicinamibacterales	UBA2999	Unclassified UBA2999	Uncultured		out	5_singleton	1	50	0	0	0	0	1	10		0	0.0440435	0	0	0	0	0	0	0	0		4_BD	3_L	4_BD	4_BD	4_BD	4_BD	4_BD	4_BD	4_BD	4_BD
997	1897c3bc4e88de7b0a44c885b07c65de	Bacteria	Acidobacteriota	Blastocatellia	Pyrinomonadales	Blastocatellaceae	Unclassified Blastocatellaceae	Uncultured		out	5_singleton	1	50	0	0	0	0	1	10		0	0.041006	0	0	0	0	0	0	0	0		4_BD	3_L	4_BD	4_BD	4_BD	4_BD	4_BD	4_BD	4_BD	4_BD
998	64fd99d9799cf239eb391258fe85a602	Bacteria	Deinococcota	Deinococci	Deinococcales	Trueperaceae	JAABTL01	JAABTL01 sp011390735		out	5_singleton	1	50	0	0	0	0	1	10		0	0.041006	0	0	0	0	0	0	0	0		4_BD	3_L	4_BD	4_BD	4_BD	4_BD	4_BD	4_BD	4_BD	4_BD
999	298d80a38d3bacf2975d0d1cd7a7d44f	Bacteria	Firmicutes	Clostridia	Acetivibrionales	DSM-8532	Unclassified DSM-8532	Uncultured		out	5_singleton	1	50	0	0	0	0	1	10		0	0.041006	0	0	0	0	0	0	0	0		4_BD	3_L	4_BD	4_BD	4_BD	4_BD	4_BD	4_BD	4_BD	4_BD
1000	fdc1cfeef7a0c8429cb75146915d3d13	Bacteria	Bacteroidota	Bacteroidia	Bacteroidales	Bacteroidaceae	Bacteroides	Uncultured		out	5_singleton	1	50	0	0	0	0	1	10		0	0.0394873	0	0	0	0	0	0	0	0		4_BD	3_L	4_BD	4_BD	4_BD	4_BD	4_BD	4_BD	4_BD	4_BD
1001	93603d79ddb88d87a33b236c941a4822	Bacteria	Pseudomonadota	Alphaproteobacteria	Sphingomonadales	Sphingomonadaceae	Sphingomicrobium	Sphingomicrobium sediminicola		out	5_singleton	1	50	0	0	0	0	1	10		0	0.0394873	0	0	0	0	0	0	0	0		4_BD	3_L	4_BD	4_BD	4_BD	4_BD	4_BD	4_BD	4_BD	4_BD
1002	9edf5212ec780ec6a818dcf8f1df9632	Bacteria	Pseudomonadota	Alphaproteobacteria	Rhodobacterales	Rhodobacteraceae	Paracoccus	Uncultured		out	5_singleton	1	50	0	0	0	0	1	10		0	0.0394873	0	0	0	0	0	0	0	0		4_BD	3_L	4_BD	4_BD	4_BD	4_BD	4_BD	4_BD	4_BD	4_BD
1003	2131a862afe34730fbac7fedaa56c598	Bacteria	Firmicutes	Clostridia	Peptostreptococcales	Acidaminobacteraceae	Fusibacter	Uncultured		out	5_singleton	1	50	0	0	0	0	1	10		0	0.0394873	0	0	0	0	0	0	0	0		4_BD	3_L	4_BD	4_BD	4_BD	4_BD	4_BD	4_BD	4_BD	4_BD
1004	f9c2234889491a817ba8d53c06e05109	Bacteria	Firmicutes	Clostridia	Tissierellales	Sedimentibacteraceae	Sedimentibacter	Sedimentibacter hydroxybenzoicus		out	5_singleton	1	50	0	0	0	0	1	10		0	0.0394873	0	0	0	0	0	0	0	0		4_BD	3_L	4_BD	4_BD	4_BD	4_BD	4_BD	4_BD	4_BD	4_BD
1005	b25206eecece5eab95a5c4699fb990a1	Bacteria	Actinobacteriota	Actinomycetia	Actinomycetales	Microbacteriaceae	Unclassified Microbacteriaceae	Uncultured		out	5_singleton	1	50	0	0	0	0	1	10		0	0.0394873	0	0	0	0	0	0	0	0		4_BD	3_L	4_BD	4_BD	4_BD	4_BD	4_BD	4_BD	4_BD	4_BD
1006	1b3d63571469399eeb64d0653869e939	Bacteria	Desulfobacterota	Desulfovibrionia	Desulfovibrionales	Desulfovibrionaceae	Lawsonia	Lawsonia intracellularis		out	5_singleton	1	50	0	0	0	0	1	10		0	0.0379685	0	0	0	0	0	0	0	0		4_BD	3_L	4_BD	4_BD	4_BD	4_BD	4_BD	4_BD	4_BD	4_BD
1007	0a9d045f94e42ae2d626d20d9ec975f3	Bacteria	Chloroflexota	Anaerolineae	Anaerolineales		Unclassified Genus	Uncultured		out	5_singleton	1	50	0	0	0	0	1	10		0	0.0379685	0	0	0	0	0	0	0	0		4_BD	3_L	4_BD	4_BD	4_BD	4_BD	4_BD	4_BD	4_BD	4_BD
1008	dba8dfe777d983853140a9727d8b8f56	Bacteria	Pseudomonadota	Gammaproteobacteria	Burkholderiales	Burkholderiaceae	Unclassified Burkholderiaceae	Uncultured		out	5_singleton	1	50	0	0	0	0	1	10		0	0.0379685	0	0	0	0	0	0	0	0		4_BD	3_L	4_BD	4_BD	4_BD	4_BD	4_BD	4_BD	4_BD	4_BD
1009	39c4d9837a5b71d2592df997edc8882e	Bacteria	Firmicutes	Clostridia	Acetivibrionales	DSM-8532	Thermoclostridium	Uncultured		out	5_singleton	1	50	0	0	0	0	1	10		0	0.0379685	0	0	0	0	0	0	0	0		4_BD	3_L	4_BD	4_BD	4_BD	4_BD	4_BD	4_BD	4_BD	4_BD
1010	e7e30b4ba59081f8ff8a2d227f6d0999	Bacteria	Pseudomonadota	Gammaproteobacteria	Pseudomonadales	Pseudohongiellaceae	Unclassified Pseudohongiellaceae	Uncultured		out	5_singleton	1	50	0	0	0	0	1	10		0	0.0379685	0	0	0	0	0	0	0	0		4_BD	3_L	4_BD	4_BD	4_BD	4_BD	4_BD	4_BD	4_BD	4_BD
1011	c5469a8d3a9eff4e1ba98fdce7e77420	Bacteria	Acidobacteriota	Blastocatellia	UBA7656	UBA7656	QHVH01	QHVH01 sp003222245		out	5_singleton	1	50	0	0	0	0	1	10		0	0.0379685	0	0	0	0	0	0	0	0		4_BD	3_L	4_BD	4_BD	4_BD	4_BD	4_BD	4_BD	4_BD	4_BD
1012	f41828e9b906c1848fa8ccd3598b1f53	Bacteria					Unclassified Genus	Uncultured		out	5_singleton	1	50	0	0	0	0	1	10		0	0.0379685	0	0	0	0	0	0	0	0		4_BD	3_L	4_BD	4_BD	4_BD	4_BD	4_BD	4_BD	4_BD	4_BD
1013	287612da980c91be70d0e19acb68c909	Bacteria	Pseudomonadota	Gammaproteobacteria	Burkholderiales	Burkholderiaceae	Ramlibacter	Uncultured		out	5_singleton	1	50	0	0	0	0	1	10		0	0.0364498	0	0	0	0	0	0	0	0		4_BD	3_L	4_BD	4_BD	4_BD	4_BD	4_BD	4_BD	4_BD	4_BD
1014	9dd639fa57f9db891d2097f0868630e5	Bacteria	Actinobacteriota	Actinomycetia	Streptomycetales	Streptomycetaceae	Streptomyces	Uncultured		out	5_singleton	1	50	0	0	0	0	1	10		0	0.0364498	0	0	0	0	0	0	0	0		4_BD	3_L	4_BD	4_BD	4_BD	4_BD	4_BD	4_BD	4_BD	4_BD
1015	21c6684d32409cb8a9aacc699d6cfb9b	Bacteria	Planctomycetota	Planctomycetia	Isosphaerales	Isosphaeraceae	Singulisphaera	Singulisphaera acidiphila		out	5_singleton	1	50	0	0	0	0	1	10		0	0.0364498	0	0	0	0	0	0	0	0		4_BD	3_L	4_BD	4_BD	4_BD	4_BD	4_BD	4_BD	4_BD	4_BD
1016	9e5c0eee61218dce46837a811a2aa68e	Bacteria					Unclassified Genus	Uncultured		out	5_singleton	1	50	0	0	0	0	1	10		0	0.0364498	0	0	0	0	0	0	0	0		4_BD	3_L	4_BD	4_BD	4_BD	4_BD	4_BD	4_BD	4_BD	4_BD
1017	e44209b7ce38868dfb02005f3f0ea287	Bacteria	Bacteroidota	Bacteroidia	Bacteroidales	UBA1402	UBA1402	UBA1402 sp002305085		out	5_singleton	1	50	0	0	0	0	1	10		0	0.0364498	0	0	0	0	0	0	0	0		4_BD	3_L	4_BD	4_BD	4_BD	4_BD	4_BD	4_BD	4_BD	4_BD
1018	970dc0c24302d9839a90fce20032dff3	Bacteria	Pseudomonadota	Alphaproteobacteria	Sphingomonadales	Sphingomonadaceae	Allosphingosinicella	Uncultured		out	5_singleton	1	50	0	0	0	0	1	10		0	0.0364498	0	0	0	0	0	0	0	0		4_BD	3_L	4_BD	4_BD	4_BD	4_BD	4_BD	4_BD	4_BD	4_BD
1019	a639778dd33520085ed9b3f66b6fa519	Bacteria	Bacteroidota	Bacteroidia	Chitinophagales	Chitinophagaceae	Flavisolibacter	Uncultured		out	5_singleton	1	50	0	0	0	0	1	10		0	0.0364498	0	0	0	0	0	0	0	0		4_BD	3_L	4_BD	4_BD	4_BD	4_BD	4_BD	4_BD	4_BD	4_BD
1020	537c0be138173cf75eb4f68428774653	Bacteria	Bacteroidota	Bacteroidia	Chitinophagales	Chitinophagaceae	UTBCD1	UTBCD1 sp002066995		out	5_singleton	1	50	0	0	0	0	1	10		0	0.0364498	0	0	0	0	0	0	0	0		4_BD	3_L	4_BD	4_BD	4_BD	4_BD	4_BD	4_BD	4_BD	4_BD
1021	b6c619b90131eaff20abe47b4bd80e76	Bacteria	Actinobacteriota	Actinomycetia	Mycobacteriales	Pseudonocardiaceae	Pseudonocardia	Uncultured		out	5_singleton	1	50	0	0	0	0	1	10		0	0.0364498	0	0	0	0	0	0	0	0		4_BD	3_L	4_BD	4_BD	4_BD	4_BD	4_BD	4_BD	4_BD	4_BD
1022	cb46bd658baf53f09e1c900a23969eb4	Bacteria	Pseudomonadota	Gammaproteobacteria	Enterobacterales	Aeromonadaceae	Aeromonas	Uncultured		out	5_singleton	1	50	0	0	0	0	1	10		0	0.034931	0	0	0	0	0	0	0	0		4_BD	3_L	4_BD	4_BD	4_BD	4_BD	4_BD	4_BD	4_BD	4_BD
1023	8f51bbef0cd327a862afb6e79582be05	Bacteria	Firmicutes	Limnochordia	DTU010	DTU012	DTU012	DTU012 sp900019385		out	5_singleton	1	50	0	0	0	0	1	10		0	0.034931	0	0	0	0	0	0	0	0		4_BD	3_L	4_BD	4_BD	4_BD	4_BD	4_BD	4_BD	4_BD	4_BD
1024	7c529873d9f16ed851b58a1c1590a4e9	Bacteria	Planctomycetota	UBA1135	UBA2386	UBA2386	Unclassified UBA2386	Uncultured		out	5_singleton	1	50	0	0	0	0	1	10		0	0.034931	0	0	0	0	0	0	0	0		4_BD	3_L	4_BD	4_BD	4_BD	4_BD	4_BD	4_BD	4_BD	4_BD
1025	a12486960e5e9b08ba9016ba3197bbd9	Bacteria	Bacteroidota	Bacteroidia	Bacteroidales	Muribaculaceae	UBA3263	UBA3263 sp001689615		out	5_singleton	1	50	0	0	0	0	1	10		0	0.034931	0	0	0	0	0	0	0	0		4_BD	3_L	4_BD	4_BD	4_BD	4_BD	4_BD	4_BD	4_BD	4_BD
1026	56aa75d5522162ab608c55e6ac92e68e	Bacteria	Acidobacteriota	Blastocatellia	Pyrinomonadales	Pyrinomonadaceae	PSRF01	Uncultured		out	5_singleton	1	50	0	0	0	0	1	10		0	0.034931	0	0	0	0	0	0	0	0		4_BD	3_L	4_BD	4_BD	4_BD	4_BD	4_BD	4_BD	4_BD	4_BD
1027	8d0ed56bd6980a7285a284928709d596	Bacteria	Acidobacteriota	Blastocatellia	Pyrinomonadales	Pyrinomonadaceae	PSRF01	PSRF01 sp002427845		out	5_singleton	1	50	0	0	0	0	1	10		0	0.034931	0	0	0	0	0	0	0	0		4_BD	3_L	4_BD	4_BD	4_BD	4_BD	4_BD	4_BD	4_BD	4_BD
1028	c6daef1b5c592730cfaa51add2bc9e18	Bacteria	Pseudomonadota	Alphaproteobacteria	Sphingomonadales	Sphingomonadaceae	Unclassified Sphingomonadaceae	Uncultured		out	5_singleton	1	50	0	0	0	0	1	10		0	0.034931	0	0	0	0	0	0	0	0		4_BD	3_L	4_BD	4_BD	4_BD	4_BD	4_BD	4_BD	4_BD	4_BD
1029	41e68a2abbe615bd3a16ed1ae3d5457d	Bacteria	Firmicutes	Bacilli	Bacillales		Unclassified Genus	Uncultured		out	5_singleton	1	50	0	0	0	0	1	10		0	0.034931	0	0	0	0	0	0	0	0		4_BD	3_L	4_BD	4_BD	4_BD	4_BD	4_BD	4_BD	4_BD	4_BD
1030	ccc05b58ef76e048252536270cf4fbaa	Bacteria	Gemmatimonadota	Gemmatimonadetes	Longimicrobiales	Longimicrobiaceae	Longimicrobium	Longimicrobium terrae		out	5_singleton	1	50	0	0	0	0	1	10		0	0.0334123	0	0	0	0	0	0	0	0		4_BD	3_L	4_BD	4_BD	4_BD	4_BD	4_BD	4_BD	4_BD	4_BD
1031	326076681089f625996702a3b2da3429	Bacteria	Pseudomonadota	Gammaproteobacteria	Pseudomonadales	Moraxellaceae	Acinetobacter	Uncultured		out	5_singleton	1	50	0	0	0	0	1	10		0	0.0334123	0	0	0	0	0	0	0	0		4_BD	3_L	4_BD	4_BD	4_BD	4_BD	4_BD	4_BD	4_BD	4_BD
1032	815a80e588a05f81ffcc1799e88fd8da	Bacteria	Firmicutes	Clostridia	Oscillospirales	Ruminococcaceae	Faecalibacterium	Faecalibacterium sp002160895		out	5_singleton	1	50	0	0	0	0	1	10		0	0.0334123	0	0	0	0	0	0	0	0		4_BD	3_L	4_BD	4_BD	4_BD	4_BD	4_BD	4_BD	4_BD	4_BD
1033	b31934892f16fe9a36fd6a38acaccdca	Bacteria	Pseudomonadota	Gammaproteobacteria	Burkholderiales	Burkholderiaceae	Variovorax	Variovorax paradoxus		out	5_singleton	1	50	0	0	0	0	1	10		0	0.0334123	0	0	0	0	0	0	0	0		4_BD	3_L	4_BD	4_BD	4_BD	4_BD	4_BD	4_BD	4_BD	4_BD
1034	1243880b4ffb6d593bdf74ee7613250b	Bacteria	Pseudomonadota	Gammaproteobacteria	Burkholderiales	Burkholderiaceae	Ralstonia	Uncultured		out	5_singleton	1	50	0	0	0	0	1	10		0	0.0334123	0	0	0	0	0	0	0	0		4_BD	3_L	4_BD	4_BD	4_BD	4_BD	4_BD	4_BD	4_BD	4_BD
1035	29a25480cce02399fa6e12efec67b14a	Bacteria	Pseudomonadota	Gammaproteobacteria	Burkholderiales	Burkholderiaceae	Unclassified Burkholderiaceae	Uncultured		out	5_singleton	1	50	0	0	0	0	1	10		0	0.0334123	0	0	0	0	0	0	0	0		4_BD	3_L	4_BD	4_BD	4_BD	4_BD	4_BD	4_BD	4_BD	4_BD
1036	ae8be5e7a49d3618f6b556124af4009f	Bacteria	Pseudomonadota	Alphaproteobacteria	Rhizobiales	Kaistiaceae	Bauldia	Uncultured		out	5_singleton	1	50	0	0	0	0	1	10		0	0.0334123	0	0	0	0	0	0	0	0		4_BD	3_L	4_BD	4_BD	4_BD	4_BD	4_BD	4_BD	4_BD	4_BD
1037	86f97c8a10df09847e200e1741546754	Bacteria	Chloroflexota	Chloroflexia	Chloroflexales	Roseiflexaceae	Kouleothrix	Uncultured		out	5_singleton	1	50	0	0	0	0	1	10		0	0.0334123	0	0	0	0	0	0	0	0		4_BD	3_L	4_BD	4_BD	4_BD	4_BD	4_BD	4_BD	4_BD	4_BD
1038	a65ba52ec5ad7262a81f357b6f124ef7	Bacteria	Bacteroidota	Bacteroidia	Bacteroidales	Bacteroidaceae	Phocaeicola	Phocaeicol858004 sartorii		out	5_singleton	1	50	0	0	0	0	1	10		0	0.0334123	0	0	0	0	0	0	0	0		4_BD	3_L	4_BD	4_BD	4_BD	4_BD	4_BD	4_BD	4_BD	4_BD
1039	d3f31ea2de9ab342db82206cd71d9748	Bacteria	Bacteroidota	Bacteroidia	Bacteroidales	Tannerellaceae	Parabacteroides	Parabacteroides goldsteinii		out	5_singleton	1	50	0	0	0	0	1	10		0	0.0334123	0	0	0	0	0	0	0	0		4_BD	3_L	4_BD	4_BD	4_BD	4_BD	4_BD	4_BD	4_BD	4_BD
1040	b9bd8d48502772f57b44021b012b044a	Bacteria					Unclassified Genus	Uncultured		out	5_singleton	1	50	0	0	0	0	1	10		0	0.0334123	0	0	0	0	0	0	0	0		4_BD	3_L	4_BD	4_BD	4_BD	4_BD	4_BD	4_BD	4_BD	4_BD
1041	04fef1b17daadcd5a568adcf3b237a84	Bacteria	Actinobacteriota	Actinomycetia	Mycobacteriales	Geodermatophilaceae	Modestobacter	Uncultured		out	5_singleton	1	50	0	0	0	0	1	10		0	0.0334123	0	0	0	0	0	0	0	0		4_BD	3_L	4_BD	4_BD	4_BD	4_BD	4_BD	4_BD	4_BD	4_BD
1042	94489b5e9e02ba33160550c3dd8276c7	Bacteria	Pseudomonadota	Gammaproteobacteria	Burkholderiales	Usitatibacteraceae	Usitatibacter	Uncultured		out	5_singleton	1	50	0	0	0	0	1	10		0	0.0334123	0	0	0	0	0	0	0	0		4_BD	3_L	4_BD	4_BD	4_BD	4_BD	4_BD	4_BD	4_BD	4_BD
1043	74a733de747e780effc1189b12d25d00	Bacteria	Actinobacteriota	Coriobacteriia	Coriobacteriales	Coriobacteriaceae	Collinsella	Uncultured		out	5_singleton	1	50	0	0	0	0	1	10		0	0.0318936	0	0	0	0	0	0	0	0		4_BD	3_L	4_BD	4_BD	4_BD	4_BD	4_BD	4_BD	4_BD	4_BD
1044	c444ee5626c925fdf0bfc0bf6dce47bc	Bacteria	Firmicutes	Clostridia	Peptostreptococcales	Peptostreptococcaceae	Romboutsia	Romboutsia ilealis		out	5_singleton	1	50	0	0	0	0	1	10		0	0.0318936	0	0	0	0	0	0	0	0		4_BD	3_L	4_BD	4_BD	4_BD	4_BD	4_BD	4_BD	4_BD	4_BD
1045	0fa5d9c02b4835fa9d2591f0bb5ee399	Bacteria	Pseudomonadota	Gammaproteobacteria	Burkholderiales	Burkholderiaceae	Unclassified Burkholderiaceae	Uncultured		out	5_singleton	1	50	0	0	0	0	1	10		0	0.0318936	0	0	0	0	0	0	0	0		4_BD	3_L	4_BD	4_BD	4_BD	4_BD	4_BD	4_BD	4_BD	4_BD
1046	f2b0f2b610d1f4386dcd75f0844e7bd9	Bacteria	Pseudomonadota	Alphaproteobacteria	Rhizobiales	Rhizobiaceae	Pseudorhizobium	Uncultured		out	5_singleton	1	50	0	0	0	0	1	10		0	0.0318936	0	0	0	0	0	0	0	0		4_BD	3_L	4_BD	4_BD	4_BD	4_BD	4_BD	4_BD	4_BD	4_BD
1047	b1a084d2213cd86cd3cec770a71b8390	Archaea	Nanoarchaeota	Nanoarchaeia			Unclassified Genus	Uncultured		out	5_singleton	1	50	0	0	0	0	1	10		0	0.0318936	0	0	0	0	0	0	0	0		4_BD	3_L	4_BD	4_BD	4_BD	4_BD	4_BD	4_BD	4_BD	4_BD
1048	83bf9fc6c21911aab5d5cd2ac494b131	Bacteria	Desulfobacterota	MBNT15	MBNT15	MBNT15	Unclassified MBNT15	Uncultured		out	5_singleton	1	50	0	0	0	0	1	10		0	0.0318936	0	0	0	0	0	0	0	0		4_BD	3_L	4_BD	4_BD	4_BD	4_BD	4_BD	4_BD	4_BD	4_BD
1049	1b16082680c22918f940bd057ef84d67	Bacteria	Acidobacteriota	Vicinamibacteria	Vicinamibacterales	UBA2999	WHSN01	Uncultured		out	5_singleton	1	50	0	0	0	0	1	10		0	0.0318936	0	0	0	0	0	0	0	0		4_BD	3_L	4_BD	4_BD	4_BD	4_BD	4_BD	4_BD	4_BD	4_BD
1050	7eac42c2b6922724623549e05605a169	Bacteria					Unclassified Genus	Uncultured		out	5_singleton	1	50	0	0	0	0	1	10		0	0.0318936	0	0	0	0	0	0	0	0		4_BD	3_L	4_BD	4_BD	4_BD	4_BD	4_BD	4_BD	4_BD	4_BD
1051	ea71944c1fe67eea24df1014039dffa5	Bacteria	Thermotogota	Thermotogae	Petrotogales	Kosmotogaceae	Mesotoga	Mesotoga infera		out	5_singleton	1	50	0	0	0	0	1	10		0	0.0318936	0	0	0	0	0	0	0	0		4_BD	3_L	4_BD	4_BD	4_BD	4_BD	4_BD	4_BD	4_BD	4_BD
1052	539931dbfb87d83a0cdc194a4bf4acdd	Bacteria	Pseudomonadota	Gammaproteobacteria	Burkholderiales	Casimicrobiaceae	VBCG01	VBCG01 sp005881895		out	5_singleton	1	50	0	0	0	0	1	10		0	0.0318936	0	0	0	0	0	0	0	0		4_BD	3_L	4_BD	4_BD	4_BD	4_BD	4_BD	4_BD	4_BD	4_BD
1053	42a529069700852aeca2302fccb2787b	Bacteria	Chloroflexota	Dehalococcoidia	DSTF01	WHTK01	WHTK01	WHTK01 sp009377745		out	5_singleton	1	50	0	0	0	0	1	10		0	0.0303748	0	0	0	0	0	0	0	0		4_BD	3_L	4_BD	4_BD	4_BD	4_BD	4_BD	4_BD	4_BD	4_BD
1054	cbd58ccfe2f06979d44b68abb25fd4d8	Bacteria	Pseudomonadota	Gammaproteobacteria	Pseudomonadales	Pseudomonadaceae	Unclassified Pseudomonadaceae	Uncultured		out	5_singleton	1	50	0	0	0	0	1	10		0	0.0303748	0	0	0	0	0	0	0	0		4_BD	3_L	4_BD	4_BD	4_BD	4_BD	4_BD	4_BD	4_BD	4_BD
1055	ab527320ef20cdb485e93f78b36a2469	Bacteria	Bacteroidota	Bacteroidia	Bacteroidales	Muribaculaceae	UBA7173	UBA7173 sp002491305		out	5_singleton	1	50	0	0	0	0	1	10		0	0.0303748	0	0	0	0	0	0	0	0		4_BD	3_L	4_BD	4_BD	4_BD	4_BD	4_BD	4_BD	4_BD	4_BD
1056	52fcf2d66605633e1d9e6ae4b0687878	Bacteria	Bacteroidota	Bacteroidia	Chitinophagales	Chitinophagaceae	Flavisolibacter	Flavisolibacter ginsengisoli		out	5_singleton	1	50	0	0	0	0	1	10		0	0.0303748	0	0	0	0	0	0	0	0		4_BD	3_L	4_BD	4_BD	4_BD	4_BD	4_BD	4_BD	4_BD	4_BD
1057	11cc21fa6fc1ff234783e9d0bfd11532	Bacteria	Gemmatimonadota	Gemmatimonadetes	Gemmatimonadales	GWC2-71-9	Palsa-1233	Uncultured		out	5_singleton	1	50	0	0	0	0	1	10		0	0.0303748	0	0	0	0	0	0	0	0		4_BD	3_L	4_BD	4_BD	4_BD	4_BD	4_BD	4_BD	4_BD	4_BD
1058	33fd50dbf4e095ef7e472fba4ef92eb1	Bacteria	Pseudomonadota	Alphaproteobacteria	Rhizobiales	Rhizobiaceae	Unclassified Rhizobiaceae	Uncultured		out	5_singleton	1	50	0	0	0	0	1	10		0	0.0303748	0	0	0	0	0	0	0	0		4_BD	3_L	4_BD	4_BD	4_BD	4_BD	4_BD	4_BD	4_BD	4_BD
1059	271b472e92f381f09196df1bf1575f65	Bacteria	Pseudomonadota	Gammaproteobacteria	Chromatiales	Chromatiaceae	Allochromatium	Allochromatium renukae		out	5_singleton	1	50	0	0	0	0	1	10		0	0.0303748	0	0	0	0	0	0	0	0		4_BD	3_L	4_BD	4_BD	4_BD	4_BD	4_BD	4_BD	4_BD	4_BD
1060	be1c6fb146cd68f4e9a7f612c17e4b5a	Bacteria	Patescibacteria	Paceibacteria	UBA9983	SBAW01	GWA1-54-10	Uncultured		out	5_singleton	1	50	0	0	0	0	1	10		0	0.0303748	0	0	0	0	0	0	0	0		4_BD	3_L	4_BD	4_BD	4_BD	4_BD	4_BD	4_BD	4_BD	4_BD
1061	8c71dd006d32394b6064ba894fc4ab4f	Bacteria	Actinobacteriota	Thermoleophilia	Solirubrobacterales		Unclassified Genus	Uncultured		out	5_singleton	1	50	0	0	0	0	1	10		0	0.0303748	0	0	0	0	0	0	0	0		4_BD	3_L	4_BD	4_BD	4_BD	4_BD	4_BD	4_BD	4_BD	4_BD
1062	d3643a50e5320c503faf394555ec43ee	Bacteria	Firmicutes	Bacilli	Lactobacillales	Aerococcaceae	Granulicatella	Uncultured		out	5_singleton	1	50	0	0	0	0	1	10		0	0.0303748	0	0	0	0	0	0	0	0		4_BD	3_L	4_BD	4_BD	4_BD	4_BD	4_BD	4_BD	4_BD	4_BD
1063	a097d209adc0a24ac5335effbdddaa44	Bacteria	Chloroflexota	Chloroflexia	Chloroflexales	Roseiflexaceae	Kouleothrix	Kouleothrix aurantiaca		out	5_singleton	1	50	0	0	0	0	1	10		0	0.0303748	0	0	0	0	0	0	0	0		4_BD	3_L	4_BD	4_BD	4_BD	4_BD	4_BD	4_BD	4_BD	4_BD
1064	1838518c3369a09c11b0c566965cb042	Bacteria	Actinobacteriota	Actinomycetia	Propionibacteriales	Nocardioidaceae	Nocardioides	Nocardioides allogilvus		out	5_singleton	1	50	0	0	0	0	1	10		0	0.0303748	0	0	0	0	0	0	0	0		4_BD	3_L	4_BD	4_BD	4_BD	4_BD	4_BD	4_BD	4_BD	4_BD
1065	bf7c4164cfeec8720ea9fa0757416285	Bacteria	Pseudomonadota	Alphaproteobacteria	Rhizobiales	Hyphomicrobiaceae	Hyphomicrobium	Uncultured		out	5_singleton	1	50	0	0	0	0	1	10		0	0.0303748	0	0	0	0	0	0	0	0		4_BD	3_L	4_BD	4_BD	4_BD	4_BD	4_BD	4_BD	4_BD	4_BD
1066	3b9c9a8bc17e36adb376b5b79199fd82	Bacteria	Bacteroidota	Bacteroidia	Bacteroidales	VadinHA17	SR-FBR-E99	SR-FBR-E99 sp002403305		out	5_singleton	1	50	0	0	0	0	1	10		0	0.0303748	0	0	0	0	0	0	0	0		4_BD	3_L	4_BD	4_BD	4_BD	4_BD	4_BD	4_BD	4_BD	4_BD
1067	6e5da88837bd52c9fcf39de5931db16d	Bacteria	Gemmatimonadota	Gemmatimonadetes	Gemmatimonadales	GWC2-71-9	JABFSM01	JABFSM01 sp009692115		out	5_singleton	1	50	0	0	0	0	1	10		0	0.0303748	0	0	0	0	0	0	0	0		4_BD	3_L	4_BD	4_BD	4_BD	4_BD	4_BD	4_BD	4_BD	4_BD
1068	027071b81ac460911267c0f2b300f1c4	Bacteria	Gemmatimonadota	Gemmatimonadetes	Gemmatimonadales	Gemmatimonadaceae	AG11	AG11 sp003223455		out	5_singleton	1	50	0	0	0	0	1	10		0	0.0303748	0	0	0	0	0	0	0	0		4_BD	3_L	4_BD	4_BD	4_BD	4_BD	4_BD	4_BD	4_BD	4_BD
1069	0f0d573ff30484d164e9f1c65a32cc78	Bacteria	Patescibacteria	Saccharimonadia	Saccharimonadales	VXPC01	VXPC01	Uncultured		out	5_singleton	1	50	0	0	0	0	1	10		0	0.0303748	0	0	0	0	0	0	0	0		4_BD	3_L	4_BD	4_BD	4_BD	4_BD	4_BD	4_BD	4_BD	4_BD
1070	9697f5b868c3cfe5a8299fc07b775d42	Bacteria	Chloroflexota	Anaerolineae	Aggregatilineales	J027	JAAUUD01	JAAUUD01 sp012031655		out	5_singleton	1	50	0	0	0	0	1	10		0	0.0303748	0	0	0	0	0	0	0	0		4_BD	3_L	4_BD	4_BD	4_BD	4_BD	4_BD	4_BD	4_BD	4_BD
1071	fef15f78377d8c00e5b276bd52d61c48	Bacteria	Actinobacteriota	Thermoleophilia	Gaiellales	Gaiellaceae	Palsa-739	Palsa-739 sp003139545		out	5_singleton	1	50	0	0	0	0	1	10		0	0.0303748	0	0	0	0	0	0	0	0		4_BD	3_L	4_BD	4_BD	4_BD	4_BD	4_BD	4_BD	4_BD	4_BD
1072	7fd7b7055b284294dc8485085f693406	Bacteria	Actinobacteriota	Actinomycetia	Propionibacteriales	Nocardioidaceae	Aeromicrobium	Uncultured		out	5_singleton	1	50	0	0	0	0	1	10		0	0.0303748	0	0	0	0	0	0	0	0		4_BD	3_L	4_BD	4_BD	4_BD	4_BD	4_BD	4_BD	4_BD	4_BD
1073	f46bffdc9746b8b803c3abd76703cf38	Bacteria	Actinobacteriota	Actinomycetia	Nitriliruptorales	Nitriliruptoraceae	CSBr16-57R1	CSBr16-57R1 sp007116505		out	5_singleton	1	50	0	0	0	0	1	10		0	0.0288561	0	0	0	0	0	0	0	0		4_BD	3_L	4_BD	4_BD	4_BD	4_BD	4_BD	4_BD	4_BD	4_BD
1074	4fbbda6de0734d0442bf790d71a6ddb3	Bacteria	Acidobacteriota	Vicinamibacteria	Vicinamibacterales	Vicinamibacteraceae	Luteitalea	Luteitalea pratensis		out	5_singleton	1	50	0	0	0	0	1	10		0	0.0288561	0	0	0	0	0	0	0	0		4_BD	3_L	4_BD	4_BD	4_BD	4_BD	4_BD	4_BD	4_BD	4_BD
1075	68691e8c07f80cac36bb68d508560e69	Bacteria	Pseudomonadota	Gammaproteobacteria	Burkholderiales	Casimicrobiaceae	VBCG01	VBCG01 sp005881895		out	5_singleton	1	50	0	0	0	0	1	10		0	0.0288561	0	0	0	0	0	0	0	0		4_BD	3_L	4_BD	4_BD	4_BD	4_BD	4_BD	4_BD	4_BD	4_BD
1076	9c84d4ff28fc56cfcb35c93fb0f72ea6	Bacteria	Firmicutes	Bacilli	Bacillales		Unclassified Genus	Uncultured		out	5_singleton	1	50	0	0	0	0	1	10		0	0.0288561	0	0	0	0	0	0	0	0		4_BD	3_L	4_BD	4_BD	4_BD	4_BD	4_BD	4_BD	4_BD	4_BD
1077	94cd4867b625836484850f1a130dcc28	Bacteria	Desulfobacterota	Syntrophobacteria	Syntrophobacterales	Syntrophobacteraceae	Desulforhabdus	Desulforhabdus amnigena		out	5_singleton	1	50	0	0	0	0	1	10		0	0.0288561	0	0	0	0	0	0	0	0		4_BD	3_L	4_BD	4_BD	4_BD	4_BD	4_BD	4_BD	4_BD	4_BD
1078	0e6e07a3ef09ffc2b2cb8cf734daf857	Bacteria	Verrucomicrobiota	Verrucomicrobiae	Chthoniobacterales	Chthoniobacteraceae	Chthoniobacter	Chthoniobacter flavus		out	5_singleton	1	50	0	0	0	0	1	10		0	0.0288561	0	0	0	0	0	0	0	0		4_BD	3_L	4_BD	4_BD	4_BD	4_BD	4_BD	4_BD	4_BD	4_BD
1079	65c97dfbe0b29be1f75c11322ea8a982	Bacteria	Actinobacteriota	Acidimicrobiia	Acidimicrobiales	JACDCH01	VFJN01	VFJN01 sp009694375		out	5_singleton	1	50	0	0	0	0	1	10		0	0.0288561	0	0	0	0	0	0	0	0		4_BD	3_L	4_BD	4_BD	4_BD	4_BD	4_BD	4_BD	4_BD	4_BD
1080	a46a0314033a0fe7c39e59475f325704	Bacteria	Actinobacteriota	Actinomycetia	Propionibacteriales	Nocardioidaceae	Nocardioides	Nocardioides allogilvus		out	5_singleton	1	50	0	0	0	0	1	10		0	0.0288561	0	0	0	0	0	0	0	0		4_BD	3_L	4_BD	4_BD	4_BD	4_BD	4_BD	4_BD	4_BD	4_BD
1081	ea7046b194beb6a90b7273b2c669cce2	Bacteria	Pseudomonadota	Gammaproteobacteria	Burkholderiales	Burkholderiaceae	Massilia	Uncultured		out	5_singleton	1	50	0	0	0	0	1	10		0	0.0288561	0	0	0	0	0	0	0	0		4_BD	3_L	4_BD	4_BD	4_BD	4_BD	4_BD	4_BD	4_BD	4_BD
1082	82898d50c3ad9d7e78b22b735e899590	Bacteria	Pseudomonadota	Gammaproteobacteria	Burkholderiales	Burkholderiaceae	Paraburkholderia	Uncultured		out	5_singleton	1	50	0	0	0	0	1	10		0	0.0288561	0	0	0	0	0	0	0	0		4_BD	3_L	4_BD	4_BD	4_BD	4_BD	4_BD	4_BD	4_BD	4_BD
1083	700f50909a2c3b0215c90c91dd241d37	Bacteria	Bacteroidota	Ignavibacteria	SJA-28	B-1AR	OLB4	Uncultured		out	5_singleton	1	50	0	0	0	0	1	10		0	0.0288561	0	0	0	0	0	0	0	0		4_BD	3_L	4_BD	4_BD	4_BD	4_BD	4_BD	4_BD	4_BD	4_BD
1084	dd01a40b2a313967141187238f9d3381	Bacteria	Firmicutes	Bacilli	Mycoplasmatales	Mycoplasmoidaceae	Ureaplasma	Ureaplasma sp900544585		out	5_singleton	1	50	0	0	0	0	1	10		0	0.0288561	0	0	0	0	0	0	0	0		4_BD	3_L	4_BD	4_BD	4_BD	4_BD	4_BD	4_BD	4_BD	4_BD
1085	f7bcfd410b5904e01a9500225d37eb80	Bacteria	Bacteroidota	Bacteroidia	Chitinophagales	Chitinophagaceae	Unclassified Chitinophagaceae	Uncultured		out	5_singleton	1	50	0	0	0	0	1	10		0	0.0288561	0	0	0	0	0	0	0	0		4_BD	3_L	4_BD	4_BD	4_BD	4_BD	4_BD	4_BD	4_BD	4_BD
1086	1e3874942d50713cfdef427bc0d07869	Bacteria	Spirochaetota	Spirochaetia	Treponematales	Treponemataceae	Treponema	TreponemD succinifaciens		out	5_singleton	1	50	0	0	0	0	1	10		0	0.0288561	0	0	0	0	0	0	0	0		4_BD	3_L	4_BD	4_BD	4_BD	4_BD	4_BD	4_BD	4_BD	4_BD
1087	e3870680d2f73cdc8f39ee05b589c0eb	Bacteria					Unclassified Genus	Uncultured		out	5_singleton	1	50	0	0	0	0	1	10		0	0.0288561	0	0	0	0	0	0	0	0		4_BD	3_L	4_BD	4_BD	4_BD	4_BD	4_BD	4_BD	4_BD	4_BD
1088	91e8830f8150966dc6b0e4155add3033	Bacteria					Unclassified Genus	Uncultured		out	5_singleton	1	50	0	0	0	0	1	10		0	0.0288561	0	0	0	0	0	0	0	0		4_BD	3_L	4_BD	4_BD	4_BD	4_BD	4_BD	4_BD	4_BD	4_BD
1089	8236c530d3333f9cb954850253674345	Bacteria	Actinobacteriota	Actinomycetia	Actinomycetales	Dermatophilaceae	Ornithinicoccus	Ornithinicoccus halotolerans		out	5_singleton	1	50	0	0	0	0	1	10		0	0.0288561	0	0	0	0	0	0	0	0		4_BD	3_L	4_BD	4_BD	4_BD	4_BD	4_BD	4_BD	4_BD	4_BD
1090	99b073ae2bddd7a3dc6f72123e32cf9b	Bacteria	Actinobacteriota	Actinomycetia	Actinomycetales	Micrococcaceae	Unclassified Micrococcaceae	Uncultured		out	5_singleton	1	50	0	0	0	0	1	10		0	0.0273373	0	0	0	0	0	0	0	0		4_BD	3_L	4_BD	4_BD	4_BD	4_BD	4_BD	4_BD	4_BD	4_BD
1091	93d72107b1e888dbb387e9aceadf73fc	Bacteria	Pseudomonadota	Gammaproteobacteria	Burkholderiales	Casimicrobiaceae	VBCG01	VBCG01 sp005881895		out	5_singleton	1	50	0	0	0	0	1	10		0	0.0273373	0	0	0	0	0	0	0	0		4_BD	3_L	4_BD	4_BD	4_BD	4_BD	4_BD	4_BD	4_BD	4_BD
1092	d73f4af95f5db5d1e81684b317b224c1	Bacteria	Bacteroidota	Bacteroidia	Chitinophagales	Chitinophagaceae	Flaviaesturariibacter	Uncultured		out	5_singleton	1	50	0	0	0	0	1	10		0	0.0273373	0	0	0	0	0	0	0	0		4_BD	3_L	4_BD	4_BD	4_BD	4_BD	4_BD	4_BD	4_BD	4_BD
1093	80a3e7bf45c210cb5f59610f31e0d43e	Bacteria	Planctomycetota	B15-G4	B15-G4	B15-G4	B15-G4	B15-G4 sp003644265		out	5_singleton	1	50	0	0	0	0	1	10		0	0.0273373	0	0	0	0	0	0	0	0		4_BD	3_L	4_BD	4_BD	4_BD	4_BD	4_BD	4_BD	4_BD	4_BD
1094	d45618bb84ae101a6cf1c5c07f213855	Bacteria	Planctomycetota	Phycisphaerae	Tepidisphaerales	Tepidisphaeraceae	UBA2421	Uncultured		out	5_singleton	1	50	0	0	0	0	1	10		0	0.0273373	0	0	0	0	0	0	0	0		4_BD	3_L	4_BD	4_BD	4_BD	4_BD	4_BD	4_BD	4_BD	4_BD
1095	0979d962b6e0ae7f35c7bb08df185a44	Bacteria	Chloroflexota	Chloroflexia	Chloroflexales	Roseiflexaceae	SDU3-3	SDU3-3 sp009268125		out	5_singleton	1	50	0	0	0	0	1	10		0	0.0273373	0	0	0	0	0	0	0	0		4_BD	3_L	4_BD	4_BD	4_BD	4_BD	4_BD	4_BD	4_BD	4_BD
1096	59df6933608b18b1f1940850cc2786d5	Bacteria	Bacteroidota	Bacteroidia	Cytophagales	Cyclobacteriaceae	Ohtaekwangia	Ohtaekwangia flava		out	5_singleton	1	50	0	0	0	0	1	10		0	0.0273373	0	0	0	0	0	0	0	0		4_BD	3_L	4_BD	4_BD	4_BD	4_BD	4_BD	4_BD	4_BD	4_BD
1097	b55f1c397bf1576bd01b992bae85ec7e	Bacteria	Bacteroidota	Bacteroidia	Bacteroidales	Muribaculaceae	Unclassified Muribaculaceae	Uncultured		out	5_singleton	1	50	0	0	0	0	1	10		0	0.0273373	0	0	0	0	0	0	0	0		4_BD	3_L	4_BD	4_BD	4_BD	4_BD	4_BD	4_BD	4_BD	4_BD
1098	fdaece80c4c1d620a83041707478f3bb	Archaea	Thermoproteota	Nitrososphaeria	Nitrososphaerales	Nitrososphaeraceae	Nitrosocosmicus	Nitrosocosmicus hydrocola		out	5_singleton	1	50	0	0	0	0	1	10		0	0.0273373	0	0	0	0	0	0	0	0		4_BD	3_L	4_BD	4_BD	4_BD	4_BD	4_BD	4_BD	4_BD	4_BD
1099	090ad59e77768e6d5c2ba5d31bd23bdd	Bacteria	Pseudomonadota	Alphaproteobacteria	Caulobacterales	Caulobacteraceae	Phenylobacterium	Uncultured		out	5_singleton	1	50	0	0	0	0	1	10		0	0.0273373	0	0	0	0	0	0	0	0		4_BD	3_L	4_BD	4_BD	4_BD	4_BD	4_BD	4_BD	4_BD	4_BD
1100	e16b280b8564f6dacf505cb12d5a8fcb	Bacteria	Bacteroidota	Bacteroidia	Bacteroidales	Bacteroidaceae	Prevotella	Prevotella ruminicola		out	5_singleton	1	50	0	0	0	0	1	10		0	0.0273373	0	0	0	0	0	0	0	0		4_BD	3_L	4_BD	4_BD	4_BD	4_BD	4_BD	4_BD	4_BD	4_BD
1101	52fa256c2331201b4af369dc149e350f	Bacteria	Pseudomonadota	Alphaproteobacteria	HIMB59	HIMB59	HIMB59	Uncultured		out	5_singleton	1	50	0	0	0	0	1	10		0	0.0273373	0	0	0	0	0	0	0	0		4_BD	3_L	4_BD	4_BD	4_BD	4_BD	4_BD	4_BD	4_BD	4_BD
1102	9e9690e3684863d1f460e58aa28a22ed	Bacteria	Pseudomonadota	Alphaproteobacteria	Sphingomonadales	Sphingomonadaceae	Novosphingobium	Uncultured		out	5_singleton	1	50	0	0	0	0	1	10		0	0.0273373	0	0	0	0	0	0	0	0		4_BD	3_L	4_BD	4_BD	4_BD	4_BD	4_BD	4_BD	4_BD	4_BD
1103	19e6a0eb4f1f5b4db922106a9dfc0a21	Bacteria	Bacteroidota	Bacteroidia	Sphingobacteriales	Sphingobacteriaceae	Pedobacter	Uncultured		out	5_singleton	1	50	0	0	0	0	1	10		0	0.0273373	0	0	0	0	0	0	0	0		4_BD	3_L	4_BD	4_BD	4_BD	4_BD	4_BD	4_BD	4_BD	4_BD
1104	80781115e85178858cf829ba4857f189	Bacteria	Acidobacteriota	Vicinamibacteria	Vicinamibacterales		Unclassified Genus	Uncultured		out	5_singleton	1	50	0	0	0	0	1	10		0	0.0273373	0	0	0	0	0	0	0	0		4_BD	3_L	4_BD	4_BD	4_BD	4_BD	4_BD	4_BD	4_BD	4_BD
1105	570892d6408dcbca7085d356f83d4af4	Bacteria	Pseudomonadota	Gammaproteobacteria	Burkholderiales	Burkholderiaceae	Polynucleobacter	Uncultured		out	5_singleton	1	50	0	0	0	0	1	10		0	0.0273373	0	0	0	0	0	0	0	0		4_BD	3_L	4_BD	4_BD	4_BD	4_BD	4_BD	4_BD	4_BD	4_BD
1106	925b716468b68b36dcc26767badcac31	Bacteria	Firmicutes	Clostridia	Oscillospirales	Oscillospiraceae	Enterenecus	Uncultured		out	5_singleton	1	50	0	0	0	0	1	10		0	0.0273373	0	0	0	0	0	0	0	0		4_BD	3_L	4_BD	4_BD	4_BD	4_BD	4_BD	4_BD	4_BD	4_BD
1107	0e29492fe9e221202b7827a1ec52aa64	Bacteria	Firmicutes	Clostridia	Oscillospirales	Ruminococcaceae	Faecalibacterium	Faecalibacterium prausnitzii		out	5_singleton	1	50	0	0	0	0	1	10		0	0.0258186	0	0	0	0	0	0	0	0		4_BD	3_L	4_BD	4_BD	4_BD	4_BD	4_BD	4_BD	4_BD	4_BD
1108	2b4b06540084cecd18e91c2551510eea	Bacteria	Actinobacteriota	Thermoleophilia	Solirubrobacterales		Unclassified Genus	Uncultured		out	5_singleton	1	50	0	0	0	0	1	10		0	0.0258186	0	0	0	0	0	0	0	0		4_BD	3_L	4_BD	4_BD	4_BD	4_BD	4_BD	4_BD	4_BD	4_BD
1109	fed7bfbf7c6017eddf92f060db33ad35	Bacteria	Chloroflexota	Limnocylindria	QHBO01	QHBO01	CF-167	CF-167 sp005879775		out	5_singleton	1	50	0	0	0	0	1	10		0	0.0258186	0	0	0	0	0	0	0	0		4_BD	3_L	4_BD	4_BD	4_BD	4_BD	4_BD	4_BD	4_BD	4_BD
1110	5dc3ea88348357f5bc66a14367666883	Bacteria	Bacteroidota	Bacteroidia	Bacteroidales	Bacteroidaceae	Prevotella	Prevotella sp002251435		out	5_singleton	1	50	0	0	0	0	1	10		0	0.0258186	0	0	0	0	0	0	0	0		4_BD	3_L	4_BD	4_BD	4_BD	4_BD	4_BD	4_BD	4_BD	4_BD
1111	26e0481d5585640c3d9941105c9873a0	Bacteria	Gemmatimonadota	Gemmatimonadetes	Gemmatimonadales	Gemmatimonadaceae	Unclassified Gemmatimonadaceae	Uncultured		out	5_singleton	1	50	0	0	0	0	1	10		0	0.0258186	0	0	0	0	0	0	0	0		4_BD	3_L	4_BD	4_BD	4_BD	4_BD	4_BD	4_BD	4_BD	4_BD
1112	d77a153ab66daba58325317e0577bf38	Bacteria					Unclassified Genus	Uncultured		out	5_singleton	1	50	0	0	0	0	1	10		0	0.0258186	0	0	0	0	0	0	0	0		4_BD	3_L	4_BD	4_BD	4_BD	4_BD	4_BD	4_BD	4_BD	4_BD
1113	a9f8d10f7a0f55f212ce05345de4315e	Bacteria	Bacteroidota	Bacteroidia	Bacteroidales	Muribaculaceae	CAG-485	CAG-485 sp002493045		out	5_singleton	1	50	0	0	0	0	1	10		0	0.0258186	0	0	0	0	0	0	0	0		4_BD	3_L	4_BD	4_BD	4_BD	4_BD	4_BD	4_BD	4_BD	4_BD
1114	6ad55d6dd152649b0479d7999395660c	Bacteria	Bacteroidota	Bacteroidia	Cytophagales	Cyclobacteriaceae	Chryseolinea	Chryseolinea serpens		out	5_singleton	1	50	0	0	0	0	1	10		0	0.0258186	0	0	0	0	0	0	0	0		4_BD	3_L	4_BD	4_BD	4_BD	4_BD	4_BD	4_BD	4_BD	4_BD
1115	938f6c530041e222ec32a2cb3470ca0a	Bacteria	Bacteroidota	Bacteroidia	Bacteroidales	Tannerellaceae	Parabacteroides	Parabacteroides distasonis		out	5_singleton	1	50	0	0	0	0	1	10		0	0.0258186	0	0	0	0	0	0	0	0		4_BD	3_L	4_BD	4_BD	4_BD	4_BD	4_BD	4_BD	4_BD	4_BD
1116	027ab4e36ae946cd73899456c1b52d5a	Bacteria	Cyanobacteriota	Cyanobacteriia	Cyanobacteriales	Coleofasciculaceae	Coleofasciculus	SIO2C1 sp010672925		out	5_singleton	1	50	0	0	0	0	1	10		0	0.0258186	0	0	0	0	0	0	0	0		4_BD	3_L	4_BD	4_BD	4_BD	4_BD	4_BD	4_BD	4_BD	4_BD
1117	a283fc590d000fae43a2f9cfa1ed2846	Bacteria	Verrucomicrobiota	Verrucomicrobiae	Pedosphaerales	Pedosphaeraceae	Pedosphaera	Pedosphaera parvula		out	5_singleton	1	50	0	0	0	0	1	10		0	0.0258186	0	0	0	0	0	0	0	0		4_BD	3_L	4_BD	4_BD	4_BD	4_BD	4_BD	4_BD	4_BD	4_BD
1118	d6669255e0f1c62084637b038fff5d0b	Bacteria	Firmicutes	Clostridia	Lachnospirales	Lachnospiraceae	Kineothrix	Kineothrix sp000403275		out	5_singleton	1	50	0	0	0	0	1	10		0	0.0258186	0	0	0	0	0	0	0	0		4_BD	3_L	4_BD	4_BD	4_BD	4_BD	4_BD	4_BD	4_BD	4_BD
1119	0c9fe640fe17f233987d1e56726002bb	Bacteria	Firmicutes	Clostridia	Lachnospirales	Lachnospiraceae	Blautia	Uncultured		out	5_singleton	1	50	0	0	0	0	1	10		0	0.0258186	0	0	0	0	0	0	0	0		4_BD	3_L	4_BD	4_BD	4_BD	4_BD	4_BD	4_BD	4_BD	4_BD
1120	ef2ec3976291e930106d58d4cb93bda1	Bacteria	Firmicutes	Symbiobacteriia	Symbiobacteriales	Symbiobacteriaceae	Symbiobacterium	Symbiobacterium turbinis		out	5_singleton	1	50	0	0	0	0	1	10		0	0.0258186	0	0	0	0	0	0	0	0		4_BD	3_L	4_BD	4_BD	4_BD	4_BD	4_BD	4_BD	4_BD	4_BD
1121	ca2b2d39e8ac9401756878cf53fbcc05	Bacteria	Actinobacteriota	Acidimicrobiia	UBA5794	UBA5794	SZUA-442	SZUA-442 sp003235475		out	5_singleton	1	50	0	0	0	0	1	10		0	0.0258186	0	0	0	0	0	0	0	0		4_BD	3_L	4_BD	4_BD	4_BD	4_BD	4_BD	4_BD	4_BD	4_BD
1122	82638fbfcd00e09c90b5e8702a3e6b4e	Bacteria	Firmicutes	Clostridia	Peptostreptococcales	Peptostreptococcaceae	Unclassified Peptostreptococcaceae	Uncultured		out	5_singleton	1	50	0	0	0	0	1	10		0	0.0258186	0	0	0	0	0	0	0	0		4_BD	3_L	4_BD	4_BD	4_BD	4_BD	4_BD	4_BD	4_BD	4_BD
1123	2849f00c395d86ca79ffb29b3b1dd8a9	Bacteria	Actinobacteriota	Actinomycetia	Mycobacteriales	Mycobacteriaceae	Corynebacterium	Uncultured		out	5_singleton	1	50	0	0	0	0	1	10		0	0.0258186	0	0	0	0	0	0	0	0		4_BD	3_L	4_BD	4_BD	4_BD	4_BD	4_BD	4_BD	4_BD	4_BD
1124	ebc696a26001182feb11caf80188e427	Bacteria	Firmicutes	Symbiobacteriia	Symbiobacteriales	Symbiobacteriaceae	Symbiobacterium	Symbiobacterium terraclitae		out	5_singleton	1	50	0	0	0	0	1	10		0	0.0258186	0	0	0	0	0	0	0	0		4_BD	3_L	4_BD	4_BD	4_BD	4_BD	4_BD	4_BD	4_BD	4_BD
1125	ce2aaa2e80f1deda12fbffdb67ad0a7a	Bacteria	Firmicutes	Clostridia	Peptostreptococcales	Peptostreptococcaceae	Unclassified Peptostreptococcaceae	Eubacterium tenue		out	5_singleton	1	50	0	0	0	0	1	10		0	0.0242999	0	0	0	0	0	0	0	0		4_BD	3_L	4_BD	4_BD	4_BD	4_BD	4_BD	4_BD	4_BD	4_BD
1126	ee170b8176ebb242e36a8dd5e9240617	Bacteria	Pseudomonadota	Gammaproteobacteria	Burkholderiales	Burkholderiaceae	Ramlibacter	Uncultured		out	5_singleton	1	50	0	0	0	0	1	10		0	0.0242999	0	0	0	0	0	0	0	0		4_BD	3_L	4_BD	4_BD	4_BD	4_BD	4_BD	4_BD	4_BD	4_BD
1127	94a5bc2881ee84c89538296c64f22c37	Bacteria	Verrucomicrobiota	Verrucomicrobiae	Opitutales	Opitutaceae	ER46	ER46 sp003054705		out	5_singleton	1	50	0	0	0	0	1	10		0	0.0242999	0	0	0	0	0	0	0	0		4_BD	3_L	4_BD	4_BD	4_BD	4_BD	4_BD	4_BD	4_BD	4_BD
1128	81abcb640e79e1039de2c1e824a0ab8d	Bacteria	Actinobacteriota	Actinomycetia	Propionibacteriales	Nocardioidaceae	Nocardioides	Uncultured		out	5_singleton	1	50	0	0	0	0	1	10		0	0.0242999	0	0	0	0	0	0	0	0		4_BD	3_L	4_BD	4_BD	4_BD	4_BD	4_BD	4_BD	4_BD	4_BD
1129	c0d775505ecc21e9434ddf6403394040	Bacteria	Pseudomonadota	Alphaproteobacteria	Rhizobiales	Devosiaceae	Unclassified Devosiaceae	Uncultured		out	5_singleton	1	50	0	0	0	0	1	10		0	0.0242999	0	0	0	0	0	0	0	0		4_BD	3_L	4_BD	4_BD	4_BD	4_BD	4_BD	4_BD	4_BD	4_BD
1130	b15ada2df124d81ce44c64984b02aa88	Bacteria	Pseudomonadota	Alphaproteobacteria	Rhizobiales	Rhizobiaceae	Agrobacterium	Uncultured		out	5_singleton	1	50	0	0	0	0	1	10		0	0.0242999	0	0	0	0	0	0	0	0		4_BD	3_L	4_BD	4_BD	4_BD	4_BD	4_BD	4_BD	4_BD	4_BD
1131	d031e0cad333edfe014221a3ff22c4dc	Bacteria	Pseudomonadota	Alphaproteobacteria	Sphingomonadales	Sphingomonadaceae	Novosphingobium	Uncultured		out	5_singleton	1	50	0	0	0	0	1	10		0	0.0242999	0	0	0	0	0	0	0	0		4_BD	3_L	4_BD	4_BD	4_BD	4_BD	4_BD	4_BD	4_BD	4_BD
1132	9ce03e0f66bedac196a9f0ef648736b5	Bacteria	OLB16	OLB16	SURF-12	SURF-12	SURF-12	Uncultured		out	5_singleton	1	50	0	0	0	0	1	10		0	0.0242999	0	0	0	0	0	0	0	0		4_BD	3_L	4_BD	4_BD	4_BD	4_BD	4_BD	4_BD	4_BD	4_BD
1133	c06c2ec572cb1c5453caec47422c5137	Bacteria	Actinobacteriota	Thermoleophilia	Solirubrobacterales	Solirubrobacteraceae	Conexibacter	Uncultured		out	5_singleton	1	50	0	0	0	0	1	10		0	0.0242999	0	0	0	0	0	0	0	0		4_BD	3_L	4_BD	4_BD	4_BD	4_BD	4_BD	4_BD	4_BD	4_BD
1134	30e73b5febb44553a5d5fef7fad4b3f5	Bacteria	Bacteroidota	Bacteroidia	Cytophagales	Cyclobacteriaceae	Cyclobacterium	Uncultured		out	5_singleton	1	50	0	0	0	0	1	10		0	0.0242999	0	0	0	0	0	0	0	0		4_BD	3_L	4_BD	4_BD	4_BD	4_BD	4_BD	4_BD	4_BD	4_BD
1135	4371ac50c56813e316032da9927e1a35	Bacteria	Acidobacteriota	Vicinamibacteria	Vicinamibacterales	Vicinamibacteraceae	Luteitalea	Luteitalea pratensis		out	5_singleton	1	50	0	0	0	0	1	10		0	0.0242999	0	0	0	0	0	0	0	0		4_BD	3_L	4_BD	4_BD	4_BD	4_BD	4_BD	4_BD	4_BD	4_BD
1136	bb53e421a167d3b7beb9ec8ffd8c01b2	Bacteria	Actinobacteriota	Thermoleophilia	Gaiellales	Gaiellaceae	GMQP-bins7	GMQP-bins7 sp004366385		out	5_singleton	1	50	0	0	0	0	1	10		0	0.0242999	0	0	0	0	0	0	0	0		4_BD	3_L	4_BD	4_BD	4_BD	4_BD	4_BD	4_BD	4_BD	4_BD
1137	8960affd49e666e718e3b46db6381470	Bacteria	Bacteroidota	Bacteroidia	Chitinophagales	Chitinophagaceae	Chitinophaga	Chitinophaga niabensis		out	5_singleton	1	50	0	0	0	0	1	10		0	0.0242999	0	0	0	0	0	0	0	0		4_BD	3_L	4_BD	4_BD	4_BD	4_BD	4_BD	4_BD	4_BD	4_BD
1138	5539bab2dd769026a6bf2da16e38bc72	Bacteria	Pseudomonadota	Alphaproteobacteria	Sphingomonadales	Sphingomonadaceae	Unclassified Sphingomonadaceae	Uncultured		out	5_singleton	1	50	0	0	0	0	1	10		0	0.0242999	0	0	0	0	0	0	0	0		4_BD	3_L	4_BD	4_BD	4_BD	4_BD	4_BD	4_BD	4_BD	4_BD
1139	4b4de54b00eef062d54430e4351a4b7b	Bacteria	Acidobacteriota	Thermoanaerobaculia	UBA5066	Gp7-AA6	Gp7-AA6	Gp7-AA6 sp003222385		out	5_singleton	1	50	0	0	0	0	1	10		0	0.0242999	0	0	0	0	0	0	0	0		4_BD	3_L	4_BD	4_BD	4_BD	4_BD	4_BD	4_BD	4_BD	4_BD
1140	1b7e46df62ac3731287d0be92b3d9576	Bacteria					Unclassified Genus	Uncultured		out	5_singleton	1	50	0	0	0	0	1	10		0	0.0242999	0	0	0	0	0	0	0	0		4_BD	3_L	4_BD	4_BD	4_BD	4_BD	4_BD	4_BD	4_BD	4_BD
1141	64a224be789d90a84bcbed05e674dea1	Bacteria	Patescibacteria	Doudnabacteria	UBA920	UBA920	UBA920	Uncultured		out	5_singleton	1	50	0	0	0	0	1	10		0	0.0242999	0	0	0	0	0	0	0	0		4_BD	3_L	4_BD	4_BD	4_BD	4_BD	4_BD	4_BD	4_BD	4_BD
1142	0b45210023604ab4814c5f326799ace9	Bacteria	Pseudomonadota	Alphaproteobacteria	Reyranellales	Reyranellaceae	Reyranella	Uncultured		out	5_singleton	1	50	0	0	0	0	1	10		0	0.0242999	0	0	0	0	0	0	0	0		4_BD	3_L	4_BD	4_BD	4_BD	4_BD	4_BD	4_BD	4_BD	4_BD
1143	92e9ac78e87307a922a2bb263c9cd8d1	Bacteria	Pseudomonadota	Alphaproteobacteria	Rhizobiales	Devosiaceae	Pelagibacterium	Uncultured		out	5_singleton	1	50	0	0	0	0	1	10		0	0.0242999	0	0	0	0	0	0	0	0		4_BD	3_L	4_BD	4_BD	4_BD	4_BD	4_BD	4_BD	4_BD	4_BD
1144	f47a2ec3a7ee5e22e079692b0b41b6e3	Bacteria	Pseudomonadota	Alphaproteobacteria	Rhodobacterales	Rhodobacteraceae	Tabrizicola	Tabrizicola aquatica		out	5_singleton	1	50	0	0	0	0	1	10		0	0.0242999	0	0	0	0	0	0	0	0		4_BD	3_L	4_BD	4_BD	4_BD	4_BD	4_BD	4_BD	4_BD	4_BD
1145	865c6f8cc30012b257e78ce3b50db0db	Bacteria	Pseudomonadota	Gammaproteobacteria			Unclassified Genus	Uncultured		out	5_singleton	1	50	0	0	0	0	1	10		0	0.0242999	0	0	0	0	0	0	0	0		4_BD	3_L	4_BD	4_BD	4_BD	4_BD	4_BD	4_BD	4_BD	4_BD
1146	b616cdd91d332efeee0821abe458161f	Bacteria	Gemmatimonadota	Gemmatimonadetes	Gemmatimonadales	GWC2-71-9	JABFSM01	JABFSM01 sp009692115		out	5_singleton	1	50	0	0	0	0	1	10		0	0.0242999	0	0	0	0	0	0	0	0		4_BD	3_L	4_BD	4_BD	4_BD	4_BD	4_BD	4_BD	4_BD	4_BD
1147	92083c07215397ee8af06f1fd5d83e1c	Bacteria	Acidobacteriota	Vicinamibacteria	Vicinamibacterales	UBA2999	Unclassified UBA2999	Uncultured		out	5_singleton	1	50	0	0	0	0	1	10		0	0.0242999	0	0	0	0	0	0	0	0		4_BD	3_L	4_BD	4_BD	4_BD	4_BD	4_BD	4_BD	4_BD	4_BD
1148	a69216d3061a5dd2569cf30ecc462b99	Bacteria	Synergistota	Synergistia	Synergistales	Synergistaceae	Syner-03	Syner-03 sp002839185		out	5_singleton	1	50	0	0	0	0	1	10		0	0.0242999	0	0	0	0	0	0	0	0		4_BD	3_L	4_BD	4_BD	4_BD	4_BD	4_BD	4_BD	4_BD	4_BD
1149	77b6410dbf8a8745ce888b02f1da1104	Bacteria	Patescibacteria	Saccharimonadia	Saccharimonadales	UBA1020	UBA1020	Uncultured		out	5_singleton	1	50	0	0	0	0	1	10		0	0.0242999	0	0	0	0	0	0	0	0		4_BD	3_L	4_BD	4_BD	4_BD	4_BD	4_BD	4_BD	4_BD	4_BD
1150	1165642b313fcf6cf035d3d02aab6dea	Bacteria					Unclassified Genus	Uncultured		out	5_singleton	1	50	0	0	0	0	1	10		0	0.0242999	0	0	0	0	0	0	0	0		4_BD	3_L	4_BD	4_BD	4_BD	4_BD	4_BD	4_BD	4_BD	4_BD
1151	a13d4510454056aef2de8e789cea1f99	Bacteria	Actinobacteriota	Actinomycetia	Mycobacteriales	Micromonosporaceae	Unclassified Micromonosporaceae	Uncultured		out	5_singleton	1	50	0	0	0	0	1	10		0	0.0242999	0	0	0	0	0	0	0	0		4_BD	3_L	4_BD	4_BD	4_BD	4_BD	4_BD	4_BD	4_BD	4_BD
1152	0034d9d3103e0679acda635149fe7fbb	Bacteria	Actinobacteriota	Coriobacteriia	OPB41	PHET01	DSSC01	DSSC01 sp011331305		out	5_singleton	1	50	0	0	0	0	1	10		0	0.0242999	0	0	0	0	0	0	0	0		4_BD	3_L	4_BD	4_BD	4_BD	4_BD	4_BD	4_BD	4_BD	4_BD
1153	ddbd2ff1d62573c212507fe5230ec489	Bacteria	Actinobacteriota	Actinomycetia	Sporichthyales	Sporichthyaceae	Sporichthya	Sporichthya polymorpha		out	5_singleton	1	50	0	0	0	0	1	10		0	0.0242999	0	0	0	0	0	0	0	0		4_BD	3_L	4_BD	4_BD	4_BD	4_BD	4_BD	4_BD	4_BD	4_BD
1154	855763e554436daafaa3f6ef572dd4c9	Bacteria	Actinobacteriota	Actinomycetia	Nanopelagicales	Nanopelagicaceae	Planktophila	Uncultured		out	5_singleton	1	50	0	0	0	0	1	10		0	0.0242999	0	0	0	0	0	0	0	0		4_BD	3_L	4_BD	4_BD	4_BD	4_BD	4_BD	4_BD	4_BD	4_BD
1155	2d633592335b5db66d21de6e81e5798a	Bacteria	Gemmatimonadota	Gemmatimonadetes	Gemmatimonadales	Gemmatimonadaceae	SCN-70-22	Uncultured		out	5_singleton	1	50	0	0	0	0	1	10		0	0.0242999	0	0	0	0	0	0	0	0		4_BD	3_L	4_BD	4_BD	4_BD	4_BD	4_BD	4_BD	4_BD	4_BD
1156	dc967e8380ae59368498377f432b0bc3	Bacteria	Firmicutes	Bacilli	Staphylococcales	Staphylococcaceae	Staphylococcus	Uncultured		out	5_singleton	1	50	0	0	0	0	1	10		0	0.0242999	0	0	0	0	0	0	0	0		4_BD	3_L	4_BD	4_BD	4_BD	4_BD	4_BD	4_BD	4_BD	4_BD
1157	33567179e213f9372ad168b91639d13d	Bacteria	Firmicutes	Clostridia	Oscillospirales	Ruminococcaceae	Gemmiger	Uncultured		out	5_singleton	1	50	0	0	0	0	1	10		0	0.0242999	0	0	0	0	0	0	0	0		4_BD	3_L	4_BD	4_BD	4_BD	4_BD	4_BD	4_BD	4_BD	4_BD
1158	cbe3c16758bd324f4caf6ed5e92db365	Bacteria					Unclassified Genus	Uncultured		out	5_singleton	1	50	0	0	0	0	1	10		0	0.0242999	0	0	0	0	0	0	0	0		4_BD	3_L	4_BD	4_BD	4_BD	4_BD	4_BD	4_BD	4_BD	4_BD
1159	2137e3c70b7041b90996396490175c31	Archaea	Nanoarchaeota	Nanoarchaeia	Pacearchaeales	GW2011-AR1	BMS3ABIN17	BMS3ABIN17 sp002897655		out	5_singleton	1	50	0	0	0	0	1	10		0	0.0242999	0	0	0	0	0	0	0	0		4_BD	3_L	4_BD	4_BD	4_BD	4_BD	4_BD	4_BD	4_BD	4_BD
1160	6eafc16dd448dbf4c5c8445c7d1d70bb	Bacteria	Bacteroidota	Bacteroidia	Cytophagales	Cyclobacteriaceae	Chryseotalea	Uncultured		out	5_singleton	1	50	0	0	0	0	1	10		0	0.0227811	0	0	0	0	0	0	0	0		4_BD	3_L	4_BD	4_BD	4_BD	4_BD	4_BD	4_BD	4_BD	4_BD
1161	272ca88e4c04a63108df2f15acf13e31	Bacteria	Acidobacteriota	Thermoanaerobaculia	UBA5704	UBA5704	Unclassified UBA5704	Uncultured		out	5_singleton	1	50	0	0	0	0	1	10		0	0.0227811	0	0	0	0	0	0	0	0		4_BD	3_L	4_BD	4_BD	4_BD	4_BD	4_BD	4_BD	4_BD	4_BD
1162	20b780d43f03bb2cda2935f2b6dd2788	Bacteria	Bacteroidota	Bacteroidia	Chitinophagales	Chitinophagaceae	Unclassified Chitinophagaceae	Uncultured		out	5_singleton	1	50	0	0	0	0	1	10		0	0.0227811	0	0	0	0	0	0	0	0		4_BD	3_L	4_BD	4_BD	4_BD	4_BD	4_BD	4_BD	4_BD	4_BD
1163	4f419e7f93f18a6ee9975fbb03d06722	Bacteria	Bacteroidota	Bacteroidia	Flavobacteriales	Weeksellaceae	Ap0902	Uncultured		out	5_singleton	1	50	0	0	0	0	1	10		0	0.0227811	0	0	0	0	0	0	0	0		4_BD	3_L	4_BD	4_BD	4_BD	4_BD	4_BD	4_BD	4_BD	4_BD
1164	8fec9b06601b9d550a0f9232d1bf1ec4	Bacteria	Gemmatimonadota	Gemmatimonadetes	Gemmatimonadales	Gemmatimonadaceae	AG11	Uncultured		out	5_singleton	1	50	0	0	0	0	1	10		0	0.0227811	0	0	0	0	0	0	0	0		4_BD	3_L	4_BD	4_BD	4_BD	4_BD	4_BD	4_BD	4_BD	4_BD
1165	5290beab229c53ecd457adfb9045ab17	Bacteria	Gemmatimonadota	Gemmatimonadetes	Gemmatimonadales	Gemmatimonadaceae	Unclassified Gemmatimonadaceae	Uncultured		out	5_singleton	1	50	0	0	0	0	1	10		0	0.0227811	0	0	0	0	0	0	0	0		4_BD	3_L	4_BD	4_BD	4_BD	4_BD	4_BD	4_BD	4_BD	4_BD
1166	e3ff236ee0842eab2b88cd0b3b0b5799	Bacteria	Pseudomonadota	Alphaproteobacteria	Acetobacterales	Acetobacteraceae	Acidibrevibacterium	Acidibrevibacterium fodinaquatile		out	5_singleton	1	50	0	0	0	0	1	10		0	0.0227811	0	0	0	0	0	0	0	0		4_BD	3_L	4_BD	4_BD	4_BD	4_BD	4_BD	4_BD	4_BD	4_BD
1167	48ad76f43a1b3211b558f0a33ccf3265	Bacteria	Pseudomonadota	Alphaproteobacteria	Sphingomonadales	Sphingomonadaceae	Sphingobium	Uncultured		out	5_singleton	1	50	0	0	0	0	1	10		0	0.0227811	0	0	0	0	0	0	0	0		4_BD	3_L	4_BD	4_BD	4_BD	4_BD	4_BD	4_BD	4_BD	4_BD
1168	e144660d59099f8c9d3ce17a081f6dae	Bacteria	Bacteroidota	Bacteroidia	Sphingobacteriales	Sphingobacteriaceae	Sphingobacterium	Sphingobacterium faecium		out	5_singleton	1	50	0	0	0	0	1	10		0	0.0227811	0	0	0	0	0	0	0	0		4_BD	3_L	4_BD	4_BD	4_BD	4_BD	4_BD	4_BD	4_BD	4_BD
1169	1b13121db0f9e3355bdd4b0041e066ea	Bacteria	Verrucomicrobiota	Verrucomicrobiae	Opitutales	Opitutaceae	Unclassified Opitutaceae	Uncultured		out	5_singleton	1	50	0	0	0	0	1	10		0	0.0227811	0	0	0	0	0	0	0	0		4_BD	3_L	4_BD	4_BD	4_BD	4_BD	4_BD	4_BD	4_BD	4_BD
1170	2913771c230c3724a6db237014fa3ee1	Bacteria	Fibrobacterota	Chitinivibrionia	Chitinivibrionales	Chitinispirillaceae	Chitinispirillum	Chitinispirillum alkaliphilum		out	5_singleton	1	50	0	0	0	0	1	10		0	0.0227811	0	0	0	0	0	0	0	0		4_BD	3_L	4_BD	4_BD	4_BD	4_BD	4_BD	4_BD	4_BD	4_BD
1171	a317205a8acd6570d54fb5ef72ed003b	Bacteria	Pseudomonadota	Alphaproteobacteria	RF32	CAG-239	UBA1254	Uncultured		out	5_singleton	1	50	0	0	0	0	1	10		0	0.0227811	0	0	0	0	0	0	0	0		4_BD	3_L	4_BD	4_BD	4_BD	4_BD	4_BD	4_BD	4_BD	4_BD
1172	7c9be64ddcd11cd82f89b48dc4db2cbb	Bacteria	Pseudomonadota	Alphaproteobacteria	Sphingomonadales	Sphingomonadaceae	Alteraurantiacibacter	Uncultured		out	5_singleton	1	50	0	0	0	0	1	10		0	0.0227811	0	0	0	0	0	0	0	0		4_BD	3_L	4_BD	4_BD	4_BD	4_BD	4_BD	4_BD	4_BD	4_BD
1173	8f5c7bba46c29739ea55deefa0b8fbee	Bacteria	Actinobacteriota	Actinomycetia	Mycobacteriales	Mycobacteriaceae	Mycobacterium	Uncultured		out	5_singleton	1	50	0	0	0	0	1	10		0	0.0227811	0	0	0	0	0	0	0	0		4_BD	3_L	4_BD	4_BD	4_BD	4_BD	4_BD	4_BD	4_BD	4_BD
1174	8e3458aaca41030e075cdc74354ce130	Bacteria	Bacteroidota	Bacteroidia	Flavobacteriales	Flavobacteriaceae	Flavobacterium	Uncultured		out	5_singleton	1	50	0	0	0	0	1	10		0	0.0227811	0	0	0	0	0	0	0	0		4_BD	3_L	4_BD	4_BD	4_BD	4_BD	4_BD	4_BD	4_BD	4_BD
1175	65355470bf293527011ed231e5cd7047	Bacteria	Pseudomonadota	Alphaproteobacteria	Azospirillales	Azospirillaceae	Skermanella	Uncultured		out	5_singleton	1	50	0	0	0	0	1	10		0	0.0227811	0	0	0	0	0	0	0	0		4_BD	3_L	4_BD	4_BD	4_BD	4_BD	4_BD	4_BD	4_BD	4_BD
1176	0bc789d687a186a499b930e8fedd5aaf	Bacteria	Bacteroidota	Bacteroidia	AKYH767-A	OLB10	OLB10	Uncultured		out	5_singleton	1	50	0	0	0	0	1	10		0	0.0227811	0	0	0	0	0	0	0	0		4_BD	3_L	4_BD	4_BD	4_BD	4_BD	4_BD	4_BD	4_BD	4_BD
1177	17a20768541fdfc7e7276480932c5533	Bacteria	Pseudomonadota	Alphaproteobacteria	Rhizobiales	Rhizobiaceae	Sinorhizobium	Uncultured		out	5_singleton	1	50	0	0	0	0	1	10		0	0.0227811	0	0	0	0	0	0	0	0		4_BD	3_L	4_BD	4_BD	4_BD	4_BD	4_BD	4_BD	4_BD	4_BD
1178	8109dd1d6ead11a09fab388d051ccc84	Bacteria	Chloroflexota	Chloroflexia	Chloroflexales	Roseiflexaceae	Unclassified Roseiflexaceae	Uncultured		out	5_singleton	1	50	0	0	0	0	1	10		0	0.0227811	0	0	0	0	0	0	0	0		4_BD	3_L	4_BD	4_BD	4_BD	4_BD	4_BD	4_BD	4_BD	4_BD
1179	f1c3b36fe2e45d108428e57562ef718f	Bacteria	Bacteroidota	Bacteroidia	Bacteroidales	Rikenellaceae	Tidjanibacter	Tidjanibacter inops		out	5_singleton	1	50	0	0	0	0	1	10		0	0.0227811	0	0	0	0	0	0	0	0		4_BD	3_L	4_BD	4_BD	4_BD	4_BD	4_BD	4_BD	4_BD	4_BD
1180	965f55e81cf46e6ec610e1ffd883e1d1	Bacteria	Bacteroidota	Bacteroidia	Chitinophagales	Saprospiraceae	OLB9	Uncultured		out	5_singleton	1	50	0	0	0	0	1	10		0	0.0227811	0	0	0	0	0	0	0	0		4_BD	3_L	4_BD	4_BD	4_BD	4_BD	4_BD	4_BD	4_BD	4_BD
1181	fc9f7e120848b24e644edd1d2dcb0101	Bacteria	Pseudomonadota	Alphaproteobacteria	Sphingomonadales	Sphingomonadaceae	Alteraurantiacibacter	Uncultured		out	5_singleton	1	50	0	0	0	0	1	10		0	0.0227811	0	0	0	0	0	0	0	0		4_BD	3_L	4_BD	4_BD	4_BD	4_BD	4_BD	4_BD	4_BD	4_BD
1182	2c6bcf95a1d0c154f755f1533186f4be	Bacteria	Pseudomonadota	Alphaproteobacteria	Sphingomonadales	Sphingomonadaceae	Sphingoaurantiacus	Sphingoaurantiacus polygranulatus		out	5_singleton	1	50	0	0	0	0	1	10		0	0.0227811	0	0	0	0	0	0	0	0		4_BD	3_L	4_BD	4_BD	4_BD	4_BD	4_BD	4_BD	4_BD	4_BD
1183	588315d4f236d421ca39b7ec3517efde	Bacteria	Verrucomicrobiota	Verrucomicrobiae	Pedosphaerales	UBA8199	UBA8199	UBA8199 sp003527065		out	5_singleton	1	50	0	0	0	0	1	10		0	0.0227811	0	0	0	0	0	0	0	0		4_BD	3_L	4_BD	4_BD	4_BD	4_BD	4_BD	4_BD	4_BD	4_BD
1184	d7bce3e9aec05e66a3a84dc8348136c7	Bacteria	Chloroflexota	Anaerolineae	UBA4142	UBA4142	UBA4142	UBA4142 sp002400365		out	5_singleton	1	50	0	0	0	0	1	10		0	0.0227811	0	0	0	0	0	0	0	0		4_BD	3_L	4_BD	4_BD	4_BD	4_BD	4_BD	4_BD	4_BD	4_BD
1185	8fabfb114139d66349fc0b923c1ad70f	Bacteria					Unclassified Genus	Uncultured		out	5_singleton	1	50	0	0	0	0	1	10		0	0.0227811	0	0	0	0	0	0	0	0		4_BD	3_L	4_BD	4_BD	4_BD	4_BD	4_BD	4_BD	4_BD	4_BD
1186	bea91b5e24f6a74451de46d31f6f704f	Bacteria	Actinobacteriota	Actinomycetia	Mycobacteriales	Micromonosporaceae	Unclassified Micromonosporaceae	Uncultured		out	5_singleton	1	50	0	0	0	0	1	10		0	0.0227811	0	0	0	0	0	0	0	0		4_BD	3_L	4_BD	4_BD	4_BD	4_BD	4_BD	4_BD	4_BD	4_BD
1187	a099e65993b09d4dca0d9b387bbacf58	Bacteria	Pseudomonadota	Gammaproteobacteria	Xanthomonadales	Xanthomonadaceae	Unclassified Xanthomonadaceae	Uncultured		out	5_singleton	1	50	0	0	0	0	1	10		0	0.0227811	0	0	0	0	0	0	0	0		4_BD	3_L	4_BD	4_BD	4_BD	4_BD	4_BD	4_BD	4_BD	4_BD
1188	8fc8cce575795163c89ace34c8b50ac9	Bacteria	Synergistota	Synergistia	Synergistales	Thermovirgaceae	Thermovirga	Thermovirga lienii		out	5_singleton	1	50	0	0	0	0	1	10		0	0.0227811	0	0	0	0	0	0	0	0		4_BD	3_L	4_BD	4_BD	4_BD	4_BD	4_BD	4_BD	4_BD	4_BD
1189	b02504e9abdddebdd3587a64ab2b2ad8	Bacteria	Pseudomonadota	Gammaproteobacteria	Burkholderiales	SG8-39	SCGC-AG-212-J23	SCGC-AG-212-J23 sp005881595		out	5_singleton	1	50	0	0	0	0	1	10		0	0.0227811	0	0	0	0	0	0	0	0		4_BD	3_L	4_BD	4_BD	4_BD	4_BD	4_BD	4_BD	4_BD	4_BD
1190	9f5657c265e7aa0997db5c7b71e39704	Bacteria	Bacteroidota	Bacteroidia	Chitinophagales	Chitinophagaceae	Niastella	Niastella vici		out	5_singleton	1	50	0	0	0	0	1	10		0	0.0227811	0	0	0	0	0	0	0	0		4_BD	3_L	4_BD	4_BD	4_BD	4_BD	4_BD	4_BD	4_BD	4_BD
1191	fe3eaab8f0351cd64539b47dd83e46d6	Bacteria	Cyanobacteriota	Vampirovibrionia			Unclassified Genus	Uncultured		out	5_singleton	1	50	0	0	0	0	1	10		0	0.0227811	0	0	0	0	0	0	0	0		4_BD	3_L	4_BD	4_BD	4_BD	4_BD	4_BD	4_BD	4_BD	4_BD
1192	1500953c9957accc2f2c2b2f21fe0305	Bacteria	Bacteroidota	Bacteroidia	Cytophagales	Cyclobacteriaceae	Chryseotalea	Uncultured		out	5_singleton	1	50	0	0	0	0	1	10		0	0.0227811	0	0	0	0	0	0	0	0		4_BD	3_L	4_BD	4_BD	4_BD	4_BD	4_BD	4_BD	4_BD	4_BD
1193	c179253797e20fdb89516116864866f8	Bacteria	Firmicutes	Clostridia	Christensenellales	CAG-138	PeH17	PeH17 sp900542285		out	5_singleton	1	50	0	0	0	0	1	10		0	0.0227811	0	0	0	0	0	0	0	0		4_BD	3_L	4_BD	4_BD	4_BD	4_BD	4_BD	4_BD	4_BD	4_BD
1194	542141f1fcba2b63fabef1eb5afa87fc	Bacteria	Pseudomonadota	Alphaproteobacteria	Rhizobiales	Beijerinckiaceae	Microvirga	Uncultured		out	5_singleton	1	50	0	0	0	0	1	10		0	0.0212624	0	0	0	0	0	0	0	0		4_BD	3_L	4_BD	4_BD	4_BD	4_BD	4_BD	4_BD	4_BD	4_BD
1195	4952359c6b1c567299aec9b80e1dbc89	Bacteria	Patescibacteria	Saccharimonadia	Saccharimonadales	OMJO01	OMJO01	OMJO01 sp900299395		out	5_singleton	1	50	0	0	0	0	1	10		0	0.0212624	0	0	0	0	0	0	0	0		4_BD	3_L	4_BD	4_BD	4_BD	4_BD	4_BD	4_BD	4_BD	4_BD
1196	218ae554e04bd68f2d22158c375f3233	Bacteria	Pseudomonadota	Gammaproteobacteria			Unclassified Genus	Uncultured		out	5_singleton	1	50	0	0	0	0	1	10		0	0.0212624	0	0	0	0	0	0	0	0		4_BD	3_L	4_BD	4_BD	4_BD	4_BD	4_BD	4_BD	4_BD	4_BD
1197	ddb1d3df254674d21f71e4f157a45c4d	Bacteria	Actinobacteriota	Actinomycetia	Mycobacteriales	Mycobacteriaceae	Mycobacterium	Uncultured		out	5_singleton	1	50	0	0	0	0	1	10		0	0.0212624	0	0	0	0	0	0	0	0		4_BD	3_L	4_BD	4_BD	4_BD	4_BD	4_BD	4_BD	4_BD	4_BD
1198	0bedea770e2f8cf3a6bc31fd349542ff	Bacteria	Pseudomonadota	Alphaproteobacteria	Rhizobiales	Devosiaceae	Devosia	Uncultured		out	5_singleton	1	50	0	0	0	0	1	10		0	0.0212624	0	0	0	0	0	0	0	0		4_BD	3_L	4_BD	4_BD	4_BD	4_BD	4_BD	4_BD	4_BD	4_BD
1199	659790d0b11b9ed0761319ebb269aecd	Bacteria	Gemmatimonadota	Gemmatimonadetes	Gemmatimonadales	GWC2-71-9	Palsa-1233	Palsa-1233 sp003169895		out	5_singleton	1	50	0	0	0	0	1	10		0	0.0212624	0	0	0	0	0	0	0	0		4_BD	3_L	4_BD	4_BD	4_BD	4_BD	4_BD	4_BD	4_BD	4_BD
1200	9c1703c3cea38f16dfa6888e643203ad	Bacteria	Acidobacteriota	HRBIN11	HRBIN11	HRBIN11	HRBIN11	Uncultured		out	5_singleton	1	50	0	0	0	0	1	10		0	0.0212624	0	0	0	0	0	0	0	0		4_BD	3_L	4_BD	4_BD	4_BD	4_BD	4_BD	4_BD	4_BD	4_BD
1201	505f5ee3188083908f8927a98cf6f7a9	Bacteria	Acidobacteriota	Vicinamibacteria	Vicinamibacterales	UBA2999	Unclassified UBA2999	Uncultured		out	5_singleton	1	50	0	0	0	0	1	10		0	0.0212624	0	0	0	0	0	0	0	0		4_BD	3_L	4_BD	4_BD	4_BD	4_BD	4_BD	4_BD	4_BD	4_BD
1202	03c8811b2fc8645621cdf963f045f1bf	Bacteria	Bacteroidota	Bacteroidia	Bacteroidales	Muribaculaceae	CAG-485	CAG-485 sp002493045		out	5_singleton	1	50	0	0	0	0	1	10		0	0.0212624	0	0	0	0	0	0	0	0		4_BD	3_L	4_BD	4_BD	4_BD	4_BD	4_BD	4_BD	4_BD	4_BD
1203	bed51636b451bd6b6f244cfed30303fc	Bacteria	Chloroflexota	Anaerolineae	Aggregatilineales		Unclassified Genus	Uncultured		out	5_singleton	1	50	0	0	0	0	1	10		0	0.0212624	0	0	0	0	0	0	0	0		4_BD	3_L	4_BD	4_BD	4_BD	4_BD	4_BD	4_BD	4_BD	4_BD
1204	9044b3e98b704d088fa38d4ab915af6d	Bacteria	Pseudomonadota	Alphaproteobacteria	Caulobacterales	Caulobacteraceae	Phenylobacterium	Phenylobacterium koreense		out	5_singleton	1	50	0	0	0	0	1	10		0	0.0212624	0	0	0	0	0	0	0	0		4_BD	3_L	4_BD	4_BD	4_BD	4_BD	4_BD	4_BD	4_BD	4_BD
1205	ea3790328fa363dc70ff2d883e797cf4	Bacteria	Pseudomonadota	Gammaproteobacteria	Burkholderiales	Rhodocyclaceae	Thauera	Uncultured		out	5_singleton	1	50	0	0	0	0	1	10		0	0.0212624	0	0	0	0	0	0	0	0		4_BD	3_L	4_BD	4_BD	4_BD	4_BD	4_BD	4_BD	4_BD	4_BD
1206	e0aba401b9075f0acec2995bd4323fb2	Bacteria	Bacteroidota	Bacteroidia	Bacteroidales	Bacteroidaceae	Phocaeicola	Phocaeicol858004 paurosaccharolyticus		out	5_singleton	1	50	0	0	0	0	1	10		0	0.0212624	0	0	0	0	0	0	0	0		4_BD	3_L	4_BD	4_BD	4_BD	4_BD	4_BD	4_BD	4_BD	4_BD
1207	bd5c54b6341f9d1b6f49981ee44c0906	Bacteria	Bacteroidota	Bacteroidia	Chitinophagales	Chitinophagaceae	Flavisolibacter	Uncultured		out	5_singleton	1	50	0	0	0	0	1	10		0	0.0212624	0	0	0	0	0	0	0	0		4_BD	3_L	4_BD	4_BD	4_BD	4_BD	4_BD	4_BD	4_BD	4_BD
1208	83ace5f0d589c6ccb7f89a1e0de94a45	Bacteria	Acidobacteriota	Vicinamibacteria	Vicinamibacterales	Vicinamibacteraceae	Luteitalea	Luteitalea pratensis		out	5_singleton	1	50	0	0	0	0	1	10		0	0.0212624	0	0	0	0	0	0	0	0		4_BD	3_L	4_BD	4_BD	4_BD	4_BD	4_BD	4_BD	4_BD	4_BD
1209	1d9fb1e2c15e55ba44749d3caa6be34b	Bacteria	Pseudomonadota	Gammaproteobacteria	Burkholderiales		Unclassified Genus	Uncultured		out	5_singleton	1	50	0	0	0	0	1	10		0	0.0212624	0	0	0	0	0	0	0	0		4_BD	3_L	4_BD	4_BD	4_BD	4_BD	4_BD	4_BD	4_BD	4_BD
1210	b00d6130aa039d8dca909136fa32ebad	Bacteria	Bacteroidota	Bacteroidia	Sphingobacteriales	Sphingobacteriaceae	Pedobacter	Pedobacter mongoliensis		out	5_singleton	1	50	0	0	0	0	1	10		0	0.0212624	0	0	0	0	0	0	0	0		4_BD	3_L	4_BD	4_BD	4_BD	4_BD	4_BD	4_BD	4_BD	4_BD
1211	e626017dc508909995b42fd0d9c640cc	Bacteria	Gemmatimonadota	Gemmatimonadetes	Longimicrobiales	RSA9	RSA9	Uncultured		out	5_singleton	1	50	0	0	0	0	1	10		0	0.0212624	0	0	0	0	0	0	0	0		4_BD	3_L	4_BD	4_BD	4_BD	4_BD	4_BD	4_BD	4_BD	4_BD
1212	03bf638e7203033234ca8aeae8273fd6	Bacteria	Actinobacteriota	Acidimicrobiia	UBA5794	UBA5794	SZUA-442	SZUA-442 sp003235475		out	5_singleton	1	50	0	0	0	0	1	10		0	0.0212624	0	0	0	0	0	0	0	0		4_BD	3_L	4_BD	4_BD	4_BD	4_BD	4_BD	4_BD	4_BD	4_BD
1213	77d567afc4f17a60adc142ac70cecfcb	Bacteria	Chloroflexota	Anaerolineae	Anaerolineales	UBA6663	SpSt-583	SpSt-583 sp011367385		out	5_singleton	1	50	0	0	0	0	1	10		0	0.0212624	0	0	0	0	0	0	0	0		4_BD	3_L	4_BD	4_BD	4_BD	4_BD	4_BD	4_BD	4_BD	4_BD
1214	b17f4557d6380e4d2e0758ee0ec9ec06	Bacteria	Pseudomonadota	Gammaproteobacteria	Pseudomonadales	Cellvibrionaceae	Cellvibrio	Cellvibrio ostraviensis		out	5_singleton	1	50	0	0	0	0	1	10		0	0.0212624	0	0	0	0	0	0	0	0		4_BD	3_L	4_BD	4_BD	4_BD	4_BD	4_BD	4_BD	4_BD	4_BD
1215	0e1d4efc193d8bd99f16195ad95b464e	Bacteria	Actinobacteriota	Acidimicrobiia	Acidimicrobiales	Microtrichaceae	Unclassified Microtrichaceae	Uncultured		out	5_singleton	1	50	0	0	0	0	1	10		0	0.0212624	0	0	0	0	0	0	0	0		4_BD	3_L	4_BD	4_BD	4_BD	4_BD	4_BD	4_BD	4_BD	4_BD
1216	4ac6df23080904016e4fc2a6ae3ec99f	Bacteria	Pseudomonadota	Alphaproteobacteria	Caulobacterales	Hyphomonadaceae	Asprobacter	Asprobacter aquaticus		out	5_singleton	1	50	0	0	0	0	1	10		0	0.0212624	0	0	0	0	0	0	0	0		4_BD	3_L	4_BD	4_BD	4_BD	4_BD	4_BD	4_BD	4_BD	4_BD
1217	d06e365cdb3b6dbbce54ab9cc6a891fe	Bacteria	Pseudomonadota	Gammaproteobacteria	Pseudomonadales	Pseudomonadaceae	Azotobacter	Azotobacter chroococcum		out	5_singleton	1	50	0	0	0	0	1	10		0	0.0212624	0	0	0	0	0	0	0	0		4_BD	3_L	4_BD	4_BD	4_BD	4_BD	4_BD	4_BD	4_BD	4_BD
1218	50568af65165c3f7b42bbe90f5953f15	Bacteria	Planctomycetota	Phycisphaerae	Phycisphaerales	SM1A02	Unclassified SM1A02	Uncultured		out	5_singleton	1	50	0	0	0	0	1	10		0	0.0212624	0	0	0	0	0	0	0	0		4_BD	3_L	4_BD	4_BD	4_BD	4_BD	4_BD	4_BD	4_BD	4_BD
1219	c9f4f25ec645cfa3be3819dfe0589ed3	Bacteria	Desulfobacterota	Binatia	Bin18	Bin18	JABFSC01	Uncultured		out	5_singleton	1	50	0	0	0	0	1	10		0	0.0212624	0	0	0	0	0	0	0	0		4_BD	3_L	4_BD	4_BD	4_BD	4_BD	4_BD	4_BD	4_BD	4_BD
1220	4f3a1bacad5cd0f0b0f6888365fa2ddb	Bacteria	Bacteroidota	Bacteroidia	Bacteroidales	Dysgonomonadaceae	Petrimonas	Petrimonas mucosa		out	5_singleton	1	50	0	0	0	0	1	10		0	0.0212624	0	0	0	0	0	0	0	0		4_BD	3_L	4_BD	4_BD	4_BD	4_BD	4_BD	4_BD	4_BD	4_BD
1221	dd148cd4ca4735065619b72c56f0d89b	Bacteria	Bacteroidota	Bacteroidia	Sphingobacteriales	Sphingobacteriaceae	Sphingobacterium	Uncultured		out	5_singleton	1	50	0	0	0	0	1	10		0	0.0212624	0	0	0	0	0	0	0	0		4_BD	3_L	4_BD	4_BD	4_BD	4_BD	4_BD	4_BD	4_BD	4_BD
1222	1459c09e5fa10ecc8214f1a0fbad658b	Bacteria	Bacteroidota	Bacteroidia	Flavobacteriales	Flavobacteriaceae	Mangrovimonas	Uncultured		out	5_singleton	1	50	0	0	0	0	1	10		0	0.0212624	0	0	0	0	0	0	0	0		4_BD	3_L	4_BD	4_BD	4_BD	4_BD	4_BD	4_BD	4_BD	4_BD
1223	9155d048cf64df8f83289e068481f7a2	Bacteria	Bacteroidota	Bacteroidia	Bacteroidales	VadinHA17	SR-FBR-E99	SR-FBR-E99 sp002403305		out	5_singleton	1	50	0	0	0	0	1	10		0	0.0212624	0	0	0	0	0	0	0	0		4_BD	3_L	4_BD	4_BD	4_BD	4_BD	4_BD	4_BD	4_BD	4_BD
1224	114f96cc603de8cebeb556a860f68a21	Bacteria	Bacteroidota	Bacteroidia	Bacteroidales	Muribaculaceae	CAG-873	CAG-873 sp011959565		out	5_singleton	1	50	0	0	0	0	1	10		0	0.0212624	0	0	0	0	0	0	0	0		4_BD	3_L	4_BD	4_BD	4_BD	4_BD	4_BD	4_BD	4_BD	4_BD
1225	8eb1ef3dd56997f9789273323ef36887	Bacteria	Acidobacteriota	HRBIN11	HRBIN11	HRBIN11	HRBIN11	Uncultured		out	5_singleton	1	50	0	0	0	0	1	10		0	0.0212624	0	0	0	0	0	0	0	0		4_BD	3_L	4_BD	4_BD	4_BD	4_BD	4_BD	4_BD	4_BD	4_BD
1226	facffe4375a29e5a298010c15ded60b6	Bacteria	Acidobacteriota	Thermoanaerobaculia	UBA5066	UBA5066	RHKY01	Uncultured		out	5_singleton	1	50	0	0	0	0	1	10		0	0.0212624	0	0	0	0	0	0	0	0		4_BD	3_L	4_BD	4_BD	4_BD	4_BD	4_BD	4_BD	4_BD	4_BD
1227	c5858e3bb5695a895f62bba6e3ce9468	Bacteria	Myxococcota	Myxococcia	Myxococcales	Myxococcaceae	Unclassified Myxococcaceae	Uncultured		out	5_singleton	1	50	0	0	0	0	1	10		0	0.0212624	0	0	0	0	0	0	0	0		4_BD	3_L	4_BD	4_BD	4_BD	4_BD	4_BD	4_BD	4_BD	4_BD
1228	76421398918d3127d4285de96991c842	Bacteria	Verrucomicrobiota	Verrucomicrobiae	Verrucomicrobiales	Verrucomicrobiaceae	Prosthecobacter	Uncultured		out	5_singleton	1	50	0	0	0	0	1	10		0	0.0212624	0	0	0	0	0	0	0	0		4_BD	3_L	4_BD	4_BD	4_BD	4_BD	4_BD	4_BD	4_BD	4_BD
1229	58ab378806829e5d60a2ecb9a395f2a6	Bacteria	Bacteroidota	Bacteroidia	Bacteroidales	Prolixibacteraceae	Sunxiuqinia	Uncultured		out	5_singleton	1	50	0	0	0	0	1	10		0	0.0212624	0	0	0	0	0	0	0	0		4_BD	3_L	4_BD	4_BD	4_BD	4_BD	4_BD	4_BD	4_BD	4_BD
1230	8ac41346e9721d77b4515fed1393d825	Bacteria					Unclassified Genus	Uncultured		out	5_singleton	1	50	0	0	0	0	1	10		0	0.0212624	0	0	0	0	0	0	0	0		4_BD	3_L	4_BD	4_BD	4_BD	4_BD	4_BD	4_BD	4_BD	4_BD
1231	cd7b27e7a2b3a589b25761cf5ad0858e	Bacteria	Chloroflexota	Anaerolineae			Unclassified Genus	Uncultured		out	5_singleton	1	50	0	0	0	0	1	10		0	0.0212624	0	0	0	0	0	0	0	0		4_BD	3_L	4_BD	4_BD	4_BD	4_BD	4_BD	4_BD	4_BD	4_BD
1232	db589360e949abefbb4b6436cbe08088	Bacteria	Actinobacteriota	Thermoleophilia	Solirubrobacterales	70-9	Unclassified 70-9	Uncultured		out	5_singleton	1	50	0	0	0	0	1	10		0	0.0212624	0	0	0	0	0	0	0	0		4_BD	3_L	4_BD	4_BD	4_BD	4_BD	4_BD	4_BD	4_BD	4_BD
1233	9fea64cfe098af9a5ea83390f748d8cb	Bacteria	Actinobacteriota	Actinomycetia	Streptomycetales	Streptomycetaceae	Streptomyces	Uncultured		out	5_singleton	1	50	0	0	0	0	1	10		0	0.0212624	0	0	0	0	0	0	0	0		4_BD	3_L	4_BD	4_BD	4_BD	4_BD	4_BD	4_BD	4_BD	4_BD
1234	94b1dd4a0f055bf90d8e37558ca091e9	Bacteria	Firmicutes	Clostridia	Lachnospirales	Lachnospiraceae	Unclassified Lachnospiraceae	Uncultured		out	5_singleton	1	50	0	0	0	0	1	10		0	0.0212624	0	0	0	0	0	0	0	0		4_BD	3_L	4_BD	4_BD	4_BD	4_BD	4_BD	4_BD	4_BD	4_BD
1235	964a4f64e1711d04a207b727c6011f3e	Bacteria	CSP1-3	CSP1-3	CSP1-3	13-1-40CM-64-14	NP-4	NP-4 sp005882295		out	5_singleton	1	50	0	0	0	0	1	10		0	0.0212624	0	0	0	0	0	0	0	0		4_BD	3_L	4_BD	4_BD	4_BD	4_BD	4_BD	4_BD	4_BD	4_BD
1236	6a39dfbed4f2994400153175e42dfa07	Bacteria	Firmicutes	Bacilli			Unclassified Genus	Uncultured		out	5_singleton	1	50	0	0	0	0	1	10		0	0.0212624	0	0	0	0	0	0	0	0		4_BD	3_L	4_BD	4_BD	4_BD	4_BD	4_BD	4_BD	4_BD	4_BD
1237	7418e47dcb8d785d07d7c0b8145b072a	Bacteria	Chloroflexota	Chloroflexia	Thermomicrobiales		Unclassified Genus	Uncultured		out	5_singleton	1	50	0	0	0	0	1	10		0	0.0212624	0	0	0	0	0	0	0	0		4_BD	3_L	4_BD	4_BD	4_BD	4_BD	4_BD	4_BD	4_BD	4_BD
1238	1ca779438b5a11b902ab262ebef990ff	Bacteria	Firmicutes	Negativicutes	Veillonellales	Veillonellaceae	Veillonella	Uncultured		out	5_singleton	1	50	0	0	0	0	1	10		0	0.0212624	0	0	0	0	0	0	0	0		4_BD	3_L	4_BD	4_BD	4_BD	4_BD	4_BD	4_BD	4_BD	4_BD
1239	51efd74abb9ab1d3259b946f72df2312	Bacteria	Bacteroidota	Bacteroidia	Cytophagales	Cyclobacteriaceae	Chryseolinea	Chryseolinea serpens		out	5_singleton	1	50	0	0	0	0	1	10		0	0.0212624	0	0	0	0	0	0	0	0		4_BD	3_L	4_BD	4_BD	4_BD	4_BD	4_BD	4_BD	4_BD	4_BD
1240	77891f3c4b2d67ae37258d85fda04d9d	Bacteria	Actinobacteriota	Actinomycetia	Mycobacteriales	Geodermatophilaceae	Blastococcus	Uncultured		out	5_singleton	1	50	0	0	0	0	1	10		0	0.0197436	0	0	0	0	0	0	0	0		4_BD	3_L	4_BD	4_BD	4_BD	4_BD	4_BD	4_BD	4_BD	4_BD
1241	b0964d5705898c5c53bdf8b9b957214e	Bacteria	Bacteroidota	Bacteroidia	Sphingobacteriales	Sphingobacteriaceae	Pedobacter	Uncultured		out	5_singleton	1	50	0	0	0	0	1	10		0	0.0197436	0	0	0	0	0	0	0	0		4_BD	3_L	4_BD	4_BD	4_BD	4_BD	4_BD	4_BD	4_BD	4_BD
1242	82eec0d41079c1f964773fa87d361c4d	Bacteria	Chloroflexota	Chloroflexia	Chloroflexales	Chloroflexaceae	JAAUTF01	JAAUTF01 sp012031775		out	5_singleton	1	50	0	0	0	0	1	10		0	0.0197436	0	0	0	0	0	0	0	0		4_BD	3_L	4_BD	4_BD	4_BD	4_BD	4_BD	4_BD	4_BD	4_BD
1243	4c5e9e3381d74916d25eac087db08a2c	Bacteria	Gemmatimonadota	Gemmatimonadetes	Longimicrobiales	RSA9	RSA9	Uncultured		out	5_singleton	1	50	0	0	0	0	1	10		0	0.0197436	0	0	0	0	0	0	0	0		4_BD	3_L	4_BD	4_BD	4_BD	4_BD	4_BD	4_BD	4_BD	4_BD
1244	82a5f673184e7963b6e31a36d7da22ff	Bacteria	Firmicutes	Clostridia	Lachnospirales	Lachnospiraceae	Unclassified Lachnospiraceae	Uncultured		out	5_singleton	1	50	0	0	0	0	1	10		0	0.0197436	0	0	0	0	0	0	0	0		4_BD	3_L	4_BD	4_BD	4_BD	4_BD	4_BD	4_BD	4_BD	4_BD
1245	23dc0d5156d00d7bbcda2d6d3ed048bb	Bacteria	Acidobacteriota	Vicinamibacteria	Vicinamibacterales	UBA2999	Unclassified UBA2999	Uncultured		out	5_singleton	1	50	0	0	0	0	1	10		0	0.0197436	0	0	0	0	0	0	0	0		4_BD	3_L	4_BD	4_BD	4_BD	4_BD	4_BD	4_BD	4_BD	4_BD
1246	027cbdc1833fda625d739583970d2718	Bacteria	Actinobacteriota	Actinomycetia	Actinomycetales	Cellulomonadaceae	Cellulosimicrobium	Uncultured		out	5_singleton	1	50	0	0	0	0	1	10		0	0.0197436	0	0	0	0	0	0	0	0		4_BD	3_L	4_BD	4_BD	4_BD	4_BD	4_BD	4_BD	4_BD	4_BD
1247	a0abe572af45687026ae587bebb50ddc	Bacteria	Actinobacteriota	UBA4738	UBA4738	HRBIN12	AC-51	Uncultured		out	5_singleton	1	50	0	0	0	0	1	10		0	0.0197436	0	0	0	0	0	0	0	0		4_BD	3_L	4_BD	4_BD	4_BD	4_BD	4_BD	4_BD	4_BD	4_BD
1248	bf6714a0ce1a3cbfa2b5c15c74860322	Bacteria	Bacteroidota	Bacteroidia	Bacteroidales	Muribaculaceae	Paramuribaculum	Paramuribaculum sp000431155		out	5_singleton	1	50	0	0	0	0	1	10		0	0.0197436	0	0	0	0	0	0	0	0		4_BD	3_L	4_BD	4_BD	4_BD	4_BD	4_BD	4_BD	4_BD	4_BD
1249	983c6337cf62b13bb1c7aa392dff1b1d	Bacteria	Nitrospirota	Nitrospiria	Nitrospirales	Nitrospiraceae	Unclassified 40CM-3-62-11	Uncultured		out	5_singleton	1	50	0	0	0	0	1	10		0	0.0197436	0	0	0	0	0	0	0	0		4_BD	3_L	4_BD	4_BD	4_BD	4_BD	4_BD	4_BD	4_BD	4_BD
1250	2513b27755dc53b8b571a8af630ea0bc	Bacteria	Planctomycetota	Planctomycetia	Planctomycetales	Planctomycetaceae	Caulifigura	Caulifigura coniformis		out	5_singleton	1	50	0	0	0	0	1	10		0	0.0197436	0	0	0	0	0	0	0	0		4_BD	3_L	4_BD	4_BD	4_BD	4_BD	4_BD	4_BD	4_BD	4_BD
1251	a50fc703b48bbd709ed41f30005321d4	Bacteria	Pseudomonadota	Alphaproteobacteria	Micropepsales	Micropepsaceae	Unclassified Micropepsaceae	Uncultured		out	5_singleton	1	50	0	0	0	0	1	10		0	0.0197436	0	0	0	0	0	0	0	0		4_BD	3_L	4_BD	4_BD	4_BD	4_BD	4_BD	4_BD	4_BD	4_BD
1252	f249249278239d7c30aeb56ef42afded	Bacteria	Pseudomonadota	Alphaproteobacteria	Sphingomonadales	Sphingomonadaceae	Alteraurantiacibacter	Uncultured		out	5_singleton	1	50	0	0	0	0	1	10		0	0.0197436	0	0	0	0	0	0	0	0		4_BD	3_L	4_BD	4_BD	4_BD	4_BD	4_BD	4_BD	4_BD	4_BD
1253	9eec2cd3a5bd3ac273ea9b81c326a0c6	Bacteria	Verrucomicrobiota	Verrucomicrobiae	Chthoniobacterales	Chthoniobacteraceae	Chthoniobacter	Chthoniobacter flavus		out	5_singleton	1	50	0	0	0	0	1	10		0	0.0197436	0	0	0	0	0	0	0	0		4_BD	3_L	4_BD	4_BD	4_BD	4_BD	4_BD	4_BD	4_BD	4_BD
1254	04b8004f80323aa3f614bb698e8313ea	Bacteria	Planctomycetota	Phycisphaerae	Tepidisphaerales	Tepidisphaeraceae	UBA2421	Uncultured		out	5_singleton	1	50	0	0	0	0	1	10		0	0.0197436	0	0	0	0	0	0	0	0		4_BD	3_L	4_BD	4_BD	4_BD	4_BD	4_BD	4_BD	4_BD	4_BD
1255	306378194e1fa7fe3c730908a77f5ac6	Bacteria	Pseudomonadota	Gammaproteobacteria	Burkholderiales	Burkholderiaceae	Unclassified Burkholderiaceae	Uncultured		out	5_singleton	1	50	0	0	0	0	1	10		0	0.0197436	0	0	0	0	0	0	0	0		4_BD	3_L	4_BD	4_BD	4_BD	4_BD	4_BD	4_BD	4_BD	4_BD
1256	fd8bc6651bd1f99eec70f80fde02d9de	Bacteria	Fusobacteriota	Fusobacteriia	Fusobacteriales	Leptotrichiaceae	Leptotrichia	Leptotrichi993758 buccalis		out	5_singleton	1	50	0	0	0	0	1	10		0	0.0197436	0	0	0	0	0	0	0	0		4_BD	3_L	4_BD	4_BD	4_BD	4_BD	4_BD	4_BD	4_BD	4_BD
1257	0a67d061b61728f2de9bbc2448c993e5	Bacteria					Unclassified Genus	Uncultured		out	5_singleton	1	50	0	0	0	0	1	10		0	0.0197436	0	0	0	0	0	0	0	0		4_BD	3_L	4_BD	4_BD	4_BD	4_BD	4_BD	4_BD	4_BD	4_BD
1258	b69d42dd2735065dfbb4573841f4377e	Bacteria	Bacteroidota	Bacteroidia	Bacteroidales	Dysgonomonadaceae	Proteiniphilum	Uncultured		out	5_singleton	1	50	0	0	0	0	1	10		0	0.0197436	0	0	0	0	0	0	0	0		4_BD	3_L	4_BD	4_BD	4_BD	4_BD	4_BD	4_BD	4_BD	4_BD
1259	1914e0cf6ac89e10c536cc2284053f64	Bacteria	Pseudomonadota	Alphaproteobacteria	Micropepsales	Micropepsaceae	Unclassified Micropepsaceae	Uncultured		out	5_singleton	1	50	0	0	0	0	1	10		0	0.0197436	0	0	0	0	0	0	0	0		4_BD	3_L	4_BD	4_BD	4_BD	4_BD	4_BD	4_BD	4_BD	4_BD
1260	47986f935d0361b4e25ae554cfa3eaee	Bacteria	Planctomycetota	Planctomycetia	Pirellulales	Thermoguttaceae	DSXL01	DSXL01 sp011367845		out	5_singleton	1	50	0	0	0	0	1	10		0	0.0197436	0	0	0	0	0	0	0	0		4_BD	3_L	4_BD	4_BD	4_BD	4_BD	4_BD	4_BD	4_BD	4_BD
1261	1302d12b6d5422d1a81bc4256f246f46	Bacteria	Planctomycetota	Planctomycetia	Gemmatales	Gemmataceae	Gemmata	Uncultured		out	5_singleton	1	50	0	0	0	0	1	10		0	0.0197436	0	0	0	0	0	0	0	0		4_BD	3_L	4_BD	4_BD	4_BD	4_BD	4_BD	4_BD	4_BD	4_BD
1262	e82e1772991ad4202f00a10026a7d409	Bacteria	Pseudomonadota	Alphaproteobacteria			Unclassified Genus	Uncultured		out	5_singleton	1	50	0	0	0	0	1	10		0	0.0197436	0	0	0	0	0	0	0	0		4_BD	3_L	4_BD	4_BD	4_BD	4_BD	4_BD	4_BD	4_BD	4_BD
1263	efc0b90aa8b52f90a474f9808c9b828e	Bacteria	Firmicutes	Limnochordia	DTU010	DTU012	DTU012	DTU012 sp900019385		out	5_singleton	1	50	0	0	0	0	1	10		0	0.0197436	0	0	0	0	0	0	0	0		4_BD	3_L	4_BD	4_BD	4_BD	4_BD	4_BD	4_BD	4_BD	4_BD
1264	55a2c75ffaeea9b94e465d20c9682e8b	Bacteria	Dependentiae	Babeliae	Babeliales	Vermiphilaceae	Vermiphilus	Vermiphilus pyriformis		out	5_singleton	1	50	0	0	0	0	1	10		0	0.0197436	0	0	0	0	0	0	0	0		4_BD	3_L	4_BD	4_BD	4_BD	4_BD	4_BD	4_BD	4_BD	4_BD
1265	d7a7be8dd6400fba6bb041d429285a7a	Bacteria	Nitrospirota	Nitrospiria	Nitrospirales	Nitrospiraceae	Unclassified Nitrospiraceae	Uncultured		out	5_singleton	1	50	0	0	0	0	1	10		0	0.0197436	0	0	0	0	0	0	0	0		4_BD	3_L	4_BD	4_BD	4_BD	4_BD	4_BD	4_BD	4_BD	4_BD
1266	98c3215e31fb8fbeeca44fc892d7af8e	Bacteria	Marinisomatota	Marinisomatia	Marinisomatales	UBA1611	GCA-002708715	GCA-002708715 sp902602795		out	5_singleton	1	50	0	0	0	0	1	10		0	0.0197436	0	0	0	0	0	0	0	0		4_BD	3_L	4_BD	4_BD	4_BD	4_BD	4_BD	4_BD	4_BD	4_BD
1267	1aff066e7565cba783329ac597e6e7f3	Bacteria	Verrucomicrobiota	Verrucomicrobiae	Opitutales	Opitutaceae	Unclassified Opitutaceae	Uncultured		out	5_singleton	1	50	0	0	0	0	1	10		0	0.0197436	0	0	0	0	0	0	0	0		4_BD	3_L	4_BD	4_BD	4_BD	4_BD	4_BD	4_BD	4_BD	4_BD
1268	0889d7c5c8d3f810643ebed630e55a9c	Bacteria	Bacteroidota	Bacteroidia	Sphingobacteriales	Sphingobacteriaceae	Mucilaginibacter	Mucilaginibacter yixingensis		out	5_singleton	1	50	0	0	0	0	1	10		0	0.0197436	0	0	0	0	0	0	0	0		4_BD	3_L	4_BD	4_BD	4_BD	4_BD	4_BD	4_BD	4_BD	4_BD
1269	bb2782cd9d9d4b6c34d8168687497413	Bacteria	Bacteroidota	Bacteroidia			Unclassified Genus	Uncultured		out	5_singleton	1	50	0	0	0	0	1	10		0	0.0197436	0	0	0	0	0	0	0	0		4_BD	3_L	4_BD	4_BD	4_BD	4_BD	4_BD	4_BD	4_BD	4_BD
1270	b15a247999c7c7d405fc4deac813c139	Bacteria	Bacteroidota	Bacteroidia	Bacteroidales	Muribaculaceae	CAG-485	CAG-485 sp002493045		out	5_singleton	1	50	0	0	0	0	1	10		0	0.0197436	0	0	0	0	0	0	0	0		4_BD	3_L	4_BD	4_BD	4_BD	4_BD	4_BD	4_BD	4_BD	4_BD
1271	197a54dd8e4dc2be19834da0a2896df8	Bacteria	Planctomycetota	Phycisphaerae	Tepidisphaerales	Tepidisphaeraceae	UBA2421	Uncultured		out	5_singleton	1	50	0	0	0	0	1	10		0	0.0197436	0	0	0	0	0	0	0	0		4_BD	3_L	4_BD	4_BD	4_BD	4_BD	4_BD	4_BD	4_BD	4_BD
1272	45af4dbbcfe2dd289cd4809729d35e72	Bacteria	Bacteroidota	Bacteroidia	Chitinophagales	Chitinophagaceae	Edaphocola	Uncultured		out	5_singleton	1	50	0	0	0	0	1	10		0	0.0197436	0	0	0	0	0	0	0	0		4_BD	3_L	4_BD	4_BD	4_BD	4_BD	4_BD	4_BD	4_BD	4_BD
1273	89e07d68ef77cedeb4516bd3cace9684	Bacteria	Desulfobacterota	Binatia	HRBIN30	HRBIN30	HRBIN30	Uncultured		out	5_singleton	1	50	0	0	0	0	1	10		0	0.0197436	0	0	0	0	0	0	0	0		4_BD	3_L	4_BD	4_BD	4_BD	4_BD	4_BD	4_BD	4_BD	4_BD
1274	e2adb5568e85006af2943c7a35b9867d	Bacteria	Pseudomonadota	Alphaproteobacteria	Geminicoccales	Geminicoccaceae	Unclassified Geminicoccaceae	Uncultured		out	5_singleton	1	50	0	0	0	0	1	10		0	0.0197436	0	0	0	0	0	0	0	0		4_BD	3_L	4_BD	4_BD	4_BD	4_BD	4_BD	4_BD	4_BD	4_BD
1275	29006cdd190143dbaf930e0326e6c69b	Bacteria	Acidobacteriota	Thermoanaerobaculia	UBA5704	UBA5704	JAAYLR01	Uncultured		out	5_singleton	1	50	0	0	0	0	1	10		0	0.0197436	0	0	0	0	0	0	0	0		4_BD	3_L	4_BD	4_BD	4_BD	4_BD	4_BD	4_BD	4_BD	4_BD
1276	89b743a81e5d17249c702b4c29d0f8e0	Bacteria	Planctomycetota	UBA1135	UBA1135	GCA-002686595	WYBT01	Uncultured		out	5_singleton	1	50	0	0	0	0	1	10		0	0.0197436	0	0	0	0	0	0	0	0		4_BD	3_L	4_BD	4_BD	4_BD	4_BD	4_BD	4_BD	4_BD	4_BD
1277	a15ebf89c734ace4181ec19ec0227eb6	Bacteria					Unclassified Genus	Uncultured		out	5_singleton	1	50	0	0	0	0	1	10		0	0.0197436	0	0	0	0	0	0	0	0		4_BD	3_L	4_BD	4_BD	4_BD	4_BD	4_BD	4_BD	4_BD	4_BD
1278	9fc555f2cb6e12333c7480ae38663ed7	Archaea	Halobacteriota	Methanomicrobia	Methanomicrobiales	Methanocorpusculaceae	Methanocorpusculum	Uncultured		out	5_singleton	1	50	0	0	0	0	1	10		0	0.0197436	0	0	0	0	0	0	0	0		4_BD	3_L	4_BD	4_BD	4_BD	4_BD	4_BD	4_BD	4_BD	4_BD
1279	ce00373379f93c857655a844dd5836ce	Bacteria	Acidobacteriota	Vicinamibacteria	Vicinamibacterales	UBA2999	Unclassified UBA2999	Uncultured		out	5_singleton	1	50	0	0	0	0	1	10		0	0.0197436	0	0	0	0	0	0	0	0		4_BD	3_L	4_BD	4_BD	4_BD	4_BD	4_BD	4_BD	4_BD	4_BD
1280	7984190d5326c2204990b076ba360e33	Bacteria	Bacteroidota	Bacteroidia	Chitinophagales	Chitinophagaceae	Niastella	Uncultured		out	5_singleton	1	50	0	0	0	0	1	10		0	0.0197436	0	0	0	0	0	0	0	0		4_BD	3_L	4_BD	4_BD	4_BD	4_BD	4_BD	4_BD	4_BD	4_BD
1281	8f4134010a9beb9d2f8daf1f49022382	Bacteria	Acidobacteriota	Vicinamibacteria	Vicinamibacterales	UBA2999	Unclassified UBA2999	Uncultured		out	5_singleton	1	50	0	0	0	0	1	10		0	0.0197436	0	0	0	0	0	0	0	0		4_BD	3_L	4_BD	4_BD	4_BD	4_BD	4_BD	4_BD	4_BD	4_BD
1282	b80f2596df69d0693b5c2f22a7231b53	Bacteria	Acidobacteriota	Blastocatellia	Pyrinomonadales		Unclassified Genus	Uncultured		out	5_singleton	1	50	0	0	0	0	1	10		0	0.0197436	0	0	0	0	0	0	0	0		4_BD	3_L	4_BD	4_BD	4_BD	4_BD	4_BD	4_BD	4_BD	4_BD
1283	729a3f08a40151226be6d51051e01061	Bacteria	Firmicutes	Clostridia	TANB77	CAG-508	CAG-269	CAG-269 sp000431335		out	5_singleton	1	50	0	0	0	0	1	10		0	0.0197436	0	0	0	0	0	0	0	0		4_BD	3_L	4_BD	4_BD	4_BD	4_BD	4_BD	4_BD	4_BD	4_BD
1284	3a07f2016f9d9ce1cfa91e8f6ff078fd	Bacteria	Actinobacteriota	Actinomycetia	Propionibacteriales	Nocardioidaceae	Unclassified Nocardioidaceae	Uncultured		out	5_singleton	1	50	0	0	0	0	1	10		0	0.0197436	0	0	0	0	0	0	0	0		4_BD	3_L	4_BD	4_BD	4_BD	4_BD	4_BD	4_BD	4_BD	4_BD
1285	52ba4ab847cb6c3fc1f51729c400f059	Bacteria	Actinobacteriota	Actinomycetia	Mycobacteriales	Mycobacteriaceae	Nocardia	Uncultured		out	5_singleton	1	50	0	0	0	0	1	10		0	0.0197436	0	0	0	0	0	0	0	0		4_BD	3_L	4_BD	4_BD	4_BD	4_BD	4_BD	4_BD	4_BD	4_BD
1286	4eab0e69204e5d4eec05e6664a6d5962	Bacteria	Fibrobacterota	Chitinivibrionia	Chitinivibrionales	Chitinispirillaceae	Chitinispirillum	Chitinispirillum alkaliphilum		out	5_singleton	1	50	0	0	0	0	1	10		0	0.0197436	0	0	0	0	0	0	0	0		4_BD	3_L	4_BD	4_BD	4_BD	4_BD	4_BD	4_BD	4_BD	4_BD
1287	4a0437297b194a55e01113801918fe6d	Bacteria	Chloroflexota	Limnocylindria	QHBO01	QHBO01	CF-167	CF-167 sp005879775		out	5_singleton	1	50	0	0	0	0	1	10		0	0.0197436	0	0	0	0	0	0	0	0		4_BD	3_L	4_BD	4_BD	4_BD	4_BD	4_BD	4_BD	4_BD	4_BD
1288	25b064ce274acc42b379796e0d32e9d9	Bacteria	Chloroflexota	Chloroflexia	Thermomicrobiales	Thermomicrobiaceae	Nitrolancea	Nitrolancea hollandica		out	5_singleton	1	50	0	0	0	0	1	10		0	0.0197436	0	0	0	0	0	0	0	0		4_BD	3_L	4_BD	4_BD	4_BD	4_BD	4_BD	4_BD	4_BD	4_BD
1289	694fe85e0e7fb492b34d2532fd19ecdd	Bacteria	Bacteroidota	Bacteroidia	Cytophagales	Cyclobacteriaceae	Chryseotalea	Uncultured		out	5_singleton	1	50	0	0	0	0	1	10		0	0.0197436	0	0	0	0	0	0	0	0		4_BD	3_L	4_BD	4_BD	4_BD	4_BD	4_BD	4_BD	4_BD	4_BD
1290	61639d47d379a781b20eac38f1356619	Bacteria	Chloroflexota	Dehalococcoidia	UBA2979	UBA2979	SURF-43	SURF-43 sp004297315		out	5_singleton	1	50	0	0	0	0	1	10		0	0.0197436	0	0	0	0	0	0	0	0		4_BD	3_L	4_BD	4_BD	4_BD	4_BD	4_BD	4_BD	4_BD	4_BD
1291	bbfbb363ae26238dfa41971a287ff31f	Bacteria	Firmicutes	Clostridia	Lachnospirales	Lachnospiraceae	Unclassified Lachnospiraceae	Uncultured		out	5_singleton	1	50	0	0	0	0	1	10		0	0.0197436	0	0	0	0	0	0	0	0		4_BD	3_L	4_BD	4_BD	4_BD	4_BD	4_BD	4_BD	4_BD	4_BD
1292	29db19990901b8e986b5cb01d3cbe44b	Bacteria	Actinobacteriota	Actinomycetia	Actinomycetales	Beutenbergiaceae	Unclassified Beutenbergiaceae	Uncultured		out	5_singleton	1	50	0	0	0	0	1	10		0	0.0182249	0	0	0	0	0	0	0	0		4_BD	3_L	4_BD	4_BD	4_BD	4_BD	4_BD	4_BD	4_BD	4_BD
1293	f2d3789b7a2d4739ed95e9cce905863b	Bacteria	Firmicutes	Negativicutes	Selenomonadales	Selenomonadaceae	Megamonas	Megamonas funiformis		out	5_singleton	1	50	0	0	0	0	1	10		0	0.0182249	0	0	0	0	0	0	0	0		4_BD	3_L	4_BD	4_BD	4_BD	4_BD	4_BD	4_BD	4_BD	4_BD
1294	b8e319fbe70bd9531ecc7817cc4b33f8	Bacteria	Verrucomicrobiota	Verrucomicrobiae	Pedosphaerales	UBA1412	UBA1412	Uncultured		out	5_singleton	1	50	0	0	0	0	1	10		0	0.0182249	0	0	0	0	0	0	0	0		4_BD	3_L	4_BD	4_BD	4_BD	4_BD	4_BD	4_BD	4_BD	4_BD
1295	268228a64164a8836e28722428096d28	Bacteria	Acidobacteriota	Vicinamibacteria	Vicinamibacterales	UBA2999	Unclassified UBA2999	Uncultured		out	5_singleton	1	50	0	0	0	0	1	10		0	0.0182249	0	0	0	0	0	0	0	0		4_BD	3_L	4_BD	4_BD	4_BD	4_BD	4_BD	4_BD	4_BD	4_BD
1296	c8f25e2b573998443f2a4827e26a2493	Bacteria	Pseudomonadota	Gammaproteobacteria	Burkholderiales	SG8-39	SCGC-AG-212-J23	SCGC-AG-212-J23 sp005881595		out	5_singleton	1	50	0	0	0	0	1	10		0	0.0182249	0	0	0	0	0	0	0	0		4_BD	3_L	4_BD	4_BD	4_BD	4_BD	4_BD	4_BD	4_BD	4_BD
1297	a94ec0abbe1724dfee1f95ef27ce645d	Bacteria	Bacteroidota	Bacteroidia	Bacteroidales	Muribaculaceae	Unclassified Muribaculaceae	Uncultured		out	5_singleton	1	50	0	0	0	0	1	10		0	0.0182249	0	0	0	0	0	0	0	0		4_BD	3_L	4_BD	4_BD	4_BD	4_BD	4_BD	4_BD	4_BD	4_BD
1298	5f3d1cd7c7b3452a791792d16a9935db	Bacteria	Acidobacteriota	Vicinamibacteria	Vicinamibacterales	UBA2999	Unclassified UBA2999	Uncultured		out	5_singleton	1	50	0	0	0	0	1	10		0	0.0182249	0	0	0	0	0	0	0	0		4_BD	3_L	4_BD	4_BD	4_BD	4_BD	4_BD	4_BD	4_BD	4_BD
1299	14370230513b26b02d2dcecd61635ae9	Bacteria	Verrucomicrobiota	Verrucomicrobiae	Chthoniobacterales	Chthoniobacteraceae	VFJQ01	VFJQ01 sp009885995		out	5_singleton	1	50	0	0	0	0	1	10		0	0.0182249	0	0	0	0	0	0	0	0		4_BD	3_L	4_BD	4_BD	4_BD	4_BD	4_BD	4_BD	4_BD	4_BD
1300	ed2fdc0d2c6244e02a8dc12c16856e2e	Bacteria	Bacteroidota	Bacteroidia	Bacteroidales	Muribaculaceae	Duncaniella	Uncultured		out	5_singleton	1	50	0	0	0	0	1	10		0	0.0182249	0	0	0	0	0	0	0	0		4_BD	3_L	4_BD	4_BD	4_BD	4_BD	4_BD	4_BD	4_BD	4_BD
1301	fd26b24d382273d35583530559405fb0	Bacteria	Planctomycetota	Phycisphaerae	Tepidisphaerales	Tepidisphaeraceae	UBA2421	Uncultured		out	5_singleton	1	50	0	0	0	0	1	10		0	0.0182249	0	0	0	0	0	0	0	0		4_BD	3_L	4_BD	4_BD	4_BD	4_BD	4_BD	4_BD	4_BD	4_BD
1302	a79a0ad5c33db558c646db6d719cf47b	Bacteria	Pseudomonadota	Alphaproteobacteria	Azospirillales	Azospirillaceae	Skermanella	Uncultured		out	5_singleton	1	50	0	0	0	0	1	10		0	0.0182249	0	0	0	0	0	0	0	0		4_BD	3_L	4_BD	4_BD	4_BD	4_BD	4_BD	4_BD	4_BD	4_BD
1303	b9c259bcccc1377483ae7c7129297299	Bacteria	Pseudomonadota	Alphaproteobacteria	Sphingomonadales	Sphingomonadaceae	Unclassified Sphingomonadaceae	Uncultured		out	5_singleton	1	50	0	0	0	0	1	10		0	0.0182249	0	0	0	0	0	0	0	0		4_BD	3_L	4_BD	4_BD	4_BD	4_BD	4_BD	4_BD	4_BD	4_BD
1304	99e0e3de20a445149095456f48734f28	Bacteria	Gemmatimonadota	Gemmatimonadetes	Gemmatimonadales	Gemmatimonadaceae	Unclassified Gemmatimonadaceae	Uncultured		out	5_singleton	1	50	0	0	0	0	1	10		0	0.0182249	0	0	0	0	0	0	0	0		4_BD	3_L	4_BD	4_BD	4_BD	4_BD	4_BD	4_BD	4_BD	4_BD
1305	f8350d9f191656dd4ac7abb26f4b988b	Bacteria	Pseudomonadota	Gammaproteobacteria	Xanthomonadales	Xanthomonadaceae	Thermomonas	Uncultured		out	5_singleton	1	50	0	0	0	0	1	10		0	0.0182249	0	0	0	0	0	0	0	0		4_BD	3_L	4_BD	4_BD	4_BD	4_BD	4_BD	4_BD	4_BD	4_BD
1306	d011b1877113c2425dda4004d4a3eb49	Bacteria	Bacteroidota	Bacteroidia	Bacteroidales	Marinifilaceae	Odoribacter	Odoribacter splanchnicus		out	5_singleton	1	50	0	0	0	0	1	10		0	0.0182249	0	0	0	0	0	0	0	0		4_BD	3_L	4_BD	4_BD	4_BD	4_BD	4_BD	4_BD	4_BD	4_BD
1307	0f4119256400ccf3e7a1468462f9afe4	Bacteria	Bacteroidota	Bacteroidia	AKYH767	B-17BO	UBA2475	UBA2475 sp002319075		out	5_singleton	1	50	0	0	0	0	1	10		0	0.0182249	0	0	0	0	0	0	0	0		4_BD	3_L	4_BD	4_BD	4_BD	4_BD	4_BD	4_BD	4_BD	4_BD
1308	5abb522a0fcbfc67473bc2079143d0b4	Bacteria	Planctomycetota	Phycisphaerae	Tepidisphaerales	Tepidisphaeraceae	UBA2421	Uncultured		out	5_singleton	1	50	0	0	0	0	1	10		0	0.0182249	0	0	0	0	0	0	0	0		4_BD	3_L	4_BD	4_BD	4_BD	4_BD	4_BD	4_BD	4_BD	4_BD
1309	0e6b189b1033a61918aa28a0d9945792	Bacteria	Actinobacteriota	Rubrobacteria	Rubrobacterales	Rubrobacteraceae	Rubrobacter	Uncultured		out	5_singleton	1	50	0	0	0	0	1	10		0	0.0182249	0	0	0	0	0	0	0	0		4_BD	3_L	4_BD	4_BD	4_BD	4_BD	4_BD	4_BD	4_BD	4_BD
1310	2331519b156450199d20194bf788750a	Bacteria	Planctomycetota	Brocadiae	Brocadiales		Unclassified Genus	Uncultured		out	5_singleton	1	50	0	0	0	0	1	10		0	0.0182249	0	0	0	0	0	0	0	0		4_BD	3_L	4_BD	4_BD	4_BD	4_BD	4_BD	4_BD	4_BD	4_BD
1311	e86fe7748b2eb7d2cf910cc56ee8f903	Bacteria	Pseudomonadota	Alphaproteobacteria	Caulobacterales	Caulobacteraceae	Phenylobacterium	Phenylobacterium soli		out	5_singleton	1	50	0	0	0	0	1	10		0	0.0182249	0	0	0	0	0	0	0	0		4_BD	3_L	4_BD	4_BD	4_BD	4_BD	4_BD	4_BD	4_BD	4_BD
1312	d617f5caeec9a36024dae99f379ef1af	Bacteria	Myxococcota	Polyangia	Polyangiales	Polyangiaceae	Unclassified Polyangiaceae	Uncultured		out	5_singleton	1	50	0	0	0	0	1	10		0	0.0182249	0	0	0	0	0	0	0	0		4_BD	3_L	4_BD	4_BD	4_BD	4_BD	4_BD	4_BD	4_BD	4_BD
1313	c34e989ef0ee6ae33f8f9c75afa38d9b	Bacteria	Firmicutes	Clostridia	Oscillospirales	Oscillospiraceae	UBA2658	Uncultured		out	5_singleton	1	50	0	0	0	0	1	10		0	0.0182249	0	0	0	0	0	0	0	0		4_BD	3_L	4_BD	4_BD	4_BD	4_BD	4_BD	4_BD	4_BD	4_BD
1314	3263bc5131db5d604ed5d4e363c7f343	Bacteria	Firmicutes	Bacilli	Paenibacillales	Paenibacillaceae	Paenibacillus	Uncultured		out	5_singleton	1	50	0	0	0	0	1	10		0	0.0182249	0	0	0	0	0	0	0	0		4_BD	3_L	4_BD	4_BD	4_BD	4_BD	4_BD	4_BD	4_BD	4_BD
1315	04c8271c4c085d8e37ded23bec1174dd	Bacteria	Bacteroidota	Bacteroidia	Cytophagales	Cyclobacteriaceae	Ohtaekwangia	Ohtaekwangia flava		out	5_singleton	1	50	0	0	0	0	1	10		0	0.0182249	0	0	0	0	0	0	0	0		4_BD	3_L	4_BD	4_BD	4_BD	4_BD	4_BD	4_BD	4_BD	4_BD
1316	8310ba3d7e1e3e0002971c76303d9df6	Bacteria	Bacteroidota	Bacteroidia	Bacteroidales		Unclassified Genus	Uncultured		out	5_singleton	1	50	0	0	0	0	1	10		0	0.0182249	0	0	0	0	0	0	0	0		4_BD	3_L	4_BD	4_BD	4_BD	4_BD	4_BD	4_BD	4_BD	4_BD
1317	0c252a372162f13bd407f3b5b1809d8c	Bacteria	Patescibacteria	Microgenomatia	UBA1400		Unclassified Genus	Uncultured		out	5_singleton	1	50	0	0	0	0	1	10		0	0.0182249	0	0	0	0	0	0	0	0		4_BD	3_L	4_BD	4_BD	4_BD	4_BD	4_BD	4_BD	4_BD	4_BD
1318	050a715fb45266ee9c04839b631a759f	Bacteria	Bacteroidota	Bacteroidia	Chitinophagales	Chitinophagaceae	Flavisolibacter	Flavisolibacter ginsengiterrae		out	5_singleton	1	50	0	0	0	0	1	10		0	0.0182249	0	0	0	0	0	0	0	0		4_BD	3_L	4_BD	4_BD	4_BD	4_BD	4_BD	4_BD	4_BD	4_BD
1319	ade67e106e1505f09e5aaac152aa8150	Bacteria	Pseudomonadota	Alphaproteobacteria	Caulobacterales	TH1-2	Terricaulis	Uncultured		out	5_singleton	1	50	0	0	0	0	1	10		0	0.0182249	0	0	0	0	0	0	0	0		4_BD	3_L	4_BD	4_BD	4_BD	4_BD	4_BD	4_BD	4_BD	4_BD
1320	b99dde554643852a7df3f28fac864278	Bacteria	Acidobacteriota	Blastocatellia			Unclassified Genus	Uncultured		out	5_singleton	1	50	0	0	0	0	1	10		0	0.0182249	0	0	0	0	0	0	0	0		4_BD	3_L	4_BD	4_BD	4_BD	4_BD	4_BD	4_BD	4_BD	4_BD
1321	4c1869a134df415e6e8fc3b0bbb6f3a1	Bacteria	Pseudomonadota	Alphaproteobacteria	Caulobacterales	Caulobacteraceae	Brevundimonas	Uncultured		out	5_singleton	1	50	0	0	0	0	1	10		0	0.0182249	0	0	0	0	0	0	0	0		4_BD	3_L	4_BD	4_BD	4_BD	4_BD	4_BD	4_BD	4_BD	4_BD
1322	1d372f549474dc975b5559629212a835	Bacteria	Pseudomonadota	Alphaproteobacteria	Caulobacterales	Caulobacteraceae	Asticcacaulis	Uncultured		out	5_singleton	1	50	0	0	0	0	1	10		0	0.0182249	0	0	0	0	0	0	0	0		4_BD	3_L	4_BD	4_BD	4_BD	4_BD	4_BD	4_BD	4_BD	4_BD
1323	adcb13f90a19a488cdf0cc0e759d3f69	Bacteria	Pseudomonadota	Gammaproteobacteria	Xanthomonadales	Xanthomonadaceae	Lysobacter	Lysobacter erysipheiresistens		out	5_singleton	1	50	0	0	0	0	1	10		0	0.0182249	0	0	0	0	0	0	0	0		4_BD	3_L	4_BD	4_BD	4_BD	4_BD	4_BD	4_BD	4_BD	4_BD
1324	44df67ead7b96e65c6ffebb7a786d2b2	Bacteria	Planctomycetota	Planctomycetia	Pirellulales	Pirellulaceae	UBA11883	UBA11883 sp002714565		out	5_singleton	1	50	0	0	0	0	1	10		0	0.0182249	0	0	0	0	0	0	0	0		4_BD	3_L	4_BD	4_BD	4_BD	4_BD	4_BD	4_BD	4_BD	4_BD
1325	ae7823d2a4241031723811f6007451ce	Bacteria	Fibrobacterota	Fibrobacteria	Fibrobacterales	Fibrobacteraceae	Unclassified Fibrobacteraceae	Uncultured		out	5_singleton	1	50	0	0	0	0	1	10		0	0.0182249	0	0	0	0	0	0	0	0		4_BD	3_L	4_BD	4_BD	4_BD	4_BD	4_BD	4_BD	4_BD	4_BD
1326	e55e13ce9766a85c06d684f2ff528614	Bacteria	Desulfobacterota	Binatia	Bin18	Bin18	JABFSC01	Uncultured		out	5_singleton	1	50	0	0	0	0	1	10		0	0.0182249	0	0	0	0	0	0	0	0		4_BD	3_L	4_BD	4_BD	4_BD	4_BD	4_BD	4_BD	4_BD	4_BD
1327	d0ccd7e66721ab28ae842f2cd1320898	Bacteria	Bacteroidota	Bacteroidia	Bacteroidales	Muribaculaceae	Duncaniella	Duncaniella sp001689575		out	5_singleton	1	50	0	0	0	0	1	10		0	0.0182249	0	0	0	0	0	0	0	0		4_BD	3_L	4_BD	4_BD	4_BD	4_BD	4_BD	4_BD	4_BD	4_BD
1328	04260cbf70cb9b33d3426fdfd671aea4	Bacteria	Pseudomonadota	Alphaproteobacteria	HIMB59	HIMB59	HIMB59	Uncultured		out	5_singleton	1	50	0	0	0	0	1	10		0	0.0182249	0	0	0	0	0	0	0	0		4_BD	3_L	4_BD	4_BD	4_BD	4_BD	4_BD	4_BD	4_BD	4_BD
1329	3250cafcad7cdda07794c68acb096f03	Bacteria	Cyanobacteriota	Cyanobacteriia	Cyanobacteriales	Coleofasciculaceae	Coleofasciculus	SIO2C1 sp010672925		out	5_singleton	1	50	0	0	0	0	1	10		0	0.0182249	0	0	0	0	0	0	0	0		4_BD	3_L	4_BD	4_BD	4_BD	4_BD	4_BD	4_BD	4_BD	4_BD
1330	33a6096609886cc4b26cfc5ce136124c	Bacteria	Cyanobacteriota	Cyanobacteriia	Cyanobacteriales	Coleofasciculaceae	Coleofasciculus	SIO2C1 sp010672925		out	5_singleton	1	50	0	0	0	0	1	10		0	0.0182249	0	0	0	0	0	0	0	0		4_BD	3_L	4_BD	4_BD	4_BD	4_BD	4_BD	4_BD	4_BD	4_BD
1331	f546e84d4da44e30db2d7ac34c68c774	Bacteria	Bacteroidota	Bacteroidia	Bacteroidales	Muribaculaceae	CAG-485	CAG-485 sp900547755		out	5_singleton	1	50	0	0	0	0	1	10		0	0.0182249	0	0	0	0	0	0	0	0		4_BD	3_L	4_BD	4_BD	4_BD	4_BD	4_BD	4_BD	4_BD	4_BD
1332	d19f740381e7921685b345e17b91509d	Bacteria	Pseudomonadota	Alphaproteobacteria	Sphingomonadales	Sphingomonadaceae	Sphingobium	Sphingobium yanoikuyae		out	5_singleton	1	50	0	0	0	0	1	10		0	0.0182249	0	0	0	0	0	0	0	0		4_BD	3_L	4_BD	4_BD	4_BD	4_BD	4_BD	4_BD	4_BD	4_BD
1333	8ad1a44a625968c4c98affcfa67142a6	Bacteria	Planctomycetota	Phycisphaerae	Phycisphaerales	UBA1924	UBA6054	Uncultured		out	5_singleton	1	50	0	0	0	0	1	10		0	0.0182249	0	0	0	0	0	0	0	0		4_BD	3_L	4_BD	4_BD	4_BD	4_BD	4_BD	4_BD	4_BD	4_BD
1334	4a8081db00707237aeaf751604c42f8b	Bacteria	Pseudomonadota	Alphaproteobacteria			Unclassified Genus	Uncultured		out	5_singleton	1	50	0	0	0	0	1	10		0	0.0182249	0	0	0	0	0	0	0	0		4_BD	3_L	4_BD	4_BD	4_BD	4_BD	4_BD	4_BD	4_BD	4_BD
1335	bad7b8e3db42f005ce5e89a43269e345	Bacteria	Actinobacteriota	Actinomycetia			Unclassified Genus	Uncultured		out	5_singleton	1	50	0	0	0	0	1	10		0	0.0182249	0	0	0	0	0	0	0	0		4_BD	3_L	4_BD	4_BD	4_BD	4_BD	4_BD	4_BD	4_BD	4_BD
1336	35b09bc99d6b218b81516c9698e5f8e6	Bacteria	Pseudomonadota	Alphaproteobacteria			Unclassified Genus	Uncultured		out	5_singleton	1	50	0	0	0	0	1	10		0	0.0182249	0	0	0	0	0	0	0	0		4_BD	3_L	4_BD	4_BD	4_BD	4_BD	4_BD	4_BD	4_BD	4_BD
1337	a3300b3f170dc6e839a517d3d9712581	Bacteria	Bacteroidota	Bacteroidia	Chitinophagales	Chitinophagaceae	Ferruginibacter	Ferruginibacter sp002400445		out	5_singleton	1	50	0	0	0	0	1	10		0	0.0182249	0	0	0	0	0	0	0	0		4_BD	3_L	4_BD	4_BD	4_BD	4_BD	4_BD	4_BD	4_BD	4_BD
1338	1e101f404981a2dc30dae1611f085bb6	Bacteria	Bacteroidota	Bacteroidia	Chitinophagales	Chitinophagaceae	Flavipsychrobacter	Flavipsychrobacter sp902168085		out	5_singleton	1	50	0	0	0	0	1	10		0	0.0182249	0	0	0	0	0	0	0	0		4_BD	3_L	4_BD	4_BD	4_BD	4_BD	4_BD	4_BD	4_BD	4_BD
1339	091cff39844148e4c938d8d5dfd8dc53	Bacteria	Gemmatimonadota	Gemmatimonadetes	Gemmatimonadales	Gemmatimonadaceae	Gemmatimonas	Gemmatimonas aurantiaca		out	5_singleton	1	50	0	0	0	0	1	10		0	0.0182249	0	0	0	0	0	0	0	0		4_BD	3_L	4_BD	4_BD	4_BD	4_BD	4_BD	4_BD	4_BD	4_BD
1340	a8b29bc48e28ba49883acc48ef3ea675	Bacteria	Verrucomicrobiota	Verrucomicrobiae	Pedosphaerales	Pedosphaeraceae	Pedosphaera	Pedosphaera parvula		out	5_singleton	1	50	0	0	0	0	1	10		0	0.0182249	0	0	0	0	0	0	0	0		4_BD	3_L	4_BD	4_BD	4_BD	4_BD	4_BD	4_BD	4_BD	4_BD
1341	440becb1d948f70b45b1e752b56c2e0b	Bacteria	Acidobacteriota	Blastocatellia	Pyrinomonadales	Pyrinomonadaceae	QHXM01	QHXM01 sp003222945		out	5_singleton	1	50	0	0	0	0	1	10		0	0.0182249	0	0	0	0	0	0	0	0		4_BD	3_L	4_BD	4_BD	4_BD	4_BD	4_BD	4_BD	4_BD	4_BD
1342	a603d53a91b4bf3ad5b563bcdf152917	Bacteria	Gemmatimonadota	Gemmatimonadetes	Gemmatimonadales	Gemmatimonadaceae	SCN-70-22	Uncultured		out	5_singleton	1	50	0	0	0	0	1	10		0	0.0182249	0	0	0	0	0	0	0	0		4_BD	3_L	4_BD	4_BD	4_BD	4_BD	4_BD	4_BD	4_BD	4_BD
1343	132d3e9c89e05a04113538b5289415e5	Bacteria	Acidobacteriota	Vicinamibacteria	Vicinamibacterales	Vicinamibacteraceae	Luteitalea	Uncultured		out	5_singleton	1	50	0	0	0	0	1	10		0	0.0182249	0	0	0	0	0	0	0	0		4_BD	3_L	4_BD	4_BD	4_BD	4_BD	4_BD	4_BD	4_BD	4_BD
1344	926497dd3ab5b7fbc39dd16a03d1f92d	Bacteria	Actinobacteriota	Acidimicrobiia	Acidimicrobiales	Ilumatobacteraceae	Ilumatobacter	Ilumatobacter coccineus		out	5_singleton	1	50	0	0	0	0	1	10		0	0.0182249	0	0	0	0	0	0	0	0		4_BD	3_L	4_BD	4_BD	4_BD	4_BD	4_BD	4_BD	4_BD	4_BD
1345	ac856d2f2102e5dbf19ba99d8c01d41a	Bacteria	Actinobacteriota	Actinomycetia	Actinomycetales	Micrococcaceae	Unclassified Micrococcaceae	Uncultured		out	5_singleton	1	50	0	0	0	0	1	10		0	0.0182249	0	0	0	0	0	0	0	0		4_BD	3_L	4_BD	4_BD	4_BD	4_BD	4_BD	4_BD	4_BD	4_BD
1346	6fbc3c34bcb39d74e0ef7d9bcf46db58	Bacteria	Firmicutes	Clostridia			Unclassified Genus	Uncultured		out	5_singleton	1	50	0	0	0	0	1	10		0	0.0182249	0	0	0	0	0	0	0	0		4_BD	3_L	4_BD	4_BD	4_BD	4_BD	4_BD	4_BD	4_BD	4_BD
1347	7fc6529ec3aea256038fb3f0b0a05127	Bacteria	Dormibacterota	Dormibacteria	UBA8260	UBA8260	Palsa-851	Uncultured		out	5_singleton	1	50	0	0	0	0	1	10		0	0.0182249	0	0	0	0	0	0	0	0		4_BD	3_L	4_BD	4_BD	4_BD	4_BD	4_BD	4_BD	4_BD	4_BD
1348	ec7d9a5c2a56de1e4ab3d8d7d63b7dd4	Bacteria	Actinobacteriota	Acidimicrobiia	Acidimicrobiales	AC-14	AC-14	AC-14 sp005888325		out	5_singleton	1	50	0	0	0	0	1	10		0	0.0182249	0	0	0	0	0	0	0	0		4_BD	3_L	4_BD	4_BD	4_BD	4_BD	4_BD	4_BD	4_BD	4_BD
1349	b34aacffe59e6a3e9b8fa4cbdd9568d4	Bacteria	Actinobacteriota	Thermoleophilia	Gaiellales	Gaiellaceae	Palsa-739	Palsa-739 sp003139545		out	5_singleton	1	50	0	0	0	0	1	10		0	0.0182249	0	0	0	0	0	0	0	0		4_BD	3_L	4_BD	4_BD	4_BD	4_BD	4_BD	4_BD	4_BD	4_BD
1350	7fd8b0249a7399cb21f5a54530766286	Bacteria	Patescibacteria	Saccharimonadia	Saccharimonadales	UBA4665	GCA-2746885	GCA-2746885 sp002746885		out	5_singleton	1	50	0	0	0	0	1	10		0	0.0182249	0	0	0	0	0	0	0	0		4_BD	3_L	4_BD	4_BD	4_BD	4_BD	4_BD	4_BD	4_BD	4_BD
1351	8fc71572aa88c5301f322e81c5e7718e	Bacteria	Pseudomonadota	Gammaproteobacteria	Burkholderiales	SG8-39	SCGC-AG-212-J23	SCGC-AG-212-J23 sp005881595		out	5_singleton	1	50	0	0	0	0	1	10		0	0.0182249	0	0	0	0	0	0	0	0		4_BD	3_L	4_BD	4_BD	4_BD	4_BD	4_BD	4_BD	4_BD	4_BD
1352	c38b53b0d5d2c7dde44ae444b1222b67	Bacteria	Chloroflexota	Anaerolineae			Unclassified Genus	Uncultured		out	5_singleton	1	50	0	0	0	0	1	10		0	0.0182249	0	0	0	0	0	0	0	0		4_BD	3_L	4_BD	4_BD	4_BD	4_BD	4_BD	4_BD	4_BD	4_BD
1353	cfebe2d005765748f43a3670eb248fd3	Bacteria	Chloroflexota	Anaerolineae	Caldilineales	Caldilineaceae	Unclassified Caldilineaceae	Uncultured		out	5_singleton	1	50	0	0	0	0	1	10		0	0.0182249	0	0	0	0	0	0	0	0		4_BD	3_L	4_BD	4_BD	4_BD	4_BD	4_BD	4_BD	4_BD	4_BD
1354	41ffc9c89879d55f4a64596dfd8a4cee	Bacteria	Planctomycetota	Planctomycetia	Gemmatales	Gemmataceae	Unclassified Gemmataceae	Uncultured		out	5_singleton	1	50	0	0	0	0	1	10		0.00494666	0.0167062	0	0	0	0	0	0	0	0		4_BD	3_L	4_BD	4_BD	4_BD	4_BD	4_BD	4_BD	4_BD	4_BD
1355	ae7963feec4fdc1d0ffaa07656329fb0	Bacteria	Pseudomonadota	Gammaproteobacteria	Burkholderiales	Methylophilaceae	Pseudomethylobacillus	Uncultured		out	5_singleton	1	50	0	0	0	0	1	10		0	0.0167062	0	0	0	0	0	0	0	0		4_BD	3_L	4_BD	4_BD	4_BD	4_BD	4_BD	4_BD	4_BD	4_BD
1356	b4b9264240c5406f7dbd947751b685c7	Bacteria	Actinobacteriota	Acidimicrobiia	UBA5794	UBA5794	SZUA-442	SZUA-442 sp003235475		out	5_singleton	1	50	0	0	0	0	1	10		0	0.0167062	0	0	0	0	0	0	0	0		4_BD	3_L	4_BD	4_BD	4_BD	4_BD	4_BD	4_BD	4_BD	4_BD
1357	4864a93e6d3007767e9bdc38d8bf5519	Bacteria					Unclassified Genus	Uncultured		out	5_singleton	1	50	0	0	0	0	1	10		0	0.0167062	0	0	0	0	0	0	0	0		4_BD	3_L	4_BD	4_BD	4_BD	4_BD	4_BD	4_BD	4_BD	4_BD
1358	9f44ae551c9d9fa6ef531b44d33e95b8	Bacteria	Acidobacteriota	Vicinamibacteria	Vicinamibacterales	Vicinamibacteraceae	Luteitalea	Luteitalea pratensis		out	5_singleton	1	50	0	0	0	0	1	10		0	0.0167062	0	0	0	0	0	0	0	0		4_BD	3_L	4_BD	4_BD	4_BD	4_BD	4_BD	4_BD	4_BD	4_BD
1359	580d6eaf7b1f1d4b76fabe9fa15602f2	Bacteria	Actinobacteriota	Acidimicrobiia	Acidimicrobiales	Ilumatobacteraceae	Unclassified Ilumatobacteraceae	Uncultured		out	5_singleton	1	50	0	0	0	0	1	10		0	0.0167062	0	0	0	0	0	0	0	0		4_BD	3_L	4_BD	4_BD	4_BD	4_BD	4_BD	4_BD	4_BD	4_BD
1360	b9c9fa0d85c70526f74aeb5fd39bc4a8	Bacteria	Bacteroidota	Bacteroidia	Bacteroidales	P3	Unclassified P3	Uncultured		out	5_singleton	1	50	0	0	0	0	1	10		0	0.0167062	0	0	0	0	0	0	0	0		4_BD	3_L	4_BD	4_BD	4_BD	4_BD	4_BD	4_BD	4_BD	4_BD
1361	aa862a37e016484dd48a2cf81f96fd70	Bacteria	Pseudomonadota	Gammaproteobacteria	Burkholderiales	Gallionellaceae	Unclassified Gallionellaceae	Uncultured		out	5_singleton	1	50	0	0	0	0	1	10		0	0.0167062	0	0	0	0	0	0	0	0		4_BD	3_L	4_BD	4_BD	4_BD	4_BD	4_BD	4_BD	4_BD	4_BD
1362	ea151812f350af82c594117c6351873e	Bacteria	Actinobacteriota	Thermoleophilia	Gaiellales	Gaiellaceae	GMQP-bins7	GMQP-bins7 sp004366385		out	5_singleton	1	50	0	0	0	0	1	10		0	0.0167062	0	0	0	0	0	0	0	0		4_BD	3_L	4_BD	4_BD	4_BD	4_BD	4_BD	4_BD	4_BD	4_BD
1363	a421f11a6454465cde37387604beda5f	Bacteria	Chloroflexota	Chloroflexia	Chloroflexales	Roseiflexaceae	Kouleothrix	Kouleothrix aurantiaca		out	5_singleton	1	50	0	0	0	0	1	10		0	0.0167062	0	0	0	0	0	0	0	0		4_BD	3_L	4_BD	4_BD	4_BD	4_BD	4_BD	4_BD	4_BD	4_BD
1364	74c13e590bc32f6c2272d511067c227e	Bacteria	Firmicutes	Clostridia	Acetivibrionales	DSM-8532	Thermoclostridium	Uncultured		out	5_singleton	1	50	0	0	0	0	1	10		0	0.0167062	0	0	0	0	0	0	0	0		4_BD	3_L	4_BD	4_BD	4_BD	4_BD	4_BD	4_BD	4_BD	4_BD
1365	255c2dbe4065017a4197ca3196c5039d	Bacteria	Cyanobacteriota	Cyanobacteriia	PCC-9006	Prochlorotrichaceae	Prochlorothrix	Prochlorothrix hollandica		out	5_singleton	1	50	0	0	0	0	1	10		0	0.0167062	0	0	0	0	0	0	0	0		4_BD	3_L	4_BD	4_BD	4_BD	4_BD	4_BD	4_BD	4_BD	4_BD
1366	b7687fc35f643fc6da1d4e390f09ce92	Bacteria					Unclassified Genus	Uncultured		out	5_singleton	1	50	0	0	0	0	1	10		0	0.0167062	0	0	0	0	0	0	0	0		4_BD	3_L	4_BD	4_BD	4_BD	4_BD	4_BD	4_BD	4_BD	4_BD
1367	21f1a36d40eb1231ec8aa59643aa43f0	Bacteria	Actinobacteriota	Actinomycetia	Propionibacteriales	Nocardioidaceae	Nocardioides	Uncultured		out	5_singleton	1	50	0	0	0	0	1	10		0	0.0167062	0	0	0	0	0	0	0	0		4_BD	3_L	4_BD	4_BD	4_BD	4_BD	4_BD	4_BD	4_BD	4_BD
1368	601c6de595505adfcdf346c06a3f1e03	Bacteria	Planctomycetota	Planctomycetia	Pirellulales	Lacipirellulaceae	Lacipirellula	Lacipirellula parvula		out	5_singleton	1	50	0	0	0	0	1	10		0	0.0167062	0	0	0	0	0	0	0	0		4_BD	3_L	4_BD	4_BD	4_BD	4_BD	4_BD	4_BD	4_BD	4_BD
1369	f751221576391929e91950f8296b5267	Bacteria	Firmicutes	Clostridia	Clostridiales	Clostridiaceae	Dwaynesavagella	Dwaynesavagella gallinarum		out	5_singleton	1	50	0	0	0	0	1	10		0	0.0167062	0	0	0	0	0	0	0	0		4_BD	3_L	4_BD	4_BD	4_BD	4_BD	4_BD	4_BD	4_BD	4_BD
1370	8d0f4cb5d61c8854e8653db1f42cb41f	Bacteria	Verrucomicrobiota	Lentisphaeria	UBA1407	UBA1407	UBA1407	UBA1407 sp902776645		out	5_singleton	1	50	0	0	0	0	1	10		0	0.0167062	0	0	0	0	0	0	0	0		4_BD	3_L	4_BD	4_BD	4_BD	4_BD	4_BD	4_BD	4_BD	4_BD
1371	f691ef5747b763bce8c1a12d439ad792	Bacteria	Pseudomonadota	Alphaproteobacteria	Rhizobiales	Devosiaceae	Unclassified Devosiaceae	Uncultured		out	5_singleton	1	50	0	0	0	0	1	10		0	0.0167062	0	0	0	0	0	0	0	0		4_BD	3_L	4_BD	4_BD	4_BD	4_BD	4_BD	4_BD	4_BD	4_BD
1372	5d1a4fca3c8a47f572e991fc0653c76f	Bacteria	Pseudomonadota	Gammaproteobacteria	Steroidobacterales	Steroidobacteraceae	Steroidobacter	Uncultured		out	5_singleton	1	50	0	0	0	0	1	10		0	0.0167062	0	0	0	0	0	0	0	0		4_BD	3_L	4_BD	4_BD	4_BD	4_BD	4_BD	4_BD	4_BD	4_BD
1373	6df3aed943c55a75a71e44b626c20957	Bacteria	Verrucomicrobiota	Verrucomicrobiae	Verrucomicrobiales	Akkermansiaceae	Luteolibacter	Uncultured		out	5_singleton	1	50	0	0	0	0	1	10		0	0.0167062	0	0	0	0	0	0	0	0		4_BD	3_L	4_BD	4_BD	4_BD	4_BD	4_BD	4_BD	4_BD	4_BD
1374	33395972cae33f03aba4fc2e446748e9	Bacteria	Planctomycetota	Planctomycetia	Pirellulales		Unclassified Genus	Uncultured		out	5_singleton	1	50	0	0	0	0	1	10		0	0.0167062	0	0	0	0	0	0	0	0		4_BD	3_L	4_BD	4_BD	4_BD	4_BD	4_BD	4_BD	4_BD	4_BD
1375	d6a34c8a16fec015daeb76aab4601359	Bacteria	Pseudomonadota	Alphaproteobacteria	Geminicoccales	Geminicoccaceae	JAAAPF01	JAAAPF01 sp009908425		out	5_singleton	1	50	0	0	0	0	1	10		0	0.0167062	0	0	0	0	0	0	0	0		4_BD	3_L	4_BD	4_BD	4_BD	4_BD	4_BD	4_BD	4_BD	4_BD
1376	59b8147100b6993cebafd092a05c1f14	Bacteria	Actinobacteriota	Actinomycetia	Mycobacteriales	Micromonosporaceae	Rugosimonospora	Rugosimonospora africana		out	5_singleton	1	50	0	0	0	0	1	10		0	0.0167062	0	0	0	0	0	0	0	0		4_BD	3_L	4_BD	4_BD	4_BD	4_BD	4_BD	4_BD	4_BD	4_BD
1377	a903340b6fd2fe64cb34514e682cf2ce	Bacteria	Desulfobacterota	BSN033	B13-G15	B13-G15	Unclassified B13-G15	Uncultured		out	5_singleton	1	50	0	0	0	0	1	10		0	0.0167062	0	0	0	0	0	0	0	0		4_BD	3_L	4_BD	4_BD	4_BD	4_BD	4_BD	4_BD	4_BD	4_BD
1378	a240f55f779b7c813957f83740656566	Bacteria	Pseudomonadota	Alphaproteobacteria	Rhizobiales	Beijerinckiaceae	Methylobacterium	Uncultured		out	5_singleton	1	50	0	0	0	0	1	10		0	0.0167062	0	0	0	0	0	0	0	0		4_BD	3_L	4_BD	4_BD	4_BD	4_BD	4_BD	4_BD	4_BD	4_BD
1379	953dd3f8dfbc3bbd0c0e47624d9da536	Bacteria	Pseudomonadota	Alphaproteobacteria	Rhizobiales	Rhizobiaceae	Shinella	Uncultured		out	5_singleton	1	50	0	0	0	0	1	10		0	0.0167062	0	0	0	0	0	0	0	0		4_BD	3_L	4_BD	4_BD	4_BD	4_BD	4_BD	4_BD	4_BD	4_BD
1380	30e44afa7c1948d9cc0067c7431c6430	Bacteria	Planctomycetota	Planctomycetia	Gemmatales	Gemmataceae	Unclassified Gemmataceae	Uncultured		out	5_singleton	1	50	0	0	0	0	1	10		0	0.0167062	0	0	0	0	0	0	0	0		4_BD	3_L	4_BD	4_BD	4_BD	4_BD	4_BD	4_BD	4_BD	4_BD
1381	b7777434357d53bf407dcc6395657193	Bacteria	Planctomycetota	Planctomycetia	Isosphaerales	Isosphaeraceae	Aquisphaera	Uncultured		out	5_singleton	1	50	0	0	0	0	1	10		0	0.0167062	0	0	0	0	0	0	0	0		4_BD	3_L	4_BD	4_BD	4_BD	4_BD	4_BD	4_BD	4_BD	4_BD
1382	d30dd1a878b63628245c47131403645e	Bacteria	Planctomycetota	Planctomycetia	Gemmatales	Gemmataceae	Fimbriiglobus	Fimbriiglobus ruber		out	5_singleton	1	50	0	0	0	0	1	10		0	0.0167062	0	0	0	0	0	0	0	0		4_BD	3_L	4_BD	4_BD	4_BD	4_BD	4_BD	4_BD	4_BD	4_BD
1383	217a678f1bfe0bb92ccfc1d469ba9f76	Bacteria	Bacteroidota	Bacteroidia	Bacteroidales	Bacteroidaceae	Prevotella	Uncultured		out	5_singleton	1	50	0	0	0	0	1	10		0	0.0167062	0	0	0	0	0	0	0	0		4_BD	3_L	4_BD	4_BD	4_BD	4_BD	4_BD	4_BD	4_BD	4_BD
1384	66c6d16f235bca169e95c3386d67b91b	Bacteria	Bacteroidota	Bacteroidia	Sphingobacteriales	Sphingobacteriaceae	Daejeonella	Uncultured		out	5_singleton	1	50	0	0	0	0	1	10		0	0.0167062	0	0	0	0	0	0	0	0		4_BD	3_L	4_BD	4_BD	4_BD	4_BD	4_BD	4_BD	4_BD	4_BD
1385	00eed7c017b62ceeb3cf28d2ec18d355	Bacteria	Cyanobacteriota	Cyanobacteriia	Cyanobacteriales	Coleofasciculaceae	Coleofasciculus	SIO2C1 sp010672925		out	5_singleton	1	50	0	0	0	0	1	10		0	0.0167062	0	0	0	0	0	0	0	0		4_BD	3_L	4_BD	4_BD	4_BD	4_BD	4_BD	4_BD	4_BD	4_BD
1386	6be626269578eb9cd944c0e80a50ac36	Bacteria	Bacteroidota	Bacteroidia	Bacteroidales	Muribaculaceae	Unclassified Muribaculaceae	Uncultured		out	5_singleton	1	50	0	0	0	0	1	10		0	0.0167062	0	0	0	0	0	0	0	0		4_BD	3_L	4_BD	4_BD	4_BD	4_BD	4_BD	4_BD	4_BD	4_BD
1387	2440d367c77ad256e74b64a226b251a1	Bacteria	Bacteroidota	Bacteroidia	Bacteroidales	UBA932	Unclassified UBA932	Uncultured		out	5_singleton	1	50	0	0	0	0	1	10		0	0.0167062	0	0	0	0	0	0	0	0		4_BD	3_L	4_BD	4_BD	4_BD	4_BD	4_BD	4_BD	4_BD	4_BD
1388	78860a83438a78f1d020d7f9a771c4c9	Bacteria	Pseudomonadota	Alphaproteobacteria	Sphingomonadales	Sphingomonadaceae	Sphingomonas	Uncultured		out	5_singleton	1	50	0	0	0	0	1	10		0	0.0167062	0	0	0	0	0	0	0	0		4_BD	3_L	4_BD	4_BD	4_BD	4_BD	4_BD	4_BD	4_BD	4_BD
1389	aec635d0cd50e8db10aa14bb8bca38ad	Bacteria	Actinobacteriota	Actinomycetia	Streptomycetales	Streptomycetaceae	Unclassified Streptomycetaceae	Uncultured		out	5_singleton	1	50	0	0	0	0	1	10		0	0.0167062	0	0	0	0	0	0	0	0		4_BD	3_L	4_BD	4_BD	4_BD	4_BD	4_BD	4_BD	4_BD	4_BD
1390	914826cac61faafa2c9fcad6ea17e348	Bacteria	Acidobacteriota	Vicinamibacteria	Vicinamibacterales	UBA2999	Unclassified UBA2999	Uncultured		out	5_singleton	1	50	0	0	0	0	1	10		0	0.0167062	0	0	0	0	0	0	0	0		4_BD	3_L	4_BD	4_BD	4_BD	4_BD	4_BD	4_BD	4_BD	4_BD
1391	aa3d27911db8bcca1405f78a191c9c96	Bacteria	Chloroflexota				Unclassified Genus	Uncultured		out	5_singleton	1	50	0	0	0	0	1	10		0	0.0167062	0	0	0	0	0	0	0	0		4_BD	3_L	4_BD	4_BD	4_BD	4_BD	4_BD	4_BD	4_BD	4_BD
1392	e4fa0732e3aa9ef7831551906f8c50f3	Bacteria	Myxococcota	Polyangia	Polyangiales	Polyangiaceae	Polyangium	Uncultured		out	5_singleton	1	50	0	0	0	0	1	10		0	0.0167062	0	0	0	0	0	0	0	0		4_BD	3_L	4_BD	4_BD	4_BD	4_BD	4_BD	4_BD	4_BD	4_BD
1393	7043ebcb4de41cb97f42f7888fb39d1e	Bacteria	Bacteroidota	Bacteroidia	Chitinophagales	Chitinophagaceae	Unclassified Chitinophagaceae	Uncultured		out	5_singleton	1	50	0	0	0	0	1	10		0	0.0167062	0	0	0	0	0	0	0	0		4_BD	3_L	4_BD	4_BD	4_BD	4_BD	4_BD	4_BD	4_BD	4_BD
1394	8d80d3523c72a35f888ac59262065993	Bacteria	Desulfobacterota	Binatia	UBA9968	UBA9968	WHTF01	WHTF01 sp009379725		out	5_singleton	1	50	0	0	0	0	1	10		0	0.0167062	0	0	0	0	0	0	0	0		4_BD	3_L	4_BD	4_BD	4_BD	4_BD	4_BD	4_BD	4_BD	4_BD
1395	65034a3fe0868ac4ce94bab1b533ce44	Bacteria	Pseudomonadota	Gammaproteobacteria	Woeseiales	Woeseiaceae	SP4260	Uncultured		out	5_singleton	1	50	0	0	0	0	1	10		0	0.0167062	0	0	0	0	0	0	0	0		4_BD	3_L	4_BD	4_BD	4_BD	4_BD	4_BD	4_BD	4_BD	4_BD
1396	1d238918a4fd48ed98b99248e652fd1d	Bacteria	Gemmatimonadota	Gemmatimonadetes	Gemmatimonadales	Gemmatimonadaceae	Unclassified Gemmatimonadaceae	Uncultured		out	5_singleton	1	50	0	0	0	0	1	10		0	0.0167062	0	0	0	0	0	0	0	0		4_BD	3_L	4_BD	4_BD	4_BD	4_BD	4_BD	4_BD	4_BD	4_BD
1397	7e2c05c33ccb141f36137d394288ac63	Bacteria	Gemmatimonadota	Gemmatimonadetes	Gemmatimonadales	Gemmatimonadaceae	Gemmatimonas	Gemmatimonas aurantiaca		out	5_singleton	1	50	0	0	0	0	1	10		0	0.0167062	0	0	0	0	0	0	0	0		4_BD	3_L	4_BD	4_BD	4_BD	4_BD	4_BD	4_BD	4_BD	4_BD
1398	c2489d065d5174b9a6b86e3f97c486d7	Bacteria	Gemmatimonadota	Gemmatimonadetes	Gemmatimonadales	Gemmatimonadaceae	Unclassified Gemmatimonadaceae	Uncultured		out	5_singleton	1	50	0	0	0	0	1	10		0	0.0167062	0	0	0	0	0	0	0	0		4_BD	3_L	4_BD	4_BD	4_BD	4_BD	4_BD	4_BD	4_BD	4_BD
1399	26b1c4d3cb65649e5a261f7fb0c6f7da	Bacteria	Verrucomicrobiota	Verrucomicrobiae	Pedosphaerales	UBA8199	Unclassified UBA8199	Uncultured		out	5_singleton	1	50	0	0	0	0	1	10		0	0.0167062	0	0	0	0	0	0	0	0		4_BD	3_L	4_BD	4_BD	4_BD	4_BD	4_BD	4_BD	4_BD	4_BD
1400	f07c469b95fe21954e69d246c9885992	Bacteria	Verrucomicrobiota	Verrucomicrobiae	Verrucomicrobiales	Akkermansiaceae	Unclassified Akkermansiaceae	Uncultured		out	5_singleton	1	50	0	0	0	0	1	10		0	0.0167062	0	0	0	0	0	0	0	0		4_BD	3_L	4_BD	4_BD	4_BD	4_BD	4_BD	4_BD	4_BD	4_BD
1401	b48662c7f3dd515f99d85fd199be4c86	Bacteria	Acidobacteriota	Vicinamibacteria	Fen-336	Fen-336	WYBL01	WYBL01 sp011526565		out	5_singleton	1	50	0	0	0	0	1	10		0	0.0167062	0	0	0	0	0	0	0	0		4_BD	3_L	4_BD	4_BD	4_BD	4_BD	4_BD	4_BD	4_BD	4_BD
1402	4a12021a60a84eb73459fd718f50e649	Bacteria	Acidobacteriota	Vicinamibacteria	Fen-336	Fen-336	WYBL01	WYBL01 sp011526565		out	5_singleton	1	50	0	0	0	0	1	10		0	0.0167062	0	0	0	0	0	0	0	0		4_BD	3_L	4_BD	4_BD	4_BD	4_BD	4_BD	4_BD	4_BD	4_BD
1403	a1cec7cc3f823300d364c72e8cd980df	Bacteria	Eisenbacteria	RBG-16-71-46			Unclassified Genus	Uncultured		out	5_singleton	1	50	0	0	0	0	1	10		0	0.0167062	0	0	0	0	0	0	0	0		4_BD	3_L	4_BD	4_BD	4_BD	4_BD	4_BD	4_BD	4_BD	4_BD
1404	2105f17a57eee550f9e151a46d27ce65	Bacteria	Eisenbacteria	RBG-16-71-46	RBG-16-71-46	RBG-16-71-46	RBG-16-71-46	RBG-16-71-46 sp001780165		out	5_singleton	1	50	0	0	0	0	1	10		0	0.0167062	0	0	0	0	0	0	0	0		4_BD	3_L	4_BD	4_BD	4_BD	4_BD	4_BD	4_BD	4_BD	4_BD
1405	3b8eaeaa070be8f085e1abd16049d9db	Bacteria	Acidobacteriota	Blastocatellia	Pyrinomonadales	Pyrinomonadaceae	PSRF01	PSRF01 sp002427845		out	5_singleton	1	50	0	0	0	0	1	10		0	0.0167062	0	0	0	0	0	0	0	0		4_BD	3_L	4_BD	4_BD	4_BD	4_BD	4_BD	4_BD	4_BD	4_BD
1406	892772bb8759b244ac097c7c7f462581	Bacteria	Acidobacteriota	Vicinamibacteria	Vicinamibacterales	UBA2999	WHSN01	WHSN01 sp902826465		out	5_singleton	1	50	0	0	0	0	1	10		0	0.0167062	0	0	0	0	0	0	0	0		4_BD	3_L	4_BD	4_BD	4_BD	4_BD	4_BD	4_BD	4_BD	4_BD
1407	2af86a1f502c2a6a9585c026e5f5df1c	Bacteria	Acidobacteriota	Vicinamibacteria	Vicinamibacterales	UBA2999	WHSN01	Uncultured		out	5_singleton	1	50	0	0	0	0	1	10		0	0.0167062	0	0	0	0	0	0	0	0		4_BD	3_L	4_BD	4_BD	4_BD	4_BD	4_BD	4_BD	4_BD	4_BD
1408	bf49ed3940b81d26b602824ae2b88d15	Bacteria	Planctomycetota				Unclassified Genus	Uncultured		out	5_singleton	1	50	0	0	0	0	1	10		0	0.0167062	0	0	0	0	0	0	0	0		4_BD	3_L	4_BD	4_BD	4_BD	4_BD	4_BD	4_BD	4_BD	4_BD
1409	22b0938197ac42e25afe35a94b2bdd8a	Bacteria					Unclassified Genus	Uncultured		out	5_singleton	1	50	0	0	0	0	1	10		0	0.0167062	0	0	0	0	0	0	0	0		4_BD	3_L	4_BD	4_BD	4_BD	4_BD	4_BD	4_BD	4_BD	4_BD
1410	d1b6a5137454b8efd542c7ee31576ec2	Bacteria	Pseudomonadota	Gammaproteobacteria			Unclassified Genus	Uncultured		out	5_singleton	1	50	0	0	0	0	1	10		0	0.0167062	0	0	0	0	0	0	0	0		4_BD	3_L	4_BD	4_BD	4_BD	4_BD	4_BD	4_BD	4_BD	4_BD
1411	8d17f0d0bbaa0f6b41706e414f32e694	Bacteria	Chloroflexota	Anaerolineae	Aggregatilineales	A4b	Unclassified A4b	Uncultured		out	5_singleton	1	50	0	0	0	0	1	10		0	0.0167062	0	0	0	0	0	0	0	0		4_BD	3_L	4_BD	4_BD	4_BD	4_BD	4_BD	4_BD	4_BD	4_BD
1412	f5efef3754a405539bf24d254e63db3e	Bacteria	Actinobacteriota	Acidimicrobiia	Acidimicrobiales	Ilumatobacteraceae	Ilumatobacter	Ilumatobacter coccineus		out	5_singleton	1	50	0	0	0	0	1	10		0	0.0167062	0	0	0	0	0	0	0	0		4_BD	3_L	4_BD	4_BD	4_BD	4_BD	4_BD	4_BD	4_BD	4_BD
1413	66eacc405a3c16c16ecd9086b69af508	Bacteria					Unclassified Genus	Uncultured		out	5_singleton	1	50	0	0	0	0	1	10		0	0.0167062	0	0	0	0	0	0	0	0		4_BD	3_L	4_BD	4_BD	4_BD	4_BD	4_BD	4_BD	4_BD	4_BD
1414	7cfa0e67982d70f5e3dc9d1f6fecc5b7	Bacteria	Bacteroidota	Ignavibacteria	Ignavibacteriales	Ignavibacteriaceae	Ignavibacterium	Uncultured		out	5_singleton	1	50	0	0	0	0	1	10		0	0.0167062	0	0	0	0	0	0	0	0		4_BD	3_L	4_BD	4_BD	4_BD	4_BD	4_BD	4_BD	4_BD	4_BD
1415	679ed6459ab71f148a20ecfcb61b28af	Bacteria	Actinobacteriota	Thermoleophilia	Miltoncostaeales	Miltoncostaeaceae	Miltoncostaea	Miltoncostaea oceani		out	5_singleton	1	50	0	0	0	0	1	10		0	0.0167062	0	0	0	0	0	0	0	0		4_BD	3_L	4_BD	4_BD	4_BD	4_BD	4_BD	4_BD	4_BD	4_BD
1416	818caf03d0b3fb8e91e70e0797f3d5b3	Bacteria	Actinobacteriota	Thermoleophilia	Miltoncostaeales	Miltoncostaeaceae	Miltoncostaea	Miltoncostaea sp001464995		out	5_singleton	1	50	0	0	0	0	1	10		0	0.0167062	0	0	0	0	0	0	0	0		4_BD	3_L	4_BD	4_BD	4_BD	4_BD	4_BD	4_BD	4_BD	4_BD
1417	a61e398289eda1213c5916a919e73634	Bacteria	Firmicutes	Clostridia	Tissierellales	Sedimentibacteraceae	Sedimentibacter	Uncultured		out	5_singleton	1	50	0	0	0	0	1	10		0	0.0167062	0	0	0	0	0	0	0	0		4_BD	3_L	4_BD	4_BD	4_BD	4_BD	4_BD	4_BD	4_BD	4_BD
1418	474139cae10d65d8cc428f2716ec403f	Bacteria	Actinobacteriota	Actinomycetia			Unclassified Genus	Uncultured		out	5_singleton	1	50	0	0	0	0	1	10		0	0.0167062	0	0	0	0	0	0	0	0		4_BD	3_L	4_BD	4_BD	4_BD	4_BD	4_BD	4_BD	4_BD	4_BD
1419	dc4defcfb3e68495ced7273e1ea7ba8c	Bacteria	Pseudomonadota	Gammaproteobacteria	Burkholderiales	Burkholderiaceae	SCN-69-89	Uncultured		out	5_singleton	1	50	0	0	0	0	1	10		0	0.0167062	0	0	0	0	0	0	0	0		4_BD	3_L	4_BD	4_BD	4_BD	4_BD	4_BD	4_BD	4_BD	4_BD
1420	fcf368f77dcb4ed308618d184947fc40	Bacteria	Pseudomonadota	Gammaproteobacteria	Burkholderiales	Burkholderiaceae	Giesbergeria	Uncultured		out	5_singleton	1	50	0	0	0	0	1	10		0	0.0167062	0	0	0	0	0	0	0	0		4_BD	3_L	4_BD	4_BD	4_BD	4_BD	4_BD	4_BD	4_BD	4_BD
1421	6b64e7a769fc7d60dc912d66ad210dba	Bacteria	Actinobacteriota	Actinomycetia	Mycobacteriales	Pseudonocardiaceae	Unclassified Pseudonocardiaceae	Uncultured		out	5_singleton	1	50	0	0	0	0	1	10		0	0.0167062	0	0	0	0	0	0	0	0		4_BD	3_L	4_BD	4_BD	4_BD	4_BD	4_BD	4_BD	4_BD	4_BD
1422	40b6be4683b3b2b64ce8fda480860760	Bacteria	Actinobacteriota	Actinomycetia	Mycobacteriales	Pseudonocardiaceae	Actinophytocola	Uncultured		out	5_singleton	1	50	0	0	0	0	1	10		0	0.0167062	0	0	0	0	0	0	0	0		4_BD	3_L	4_BD	4_BD	4_BD	4_BD	4_BD	4_BD	4_BD	4_BD
1423	3dbe2965767ec755f11c82f5f5141cff	Bacteria	Firmicutes	Bacilli			Unclassified Genus	Uncultured		out	5_singleton	1	50	0	0	0	0	1	10		0	0.0167062	0	0	0	0	0	0	0	0		4_BD	3_L	4_BD	4_BD	4_BD	4_BD	4_BD	4_BD	4_BD	4_BD
1424	71e09e27ccec5f29bbd08c07edeb7b4d	Bacteria	Gemmatimonadota	Gemmatimonadetes	Gemmatimonadales	Gemmatimonadaceae	AG11	AG11 sp003223455		out	5_singleton	1	50	0	0	0	0	1	10		0	0.0167062	0	0	0	0	0	0	0	0		4_BD	3_L	4_BD	4_BD	4_BD	4_BD	4_BD	4_BD	4_BD	4_BD
1425	d7fb6c6f09c8868f21875a3812b75b86	Bacteria	Pseudomonadota	Gammaproteobacteria	Burkholderiales	Burkholderiaceae	Pseudoduganella	Uncultured		out	5_singleton	1	50	0	0	0	0	1	10		0	0.0151874	0	0	0	0	0	0	0	0		4_BD	3_L	4_BD	4_BD	4_BD	4_BD	4_BD	4_BD	4_BD	4_BD
1426	fc0dab54bf3fb5445b3a2c45f4c84a44	Bacteria	Bacteroidota	Bacteroidia	Chitinophagales	Chitinophagaceae	Chitinophaga	Uncultured		out	5_singleton	1	50	0	0	0	0	1	10		0	0.0151874	0	0	0	0	0	0	0	0		4_BD	3_L	4_BD	4_BD	4_BD	4_BD	4_BD	4_BD	4_BD	4_BD
1427	09f7e509294233330f70a8416128744f	Bacteria	Gemmatimonadota	Gemmatimonadetes	Gemmatimonadales	Gemmatimonadaceae	Unclassified Gemmatimonadaceae	Uncultured		out	5_singleton	1	50	0	0	0	0	1	10		0	0.0151874	0	0	0	0	0	0	0	0		4_BD	3_L	4_BD	4_BD	4_BD	4_BD	4_BD	4_BD	4_BD	4_BD
1428	c7962dd26269414daf379417649a24bb	Bacteria	Verrucomicrobiota	Lentisphaeria	UBA1407	UBA1407	Unclassified UBA1407	Uncultured		out	5_singleton	1	50	0	0	0	0	1	10		0	0.0151874	0	0	0	0	0	0	0	0		4_BD	3_L	4_BD	4_BD	4_BD	4_BD	4_BD	4_BD	4_BD	4_BD
1429	74e91f14c85aa25f3eb8fa42ae6b2e8a	Bacteria	Acidobacteriota	Acidobacteriae	Acidobacteriales	Gp1-AA112	Gp1-AA112	Gp1-AA112 sp003225175		out	5_singleton	1	50	0	0	0	0	1	10		0	0.0151874	0	0	0	0	0	0	0	0		4_BD	3_L	4_BD	4_BD	4_BD	4_BD	4_BD	4_BD	4_BD	4_BD
1430	5f8310dff4b2b84fcb136fb0b580e7a7	Bacteria	Firmicutes	Clostridia	Acetivibrionales	Acetivibrionaceae	Unclassified Acetivibrionaceae	Uncultured		out	5_singleton	1	50	0	0	0	0	1	10		0	0.0151874	0	0	0	0	0	0	0	0		4_BD	3_L	4_BD	4_BD	4_BD	4_BD	4_BD	4_BD	4_BD	4_BD
1431	aaed5ec3769d3109dc79bc1cf9d6092d	Bacteria	Actinobacteriota	Actinomycetia	Actinomycetales	Bifidobacteriaceae	Bifidobacterium	Uncultured		out	5_singleton	1	50	0	0	0	0	1	10		0	0.0151874	0	0	0	0	0	0	0	0		4_BD	3_L	4_BD	4_BD	4_BD	4_BD	4_BD	4_BD	4_BD	4_BD
1432	89aad9728d8b6a969997465cd6931510	Bacteria	Firmicutes	Bacilli	Lactobacillales	Enterococcaceae	Enterococcus	Enterococcus cecorum		out	5_singleton	1	50	0	0	0	0	1	10		0	0.0151874	0	0	0	0	0	0	0	0		4_BD	3_L	4_BD	4_BD	4_BD	4_BD	4_BD	4_BD	4_BD	4_BD
1433	7acb25002f1f40b9626f9b82dd4e8dee	Bacteria	Gemmatimonadota	Gemmatimonadetes	Gemmatimonadales	Gemmatimonadaceae	Gemmatimonas	Gemmatimonas aurantiaca		out	5_singleton	1	50	0	0	0	0	1	10		0	0.0151874	0	0	0	0	0	0	0	0		4_BD	3_L	4_BD	4_BD	4_BD	4_BD	4_BD	4_BD	4_BD	4_BD
1434	96c2f86cf66cab1e9bc8233f70c3b325	Bacteria	Pseudomonadota	Alphaproteobacteria	Sphingomonadales	Sphingomonadaceae	Alteraurantiacibacter	Uncultured		out	5_singleton	1	50	0	0	0	0	1	10		0	0.0151874	0	0	0	0	0	0	0	0		4_BD	3_L	4_BD	4_BD	4_BD	4_BD	4_BD	4_BD	4_BD	4_BD
1435	2c40aac8a8448ae04c807337025a3763	Bacteria	Pseudomonadota	Alphaproteobacteria	Sphingomonadales	Sphingomonadaceae	Sphingomicrobium	Sphingomicrobium sediminicola		out	5_singleton	1	50	0	0	0	0	1	10		0	0.0151874	0	0	0	0	0	0	0	0		4_BD	3_L	4_BD	4_BD	4_BD	4_BD	4_BD	4_BD	4_BD	4_BD
1436	12e92b62ff7f475b6477a929ec4a4fa2	Bacteria	Pseudomonadota	Alphaproteobacteria			Unclassified Genus	Uncultured		out	5_singleton	1	50	0	0	0	0	1	10		0	0.0151874	0	0	0	0	0	0	0	0		4_BD	3_L	4_BD	4_BD	4_BD	4_BD	4_BD	4_BD	4_BD	4_BD
1437	508b9d000b033745585fe2ce2d9506ff	Bacteria	Pseudomonadota	Gammaproteobacteria	Xanthomonadales	Xanthomonadaceae	Lysobacter	Lysobacter psychrotolerans		out	5_singleton	1	50	0	0	0	0	1	10		0	0.0151874	0	0	0	0	0	0	0	0		4_BD	3_L	4_BD	4_BD	4_BD	4_BD	4_BD	4_BD	4_BD	4_BD
1438	6c80dce04e3756a4f88faec6aa06f40d	Bacteria	Pseudomonadota	Alphaproteobacteria	Sphingomonadales	Sphingomonadaceae	Novosphingobium	Uncultured		out	5_singleton	1	50	0	0	0	0	1	10		0	0.0151874	0	0	0	0	0	0	0	0		4_BD	3_L	4_BD	4_BD	4_BD	4_BD	4_BD	4_BD	4_BD	4_BD
1439	25c49f8b1449567cd0633b83ce16ae58	Bacteria	Actinobacteriota	Actinomycetia	Mycobacteriales	Micromonosporaceae	Catenuloplanes	Catenuloplanes japonicus		out	5_singleton	1	50	0	0	0	0	1	10		0	0.0151874	0	0	0	0	0	0	0	0		4_BD	3_L	4_BD	4_BD	4_BD	4_BD	4_BD	4_BD	4_BD	4_BD
1440	1086400c66d51eb40fca685a63dd1ad0	Bacteria	Pseudomonadota	Gammaproteobacteria	Ectothiorhodospirales	Acidihalobacteraceae	Unclassified Acidihalobacteraceae	Uncultured		out	5_singleton	1	50	0	0	0	0	1	10		0	0.0151874	0	0	0	0	0	0	0	0		4_BD	3_L	4_BD	4_BD	4_BD	4_BD	4_BD	4_BD	4_BD	4_BD
1441	af0b82611cf2ccccf911fba6c4e263e6	Bacteria	Bdellovibrionota	Bacteriovoracia	Bacteriovoracales	Peredibacteraceae	Peredibacter	Peredibacter starrii		out	5_singleton	1	50	0	0	0	0	1	10		0	0.0151874	0	0	0	0	0	0	0	0		4_BD	3_L	4_BD	4_BD	4_BD	4_BD	4_BD	4_BD	4_BD	4_BD
1442	2ab11eef7e0f86ab349d195417def6ba	Bacteria	Pseudomonadota	Alphaproteobacteria	Caulobacterales	Hyphomonadaceae	Asprobacter	Uncultured		out	5_singleton	1	50	0	0	0	0	1	10		0	0.0151874	0	0	0	0	0	0	0	0		4_BD	3_L	4_BD	4_BD	4_BD	4_BD	4_BD	4_BD	4_BD	4_BD
1443	6e3d57a4499fc18b443cfc732c465ddc	Bacteria	Pseudomonadota	Alphaproteobacteria			Unclassified Genus	Uncultured		out	5_singleton	1	50	0	0	0	0	1	10		0	0.0151874	0	0	0	0	0	0	0	0		4_BD	3_L	4_BD	4_BD	4_BD	4_BD	4_BD	4_BD	4_BD	4_BD
1444	f3ce8a624e4c24f0062dcb00aa854992	Bacteria	Gemmatimonadota	Gemmatimonadetes	Gemmatimonadales	Gemmatimonadaceae	Unclassified Gemmatimonadaceae	Uncultured		out	5_singleton	1	50	0	0	0	0	1	10		0	0.0151874	0	0	0	0	0	0	0	0		4_BD	3_L	4_BD	4_BD	4_BD	4_BD	4_BD	4_BD	4_BD	4_BD
1445	3bb74e96901f1f6c699dbc14ca66de46	Bacteria	Firmicutes	Clostridia	TANB77	CAG-508	Unclassified CAG-508	Uncultured		out	5_singleton	1	50	0	0	0	0	1	10		0	0.0151874	0	0	0	0	0	0	0	0		4_BD	3_L	4_BD	4_BD	4_BD	4_BD	4_BD	4_BD	4_BD	4_BD
1446	b7e1614b90792369a6dca42da6586915	Bacteria	Pseudomonadota	Gammaproteobacteria			Unclassified Genus	Uncultured		out	5_singleton	1	50	0	0	0	0	1	10		0	0.0151874	0	0	0	0	0	0	0	0		4_BD	3_L	4_BD	4_BD	4_BD	4_BD	4_BD	4_BD	4_BD	4_BD
1447	1921020d370278641f448abc7ef02119	Bacteria	Bacteroidota	Bacteroidia	Chitinophagales	Chitinophagaceae	Paracnuella	Paracnuella aquatica		out	5_singleton	1	50	0	0	0	0	1	10		0	0.0151874	0	0	0	0	0	0	0	0		4_BD	3_L	4_BD	4_BD	4_BD	4_BD	4_BD	4_BD	4_BD	4_BD
1448	598c49f5f51513c52e93ec3a8a116d0e	Bacteria	Chloroflexota	Anaerolineae	Anaerolineales	Anaerolineaceae	T78	Uncultured		out	5_singleton	1	50	0	0	0	0	1	10		0	0.0151874	0	0	0	0	0	0	0	0		4_BD	3_L	4_BD	4_BD	4_BD	4_BD	4_BD	4_BD	4_BD	4_BD
1449	56dc9d148b4bde6cc24b2df7a2a03b36	Bacteria	Bacteroidota	Bacteroidia	Chitinophagales	Chitinophagaceae	Flavisolibacter	Flavisolibacter tropicus		out	5_singleton	1	50	0	0	0	0	1	10		0	0.0151874	0	0	0	0	0	0	0	0		4_BD	3_L	4_BD	4_BD	4_BD	4_BD	4_BD	4_BD	4_BD	4_BD
1450	c6bed220bb81ea575cd7657298daa3e1	Bacteria	Pseudomonadota	Alphaproteobacteria	Rhodospirillales	GLO-3	GLO-3	GLO-3 sp003354135		out	5_singleton	1	50	0	0	0	0	1	10		0	0.0151874	0	0	0	0	0	0	0	0		4_BD	3_L	4_BD	4_BD	4_BD	4_BD	4_BD	4_BD	4_BD	4_BD
1451	5bbaade6179b813b4879978907ca14d1	Bacteria	Actinobacteriota	Actinomycetia	Streptomycetales	Streptomycetaceae	Unclassified Streptomycetaceae	Uncultured		out	5_singleton	1	50	0	0	0	0	1	10		0	0.0151874	0	0	0	0	0	0	0	0		4_BD	3_L	4_BD	4_BD	4_BD	4_BD	4_BD	4_BD	4_BD	4_BD
1452	70fa20b121d37a7a43e3a07c7ee1c05c	Bacteria	Firmicutes	Clostridia	Saccharofermentanales	DTU023	SFGY01	Uncultured		out	5_singleton	1	50	0	0	0	0	1	10		0	0.0151874	0	0	0	0	0	0	0	0		4_BD	3_L	4_BD	4_BD	4_BD	4_BD	4_BD	4_BD	4_BD	4_BD
1453	c43f2aea9fd3c15ac9fde71adabe0115	Bacteria	Acidobacteriota	Blastocatellia	Pyrinomonadales	Pyrinomonadaceae	UBA11740	UBA11740 sp003168335		out	5_singleton	1	50	0	0	0	0	1	10		0	0.0151874	0	0	0	0	0	0	0	0		4_BD	3_L	4_BD	4_BD	4_BD	4_BD	4_BD	4_BD	4_BD	4_BD
1454	c29096be0337bfe5574474c55675b2ad	Bacteria	Pseudomonadota	Alphaproteobacteria	Sphingomonadales	Sphingomonadaceae	Unclassified Sphingomonadaceae	Uncultured		out	5_singleton	1	50	0	0	0	0	1	10		0	0.0151874	0	0	0	0	0	0	0	0		4_BD	3_L	4_BD	4_BD	4_BD	4_BD	4_BD	4_BD	4_BD	4_BD
1455	5abafdc195b8f02f24ce3b386d92ca00	Bacteria	Gemmatimonadota	Gemmatimonadetes	Longimicrobiales		Unclassified Genus	Uncultured		out	5_singleton	1	50	0	0	0	0	1	10		0	0.0151874	0	0	0	0	0	0	0	0		4_BD	3_L	4_BD	4_BD	4_BD	4_BD	4_BD	4_BD	4_BD	4_BD
1456	6f3db8a5f7c5675340af96ad8b9cdcb6	Bacteria	Chloroflexota	Anaerolineae	UBA1429	UBA1429	SKLG01	SKLG01 sp007123335		out	5_singleton	1	50	0	0	0	0	1	10		0	0.0151874	0	0	0	0	0	0	0	0		4_BD	3_L	4_BD	4_BD	4_BD	4_BD	4_BD	4_BD	4_BD	4_BD
1457	10bb460634131b8b9b0d05887906beea	Bacteria	Bacteroidota	Bacteroidia	Sphingobacteriales	Sphingobacteriaceae	Sphingobacterium	Uncultured		out	5_singleton	1	50	0	0	0	0	1	10		0	0.0151874	0	0	0	0	0	0	0	0		4_BD	3_L	4_BD	4_BD	4_BD	4_BD	4_BD	4_BD	4_BD	4_BD
1458	a50686a03705c577c32be465f9fe12ff	Bacteria	Patescibacteria	Saccharimonadia	Saccharimonadales		Unclassified Genus	Uncultured		out	5_singleton	1	50	0	0	0	0	1	10		0	0.0151874	0	0	0	0	0	0	0	0		4_BD	3_L	4_BD	4_BD	4_BD	4_BD	4_BD	4_BD	4_BD	4_BD
1459	4285c282bdbbd949ebcc0ffbc3779bde	Bacteria	Pseudomonadota	Gammaproteobacteria	Burkholderiales	Burkholderiaceae	Unclassified Burkholderiaceae	Uncultured		out	5_singleton	1	50	0	0	0	0	1	10		0	0.0151874	0	0	0	0	0	0	0	0		4_BD	3_L	4_BD	4_BD	4_BD	4_BD	4_BD	4_BD	4_BD	4_BD
1460	2b403af4a991b4ea7a1457654ca51f65	Bacteria	Myxococcota	Myxococcia	Myxococcales	Myxococcaceae	WRKR01	Uncultured		out	5_singleton	1	50	0	0	0	0	1	10		0	0.0151874	0	0	0	0	0	0	0	0		4_BD	3_L	4_BD	4_BD	4_BD	4_BD	4_BD	4_BD	4_BD	4_BD
1461	f5264ae32103d4b3bd961dcd4ac07f61	Bacteria	Cyanobacteriota	Vampirovibrionia	Obscuribacterales	Obscuribacteraceae	PALSA-1081	Uncultured		out	5_singleton	1	50	0	0	0	0	1	10		0	0.0151874	0	0	0	0	0	0	0	0		4_BD	3_L	4_BD	4_BD	4_BD	4_BD	4_BD	4_BD	4_BD	4_BD
1462	f1739f1664f0f91906fb8887bcfb86d2	Bacteria	Verrucomicrobiota	Verrucomicrobiae	Pedosphaerales		Unclassified Genus	Uncultured		out	5_singleton	1	50	0	0	0	0	1	10		0	0.0151874	0	0	0	0	0	0	0	0		4_BD	3_L	4_BD	4_BD	4_BD	4_BD	4_BD	4_BD	4_BD	4_BD
1463	7a4a84b1046e6632eacf434a808d184c	Bacteria	Chloroflexota	Anaerolineae	Aggregatilineales	Aggregatilineaceae	Aggregatilinea	Aggregatilinea lenta		out	5_singleton	1	50	0	0	0	0	1	10		0	0.0151874	0	0	0	0	0	0	0	0		4_BD	3_L	4_BD	4_BD	4_BD	4_BD	4_BD	4_BD	4_BD	4_BD
1464	dfd42eefce42dc4bef460bba24f06690	Bacteria					Unclassified Genus	Uncultured		out	5_singleton	1	50	0	0	0	0	1	10		0	0.0151874	0	0	0	0	0	0	0	0		4_BD	3_L	4_BD	4_BD	4_BD	4_BD	4_BD	4_BD	4_BD	4_BD
1465	5d63b208422cf9a230319be9d05ec97b	Bacteria	Pseudomonadota	Gammaproteobacteria	Enterobacterales	Enterobacteriaceae	Buchnera	Buchnera aphidicolM		out	5_singleton	1	50	0	0	0	0	1	10		0	0.0151874	0	0	0	0	0	0	0	0		4_BD	3_L	4_BD	4_BD	4_BD	4_BD	4_BD	4_BD	4_BD	4_BD
1466	58c7564862e9dd2c75739ac36556b34a	Bacteria	Chloroflexota	Dehalococcoidia	DSTF01	WHTK01	WHTK01	WHTK01 sp009377745		out	5_singleton	1	50	0	0	0	0	1	10		0	0.0151874	0	0	0	0	0	0	0	0		4_BD	3_L	4_BD	4_BD	4_BD	4_BD	4_BD	4_BD	4_BD	4_BD
1467	70412f361123f5ca875e51b4373a81f4	Bacteria	Actinobacteriota	Actinomycetia	Actinomycetales	Dermatophilaceae	Unclassified Dermatophilaceae	Uncultured		out	5_singleton	1	50	0	0	0	0	1	10		0	0.0151874	0	0	0	0	0	0	0	0		4_BD	3_L	4_BD	4_BD	4_BD	4_BD	4_BD	4_BD	4_BD	4_BD
1468	95ee24a0457749b69f67d69184c00329	Bacteria					Unclassified Genus	Uncultured		out	5_singleton	1	50	0	0	0	0	1	10		0	0.0151874	0	0	0	0	0	0	0	0		4_BD	3_L	4_BD	4_BD	4_BD	4_BD	4_BD	4_BD	4_BD	4_BD
1469	9249f982ac7af14042a3edf1fea36d08	Bacteria	Chloroflexota	Chloroflexia	Thermomicrobiales		Unclassified Genus	Uncultured		out	5_singleton	1	50	0	0	0	0	1	10		0	0.0151874	0	0	0	0	0	0	0	0		4_BD	3_L	4_BD	4_BD	4_BD	4_BD	4_BD	4_BD	4_BD	4_BD
1470	cbf6ae50fb94338fc4138481f1d10e5c	Bacteria	Planctomycetota	Planctomycetia	Gemmatales	Gemmataceae	Fimbriiglobus	Fimbriiglobus ruber		out	5_singleton	1	50	0	0	0	0	1	10		0	0.0151874	0	0	0	0	0	0	0	0		4_BD	3_L	4_BD	4_BD	4_BD	4_BD	4_BD	4_BD	4_BD	4_BD
1471	13ee1e01b869180ad47b9a2edbcb2b14	Bacteria	Bacteroidota	Bacteroidia	AKYH767	B-17BO	UBA2475	UBA2475 sp002319075		out	5_singleton	1	50	0	0	0	0	1	10		0	0.0151874	0	0	0	0	0	0	0	0		4_BD	3_L	4_BD	4_BD	4_BD	4_BD	4_BD	4_BD	4_BD	4_BD
1472	4fcef2c3c8655122c1b76f4ee85b5b7c	Bacteria	Pseudomonadota	Alphaproteobacteria	Rhizobiales	Kaistiaceae	Bauldia	Bauldia consociata		out	5_singleton	1	50	0	0	0	0	1	10		0	0.0151874	0	0	0	0	0	0	0	0		4_BD	3_L	4_BD	4_BD	4_BD	4_BD	4_BD	4_BD	4_BD	4_BD
1473	a7a498760b891ff3c9eb1f310fcb8d81	Bacteria	Pseudomonadota	Alphaproteobacteria			Unclassified Genus	Uncultured		out	5_singleton	1	50	0	0	0	0	1	10		0	0.0151874	0	0	0	0	0	0	0	0		4_BD	3_L	4_BD	4_BD	4_BD	4_BD	4_BD	4_BD	4_BD	4_BD
1474	df534ec08052ab843ce2b96aedbd1ed8	Bacteria	Pseudomonadota	Alphaproteobacteria	Rhizobiales	Pleomorphomonadaceae	Oharaeibacter	Uncultured		out	5_singleton	1	50	0	0	0	0	1	10		0	0.0151874	0	0	0	0	0	0	0	0		4_BD	3_L	4_BD	4_BD	4_BD	4_BD	4_BD	4_BD	4_BD	4_BD
1475	e87bfd332c3534ac5faef967d1164fb8	Bacteria	Pseudomonadota	Gammaproteobacteria	Steroidobacterales	Steroidobacteraceae	Unclassified Steroidobacteraceae	Uncultured		out	5_singleton	1	50	0	0	0	0	1	10		0	0.0151874	0	0	0	0	0	0	0	0		4_BD	3_L	4_BD	4_BD	4_BD	4_BD	4_BD	4_BD	4_BD	4_BD
1476	acd7864d3a1f989e9dc8367147f4a20e	Archaea	Thermoproteota	Bathyarchaeia	B26-1	UBA233	DSLH01	DSLH01 sp011053435		out	5_singleton	1	50	0	0	0	0	1	10		0	0.0151874	0	0	0	0	0	0	0	0		4_BD	3_L	4_BD	4_BD	4_BD	4_BD	4_BD	4_BD	4_BD	4_BD
1477	900e5001c96ba577d04ccdad9d517853	Bacteria	Bacteroidota	Bacteroidia	Bacteroidales	Bacteroidaceae	Paraprevotella	Paraprevotella sp003477995		out	5_singleton	1	50	0	0	0	0	1	10		0	0.0151874	0	0	0	0	0	0	0	0		4_BD	3_L	4_BD	4_BD	4_BD	4_BD	4_BD	4_BD	4_BD	4_BD
1478	c9e71df94ff66a1b084404417042b4ed	Bacteria	Chloroflexota	Chloroflexia	Chloroflexales	Roseiflexaceae	Kouleothrix	Uncultured		out	5_singleton	1	50	0	0	0	0	1	10		0	0.0151874	0	0	0	0	0	0	0	0		4_BD	3_L	4_BD	4_BD	4_BD	4_BD	4_BD	4_BD	4_BD	4_BD
1479	b708fe9962a51c5bd78d87e533aa7b55	Bacteria	Pseudomonadota	Alphaproteobacteria	Sphingomonadales	Sphingomonadaceae	Unclassified Sphingomonadaceae	Uncultured		out	5_singleton	1	50	0	0	0	0	1	10		0	0.0151874	0	0	0	0	0	0	0	0		4_BD	3_L	4_BD	4_BD	4_BD	4_BD	4_BD	4_BD	4_BD	4_BD
1480	8a80ab49bc050ba3851467e58086fb07	Bacteria	Bacteroidota	Bacteroidia	Bacteroidales	Bacteroidaceae	Bacteroides	Bacteroides ndongoniae		out	5_singleton	1	50	0	0	0	0	1	10		0	0.0151874	0	0	0	0	0	0	0	0		4_BD	3_L	4_BD	4_BD	4_BD	4_BD	4_BD	4_BD	4_BD	4_BD
1481	40fffdfe7bb62985e6269f98e641565c	Bacteria	Bacteroidota	Bacteroidia	Bacteroidales	Dysgonomonadaceae	Proteiniphilum	Proteiniphilum sp002410345		out	5_singleton	1	50	0	0	0	0	1	10		0	0.0151874	0	0	0	0	0	0	0	0		4_BD	3_L	4_BD	4_BD	4_BD	4_BD	4_BD	4_BD	4_BD	4_BD
1482	c350169053ff1f9843b3d6e1fd1cb2e3	Bacteria	Bacteroidota	Bacteroidia	Bacteroidales	UBA932	Unclassified UBA932	Uncultured		out	5_singleton	1	50	0	0	0	0	1	10		0	0.0151874	0	0	0	0	0	0	0	0		4_BD	3_L	4_BD	4_BD	4_BD	4_BD	4_BD	4_BD	4_BD	4_BD
1483	b6460c520b77060acd9fc512cfe1b016	Bacteria	Bacteroidota	Bacteroidia	Bacteroidales	TTA-H9	TTA-H9	Uncultured		out	5_singleton	1	50	0	0	0	0	1	10		0	0.0151874	0	0	0	0	0	0	0	0		4_BD	3_L	4_BD	4_BD	4_BD	4_BD	4_BD	4_BD	4_BD	4_BD
1484	4d7e572a2d8783eb26a6992175282ea9	Bacteria	Bacteroidota	Bacteroidia	Bacteroidales	Bacteroidaceae	Phocaeicola	Uncultured		out	5_singleton	1	50	0	0	0	0	1	10		0	0.0151874	0	0	0	0	0	0	0	0		4_BD	3_L	4_BD	4_BD	4_BD	4_BD	4_BD	4_BD	4_BD	4_BD
1485	f2eceb70c464db6f0c771e20e635d729	Bacteria	Bacteroidota	Bacteroidia	Bacteroidales	Muribaculaceae	Muribaculum	Muribaculum gordoncarteri		out	5_singleton	1	50	0	0	0	0	1	10		0	0.0151874	0	0	0	0	0	0	0	0		4_BD	3_L	4_BD	4_BD	4_BD	4_BD	4_BD	4_BD	4_BD	4_BD
1486	981ddf3b91f121f6e82f07cf3eb4ed4a	Bacteria	Bacteroidota	Bacteroidia	Bacteroidales	VadinHA17	DUOU01	DUOU01 sp012838685		out	5_singleton	1	50	0	0	0	0	1	10		0	0.0151874	0	0	0	0	0	0	0	0		4_BD	3_L	4_BD	4_BD	4_BD	4_BD	4_BD	4_BD	4_BD	4_BD
1487	bca6252ae40a13ee14ee2b528e4ec609	Bacteria	Bacteroidota	Bacteroidia	Bacteroidales	Muribaculaceae	UBA7173	UBA7173 sp002491305		out	5_singleton	1	50	0	0	0	0	1	10		0	0.0151874	0	0	0	0	0	0	0	0		4_BD	3_L	4_BD	4_BD	4_BD	4_BD	4_BD	4_BD	4_BD	4_BD
1488	cf73d4c8216030112dc2f1e44c96f50b	Bacteria	Pseudomonadota	Alphaproteobacteria	Sphingomonadales	Sphingomonadaceae	Sphingomicrobium	Sphingomicrobium mesophila		out	5_singleton	1	50	0	0	0	0	1	10		0	0.0151874	0	0	0	0	0	0	0	0		4_BD	3_L	4_BD	4_BD	4_BD	4_BD	4_BD	4_BD	4_BD	4_BD
1489	bc0073c22ee10a13de1699bb583fdc48	Bacteria	Acidobacteriota	Vicinamibacteria	Vicinamibacterales	UBA2999	WHSN01	WHSN01 sp902826465		out	5_singleton	1	50	0	0	0	0	1	10		0	0.0151874	0	0	0	0	0	0	0	0		4_BD	3_L	4_BD	4_BD	4_BD	4_BD	4_BD	4_BD	4_BD	4_BD
1490	5236ff682f71dd0199d7b43ab48b15d2	Bacteria	Myxococcota	Polyangia	Polyangiales	Polyangiaceae	Palsa-1150	Palsa-1150 sp003153495		out	5_singleton	1	50	0	0	0	0	1	10		0	0.0151874	0	0	0	0	0	0	0	0		4_BD	3_L	4_BD	4_BD	4_BD	4_BD	4_BD	4_BD	4_BD	4_BD
1491	36aa8bd9599eafa4d39cc2f1effe7f61	Bacteria	Pseudomonadota	Gammaproteobacteria	Xanthomonadales	Xanthomonadaceae	Arenimonas	Uncultured		out	5_singleton	1	50	0	0	0	0	1	10		0	0.0151874	0	0	0	0	0	0	0	0		4_BD	3_L	4_BD	4_BD	4_BD	4_BD	4_BD	4_BD	4_BD	4_BD
1492	26134242c4bbbcc19806933dd9ff710e	Bacteria	Bacteroidota	Bacteroidia	Chitinophagales	Saprospiraceae	Flavilitoribacter	Flavilitoribacter nigricans		out	5_singleton	1	50	0	0	0	0	1	10		0	0.0151874	0	0	0	0	0	0	0	0		4_BD	3_L	4_BD	4_BD	4_BD	4_BD	4_BD	4_BD	4_BD	4_BD
1493	8c603e4c509655bcd4045de5825b5037	Bacteria	Bacteroidota	Bacteroidia	Cytophagales	Cyclobacteriaceae	Chryseotalea	Uncultured		out	5_singleton	1	50	0	0	0	0	1	10		0	0.0151874	0	0	0	0	0	0	0	0		4_BD	3_L	4_BD	4_BD	4_BD	4_BD	4_BD	4_BD	4_BD	4_BD
1494	a4ef9886cb6a6d59eb92988acd548e60	Bacteria	Bacteroidota	Bacteroidia	Chitinophagales	Chitinophagaceae	Chitinophaga	Uncultured		out	5_singleton	1	50	0	0	0	0	1	10		0	0.0151874	0	0	0	0	0	0	0	0		4_BD	3_L	4_BD	4_BD	4_BD	4_BD	4_BD	4_BD	4_BD	4_BD
1495	353dcc005bfc36139eddb52c0d848510	Bacteria	Gemmatimonadota	Gemmatimonadetes	Gemmatimonadales	Gemmatimonadaceae	Unclassified Gemmatimonadaceae	Uncultured		out	5_singleton	1	50	0	0	0	0	1	10		0	0.0151874	0	0	0	0	0	0	0	0		4_BD	3_L	4_BD	4_BD	4_BD	4_BD	4_BD	4_BD	4_BD	4_BD
1496	ec6233715200056812ada9420c85da10	Bacteria	Gemmatimonadota	Gemmatimonadetes	Gemmatimonadales	Gemmatimonadaceae	AG11	Uncultured		out	5_singleton	1	50	0	0	0	0	1	10		0	0.0151874	0	0	0	0	0	0	0	0		4_BD	3_L	4_BD	4_BD	4_BD	4_BD	4_BD	4_BD	4_BD	4_BD
1497	3533015f173e01399c9ab1eb30725964	Bacteria	Gemmatimonadota	Gemmatimonadetes	Gemmatimonadales	GWC2-71-9	Palsa-1233	Uncultured		out	5_singleton	1	50	0	0	0	0	1	10		0	0.0151874	0	0	0	0	0	0	0	0		4_BD	3_L	4_BD	4_BD	4_BD	4_BD	4_BD	4_BD	4_BD	4_BD
1498	a0e7b593871bf51f712a05c878eb5b2e	Bacteria	Gemmatimonadota	Gemmatimonadetes	Longimicrobiales	Longimicrobiaceae	Longimicrobium	Longimicrobium terrae		out	5_singleton	1	50	0	0	0	0	1	10		0	0.0151874	0	0	0	0	0	0	0	0		4_BD	3_L	4_BD	4_BD	4_BD	4_BD	4_BD	4_BD	4_BD	4_BD
1499	bda1dfae374d1d1a9c7f5dadd80e3550	Bacteria	Gemmatimonadota	Gemmatimonadetes	Longimicrobiales	Longimicrobiaceae	Longimicrobium	Longimicrobium terrae		out	5_singleton	1	50	0	0	0	0	1	10		0	0.0151874	0	0	0	0	0	0	0	0		4_BD	3_L	4_BD	4_BD	4_BD	4_BD	4_BD	4_BD	4_BD	4_BD
1500	076bf5fd3007cfaf1fa33e5b24d74894	Bacteria	Pseudomonadota	Alphaproteobacteria	Geminicoccales	Geminicoccaceae	Unclassified Geminicoccaceae	Uncultured		out	5_singleton	1	50	0	0	0	0	1	10		0	0.0151874	0	0	0	0	0	0	0	0		4_BD	3_L	4_BD	4_BD	4_BD	4_BD	4_BD	4_BD	4_BD	4_BD
1501	24fe0d0f215937700e092763527fb6da	Bacteria	Bacteroidota	Bacteroidia	Chitinophagales	Chitinophagaceae	Chitinophaga	Uncultured		out	5_singleton	1	50	0	0	0	0	1	10		0	0.0151874	0	0	0	0	0	0	0	0		4_BD	3_L	4_BD	4_BD	4_BD	4_BD	4_BD	4_BD	4_BD	4_BD
1502	7591df24dcba4511e66aa31f5779b7b0	Bacteria	Planctomycetota	Phycisphaerae	Tepidisphaerales	Tepidisphaeraceae	UBA2421	UBA2421 sp002343075		out	5_singleton	1	50	0	0	0	0	1	10		0	0.0151874	0	0	0	0	0	0	0	0		4_BD	3_L	4_BD	4_BD	4_BD	4_BD	4_BD	4_BD	4_BD	4_BD
1503	c9806c40dd5cbc98355b74a80c1d218b	Bacteria	Planctomycetota	Phycisphaerae	Tepidisphaerales	Tepidisphaeraceae	UBA2421	Uncultured		out	5_singleton	1	50	0	0	0	0	1	10		0	0.0151874	0	0	0	0	0	0	0	0		4_BD	3_L	4_BD	4_BD	4_BD	4_BD	4_BD	4_BD	4_BD	4_BD
1504	856d7589a6c910c5c1ce2344fe908b0a	Bacteria	Patescibacteria	Gracilibacteria	Peribacterales	Peribacteraceae	VMFU01	VMFU01 sp007376205		out	5_singleton	1	50	0	0	0	0	1	10		0	0.0151874	0	0	0	0	0	0	0	0		4_BD	3_L	4_BD	4_BD	4_BD	4_BD	4_BD	4_BD	4_BD	4_BD
1505	374ec850dff4660fdb480bbd4ce17a4b	Bacteria					Unclassified Genus	Uncultured		out	5_singleton	1	50	0	0	0	0	1	10		0	0.0151874	0	0	0	0	0	0	0	0		4_BD	3_L	4_BD	4_BD	4_BD	4_BD	4_BD	4_BD	4_BD	4_BD
1506	2adcffc359e7c75d5a0d091d295cdecd	Bacteria	Cyanobacteriota	Cyanobacteriia	PCC-6307	Cyanobiaceae	Unclassified Cyanobiaceae	Uncultured		out	5_singleton	1	50	0	0	0	0	1	10		0	0.0151874	0	0	0	0	0	0	0	0		4_BD	3_L	4_BD	4_BD	4_BD	4_BD	4_BD	4_BD	4_BD	4_BD
1507	4991a2b9ee1d37dd3deb55ae69bf68dc	Bacteria	Fermentibacterota	Fermentibacteria	Fermentibacterales	Fermentibacteraceae	UBA6080	UBA6080 sp002436025		out	5_singleton	1	50	0	0	0	0	1	10		0	0.0151874	0	0	0	0	0	0	0	0		4_BD	3_L	4_BD	4_BD	4_BD	4_BD	4_BD	4_BD	4_BD	4_BD
1508	a0d0896b6e025a1ec43e651c45274859	Bacteria	Bacteroidota	Bacteroidia	Cytophagales	Cyclobacteriaceae	Chryseolinea	Chryseolinea serpens		out	5_singleton	1	50	0	0	0	0	1	10		0	0.0151874	0	0	0	0	0	0	0	0		4_BD	3_L	4_BD	4_BD	4_BD	4_BD	4_BD	4_BD	4_BD	4_BD
1509	2ce9e89359518bd530c27dd0e005a39d	Bacteria	Verrucomicrobiota	Verrucomicrobiae	Chthoniobacterales	Chthoniobacteraceae	VFJQ01	VFJQ01 sp009885995		out	5_singleton	1	50	0	0	0	0	1	10		0	0.0151874	0	0	0	0	0	0	0	0		4_BD	3_L	4_BD	4_BD	4_BD	4_BD	4_BD	4_BD	4_BD	4_BD
1510	54b72a0f216417be9e9e8c8d6ff6b4f7	Bacteria	Chloroflexota	Anaerolineae	Aggregatilineales	A4b	GCA-2699585	GCA-2699585 sp002699585		out	5_singleton	1	50	0	0	0	0	1	10		0	0.0151874	0	0	0	0	0	0	0	0		4_BD	3_L	4_BD	4_BD	4_BD	4_BD	4_BD	4_BD	4_BD	4_BD
1511	8cfc6bcd42a3cf5250a13bd53e3868db	Bacteria	Chloroflexota	Anaerolineae	Aggregatilineales	A4b	OLB13	OLB13 sp001567485		out	5_singleton	1	50	0	0	0	0	1	10		0	0.0151874	0	0	0	0	0	0	0	0		4_BD	3_L	4_BD	4_BD	4_BD	4_BD	4_BD	4_BD	4_BD	4_BD
1512	fa8b403d88ca507893645205ec2367fa	Bacteria	Actinobacteriota	UBA4738	UBA4738	HRBIN12	AC-51	AC-51 sp005883885		out	5_singleton	1	50	0	0	0	0	1	10		0	0.0151874	0	0	0	0	0	0	0	0		4_BD	3_L	4_BD	4_BD	4_BD	4_BD	4_BD	4_BD	4_BD	4_BD
1513	ed0dbde9cbd7527ff14d258ef3d2b821	Bacteria					Unclassified Genus	Uncultured		out	5_singleton	1	50	0	0	0	0	1	10		0	0.0151874	0	0	0	0	0	0	0	0		4_BD	3_L	4_BD	4_BD	4_BD	4_BD	4_BD	4_BD	4_BD	4_BD
1514	15e05267cbdc2425c279c939e526e319	Bacteria	Actinobacteriota	Actinomycetia	Streptomycetales	Streptomycetaceae	Unclassified Streptomycetaceae	Uncultured		out	5_singleton	1	50	0	0	0	0	1	10		0	0.0151874	0	0	0	0	0	0	0	0		4_BD	3_L	4_BD	4_BD	4_BD	4_BD	4_BD	4_BD	4_BD	4_BD
1515	dd5608712bede3fa5462939b5cf5abdc	Bacteria	Acidobacteriota	Blastocatellia	Pyrinomonadales		Unclassified Genus	Uncultured		out	5_singleton	1	50	0	0	0	0	1	10		0	0.0151874	0	0	0	0	0	0	0	0		4_BD	3_L	4_BD	4_BD	4_BD	4_BD	4_BD	4_BD	4_BD	4_BD
1516	d0106196e73762878e8923d289045370	Bacteria	Acidobacteriota	Blastocatellia	Pyrinomonadales		Unclassified Genus	Uncultured		out	5_singleton	1	50	0	0	0	0	1	10		0	0.0151874	0	0	0	0	0	0	0	0		4_BD	3_L	4_BD	4_BD	4_BD	4_BD	4_BD	4_BD	4_BD	4_BD
1517	e6be5102835dc213c5c2266d77c2f907	Bacteria	Firmicutes	Clostridia	TANB77	CAG-508	CAG-269	CAG-269 sp000431335		out	5_singleton	1	50	0	0	0	0	1	10		0	0.0151874	0	0	0	0	0	0	0	0		4_BD	3_L	4_BD	4_BD	4_BD	4_BD	4_BD	4_BD	4_BD	4_BD
1518	4e895d1a7780f1985a0d5ab017163611	Bacteria	Firmicutes	Clostridia	TANB77	CAG-508	Unclassified CAG-508	Uncultured		out	5_singleton	1	50	0	0	0	0	1	10		0	0.0151874	0	0	0	0	0	0	0	0		4_BD	3_L	4_BD	4_BD	4_BD	4_BD	4_BD	4_BD	4_BD	4_BD
1519	1b1e7e509b86d1d1cb1cca2ed84c8479	Bacteria	Actinobacteriota	Actinomycetia	Actinomycetales	Microbacteriaceae	Unclassified Microbacteriaceae	Uncultured		out	5_singleton	1	50	0	0	0	0	1	10		0	0.0151874	0	0	0	0	0	0	0	0		4_BD	3_L	4_BD	4_BD	4_BD	4_BD	4_BD	4_BD	4_BD	4_BD
1520	3e16cbc1eb44f25dfded00eee3d4a2b2	Bacteria	Actinobacteriota	Actinomycetia	Streptomycetales	Streptomycetaceae	Streptomyces	Uncultured		out	5_singleton	1	50	0	0	0	0	1	10		0	0.0151874	0	0	0	0	0	0	0	0		4_BD	3_L	4_BD	4_BD	4_BD	4_BD	4_BD	4_BD	4_BD	4_BD
1521	84e340859898893316b5385441b7b17c	Bacteria	Actinobacteriota	Actinomycetia	Mycobacteriales	Micromonosporaceae	Unclassified Micromonosporaceae	Uncultured		out	5_singleton	1	50	0	0	0	0	1	10		0	0.0151874	0	0	0	0	0	0	0	0		4_BD	3_L	4_BD	4_BD	4_BD	4_BD	4_BD	4_BD	4_BD	4_BD
1522	1037425f7908982ef7329c979df7ed7b	Bacteria	Actinobacteriota	Acidimicrobiia	Acidimicrobiales	Ilumatobacteraceae	Ilumatobacter	Ilumatobacter coccineus		out	5_singleton	1	50	0	0	0	0	1	10		0	0.0151874	0	0	0	0	0	0	0	0		4_BD	3_L	4_BD	4_BD	4_BD	4_BD	4_BD	4_BD	4_BD	4_BD
1523	555ed9984fecb2c708e5f3fde9c673f2	Bacteria	Spirochaetota	Spirochaetia	Treponematales	Treponemataceae	Treponema	TreponemD succinifaciens		out	5_singleton	1	50	0	0	0	0	1	10		0	0.0151874	0	0	0	0	0	0	0	0		4_BD	3_L	4_BD	4_BD	4_BD	4_BD	4_BD	4_BD	4_BD	4_BD
1524	5c6479ed0d9b5492f149536ce82e2658	Bacteria	Synergistota	Synergistia	Synergistales	Aminobacteriaceae	Aminivibrio	Aminivibrio pyruvatiphilus		out	5_singleton	1	50	0	0	0	0	1	10		0	0.0151874	0	0	0	0	0	0	0	0		4_BD	3_L	4_BD	4_BD	4_BD	4_BD	4_BD	4_BD	4_BD	4_BD
1525	fabf67bf83f229f4936f97ab34fbd9c8	Bacteria	Firmicutes	Clostridia	Lachnospirales	Lachnospiraceae	Lacrimispora	Uncultured		out	5_singleton	1	50	0	0	0	0	1	10		0	0.0151874	0	0	0	0	0	0	0	0		4_BD	3_L	4_BD	4_BD	4_BD	4_BD	4_BD	4_BD	4_BD	4_BD
1526	6a873ec04a6d1281d537953b66d9827a	Bacteria	Actinobacteriota	Thermoleophilia	Solirubrobacterales		Unclassified Genus	Uncultured		out	5_singleton	1	50	0	0	0	0	1	10		0	0.0151874	0	0	0	0	0	0	0	0		4_BD	3_L	4_BD	4_BD	4_BD	4_BD	4_BD	4_BD	4_BD	4_BD
1527	fb19ed9ce35db8104e119b8b487f6072	Bacteria	Firmicutes	Bacilli	Paenibacillales	Paenibacillaceae	Paenibacillus	Uncultured		out	5_singleton	1	50	0	0	0	0	1	10		0	0.0151874	0	0	0	0	0	0	0	0		4_BD	3_L	4_BD	4_BD	4_BD	4_BD	4_BD	4_BD	4_BD	4_BD
1528	ac2627afa720289e6394d4eb8ec9d648	Bacteria	Firmicutes	Syntrophomonadia	Syntrophomonadales	Syntrophomonadaceae	Pelospora	Uncultured		out	5_singleton	1	50	0	0	0	0	1	10		0	0.0151874	0	0	0	0	0	0	0	0		4_BD	3_L	4_BD	4_BD	4_BD	4_BD	4_BD	4_BD	4_BD	4_BD
1529	37d8c3c53869e5dd0b08ac454c8c2cde	Bacteria	Chloroflexota	Ktedonobacteria	Ktedonobacterales	Ktedonobacteraceae	UBA11361	UBA11361 sp005881495		out	5_singleton	1	50	0	0	0	0	1	10		0	0.0151874	0	0	0	0	0	0	0	0		4_BD	3_L	4_BD	4_BD	4_BD	4_BD	4_BD	4_BD	4_BD	4_BD
1530	b76d8cedb109da8bf698e97e9dc2dcde	Bacteria	Actinobacteriota	Acidimicrobiia	Acidimicrobiales		Unclassified Genus	Uncultured		out	5_singleton	1	50	0	0	0	0	1	10		0	0.0151874	0	0	0	0	0	0	0	0		4_BD	3_L	4_BD	4_BD	4_BD	4_BD	4_BD	4_BD	4_BD	4_BD
1531	69116d38af3118086c9c023568eddb12	Bacteria	Pseudomonadota	Gammaproteobacteria	Burkholderiales	Burkholderiaceae	Unclassified Burkholderiaceae	Uncultured		out	5_singleton	1	50	0	0	0	0	1	10		0	0.0151874	0	0	0	0	0	0	0	0		4_BD	3_L	4_BD	4_BD	4_BD	4_BD	4_BD	4_BD	4_BD	4_BD
1532	669a4771309dfda698d82e43943d5919	Bacteria	Pseudomonadota	Gammaproteobacteria	Burkholderiales	Usitatibacteraceae	Usitatibacter	Uncultured		out	5_singleton	1	50	0	0	0	0	1	10		0	0.0151874	0	0	0	0	0	0	0	0		4_BD	3_L	4_BD	4_BD	4_BD	4_BD	4_BD	4_BD	4_BD	4_BD
1533	60bf2e47863dcbfdf483e424411e7142	Bacteria	Actinobacteriota	Actinomycetia	Mycobacteriales	Pseudonocardiaceae	Saccharopolyspora	Uncultured		out	5_singleton	1	50	0	0	0	0	1	10		0	0.0151874	0	0	0	0	0	0	0	0		4_BD	3_L	4_BD	4_BD	4_BD	4_BD	4_BD	4_BD	4_BD	4_BD
1534	245e8950add79c2bd06acbbe3bd9776a	Bacteria	Firmicutes	Clostridia	Oscillospirales	CAG-382	SFLA01	SFLA01 sp004553575		out	5_singleton	1	50	0	0	0	0	1	10		0	0.0151874	0	0	0	0	0	0	0	0		4_BD	3_L	4_BD	4_BD	4_BD	4_BD	4_BD	4_BD	4_BD	4_BD
1535	810b38f02d56eeb6e7412779fe44dcc2	Bacteria	Firmicutes	Clostridia	Saccharofermentanales	Saccharofermentanaceae	Saccharofermentans	Uncultured		out	5_singleton	1	50	0	0	0	0	1	10		0	0.0151874	0	0	0	0	0	0	0	0		4_BD	3_L	4_BD	4_BD	4_BD	4_BD	4_BD	4_BD	4_BD	4_BD
1536	36829c908463dfe426b844d974a5e55b	Bacteria	Firmicutes	Clostridia	Saccharofermentanales	Fastidiosipilaceae	JAAVLZ01	Uncultured		out	5_singleton	1	50	0	0	0	0	1	10		0	0.0151874	0	0	0	0	0	0	0	0		4_BD	3_L	4_BD	4_BD	4_BD	4_BD	4_BD	4_BD	4_BD	4_BD
1537	458b3cde57ff300027424a9268aaa0e9	Bacteria	Firmicutes	Clostridia	Acetivibrionales	Acetivibrionaceae	Unclassified Acetivibrionaceae	Uncultured		out	5_singleton	1	50	0	0	0	0	1	10		0	0.0151874	0	0	0	0	0	0	0	0		4_BD	3_L	4_BD	4_BD	4_BD	4_BD	4_BD	4_BD	4_BD	4_BD
1538	0e189a37fe2e7e51b3e4337ff28b947e	Bacteria	Firmicutes	Clostridia	Lachnospirales	Lachnospiraceae	Blautia	Blauti141780 ornithocaccae		out	5_singleton	1	50	0	0	0	0	1	10		0	0.0151874	0	0	0	0	0	0	0	0		4_BD	3_L	4_BD	4_BD	4_BD	4_BD	4_BD	4_BD	4_BD	4_BD
1539	f32b48ad4e95317252a44bc9d242e297	Bacteria	Fusobacteriota	Fusobacteriia			Unclassified Genus	Uncultured		out	5_singleton	1	50	0	0	0	0	1	10		0	0.0151874	0	0	0	0	0	0	0	0		4_BD	3_L	4_BD	4_BD	4_BD	4_BD	4_BD	4_BD	4_BD	4_BD
1540	9eddfd0b9bc6cc285b57c0d832e5feef	Bacteria	Fusobacteriota	Fusobacteriia	Fusobacteriales	Fusobacteriaceae	Fusobacterium	Uncultured		out	5_singleton	1	50	0	0	0	0	1	10		0	0.0151874	0	0	0	0	0	0	0	0		4_BD	3_L	4_BD	4_BD	4_BD	4_BD	4_BD	4_BD	4_BD	4_BD
1541	385a21f6da5f242880ca4328813db11b	Bacteria	Acidobacteriota	Acidobacteriae	Acidobacteriales	SbA1	Sulfotelmatobacter	Sulfotelmatobacter sp003166855		out	5_singleton	1	50	0	0	0	0	1	10		0.00494666	0.0136687	0	0	0	0	0	0	0	0		4_BD	3_L	4_BD	4_BD	4_BD	4_BD	4_BD	4_BD	4_BD	4_BD
1542	ae86fc0cf2e3a0bbeece9a951df02821	Bacteria	Desulfobacterota	Binatia	UBA9968	UBA9968	Unclassified UBA9968	Uncultured		out	5_singleton	1	50	0	0	0	0	1	10		0	0.0136687	0	0	0	0	0	0	0	0		4_BD	3_L	4_BD	4_BD	4_BD	4_BD	4_BD	4_BD	4_BD	4_BD
1543	be2b89c9efe716b32d9ebb25b574b536	Bacteria	Methylomirabilota	Methylomirabilia	Rokubacteriales	CSP1-6	GWA2-73-35	GWA2-73-35 sp001788495		out	5_singleton	1	50	0	0	0	0	1	10		0	0.0136687	0	0	0	0	0	0	0	0		4_BD	3_L	4_BD	4_BD	4_BD	4_BD	4_BD	4_BD	4_BD	4_BD
1544	1477416d123c5606306e8da8610ad531	Bacteria	Pseudomonadota	Alphaproteobacteria			Unclassified Genus	Uncultured		out	5_singleton	1	50	0	0	0	0	1	10		0	0.0136687	0	0	0	0	0	0	0	0		4_BD	3_L	4_BD	4_BD	4_BD	4_BD	4_BD	4_BD	4_BD	4_BD
1545	3c6faa52b1200d69961ca39105e2632c	Bacteria	Firmicutes	Bacilli	Lactobacillales	Aerococcaceae	Aerococcus	Uncultured		out	5_singleton	1	50	0	0	0	0	1	10		0	0.0136687	0	0	0	0	0	0	0	0		4_BD	3_L	4_BD	4_BD	4_BD	4_BD	4_BD	4_BD	4_BD	4_BD
1546	5457b43561bba382459a7518c1383f23	Bacteria	Elusimicrobiota	Elusimicrobia			Unclassified Genus	Uncultured		out	5_singleton	1	50	0	0	0	0	1	10		0	0.0136687	0	0	0	0	0	0	0	0		4_BD	3_L	4_BD	4_BD	4_BD	4_BD	4_BD	4_BD	4_BD	4_BD
1547	5cee19e3224b96b45050a9996665925e	Bacteria	Pseudomonadota	Alphaproteobacteria	Rhizobiales	Rhizobiaceae	Ochrobactrum	Ochrobactrum pseudogrignonensis		out	5_singleton	1	50	0	0	0	0	1	10		0	0.0136687	0	0	0	0	0	0	0	0		4_BD	3_L	4_BD	4_BD	4_BD	4_BD	4_BD	4_BD	4_BD	4_BD
1548	e4d24d09ca1ab6e52d42b43ed13d4e4a	Bacteria	Firmicutes	Clostridia	UBA1381	UBA1381	CAG-41	CAG-41 sp001941225		out	5_singleton	1	50	0	0	0	0	1	10		0	0.0136687	0	0	0	0	0	0	0	0		4_BD	3_L	4_BD	4_BD	4_BD	4_BD	4_BD	4_BD	4_BD	4_BD
1549	26044f25520abdf8c88b8b925425f139	Bacteria	Planctomycetota	UBA1135	UBA1135	GCA-002686595	Unclassified GCA-002686595	Uncultured		out	5_singleton	1	50	0	0	0	0	1	10		0	0.0136687	0	0	0	0	0	0	0	0		4_BD	3_L	4_BD	4_BD	4_BD	4_BD	4_BD	4_BD	4_BD	4_BD
1550	942471bd0155168cc90eb0828e0a07b3	Bacteria	Chloroflexota	Anaerolineae	Aggregatilineales	A4b	Unclassified A4b	Uncultured		out	5_singleton	1	50	0	0	0	0	1	10		0	0.0136687	0	0	0	0	0	0	0	0		4_BD	3_L	4_BD	4_BD	4_BD	4_BD	4_BD	4_BD	4_BD	4_BD
1551	1901ae870a9e529374c0e000923816a8	Bacteria	Acidobacteriota	Thermoanaerobaculia	UBA5066	Gp7-AA6	Gp7-AA6	Gp7-AA6 sp003222385		out	5_singleton	1	50	0	0	0	0	1	10		0	0.0136687	0	0	0	0	0	0	0	0		4_BD	3_L	4_BD	4_BD	4_BD	4_BD	4_BD	4_BD	4_BD	4_BD
1552	a9e16a2162886425d3ca4f68c7ec9c9b	Bacteria	Pseudomonadota	Alphaproteobacteria	Geminicoccales	Geminicoccaceae	Unclassified Geminicoccaceae	Uncultured		out	5_singleton	1	50	0	0	0	0	1	10		0	0.0136687	0	0	0	0	0	0	0	0		4_BD	3_L	4_BD	4_BD	4_BD	4_BD	4_BD	4_BD	4_BD	4_BD
1553	39e0208cdfff3ab6cc453b2e4dbc0815	Bacteria	Planctomycetota	Planctomycetia	Pirellulales	UBA1268	UBA1268	Uncultured		out	5_singleton	1	50	0	0	0	0	1	10		0	0.0136687	0	0	0	0	0	0	0	0		4_BD	3_L	4_BD	4_BD	4_BD	4_BD	4_BD	4_BD	4_BD	4_BD
1554	9058a45e99a887ccc6d11164eb01d1ef	Bacteria	Firmicutes	Clostridia	Lachnospirales	Lachnospiraceae	Blautia	Blauti141781 glucerasea		out	5_singleton	1	50	0	0	0	0	1	10		0	0.0136687	0	0	0	0	0	0	0	0		4_BD	3_L	4_BD	4_BD	4_BD	4_BD	4_BD	4_BD	4_BD	4_BD
1555	013014673d7abb9024b08b1e18915782	Bacteria	Chloroflexota	Anaerolineae			Unclassified Genus	Uncultured		out	5_singleton	1	50	0	0	0	0	1	10		0	0.0136687	0	0	0	0	0	0	0	0		4_BD	3_L	4_BD	4_BD	4_BD	4_BD	4_BD	4_BD	4_BD	4_BD
1556	6630b7303cb73e8581d2221b3dfd2ad4	Bacteria	Gemmatimonadota	Gemmatimonadetes	Gemmatimonadales	Gemmatimonadaceae	SCN-70-22	SCN-70-22 sp001724275		out	5_singleton	1	50	0	0	0	0	1	10		0	0.0136687	0	0	0	0	0	0	0	0		4_BD	3_L	4_BD	4_BD	4_BD	4_BD	4_BD	4_BD	4_BD	4_BD
1557	c89d4f898de06551cd03e12a9e4db686	Bacteria	Firmicutes	Clostridia	Oscillospirales	Oscillospiraceae	Lawsonibacter	Lawsonibacter sp000492175		out	5_singleton	1	50	0	0	0	0	1	10		0	0.0136687	0	0	0	0	0	0	0	0		4_BD	3_L	4_BD	4_BD	4_BD	4_BD	4_BD	4_BD	4_BD	4_BD
1558	990c70d95621fd236af815f711045594	Bacteria	Bacteroidota	Bacteroidia	Cytophagales	Cyclobacteriaceae	Chryseotalea	Uncultured		out	5_singleton	1	50	0	0	0	0	1	10		0	0.0136687	0	0	0	0	0	0	0	0		4_BD	3_L	4_BD	4_BD	4_BD	4_BD	4_BD	4_BD	4_BD	4_BD
1559	d6a1b239678d71ca94e4fb3a2ac2ed06	Bacteria	Bacteroidota	Bacteroidia	Flavobacteriales	Flavobacteriaceae	Flavobacterium	Flavobacterium hauense		out	5_singleton	1	50	0	0	0	0	1	10		0	0.0136687	0	0	0	0	0	0	0	0		4_BD	3_L	4_BD	4_BD	4_BD	4_BD	4_BD	4_BD	4_BD	4_BD
1560	ac0d6e65ad1eb1dc15063fbe58012b23	Bacteria	Chloroflexota	Anaerolineae			Unclassified Genus	Uncultured		out	5_singleton	1	50	0	0	0	0	1	10		0	0.0136687	0	0	0	0	0	0	0	0		4_BD	3_L	4_BD	4_BD	4_BD	4_BD	4_BD	4_BD	4_BD	4_BD
1561	032c1f9b08ea98e1a6fc0c4752afd51f	Bacteria	Chloroflexota	Limnocylindria	Limnocylindrales	CSP1-4	GWC2-73-18	Uncultured		out	5_singleton	1	50	0	0	0	0	1	10		0	0.0136687	0	0	0	0	0	0	0	0		4_BD	3_L	4_BD	4_BD	4_BD	4_BD	4_BD	4_BD	4_BD	4_BD
1562	95c24e8d17419c3e1609f749c5cb9d56	Bacteria	Deinococcota	Deinococci	Deinococcales	Thermaceae	Meiothermus	Meiothermus silvanus		out	5_singleton	1	50	0	0	0	0	1	10		0	0.0136687	0	0	0	0	0	0	0	0		4_BD	3_L	4_BD	4_BD	4_BD	4_BD	4_BD	4_BD	4_BD	4_BD
1563	56729f9b19fdeb637e9fa59d3ae14b0e	Bacteria	Patescibacteria	Saccharimonadia	Saccharimonadales	Nanosyncoccaceae	Nanosyncoccus	Nanosyncoccus sp003979185		out	5_singleton	1	50	0	0	0	0	1	10		0	0.0136687	0	0	0	0	0	0	0	0		4_BD	3_L	4_BD	4_BD	4_BD	4_BD	4_BD	4_BD	4_BD	4_BD
1564	c5fb1c30f835887c069238be5e7072a6	Bacteria	Patescibacteria	UBA1384	XYA2-FULL-43-10	XYA2-FULL-43-10	XYA2-FULL-43-10	XYA2-FULL-43-10 sp001776195		out	5_singleton	1	50	0	0	0	0	1	10		0	0.0136687	0	0	0	0	0	0	0	0		4_BD	3_L	4_BD	4_BD	4_BD	4_BD	4_BD	4_BD	4_BD	4_BD
1565	d3c4dfaeedb2e243a2e8c8dc16ff7cf7	Bacteria	Planctomycetota	Phycisphaerae	Phycisphaerales	SM1A02	Unclassified SM1A02	Uncultured		out	5_singleton	1	50	0	0	0	0	1	10		0	0.0136687	0	0	0	0	0	0	0	0		4_BD	3_L	4_BD	4_BD	4_BD	4_BD	4_BD	4_BD	4_BD	4_BD
1566	64cacde30b848657a14e8bd2db2b5e56	Bacteria	Pseudomonadota	Gammaproteobacteria	Burkholderiales	Burkholderiaceae	Hydrogenophaga	Uncultured		out	5_singleton	1	50	0	0	0	0	1	10		0	0.0136687	0	0	0	0	0	0	0	0		4_BD	3_L	4_BD	4_BD	4_BD	4_BD	4_BD	4_BD	4_BD	4_BD
1567	fb7272b4c380c76c72accd49f0b39d2b	Bacteria	Patescibacteria	Saccharimonadia	Saccharimonadales	UBA1547	Unclassified UBA1547	Uncultured		out	5_singleton	1	50	0	0	0	0	1	10		0	0.0136687	0	0	0	0	0	0	0	0		4_BD	3_L	4_BD	4_BD	4_BD	4_BD	4_BD	4_BD	4_BD	4_BD
1568	8285bd4c3cc0b8aa56072af649e5c0ba	Bacteria	Patescibacteria	Paceibacteria	UBA9983	PALSA-1337	C7867-002	Uncultured		out	5_singleton	1	50	0	0	0	0	1	10		0	0.0136687	0	0	0	0	0	0	0	0		4_BD	3_L	4_BD	4_BD	4_BD	4_BD	4_BD	4_BD	4_BD	4_BD
1569	84fa119dadb36ba16ad5d1b8ce94748e	Bacteria	Actinobacteriota	Actinomycetia	Mycobacteriales	Pseudonocardiaceae	Actinosynnema	Uncultured		out	5_singleton	1	50	0	0	0	0	1	10		0	0.0136687	0	0	0	0	0	0	0	0		4_BD	3_L	4_BD	4_BD	4_BD	4_BD	4_BD	4_BD	4_BD	4_BD
[truncated: 3,588 more rows]
