# Supplementary material for: Microbial succession and assembly shaped by sulfur, spatial partitioning, and water flow in a volcanic acidic river of northern Patagonia
Source: ISME J. 2026 Mar 9;20(1):wrag048. doi: 10.1093/ismejo/wrag048 (PMC13122624; doi:10.1093/ismejo/wrag048)
Supplement: Supplementary_material_wrag048 [file supplementary_material_wrag048.zip › Table_S7_vf.xlsx]

## Sheet: Legend
	Table S7. Summary of ASV dataset complexity across experiments. Overview of sequencing output and dominance structure for the three experimental datasets analyzed in this study: in situ water-column communities, in situ sulfur-bead (S-bead) colonization communities, and ex situ S-bead recolonization communities. The subset of ASVs retained for downstream analyses was defined as ASVs present in >5…

## Sheet: S7
	Experiment	Treatments/Experiment	Total # AVSs	ASVs retained in analysis (*)		Percent Cumulative abunance of			Supporting resource
				(count)	(% of total)	Top10	Top3	Top1
	in situ Water column	12	19603	741	4	45.7	36.5	25.5	Table S4
	in situ S-beads colonization	4	4874	514	10.5	64.5	48.3	30.9	Table S5
	ex situ Recolonization	8	3669	960	26.1	90.1	51.2	36.7	Table S6
	(*) ASVs present >50% samples across treatment per experiment
