# Supplementary material for: Microbial succession and assembly shaped by sulfur, spatial partitioning, and water flow in a volcanic acidic river of northern Patagonia
Source: ISME J. 2026 Mar 9;20(1):wrag048. doi: 10.1093/ismejo/wrag048 (PMC13122624; doi:10.1093/ismejo/wrag048)
Supplement: Supplementary_material_wrag048 [file supplementary_material_wrag048.zip › Table_S8_vf.xlsx]

## Sheet: Legend
	Table S8. PERMANOVA on Bray–Curtis dissimilarities of microbial community profiles during ex situ S-bead recolonization experiments. PERMANOVA results based on Bray–Curtis dissimilarities of ASV relative-abundance profiles from the ex situ S-bead recolonization experiment. Pairwise comparisons test the effects of fraction (attached vs planktonic), inoculum stage (24 h vs 48 h), and transfer histo…

## Sheet: S8
	Factor	LevelA	LevelB	F	R2	P	P_adj_BH
	Fraction	Attached	Planktonic	11.7543	0.295673	0.001	0.00166667
	Inoculum	24	48	5.69776	0.169084	0.007	0.00875
	Transfer	R0	R1	19.4442	0.548587	0.001	0.00166667
		R0	R3	21.3945	0.57213	0.001	0.00166667
		R1	R3	0.634104	0.0280154	0.536	0.536
