# Supplementary material for: Microbial succession and assembly shaped by sulfur, spatial partitioning, and water flow in a volcanic acidic river of northern Patagonia
Source: ISME J. 2026 Mar 9;20(1):wrag048. doi: 10.1093/ismejo/wrag048 (PMC13122624; doi:10.1093/ismejo/wrag048)
Supplement: Supplementary_material_wrag048 [file supplementary_material_wrag048.zip › Table_S9_vf.xlsx]

## Sheet: Legend
	Table S9. Metadata and assembly statistics of MAGs recovered from RAS-CC colonization experiments. Summary of the 44 dereplicated metagenome-assembled genomes (MAGs) recovered across RAS-CC microhabitats and colonization experiments. For each MAG, genome identifiers (submission number, MAG name), sample and project accessions (sample name, BioProject), and taxonomic assignments derived from GTDB-…

## Sheet: S9
	ELIMINAR(ReferenceMAG)	Genome submission number	Sample name	Bioproject accession number	GTDBTK taxonomy	Acidithiobacillia class classification refinment based on Moya Beltran et al. (2021) / Arisan et al. (2024)	MAGs lowest reliable taxonomy	MAG name	GC (%)	Total length	# contigs	Largest contig	N50	N90	auN	L50	L90	# N's per 100 kbp	collection_date	env_broad_scale	env_local_scale	env_medium	geo_loc_name		lat_lon	isolation_source
	Semibin_U10_2023_4	SUB15810604	RASCC_R1AF24_1	PRJNA914835	d__Bacteria;p__Pseudomonadota;c__Gammaproteobacteria;o__Acidithiobacillales;f__Acidithiobacillaceae;g__Acidithiobacillus;s__Acidithiobacillus thiooxidans	Acidithiobacillus thiooxidans	Acidithiobacillus thiooxidans	RASCC_R1AF24_1	53.36	1595455	283	95636	6364	2563	19040.1	48	210	0.00	2023-03-04	volcanic field [ENVO:00000354]|acidic environment [ENVO:01000315]|watershed [ENVO:00000292]	plunge pool [ENVO:00000483]	acidic water [ENVO:01000358]	Argentina: Copahue, Rio Agrio Superior, Cascada de la Culebra (RASCC)		37.88546 S 71.06723901 W	S-beads attached microbiome at first recolonization cycle (R1) in vitro with C-SB-24 (AF, attached fraction) as inoculant and RASCC 0.22 m filtered water as medium
	Semibin_U11_2023_1	SUB15810604	RASCC_R1PF24_2	PRJNA914835	d__Bacteria;p__Pseudomonadota;c__Gammaproteobacteria;o__Acidithiobacillales;f__Acidithiobacillaceae;g__Acidithiobacillus;s__Acidithiobacillus thiooxidans	Acidithiobacillus thiooxidans	Acidithiobacillus thiooxidans	RASCC_R1PF24_2	53.13	2626830	98	167465	43767	13225	58841.2	18	57	0.00	2023-03-04	volcanic field [ENVO:00000354]|acidic environment [ENVO:01000315]|watershed [ENVO:00000292]	plunge pool [ENVO:00000483]	acidic water [ENVO:01000358]	Argentina: Copahue, Rio Agrio Superior, Cascada de la Culebra (RASCC)		37.88546 S 71.06723902 W	S-beads attached microbiome at first recolonization cycle (R1) with C-SB-24 (PF, planktonic fraction) as inoculant and RASCC 0.22 m filtered water as medium
	Semibin_U2_2023_35	SUB15810604	RASCC_WPL1524_7	PRJNA914835	d__Bacteria;p__Pseudomonadota;c__Gammaproteobacteria;o__Acidithiobacillales;f__Acidithiobacillaceae;g__Acidithiobacillus_A;s__Acidithiobacillus_A caldus	Ferviacidithiobacillus caldus	Ferviacidithiobacillus caldus	RASCC_WPL1524_7	63.64	1320541	370	14092	3887	2098	4472.2	117	299	0.00	2023-03-04	volcanic field [ENVO:00000354]|acidic environment [ENVO:01000315]|watershed [ENVO:00000292]	plunge pool [ENVO:00000483]	acidic water [ENVO:01000358]	Argentina: Copahue, Rio Agrio Superior, Cascada de la Culebra (RASCC)		37.88546 S 71.06721101 W	8m water column filtrate (particle-attached microbiome ) collected from the water column at a low flow point of the plunge pool at 15 h
	Semibin_U4_2023_20	SUB15810604	RASCC_WFL1524_5	PRJNA914835	d__Archaea;p__Micrarchaeota;c__Micrarchaeia;o__Micrarchaeales;f__Micrarchaeaceae;g__JAMCYW01;s__		Micrarchaeaceae bacterium	RASCC_WFL1524_5	44.05	778450	170	17833	5809	2230	6844.4	44	129	0.00	2023-03-04	volcanic field [ENVO:00000354]|acidic environment [ENVO:01000315]|watershed [ENVO:00000292]	plunge pool [ENVO:00000483]	acidic water [ENVO:01000358]	Argentina: Copahue, Rio Agrio Superior, Cascada de la Culebra (RASCC)		37.88546 S 71.067231 W	0.22m water column filtrate (free-living microbiome ) collected from the water column at a low flow point of the plunge pool at 15 h
	Semibin_U4_2023_22	SUB15810604	RASCC_WFL1524_9	PRJNA914835	d__Archaea;p__Thermoplasmatota;c__Thermoplasmata;o__Thermoplasmatales;f__Thermoplasmataceae;g__B-DKE;s__		Thermoplasmataceae bacterium	RASCC_WFL1524_9	42.68	1215850	363	16722	3681	1893	4399.1	110	293	0.00	2023-03-04	volcanic field [ENVO:00000354]|acidic environment [ENVO:01000315]|watershed [ENVO:00000292]	plunge pool [ENVO:00000483]	acidic water [ENVO:01000358]	Argentina: Copahue, Rio Agrio Superior, Cascada de la Culebra (RASCC)		37.88546 S 71.067232 W	0.22m water column filtrate (free-living microbiome ) collected from the water column at a low flow point of the plunge pool at 15 h
	Semibin_U4_2023_30	SUB15810604	RASCC_WFL1524_8	PRJNA914835	d__Bacteria;p__Patescibacteriota;c__Minisyncoccia;o__UBA9973;f__UBA2103;g__C7867-001;s__		Minisyncoccia bacterium	RASCC_WFL1524_8	55.56	623917	170	13444	4102	2019	5080.9	49	134	0.00	2023-03-04	volcanic field [ENVO:00000354]|acidic environment [ENVO:01000315]|watershed [ENVO:00000292]	plunge pool [ENVO:00000483]	acidic water [ENVO:01000358]	Argentina: Copahue, Rio Agrio Superior, Cascada de la Culebra (RASCC)		37.88546 S 71.067233 W	0.22m water column filtrate (free-living microbiome ) collected from the water column at a low flow point of the plunge pool at 15 h
	Semibin_U9_2023_1	SUB15810604	RASCC_R3PF24_1	PRJNA914835	d__Bacteria;p__Pseudomonadota;c__Gammaproteobacteria;o__Acidithiobacillales;f__Acidithiobacillaceae;g__Acidithiobacillus;s__Acidithiobacillus thiooxidans	Acidithiobacillus thiooxidans	Acidithiobacillus thiooxidans	RASCC_R3PF24_1	53.11	2813452	103	167470	47628	12776	63389.9	17	58	0.00	2023-03-04	volcanic field [ENVO:00000354]|acidic environment [ENVO:01000315]|watershed [ENVO:00000292]	plunge pool [ENVO:00000483]	acidic water [ENVO:01000358]	Argentina: Copahue, Rio Agrio Superior, Cascada de la Culebra (RASCC)		37.88546 S 71.06723903 W	S-beads attached microbiome at third recolonization cycle (R3) with C-SB-24 (PF, planktonic fraction) as inoculant and RASCC 0.22 m filtered water as medium
	U10_2023_metawrap_50-15_bin.1	SUB15810604	RASCC_R1AF24_2	PRJNA914835	d__Bacteria;p__Pseudomonadota;c__Gammaproteobacteria;o__Acidithiobacillales;f__Acidithiobacillaceae;g__Acidithiobacillus;s__Acidithiobacillus thiooxidans	Acidithiobacillus thiooxidans	Acidithiobacillus thiooxidans	RASCC_R1AF24_2	52.63	4427346	1082	118514	6154	1586	24263.0	116	736	0.00	2023-03-04	volcanic field [ENVO:00000354]|acidic environment [ENVO:01000315]|watershed [ENVO:00000292]	plunge pool [ENVO:00000483]	acidic water [ENVO:01000358]	Argentina: Copahue, Rio Agrio Superior, Cascada de la Culebra (RASCC)		37.88546 S 71.06723904 W	S-beads attached microbiome at first recolonization cycle (R1) in vitro with C-SB-24 (AF, attached fraction) as inoculant and RASCC 0.22 m filtered water as medium
	U10_2023_metawrap_50-15_bin.2	SUB15810604	RASCC_R1AF24_3	PRJNA914835	d__Bacteria;p__Pseudomonadota;c__Gammaproteobacteria;o__Acidithiobacillales;f__Acidithiobacillaceae;g__Igneacidithiobacillus;s__Igneacidithiobacillus copahuensis	Igneacidithiobacillus copahuensis	Igneacidithiobacillus copahuensis	RASCC_R1AF24_3	59.28	2149551	130	65015	23796	8740	25728.6	31	90	0.00	2023-03-04	volcanic field [ENVO:00000354]|acidic environment [ENVO:01000315]|watershed [ENVO:00000292]	plunge pool [ENVO:00000483]	acidic water [ENVO:01000358]	Argentina: Copahue, Rio Agrio Superior, Cascada de la Culebra (RASCC)		37.88546 S 71.06723905 W	S-beads attached microbiome at first recolonization cycle (R1) in vitro with C-SB-24 (AF, attached fraction) as inoculant and RASCC 0.22 m filtered water as medium
	U11_2023_metawrap_50-15_bin.3	SUB15810604	RASCC_R1PF24_4	PRJNA914835	d__Bacteria;p__Pseudomonadota;c__Gammaproteobacteria;o__Acidithiobacillales;f__Acidithiobacillaceae;g__Acidithiobacillus;s__Acidithiobacillus ferriphilus	Acidithiobacillus ferriphilus	Acidithiobacillus ferriphilus	RASCC_R1PF24_4	57.90	1320091	386	24943	3668	2050	4677.1	118	312	0.00	2023-03-04	volcanic field [ENVO:00000354]|acidic environment [ENVO:01000315]|watershed [ENVO:00000292]	plunge pool [ENVO:00000483]	acidic water [ENVO:01000358]	Argentina: Copahue, Rio Agrio Superior, Cascada de la Culebra (RASCC)		37.88546 S 71.06723906 W	S-beads attached microbiome at first recolonization cycle (R1) with C-SB-24 (PF, planktonic fraction) as inoculant and RASCC 0.22 m filtered water as medium
	U11_2023_metawrap_MIX1.4	SUB15810604	RASCC_R1PF24_3	PRJNA914835	d__Bacteria;p__Pseudomonadota;c__Gammaproteobacteria;o__Acidithiobacillales;f__Acidithiobacillaceae;g__Acidithiobacillus;s__Acidithiobacillus ferriphilus	Acidithiobacillus ferriphilus	Acidithiobacillus ferriphilus	RASCC_R1PF24_3	53.75	5158077	1453	88363	3879	1812	8840.0	333	1140	0.00	2023-03-04	volcanic field [ENVO:00000354]|acidic environment [ENVO:01000315]|watershed [ENVO:00000292]	plunge pool [ENVO:00000483]	acidic water [ENVO:01000358]	Argentina: Copahue, Rio Agrio Superior, Cascada de la Culebra (RASCC)		37.88546 S 71.06723907 W	S-beads attached microbiome at first recolonization cycle (R1) with C-SB-24 (PF, planktonic fraction) as inoculant and RASCC 0.22 m filtered water as medium
	U11_2023_Vamb_1	SUB15810604	RASCC_R1PF24_1	PRJNA914835	d__Bacteria;p__Pseudomonadota;c__Gammaproteobacteria;o__Acidithiobacillales;f__Acidithiobacillaceae;g__Acidithiobacillus;s__Acidithiobacillus ferrooxidans	Acidithiobacillus ferrooxidans	Acidithiobacillus ferrooxidans	RASCC_R1PF24_1	59.06	2520051	34	437692	137011	26731	188111.8	6	21	0.00	2023-03-04	volcanic field [ENVO:00000354]|acidic environment [ENVO:01000315]|watershed [ENVO:00000292]	plunge pool [ENVO:00000483]	acidic water [ENVO:01000358]	Argentina: Copahue, Rio Agrio Superior, Cascada de la Culebra (RASCC)		37.88546 S 71.06723908 W	S-beads attached microbiome at first recolonization cycle (R1) with C-SB-24 (PF, planktonic fraction) as inoculant and RASCC 0.22 m filtered water as medium
	U11_2023_Vamb_2	SUB15810604	RASCC_R1PF24_5	PRJNA914835	d__Bacteria;p__Pseudomonadota;c__Gammaproteobacteria;o__Acidithiobacillales;f__Acidithiobacillaceae;g__Igneacidithiobacillus;s__Igneacidithiobacillus copahuensis	Igneacidithiobacillus copahuensis	Igneacidithiobacillus copahuensis	RASCC_R1PF24_5	59.11	2344477	80	148940	42886	15646	58932.1	15	49	0.00	2023-03-04	volcanic field [ENVO:00000354]|acidic environment [ENVO:01000315]|watershed [ENVO:00000292]	plunge pool [ENVO:00000483]	acidic water [ENVO:01000358]	Argentina: Copahue, Rio Agrio Superior, Cascada de la Culebra (RASCC)		37.88546 S 71.06723909 W	S-beads attached microbiome at first recolonization cycle (R1) with C-SB-24 (PF, planktonic fraction) as inoculant and RASCC 0.22 m filtered water as medium
	U2_2023_MetabinnerGreedy_bin_3	SUB15810604	RASCC_WPL1524_9	PRJNA914835	d__Bacteria;p__Pseudomonadota;c__Gammaproteobacteria;o__Burkholderiales;f__Burkholderiaceae;g__Tepidimonas;s__Tepidimonas fonticaldi		Tepidimonas fonticaldi	RASCC_WPL1524_9	70.24	1666370	876	11665	1982	1170	2414.8	277	722	0.00	2023-03-04	volcanic field [ENVO:00000354]|acidic environment [ENVO:01000315]|watershed [ENVO:00000292]	plunge pool [ENVO:00000483]	acidic water [ENVO:01000358]	Argentina: Copahue, Rio Agrio Superior, Cascada de la Culebra (RASCC)		37.88546 S 71.06721201 W	8m water column filtrate (particle-attached microbiome ) collected from the water column at a low flow point of the plunge pool at 15 h
	U2_2023_MetabinnerUnited_13328	SUB15810604	RASCC_WPL1524_1	PRJNA914835	d__Bacteria;p__Pseudomonadota;c__Alphaproteobacteria;o__Acetobacterales;f__Acetobacteraceae;g__Acidiphilium;s__		Acidiphilium sp.	RASCC_WPL1524_1	61.05	2280771	1156	11443	2105	1159	2609.3	355	946	0.00	2023-03-04	volcanic field [ENVO:00000354]|acidic environment [ENVO:01000315]|watershed [ENVO:00000292]	plunge pool [ENVO:00000483]	acidic water [ENVO:01000358]	Argentina: Copahue, Rio Agrio Superior, Cascada de la Culebra (RASCC)		37.88546 S 71.067213 W	8m water column filtrate (particle-attached microbiome ) collected from the water column at a low flow point of the plunge pool at 15 h
	U2_2023_metawrap_50-15_bin.12	SUB15810604	RASCC_WPL1524_4	PRJNA914835	d__Bacteria;p__Pseudomonadota;c__Gammaproteobacteria;o__Acidithiobacillales;f__Acidithiobacillaceae;g__Acidithiobacillus;s__Acidithiobacillus ferrooxidans	Acidithiobacillus ferrooxidans	Acidithiobacillus ferrooxidans	RASCC_WPL1524_4	58.31	2465220	368	30432	8035	3618	9508.1	99	283	0.00	2023-03-04	volcanic field [ENVO:00000354]|acidic environment [ENVO:01000315]|watershed [ENVO:00000292]	plunge pool [ENVO:00000483]	acidic water [ENVO:01000358]	Argentina: Copahue, Rio Agrio Superior, Cascada de la Culebra (RASCC)		37.88546 S 71.067211 W	8m water column filtrate (particle-attached microbiome ) collected from the water column at a low flow point of the plunge pool at 15 h
	U2_2023_metawrap_50-15_bin.2	SUB15810604	RASCC_WPL1524_2	PRJNA914835	d__Bacteria;p__Pseudomonadota;c__Gammaproteobacteria;o__Acidithiobacillales;f__Acidithiobacillaceae;g__Acidithiobacillus;s__Acidithiobacillus ferriphilus	Acidithiobacillus ferriphilus	Acidithiobacillus ferriphilus	RASCC_WPL1524_2	57.93	1839919	157	102924	19667	5009	26778.4	27	103	0.00	2023-03-04	volcanic field [ENVO:00000354]|acidic environment [ENVO:01000315]|watershed [ENVO:00000292]	plunge pool [ENVO:00000483]	acidic water [ENVO:01000358]	Argentina: Copahue, Rio Agrio Superior, Cascada de la Culebra (RASCC)		37.88546 S 71.06721401 W	8m water column filtrate (particle-attached microbiome ) collected from the water column at a low flow point of the plunge pool at 15 h
	U2_2023_metawrap_50-15_bin.4	SUB15810604	RASCC_WPL1524_5	PRJNA914835	d__Bacteria;p__Pseudomonadota;c__Gammaproteobacteria;o__Acidithiobacillales;f__Acidithiobacillaceae;g__Acidithiobacillus;s__	Acidithiobacillus sp.	Acidithiobacillus sp.	RASCC_WPL1524_5	57.71	1900995	356	44620	5870	2991	8390.6	98	281	0.00	2023-03-04	volcanic field [ENVO:00000354]|acidic environment [ENVO:01000315]|watershed [ENVO:00000292]	plunge pool [ENVO:00000483]	acidic water [ENVO:01000358]	Argentina: Copahue, Rio Agrio Superior, Cascada de la Culebra (RASCC)		37.88546 S 71.067212 W	8m water column filtrate (particle-attached microbiome ) collected from the water column at a low flow point of the plunge pool at 15 h
	U2_2023_metawrap_50-15_bin.7	SUB15810604	RASCC_WPL1524_3	PRJNA914835	d__Bacteria;p__Pseudomonadota;c__Gammaproteobacteria;o__Acidithiobacillales;f__Acidithiobacillaceae;g__Acidithiobacillus;s__Acidithiobacillus ferrivorans	Acidithiobacillus ferrivorans	Acidithiobacillus ferrivorans	RASCC_WPL1524_3	57.53	1505248	322	35831	5393	2503	7049.9	89	249	0.00	2023-03-04	volcanic field [ENVO:00000354]|acidic environment [ENVO:01000315]|watershed [ENVO:00000292]	plunge pool [ENVO:00000483]	acidic water [ENVO:01000358]	Argentina: Copahue, Rio Agrio Superior, Cascada de la Culebra (RASCC)		37.88546 S 71.067214 W	8m water column filtrate (particle-attached microbiome ) collected from the water column at a low flow point of the plunge pool at 15 h
	U2_2023_metawrap_50-15_bin.9	SUB15810604	RASCC_WPL1524_8	PRJNA914835	d__Bacteria;p__Nitrospirota_A;c__Leptospirillia;o__Leptospirillales;f__Leptospirillaceae;g__Leptospirillum;s__Leptospirillum ferrooxidans		Leptospirillum ferrooxidans	RASCC_WPL1524_8	50.61	2528699	714	18748	3923	1976	5089.6	197	569	0.00	2023-03-04	volcanic field [ENVO:00000354]|acidic environment [ENVO:01000315]|watershed [ENVO:00000292]	plunge pool [ENVO:00000483]	acidic water [ENVO:01000358]	Argentina: Copahue, Rio Agrio Superior, Cascada de la Culebra (RASCC)		37.88546 S 71.067215 W	8m water column filtrate (particle-attached microbiome ) collected from the water column at a low flow point of the plunge pool at 15 h
	U2_2023_metawrap_MIX2_ORG.7	SUB15810604	RASCC_WPL1524_6	PRJNA914835	d__Bacteria;p__Bacteroidota;c__Bacteroidia;o__Flavobacteriales;f__Weeksellaceae;g__Cloacibacterium;s__Cloacibacterium caeni_A		Cloacibacterium caeni A	RASCC_WPL1524_6	33.21	1490261	583	8718	2559	1702	3004.6	205	491	0.00	2023-03-04	volcanic field [ENVO:00000354]|acidic environment [ENVO:01000315]|watershed [ENVO:00000292]	plunge pool [ENVO:00000483]	acidic water [ENVO:01000358]	Argentina: Copahue, Rio Agrio Superior, Cascada de la Culebra (RASCC)		37.88546 S 71.067216 W	8m water column filtrate (particle-attached microbiome ) collected from the water column at a low flow point of the plunge pool at 15 h
	U4_2023_MetabinnerGreedy_bin_2	SUB15810604	RASCC_WFL1524_10	PRJNA914835	d__Archaea;p__Thermoplasmatota;c__Thermoplasmata;o__Thermoplasmatales;f__GCA-001856825;g__;s__		Thermoplasmatales bacterium	RASCC_WFL1524_10	30.03	1889514	807	19065	2700	1212	3945.5	195	635	0.00	2023-03-04	volcanic field [ENVO:00000354]|acidic environment [ENVO:01000315]|watershed [ENVO:00000292]	plunge pool [ENVO:00000483]	acidic water [ENVO:01000358]	Argentina: Copahue, Rio Agrio Superior, Cascada de la Culebra (RASCC)		37.88546 S 71.067234 W	0.22m water column filtrate (free-living microbiome ) collected from the water column at a low flow point of the plunge pool at 15 h
	U4_2023_metawrap_50-15_bin.11	SUB15810604	RASCC_WFL1524_7	PRJNA914835	d__Archaea;p__Micrarchaeota;c__Micrarchaeia;o__Micrarchaeales;f__Micrarchaeaceae;g__Micrarchaeum_A;s__		Micrarchaeum A sp.	RASCC_WFL1524_7	39.30	775838	146	32154	7619	2645	9539.1	31	100	0.00	2023-03-04	volcanic field [ENVO:00000354]|acidic environment [ENVO:01000315]|watershed [ENVO:00000292]	plunge pool [ENVO:00000483]	acidic water [ENVO:01000358]	Argentina: Copahue, Rio Agrio Superior, Cascada de la Culebra (RASCC)		37.88546 S 71.067235 W	0.22m water column filtrate (free-living microbiome ) collected from the water column at a low flow point of the plunge pool at 15 h
	U4_2023_metawrap_50-15_bin.3	SUB15810604	RASCC_WFL1524_11	PRJNA914835	d__Archaea;p__Thermoplasmatota;c__Thermoplasmata;o__Thermoplasmatales;f__GCA-001856825;g__;s__		Thermoplasmatales bacterium	RASCC_WFL1524_11	31.64	1056949	278	19065	4496	2000	5658.9	75	217	0.00	2023-03-04	volcanic field [ENVO:00000354]|acidic environment [ENVO:01000315]|watershed [ENVO:00000292]	plunge pool [ENVO:00000483]	acidic water [ENVO:01000358]	Argentina: Copahue, Rio Agrio Superior, Cascada de la Culebra (RASCC)		37.88546 S 71.067236 W	0.22m water column filtrate (free-living microbiome ) collected from the water column at a low flow point of the plunge pool at 15 h
	U4_2023_metawrap_50-15_bin.5	SUB15810604	RASCC_WFL1524_1	PRJNA914835	d__Bacteria;p__Pseudomonadota;c__Gammaproteobacteria;o__Acidithiobacillales;f__Acidithiobacillaceae;g__Acidithiobacillus;s__Acidithiobacillus ferriphilus	Acidithiobacillus ferriphilus	Acidithiobacillus ferriphilus	RASCC_WFL1524_1	57.62	1793442	522	22767	4652	1538	6461.4	108	381	0.00	2023-03-04	volcanic field [ENVO:00000354]|acidic environment [ENVO:01000315]|watershed [ENVO:00000292]	plunge pool [ENVO:00000483]	acidic water [ENVO:01000358]	Argentina: Copahue, Rio Agrio Superior, Cascada de la Culebra (RASCC)		37.88546 S 71.06723 W	0.22m water column filtrate (free-living microbiome ) collected from the water column at a low flow point of the plunge pool at 15 h
	U4_2023_metawrap_50-15_bin.8	SUB15810604	RASCC_WFL1524_3	PRJNA914835	d__Bacteria;p__SZUA-79;c__SZUA-79;o__Acidulodesulfobacterales;f__Acidulodesulfobacteraceae;g__JAKAPT01;s__		Acidulodesulfobacteraceae bacterium	RASCC_WFL1524_3	36.99	1252121	487	11192	2622	1690	3072.3	166	409	0.00	2023-03-04	volcanic field [ENVO:00000354]|acidic environment [ENVO:01000315]|watershed [ENVO:00000292]	plunge pool [ENVO:00000483]	acidic water [ENVO:01000358]	Argentina: Copahue, Rio Agrio Superior, Cascada de la Culebra (RASCC)		37.88546 S 71.067237 W	0.22m water column filtrate (free-living microbiome ) collected from the water column at a low flow point of the plunge pool at 15 h
	U4_2023_metawrap_MIX2_ORG.4	SUB15810604	RASCC_WFL1524_4	PRJNA914835	d__Bacteria;p__SZUA-79;c__SZUA-79;o__Acidulodesulfobacterales;f__Acidulodesulfobacteraceae;g__JAKAPT01;s__		Acidulodesulfobacteraceae bacterium	RASCC_WFL1524_4	38.67	1188295	294	17601	4708	2234	5404.9	86	232	0.00	2023-03-04	volcanic field [ENVO:00000354]|acidic environment [ENVO:01000315]|watershed [ENVO:00000292]	plunge pool [ENVO:00000483]	acidic water [ENVO:01000358]	Argentina: Copahue, Rio Agrio Superior, Cascada de la Culebra (RASCC)		37.88546 S 71.067238 W	0.22m water column filtrate (free-living microbiome ) collected from the water column at a low flow point of the plunge pool at 15 h
	U4_2023_unitem_9	SUB15810604	RASCC_WFL1524_2	PRJNA914835	d__Archaea;p__Thermoplasmatota;c__Thermoplasmata;o__Aciduliprofundales;f__ARK-15;g__JAVRLH01;s__		Aciduliprofundales bacterium	RASCC_WFL1524_2	34.62	968889	503	7307	2074	1175	2331.9	166	415	0.00	2023-03-04	volcanic field [ENVO:00000354]|acidic environment [ENVO:01000315]|watershed [ENVO:00000292]	plunge pool [ENVO:00000483]	acidic water [ENVO:01000358]	Argentina: Copahue, Rio Agrio Superior, Cascada de la Culebra (RASCC)		37.88546 S 71.06723910 W	0.22m water column filtrate (free-living microbiome ) collected from the water column at a low flow point of the plunge pool at 15 h
	U4_2023_Vamb_19	SUB15810604	RASCC_WFL1524_6	PRJNA914835	d__Archaea;p__Micrarchaeota;c__Micrarchaeia;o__Micrarchaeales;f__Micrarchaeaceae;g__JAKATY01;s__		Micrarchaeaceae bacterium	RASCC_WFL1524_6	37.90	502724	153	13553	3731	1798	4648.0	43	123	0.00	2023-03-04	volcanic field [ENVO:00000354]|acidic environment [ENVO:01000315]|watershed [ENVO:00000292]	plunge pool [ENVO:00000483]	acidic water [ENVO:01000358]	Argentina: Copahue, Rio Agrio Superior, Cascada de la Culebra (RASCC)		37.88546 S 71.0672310 W	0.22m water column filtrate (free-living microbiome ) collected from the water column at a low flow point of the plunge pool at 15 h
	U7_2023_metawrap_50-15_bin.2_dastool	SUB15810604	RASCC_CSB72_4	PRJNA914835	d__Bacteria;p__Bacteroidota_A;c__Ignavibacteria;o__Ignavibacteriales;f__Melioribacteraceae;g__Fen-1258;s__Fen-1258 sp021824635		Melioribacteraceae bacterium	RASCC_CSB72_4	36.85	2365432	1145	12701	2204	1255	2651.3	364	934	0.00	2023-03-04	volcanic field [ENVO:00000354]|acidic environment [ENVO:01000315]|watershed [ENVO:00000292]	plunge pool [ENVO:00000483]	acidic water [ENVO:01000358]	Argentina: Copahue, Rio Agrio Superior, Cascada de la Culebra (RASCC)		37.88546 S 71.06723911 W	in situ colonized sulfur beads (S-bead attached microbiome) incubated at the water column at a low flow point of the plunge pool for 72 h
	U7_2023_metawrap_50-15_bin.3	SUB15810604	RASCC_CSB72_2	PRJNA914835	d__Bacteria;p__Bacteroidota;c__Bacteroidia;o__Bacteroidales;f__VadinHA17;g__LD21;s__		Bacteroidales bacterium	RASCC_CSB72_2	40.00	1820252	766	7687	2406	1659	2669.0	283	650	0.00	2023-03-04	volcanic field [ENVO:00000354]|acidic environment [ENVO:01000315]|watershed [ENVO:00000292]	plunge pool [ENVO:00000483]	acidic water [ENVO:01000358]	Argentina: Copahue, Rio Agrio Superior, Cascada de la Culebra (RASCC)		37.88546 S 71.06723912 W	in situ colonized sulfur beads (S-bead attached microbiome) incubated at the water column at a low flow point of the plunge pool for 72 h
	U7_2023_metawrap_50-15_bin.7	SUB15810604	RASCC_CSB72_7	PRJNA914835	d__Bacteria;p__Patescibacteriota;c__Minisyncoccia;o__UBA9973;f__UBA2103;g__C7867-001;s__		Minisyncoccia bacterium	RASCC_CSB72_7	56.83	695661	156	39036	6989	1853	11003.0	24	104	0.00	2023-03-04	volcanic field [ENVO:00000354]|acidic environment [ENVO:01000315]|watershed [ENVO:00000292]	plunge pool [ENVO:00000483]	acidic water [ENVO:01000358]	Argentina: Copahue, Rio Agrio Superior, Cascada de la Culebra (RASCC)		37.88546 S 71.06723913 W	in situ colonized sulfur beads (S-bead attached microbiome) incubated at the water column at a low flow point of the plunge pool for 72 h
	U7_2023_metawrap_50-15_bin.8	SUB15810604	RASCC_CSB72_5	PRJNA914835	d__Bacteria;p__Pseudomonadota;c__Gammaproteobacteria;o__Xanthomonadales;f__Rhodanobacteraceae;g__Metallibacterium;s__		Metallibacterium sp.	RASCC_CSB72_5	66.50	1628745	898	8203	1863	1149	2199.2	303	747	0.00	2023-03-04	volcanic field [ENVO:00000354]|acidic environment [ENVO:01000315]|watershed [ENVO:00000292]	plunge pool [ENVO:00000483]	acidic water [ENVO:01000358]	Argentina: Copahue, Rio Agrio Superior, Cascada de la Culebra (RASCC)		37.88546 S 71.06723914 W	in situ colonized sulfur beads (S-bead attached microbiome) incubated at the water column at a low flow point of the plunge pool for 72 h
	U7_2023_metawrap_MIX2_ORG.3	SUB15810604	RASCC_CSB72_6	PRJNA914835	d__Bacteria;p__Bacteroidota;c__Bacteroidia;o__Bacteroidales;f__Paludibacteraceae;g__Microbacter;s__		Microbacter sp.	RASCC_CSB72_6	40.98	1689495	1079	9297	1533	1083	1835.2	388	917	0.00	2023-03-04	volcanic field [ENVO:00000354]|acidic environment [ENVO:01000315]|watershed [ENVO:00000292]	plunge pool [ENVO:00000483]	acidic water [ENVO:01000358]	Argentina: Copahue, Rio Agrio Superior, Cascada de la Culebra (RASCC)		37.88546 S 71.06723916 W	in situ colonized sulfur beads (S-bead attached microbiome) incubated at the water column at a low flow point of the plunge pool for 72 h
	U7_2023_metawrap_MIX2_ORG.5	SUB15810604	RASCC_CSB72_3	PRJNA914835	d__Bacteria;p__Pseudomonadota;c__Alphaproteobacteria;o__Rhizobiales;f__Beijerinckiaceae;g__REEB77;s__		Beijerinckiaceae bacterium	RASCC_CSB72_3	58.38	1993690	1130	7332	1774	1139	2096.5	388	943	0.00	2023-03-04	volcanic field [ENVO:00000354]|acidic environment [ENVO:01000315]|watershed [ENVO:00000292]	plunge pool [ENVO:00000483]	acidic water [ENVO:01000358]	Argentina: Copahue, Rio Agrio Superior, Cascada de la Culebra (RASCC)		37.88546 S 71.06723917 W	in situ colonized sulfur beads (S-bead attached microbiome) incubated at the water column at a low flow point of the plunge pool for 72 h
	U7_2023_metawrap_MIX2.3	SUB15810604	RASCC_CSB72_8	PRJNA914835	d__Bacteria;p__Acidobacteriota;c__Thermoanaerobaculia;o__Thermoanaerobaculales;f__Thermoanaerobaculaceae;g__RBG-13-68-16;s__		Thermoanaerobaculaceae bacterium	RASCC_CSB72_8	69.74	2354833	290	52079	9001	4464	11778.1	81	223	0.00	2023-03-04	volcanic field [ENVO:00000354]|acidic environment [ENVO:01000315]|watershed [ENVO:00000292]	plunge pool [ENVO:00000483]	acidic water [ENVO:01000358]	Argentina: Copahue, Rio Agrio Superior, Cascada de la Culebra (RASCC)		37.88546 S 71.06723915 W	in situ colonized sulfur beads (S-bead attached microbiome) incubated at the water column at a low flow point of the plunge pool for 72 h
	U7_2023_metawrap_Semi_rosella_org.6	SUB15810604	RASCC_CSB72_1	PRJNA914835	d__Bacteria;p__SZUA-79;c__SZUA-79;o__Acidulodesulfobacterales;f__Acidulodesulfobacteraceae;g__JAKAPT01;s__		Acidulodesulfobacteraceae bacterium	RASCC_CSB72_1	37.82	1772791	316	28918	7005	2862	8581.7	79	237	0.00	2023-03-04	volcanic field [ENVO:00000354]|acidic environment [ENVO:01000315]|watershed [ENVO:00000292]	plunge pool [ENVO:00000483]	acidic water [ENVO:01000358]	Argentina: Copahue, Rio Agrio Superior, Cascada de la Culebra (RASCC)		37.88546 S 71.06723918 W	in situ colonized sulfur beads (S-bead attached microbiome) incubated at the water column at a low flow point of the plunge pool for 72 h
	U8_2023_metawrap_50-15_bin.4	SUB15810604	RASCC_R3AF24_2	PRJNA914835	d__Bacteria;p__Pseudomonadota;c__Alphaproteobacteria;o__Acetobacterales;f__Acetobacteraceae;g__Acidiphilium;s__		Acidiphilium sp.	RASCC_R3AF24_2	67.29	3533394	400	97312	14173	3660	22236.3	66	257	0.00	2023-03-04	volcanic field [ENVO:00000354]|acidic environment [ENVO:01000315]|watershed [ENVO:00000292]	plunge pool [ENVO:00000483]	acidic water [ENVO:01000358]	Argentina: Copahue, Rio Agrio Superior, Cascada de la Culebra (RASCC)		37.88546 S 71.06723919 W	S-beads attached microbiome at third recolonization cycle (R3) with C-SB-24 (AF, attached fraction) as inoculant and RASCC 0.22 m filtered water as medium
	U8_2023_metawrap_50-15_bin.5	SUB15810604	RASCC_R3AF24_1	PRJNA914835	d__Bacteria;p__Pseudomonadota;c__Alphaproteobacteria;o__Acetobacterales;f__Acetobacteraceae;g__Acidiphilium;s__Acidiphilium multivorum		Acidiphilium multivorum	RASCC_R3AF24_1	68.38	2335730	628	24250	4428	1880	6108.2	152	489	0.00	2023-03-04	volcanic field [ENVO:00000354]|acidic environment [ENVO:01000315]|watershed [ENVO:00000292]	plunge pool [ENVO:00000483]	acidic water [ENVO:01000358]	Argentina: Copahue, Rio Agrio Superior, Cascada de la Culebra (RASCC)		37.88546 S 71.06723920 W	S-beads attached microbiome at third recolonization cycle (R3) with C-SB-24 (AF, attached fraction) as inoculant and RASCC 0.22 m filtered water as medium
	U8_2023_metawrap_MIX1.3	SUB15810604	RASCC_R3AF24_4	PRJNA914835	d__Bacteria;p__Pseudomonadota;c__Gammaproteobacteria;o__Acidithiobacillales;f__Acidithiobacillaceae;g__Igneacidithiobacillus;s__Igneacidithiobacillus copahuensis	Igneacidithiobacillus copahuensis	Igneacidithiobacillus copahuensis	RASCC_R3AF24_4	59.28	2232066	76	140764	48674	17166	57913.9	15	44	0.00	2023-03-04	volcanic field [ENVO:00000354]|acidic environment [ENVO:01000315]|watershed [ENVO:00000292]	plunge pool [ENVO:00000483]	acidic water [ENVO:01000358]	Argentina: Copahue, Rio Agrio Superior, Cascada de la Culebra (RASCC)		37.88546 S 71.06723921 W	S-beads attached microbiome at third recolonization cycle (R3) with C-SB-24 (AF, attached fraction) as inoculant and RASCC 0.22 m filtered water as medium
	U8_2023_unitem_3	SUB15810604	RASCC_R3AF24_3	PRJNA914835	d__Bacteria;p__Pseudomonadota;c__Gammaproteobacteria;o__Acidithiobacillales;f__Acidithiobacillaceae;g__Acidithiobacillus;s__Acidithiobacillus thiooxidans	Acidithiobacillus thiooxidans	Acidithiobacillus thiooxidans	RASCC_R3AF24_3	52.81	2092922	275	63001	9834	3496	17945.1	46	199	0.00	2023-03-04	volcanic field [ENVO:00000354]|acidic environment [ENVO:01000315]|watershed [ENVO:00000292]	plunge pool [ENVO:00000483]	acidic water [ENVO:01000358]	Argentina: Copahue, Rio Agrio Superior, Cascada de la Culebra (RASCC)		37.88546 S 71.06723922 W	S-beads attached microbiome at third recolonization cycle (R3) with C-SB-24 (AF, attached fraction) as inoculant and RASCC 0.22 m filtered water as medium
	U9_2023_metawrap_50-15_bin.1	SUB15810604	RASCC_R3PF24_4	PRJNA914835	d__Bacteria;p__Pseudomonadota;c__Gammaproteobacteria;o__Acidithiobacillales;f__Acidithiobacillaceae;g__Igneacidithiobacillus;s__Igneacidithiobacillus copahuensis	Igneacidithiobacillus copahuensis	Igneacidithiobacillus copahuensis	RASCC_R3PF24_4	59.02	2420045	93	115305	39716	16100	51403.2	18	52	0.00	2023-03-04	volcanic field [ENVO:00000354]|acidic environment [ENVO:01000315]|watershed [ENVO:00000292]	plunge pool [ENVO:00000483]	acidic water [ENVO:01000358]	Argentina: Copahue, Rio Agrio Superior, Cascada de la Culebra (RASCC)		37.88546 S 71.06723923 W	S-beads attached microbiome at third recolonization cycle (R3) with C-SB-24 (PF, planktonic fraction) as inoculant and RASCC 0.22 m filtered water as medium
	U9_2023_metawrap_50-15_bin.2	SUB15810604	RASCC_R3PF24_2	PRJNA914835	d__Bacteria;p__Pseudomonadota;c__Gammaproteobacteria;o__Acidithiobacillales;f__Acidithiobacillaceae;g__Acidithiobacillus;s__Acidithiobacillus ferriphilus	Acidithiobacillus ferriphilus	Acidithiobacillus ferriphilus	RASCC_R3PF24_2	57.48	2213708	404	41431	6898	2746	8330.0	105	300	0.00	2023-03-04	volcanic field [ENVO:00000354]|acidic environment [ENVO:01000315]|watershed [ENVO:00000292]	plunge pool [ENVO:00000483]	acidic water [ENVO:01000358]	Argentina: Copahue, Rio Agrio Superior, Cascada de la Culebra (RASCC)		37.88546 S 71.06723924 W	S-beads attached microbiome at third recolonization cycle (R3) with C-SB-24 (PF, planktonic fraction) as inoculant and RASCC 0.22 m filtered water as medium
	U9_2023_metawrap_50-15_bin.3	SUB15810604	RASCC_R3PF24_3	PRJNA914835	d__Bacteria;p__Pseudomonadota;c__Gammaproteobacteria;o__Acidithiobacillales;f__Acidithiobacillaceae;g__Acidithiobacillus;s__Acidithiobacillus ferrooxidans	Acidithiobacillus ferrooxidans	Acidithiobacillus ferrooxidans	RASCC_R3PF24_3	58.72	2935663	61	212042	96702	19538	110814.4	10	32	0.00	2023-03-04	volcanic field [ENVO:00000354]|acidic environment [ENVO:01000315]|watershed [ENVO:00000292]	plunge pool [ENVO:00000483]	acidic water [ENVO:01000358]	Argentina: Copahue, Rio Agrio Superior, Cascada de la Culebra (RASCC)		37.88546 S 71.06723925 W	S-beads attached microbiome at third recolonization cycle (R3) with C-SB-24 (PF, planktonic fraction) as inoculant and RASCC 0.22 m filtered water as medium
