# Supplementary material for: Microbial succession and assembly shaped by sulfur, spatial partitioning, and water flow in a volcanic acidic river of northern Patagonia
Source: ISME J. 2026 Mar 9;20(1):wrag048. doi: 10.1093/ismejo/wrag048 (PMC13122624; doi:10.1093/ismejo/wrag048)
Supplement: Supplementary_material_wrag048 [file supplementary_material_wrag048.zip › Table_S10_vf.xlsx]

## Sheet: Legend
	Table S10. Relative importance of ecological processes across microhabitats. Summary statistics are provided for each ecological process, Dispersal Limitation, Homogeneous Dispersal, Drift (Others), Heterogeneous Selection, and Homogeneous Selection, across five RAS-CC microhabitats: Filtrate, Particles and S-beads. For each process and habitat, the number of samples (n), mean relative importance…

## Sheet: S10
	Dispersal Limitation	Sample	(n)	mean (%)	sd	se		Two-sided Wilcoxon test		Adj P value
		FiltA	15	15.7819	8.30862	2.14528		FiltA	FiltB	0.0132
		FiltB	15	3.05401	0.984752	0.254262		FiltA	PartA	0.1
		PartA	15	5.54304	7.18494	1.85514		FiltA	PartB	0.008
		PartB	15	3.26824	3.63008	0.937284		FiltA	Pearls	1
		Pearls	6	7.53844	6.76528	2.76191		FiltB	PartA	1
								FiltB	PartB	1
								FiltB	Pearls	1
								PartA	PartB	1
								PartA	Pearls	1
								PartB	Pearls	1
	Homogenous dispersal	Sample	(n)	mean	sd	se		Two-sided Wilcoxon test		Adj P value
		FiltA	15	0.080868	0.3028	0.0781826		FiltA	FiltB	1
		FiltB	15	0.0595304	0.176739	0.0456339		FiltA	PartA	0.0167
		PartA	15	1.04096	1.01461	0.261971		FiltA	PartB	0.00344
		PartB	15	0.942401	1.20669	0.311566		FiltA	Pearls	0.0238
		Pearls	6	0.881717	0.607181	0.247881		FiltB	PartA	0.00575
								FiltB	PartB	0.002595
								FiltB	Pearls	0.0109
								PartA	PartB	1
								PartA	Pearls	1
								PartB	Pearls	1
	Drift (others)	Sample	(n)	mean	sd	se		Two-sided Wilcoxon test		Adj P value
		FiltA	15	43.4573	6.55685	1.69297		FiltA	FiltB	0.000775
		FiltB	15	67.3842	18.6407	4.81302		FiltA	PartA	4.515e-06
		PartA	15	67.0551	11.8098	3.04928		FiltA	PartB	4.32e-05
		PartB	15	63.9591	13.1271	3.3894		FiltA	Pearls	0.4
		Pearls	6	33.9549	5.5064	2.24798		FiltB	PartA	1
								FiltB	PartB	1
								FiltB	Pearls	0.001845
								PartA	PartB	1
								PartA	Pearls	0.001845
								PartB	Pearls	0.001845
	Heteregenous selection	Sample	(n)	mean	sd	se		Two-sided Wilcoxon test		Adj P value
		FiltA	15	1.49322	1.07124	0.276592		FiltA	FiltB	1
		FiltB	15	0.649706	0.398468	0.102884		FiltA	PartA	0.25
		PartA	15	2.99908	1.39939	0.361322		FiltA	PartB	1
		PartB	15	3.2018	2.73732	0.706772		FiltA	Pearls	1
		Pearls	6	0.391331	0.524539	0.214142		FiltB	PartA	0.0003275
								FiltB	PartB	0.2
								FiltB	Pearls	1
								PartA	PartB	1
								PartA	Pearls	0.0221
								PartB	Pearls	0.55
	Homogenous selection	Sample	(n)	mean	sd	se		Two-sided Wilcoxon test		Adj P value
		FiltA	15	39.1868	5.502	1.42061		FiltA	FiltB	1
		FiltB	15	28.8526	18.833	4.86267		FiltA	PartA	0.2
		PartA	15	23.3618	16.1212	4.16248		FiltA	PartB	0.01615
		PartB	15	28.6285	11.4065	2.94515		FiltA	Pearls	0.001845
		Pearls	6	57.2336	3.16916	1.2938		FiltB	PartA	1
								FiltB	PartB	1
								FiltB	Pearls	0.001845
								PartA	PartB	1
								PartA	Pearls	0.001845
								PartB	Pearls	0.001845
