# Supplementary material for: Microbial succession and assembly shaped by sulfur, spatial partitioning, and water flow in a volcanic acidic river of northern Patagonia
Source: ISME J. 2026 Mar 9;20(1):wrag048. doi: 10.1093/ismejo/wrag048 (PMC13122624; doi:10.1093/ismejo/wrag048)
Supplement: Supplementary_material_wrag048 [file supplementary_material_wrag048.zip › Table_S1_vf.xlsx]

## Sheet: Legend
	Table S1. Description of samples, experiments and treatments used in this study. (a) Sample names correspond to their respective experimental conditions and treatments. All samples listed were collected from Rio Agrio Superior at Cascada de la Culebra (RAS-CC, -37.885454 S, -71.067138 W) between 2019 and 2023. Native water samples were collected at the plunge-pool of RAS-CC from high-flow (H, 0.1…

## Sheet: S1a
	Sample name (Juan)	Experiment	Treatment	Sampling flow	Sampling day (h)	Sampling time (h)	Temperature (ºC)	pH sample	Amplicon sequecing ID	Metagenomic sequencing
	WF-H8-24	In situ, water column	Free-living microbiome (0.22 µm water column filtrate)	High	24	8	5	2.5	+
	WF-H15-24	In situ, water column	Free-living microbiome (0.22 µm water column filtrate)	High	24	15	19	2.7	+
	WF-H20-24	In situ, water column	Free-living microbiome (0.22 µm water column filtrate)	High	24	20	7	2.5	+
	WF-L8-24	In situ, water column	Free-living microbiome (0.22 µm water column filtrate)	Low	24	8	5	2.7	+
	WF-L15-24	In situ, water column	Free-living microbiome (0.22 µm water column filtrate)	Low	24	15	15	3.0	+	+
	WF-L20-24	In situ, water column	Free-living microbiome (0.22 µm water column filtrate)	Low	24	20	9	2.6	+
	WP-H8-24	In situ, water column	Particle- attached microbiome (8 µm water column filtrate)	High	24	8	5	2.5	+
	WP-H15-24	In situ, water column	Particle- attached microbiome (8 µm water column filtrate)	High	24	15	19	2.7	+
	WP-H20-24	In situ, water column	Particle- attached microbiome (8 µm water column filtrate)	High	24	20	7	2.5	+
	WP-L8-24	In situ, water column	Particle- attached microbiome (8 µm water column filtrate)	Low	24	8	5	2.7	+
	WP-L15-24	In situ, water column	Particle- attached microbiome (8 µm water column filtrate)	Low	24	15	15	3.0	+	+
	WP-L20-24	In situ, water column	Particle- attached microbiome (8 µm water column filtrate)	Low	24	20	9	2.6	+
	WF-H8-96	In situ, water column	Free-living microbiome (0.22 µm water column filtrate)	High	96	8	5	2.6	+
	WF-H15-96	In situ, water column	Free-living microbiome (0.22 µm water column filtrate)	High	96	15	20	2.6	+
	WF-H20-96	In situ, water column	Free-living microbiome (0.22 µm water column filtrate)	High	96	20	8	2.5	+
	WF-L8-96	In situ, water column	Free-living microbiome (0.22 µm water column filtrate)	Low	96	8	NA	NA	+
	WF-L15-96	In situ, water column	Free-living microbiome (0.22 µm water column filtrate)	Low	96	15	13	2.5	+
	WF-L20-96	In situ, water column	Free-living microbiome (0.22 µm water column filtrate)	Low	96	20	NA	2.5	+
	WP-H8-96	In situ, water column	Particle-attached microbiome (8 µm water column filtrate)	High	96	8	5	2.6	+
	WP-H15-96	In situ, water column	Particle-attached microbiome (8 µm water column filtrate)	High	96	15	20	2.6	+
	WP-H20-96	In situ, water column	Particle-attached microbiome (8 µm water column filtrate)	High	96	20	8	2.5	+
	WP-L8-96	In situ, water column	Particle-attached microbiome (8 µm water column filtrate)	Low	96	8	NA	NA	+
	WP-L15-96	In situ, water column	Particle-attached microbiome (8 µm water column filtrate)	Low	96	15	13	2.5	+
	WP-L20-96	In situ, water column	Particle-attached microbiome (8 µm water column filtrate)	Low	96	20	NA	2.5	+
	C-SB-24	In situ colonization, S-beads	S-beads attached microbiome at 24 h	Low	24	14	19	2.7	+
	C-SB-48	In situ colonization, S-beads	S-beads attached microbiome at 48 h	Low	48	14	20	2.6	+
	C-SB-72	In situ colonization, S-beads	S-beads attached microbiome at 72 h	Low	72	14	15	3.0	+	+
	C-SB-96	In situ colonization, S-beads	S-beads attached microbiome at 96 h	Low	96	14	13	2.5	+
	R1-AF-24	In vitro recolonization, S-beads	S-beads attached microbiome at first recolonization cycle (R1) with C-SB-24 (AF, attached fraction) as inoculant	NA	48	NA	30	2.5	+	+
	R1-PF-24	In vitro recolonization, S-beads	S-beads attached microbiome at first recolonization cycle (R1) with C-SB-24 (PF, planktonic fraction) as inoculant	NA	48	NA	30	2.5	+	+
	R3-AF-24	In vitro recolonization, S-beads	S-beads attached microbiome at third recolonization cycle (R3) with C-SB-24 (AF, attached fraction) as inoculant	NA	48	NA	30	2.5	+
	R3-PF-24	In vitro recolonization, S-beads	S-beads attached microbiome at third recolonization cycle (R3) with C-SB-24 (PF, planktonic fraction) as inoculant	NA	48	NA	30	2.5	+
	R1-AF-48	In vitro recolonization, S-beads	S-beads attached microbiome at first recolonization cycle (R1) with C-SB-48 (AF, attached fraction) as inoculant	NA	48	NA	30	2.5	+
	R1-PF-48	In vitro recolonization, S-beads	S-beads attached microbiome at first recolonization cycle (R1) with C-SB-48 (PF, planktonic fraction) as inoculant	NA	48	NA	30	2.5	+
	R3-AF-48	In vitro recolonization, S-beads	S-beads attached microbiome at third recolonization cycle (R3) with C-SB-48 (AF, attached fraction) as inoculant	NA	48	NA	30	2.5	+
	R3-PF-48	In vitro recolonization, S-beads	S-beads attached microbiome at third recolonization cycle (R3) with C-SB-48 (PF, planktonic fraction) as inoculant	NA	48	NA	30	2.5	+

## Sheet: S1b
	Sample name	Biosample ID	SRA ID	Averaged minimal quality	Average quality	Averaged maximal quality	Average total reads	Average read length
	C-SB-24	SAMN47485849	SRR32793333	33.9278	36.1968	36.6979	210752	250
	C-SB-48	SAMN47485850	SRR32793332	33.886	36.1859	36.7053	193849	250
	R1-AF-24	SAMN47485853	SRR32793329	34.4321	36.1552	36.6985	185926	250
	R1-AF-48	SAMN47485857	SRR32793324	34.2021	36.173	36.6831	205626	250
	R1-PF-24	SAMN47485854	SRR32793328	34.2625	36.1042	36.7139	202565	250
	R1-PF-48	SAMN47485858	SRR32793323	34.4142	36.0911	36.6971	198523	250
	R3-AF-24	SAMN47485855	SRR32793326	34.5241	36.1891	36.7497	128794	250
	R3-AF-48	SAMN47485859	SRR32793322	34.2644	36.1386	36.7412	181910	250
	R3-PF-24	SAMN47485856	SRR32793325	34.4234	36.0936	36.6482	175551	250
	R3-PF-48	SAMN47485860	SRR32793321	34.5046	36.1961	36.7855	192979	250

## Sheet: S1c
	Sample name (Tabla S1a)		WF-L15-24	WP-L15-24	C-SB-72	R1-AF-24	R1-PF-24	R3-AF-48	R3-PF-48
	NCBI sample name		RAS-CC-WF-L	RAS-CC-WP-L	RAS-CC-CSB-72	RAS-CC-R1-AF-24	RAS-CC_R1-PF-24	RAS-CC-R3-AF-24	RAS-CC-R3-PF-24
	Biosample ID		SAMN47582615	SAMN47582614	SAMN54185691	SAMN54185689	SAMN54185690	SAMN54185692	SAMN54185693
	Reads & bases	Number of reads	53935512	67632564	58701770	40734352	59388388	41219458	49095976
		Number of bases	5226411723	7718074055	7716986349	4935393961	7342121989	5220603030	6135677018
		Number of contigs	124656	119596	1421710	23766	13367	23788	12596
		Total length	88152970	85477042	679506942	28487561	20505274	31703090	20744298
		Longest contig	75223	102924	57428	118514	437692	248254	212042
		Shortest contig	200	200	200	200	200	200	200
		N50	905	907	458	2349	8063	3132	9006
		N90	318	317	302	405	396	426	408
		Nonpareil effective diversity	16.8226	15.9932	21.8702	13.9005	15.2932	14.0886	15.3678
	Taxonomic assignment of contigs	Contigs at superkingdom (k) rank	104682 (84.0%), in 4 superkingdoms	104256 (87.2%), in 4 superkingdoms	1236674 (87.0%), in 4 superkingdoms	22274 (93.7%), in 3 superkingdoms	12282 (91.9%), in 3 superkingdoms	22199 (93.3%), in 3 superkingdoms	11575 (91.9%), in 3 superkingdoms
		Contigs at phylum (p) rank	81234 (65.2%), in 125 phyla	95853 (80.1%), in 91 phyla	831799 (58.5%), in 211 phyla	21854 (92.0%), in 18 phyla	11968 (89.5%), in 17 phyla	21726 (91.3%), in 19 phyla	11268 (89.5%), in 13 phyla
		Contigs at class (c) rank	60003 (48.1%), in 99 classes	79659 (66.6%), in 108 classes	462459 (32.5%), in 207 classes	20907 (88.0%), in 17 classes	11045 (82.6%), in 17 classes	20569 (86.5%), in 22 classes	10310 (81.9%), in 18 classes
		Contigs at order (o) rank	50167 (40.2%), in 146 orders	68127 (57.0%), in 165 orders	267967 (18.8%), in 359 orders	20563 (86.5%), in 24 orders	10827 (81.0%), in 27 orders	20181 (84.8%), in 29 orders	10107 (80.2%), in 34 orders
		Contigs at family (f) rank	46122 (37.0%), in 197 families	58251 (48.7%), in 247 families	162156 (11.4%), in 606 families	20253 (85.2%), in 38 families	10653 (79.7%), in 33 families	19854 (83.5%), in 46 families	9976 (79.2%), in 41 families
		Contigs at genus (g) rank	38699 (31.0%), in 254 genera	50961 (42.6%), in 396 genera	90370 (6.4%), in 1334 genera	19090 (80.3%), in 40 genera	9929 (74.3%), in 34 genera	18790 (79.0%), in 47 genera	9249 (73.4%), in 38 genera
		Contigs at species (s) rank	12159 (9.8%), in 208 species	15347 (12.8%), in 373 species	98821 (7.0%), in 1139 species	1568 (6.6%), in 39 species	1472 (11.0%), in 39 species	1816 (7.6%), in 43 species	1449 (11.5%), in 35 species
		Congruent	124358 (99.8%)	119337 (99.8%)	1421104 (100.0%)	23657 (99.5%)	13285 (99.4%)	23663 (99.5%)	12509 (99.3%)
		Disparity >0	21	18	53	6	5	6	4
		Disparity >= 0.25	7	8	25	2	0	1	0
	ORFs and gene features	Number of ORFs	187634	178035	1794711	48154	32142	51481	31810
		Number of rRNAs	182	183	1237	16	19	27	26
		Number of tRNAs/tmRNAs	1441	1116	5445	414	361	468	363
		ORFs by Aragorn	1441	1116	5445	414	361	468	363
		ORFs by Prodigal	180420	170318	1721604	45725	30313	48811	30036
		ORFs by barrnap	182	183	1237	16	19	27	26
		ORFs by blastx	5591	6418	66425	1999	1449	2175	1385
		Orphans (no hits)	32846	22314	270682	3924	2514	4189	2455
		No tax assigned (with hits)	2884	1749	34728	285	154	284	140
	Functional	KEGG annotations	89981	93186	848430	27054	16150	28553	16018
	Functional annotations	COG annotations	115589	122805	1149405	35445	22176	37546	21933
	Functional annotations	Pfam annotations	66157	67878	488288	22355	14327	24133	14382
	Bin / MAG quality statistics	Number of bins	30	23	60	7	5	8	6
		Complete >= 50%	12	9	17	2	3	5	4
		Complete >= 75%	5	3	5	2	3	4	3
		Complete >= 90%	0	0	2	0	2	1	3
		Contamination < 10%	26	18	45	2	3	5	5
		Contamination >= 50%	2	0	1	0	0	0	0
		Congruent bins	9	5	7	1	0	2	2
		Hi-qual bins (>90% complete,<10% contam)	0	0	1	0	0	0	2
		Good-qual bins (>75% complete,<10% contam)	2	2	1	1	1	2	2
