# Supplementary material for: Microbial succession and assembly shaped by sulfur, spatial partitioning, and water flow in a volcanic acidic river of northern Patagonia
Source: ISME J. 2026 Mar 9;20(1):wrag048. doi: 10.1093/ismejo/wrag048 (PMC13122624; doi:10.1093/ismejo/wrag048)
Supplement: Supplementary_material_wrag048 [file supplementary_material_wrag048.zip › Table_S2_vf.xlsx]

## Sheet: Legend
	Table S2. Physicochemical characteristics of native water column samples at Rio Agrio, Cascada de la Culebra (RAS-CC). Physicochemical parameters were recorded in situ during sample collection at RAS-CC using a multiparametric probe (Hanna HI9829). Measured parameters included: geographic coordinates, date and time of sampling, pH, temperature (Temp, ºC), atmospheric pressure (Press, PSI), oxidat…

## Sheet: S2
	Experiment	GPS Lat. (S)	GPS Long. (W)	Periodicity	Sampling date	Sampling time (h)	Sampling flow	pH sample	Temperature (ºC)	Press.[psi]	ORP[mV]	D.O.[ppm]	EC[µS/cm]	RES[Ohm-cm]	Sal.[psu]	TDS [ppm]	Turb.FNU	Al	Ca	Cu	Fe	K	Li	Mg	Mn	Na	Ni	Sr	V	Zn
	In situ, water column	-37.8854	-71.0672	yearly	2019-02-19	11	Low	2.59	11.7	12.04	409.8	5.15	6927	145	3.82	3464	912.2	149.9	279.2	0.2	274.9	37.6	0.3	507.1	15.4	117.9	0.1	1.4	0.2	0.6
	In situ, water column	-37.8855	-71.0672	yearly	2020-02-29	11	Low	2.40	16.3	12.19	429.9	2.73	5520	217	3.02	2760	109.6	112.1	520.3	0.0	282.7	35.9	0.2	461.6	16.4	191.5	0.0	1.5	0.0	0.6
	In situ, water column	-37.8855	-71.067	yearly	2023-03-08	17	Low	2.63	20.0	12.17	455.8	3.00	4762	210	2.56	2381	145.2	155.9	302.3	0.0	261.2	21.1	0.0	507.7	20.2	119.0	0.0	0.0	0.0	0.2
	Experiment	GPS Lat. (S)	GPS Long. (W)	Periodicity	Sampling date	Sampling time (h)	Sampling flow	pH sample	Temperature (ºC)	Press.[psi]	ORP[mV]	D.O.[ppm]	EC[µS/cm]	RES[Ohm-cm]	Sal.[psu]	TDS [ppm]	Turb.FNU
	In situ, water column	-37.8855	-71.0671	diel cycle	2023-03-04	8	High	2.94	5.0	13.93	437.8	3.30	3212	311	1.69	1606	NA
	In situ, water column	-37.8855	-71.0671	diel cycle	2023-03-04	15	High	2.86	19.0	13.94	454.2	3.15	3130	319	1.65	1565	NA
	In situ, water column	-37.8855	-71.0671	diel cycle	2023-03-04	20	High	2.87	7.0	13.94	459.4	3.13	3256	307	1.72	1628	NA
	In situ, water column	-37.8855	-71.0671	diel cycle	2023-03-07	8	Low	2.92	5.0	13.94	455.8	3.13	2989	335	1.57	1494	NA
	In situ, water column	-37.8855	-71.0671	diel cycle	2023-03-07	15	Low	2.83	15.0	13.94	462.7	3.12	2616	382	1.36	1308	NA
	In situ, water column	-37.8855	-71.0671	diel cycle	2023-03-07	20	Low	2.87	9.0	13.93	464.5	3.01	3186	314	1.68	1593	NA
